# Supplementary material for: Genomic insights into divergence and dual domestication of cultivated allotetraploid cottons
Source: Genome Biol. 2017 Feb 20;18:33. doi: 10.1186/s13059-017-1167-5 (PMC5317056; doi:10.1186/s13059-017-1167-5)
Supplement: Additional file 2: Table S1. — Summary of the 147 cotton samples and their sequencing data. (XLSX 28 kb) [file 13059_2017_1167_MOESM2_ESM.xlsx]

## Sheet: Supplementary Table 1
Additional file 2 Table S1. Summary of 147 cotton samples and sequencing.
Sample	Name	Genome	A mapping ratio	D mapping ratio	Acc. number	Species	Race	Type	Origin
No.		coverage
1	Acala	2.32	0.36059	0.265659	130808a	G. hirsutum		Cultivar	America
2	Acala 1517	2.62	0.359762	0.266155	130244 a	G. hirsutum		Cultivar	America
3	Auburn 56	6.56	0.360768	0.227235	130137 a	G. hirsutum		Cultivar	America
4	Coker139	12.38	0.3712	0.267881		G. hirsutum		Cultivar	America
5	Coker Foster 300	7.17	0.381087	0.25141	PI528621b	G. hirsutum		Cultivar	America
6	Delfos 531C	5.27	0.378754	0.25491	PI528656 b	G. hirsutum		Cultivar	America
7	Dixie King	7.92	0.38205	0.248115	PI529021 b	G. hirsutum		Cultivar	America
8	Dixie Triumph	9.7	0.384433	0.248624	PI528956 b	G. hirsutum		Cultivar	America
9	Deltapine 15	4.47	0.368327	0.268439		G. hirsutum		Cultivar	America
10	Ferguson 406	6.58	0.383508	0.257164	PI528811 b	G. hirsutum		Cultivar	America
11	King	4.4	0.356445	0.229652	131883 a	G. hirsutum		Cultivar	America
12	Lanart 57	5.56	0.386314	0.254668	PI528822 b	G. hirsutum		Cultivar	America
13	Lankart	4.07	0.382225	0.280328	130471 a	G. hirsutum		Cultivar	America
14	Lone Star	5.8	0.370415	0.250476	130211 a	G. hirsutum		Cultivar	America
15	Mebane	6.54	0.388831	0.260741	PI528985 b	G. hirsutum		Cultivar	America
16	Mebane Triumph	4.69	0.383609	0.277498	132103 a	G. hirsutum		Cultivar	America
17	Paymaster 54	4.46	0.363481	0.241524	PI528820 b	G. hirsutum		Cultivar	America
18	Paymaster 54B	7.02	0.378748	0.274754	131049 a	G. hirsutum		Cultivar	America
19	Rowden, Malone	4.08	0.388537	0.251586	PI528797 b	G. hirsutum		Cultivar	America
20	Stoneville 2B	9.25	0.382593	0.259667		G. hirsutum		Cultivar	America
21	Trice	4.5	0.354534	0.223034	130104 a	G. hirsutum		Cultivar	America
22	TM-1	4.2	0.373317	0.248156		G. hirsutum		Cultivar	America
23	86-1	4.77	0.356233	0.237025	ZM-01746	G. hirsutum		Cultivar	China
24	CRI7	2.51	0.365067	0.261765	ZM-01045	G. hirsutum		Cultivar	China
25	CRI10	7.89	0.389322	0.261723	ZM-10007	G. hirsutum		Cultivar	China
26	CRI12	5.17	0.378002	0.238672		G. hirsutum		Cultivar	China
27	CRI35	2.3	0.388888	0.280142		G. hirsutum		Cultivar	China
28	Esha 28	5.27	0.380641	0.239847	ZM-40216	G. hirsutum		Cultivar	China
29	J8891*	7.22	0.367541	0.235035		G. hirsutum		Cultivar	China
30	Jimian 1#	5.98	0.384677	0.256136		G. hirsutum		Cultivar	China
31	Junmian 1#	2.75	0.381954	0.236356		G. hirsutum		Cultivar	China
32	Lumian 1#	6.66	0.365339	0.244484	ZM-01672	G. hirsutum		Cultivar	China
33	Shiyuan 321	4.89	0.364321	0.238597		G. hirsutum		Cultivar	China
34	Simian 2#	4.11	0.371836	0.245144	ZM-40101	G. hirsutum		Cultivar	China
35	Simian 3#	3.54	0.384339	0.263361		G. hirsutum		Cultivar	China
36	Sumian 12#	7.78	0.381327	0.241225		G. hirsutum		Cultivar	China
37	Xinluzao 26#	10.58	0.385291	0.249557		G. hirsutum		Cultivar	China
38	Xinluzao 1# (GK62)	7.04	0.363928	0.212612	111013 a	G. hirsutum		Cultivar	China
39	Xinluzao 42#	6.6	0.385464	0.24688		G. hirsutum		Cultivar	China
40	Brazil 011	8.39	0.372149	0.256677	132245 a	G. hirsutum		Cultivar	Brazil
41	Brazil 014	3.03	0.377205	0.245623	132238 a	G. hirsutum		Cultivar	Brazil
42	Brazil 0101	3.72	0.379138	0.250809	132237 a	G. hirsutum		Cultivar	Brazil
43	Brazil cotton	7.26	0.370057	0.264698	130408 a	G. hirsutum		Cultivar	Brazil
44	India 941	5.34	0.375332	0.257194	132330 a	G. hirsutum		Cultivar	India
45	MA-6	6.65	0.375401	0.250889	130360 a	G. hirsutum		Cultivar	India
46	India NV50-70*	4.25	0.46544	0.0221033	310070 a	G. hirsutum		Cultivar	India
47	Tashkent 1	5.67	0.370865	0.22964	130322 a	G. hirsutum		Cultivar	USSR (Uzbekistan)
48	Tashkent 2	3.53	0.374931	0.236435	130323 a	G. hirsutum		Cultivar	USSR (Uzbekistan)
49	Tashkent 3	7.01	0.373326	0.24261	130324 a	G. hirsutum		Cultivar	USSR (Uzbekistan)
50	66-241	7.26	0.368224	0.22562	110632 a	G. hirsutum		Cultivar	China
51	108Ф	7.45	0.370559	0.228887	130379 a	G. hirsutum		Cultivar	USSR
52	KK1543	1.73	0.332226	0.223932	111866 a	G. hirsutum		Cultivar	USSR (Uzbekistan)
53	SJ1470	1.34	0.332994	0.211315	132146 a	G. hirsutum		Cultivar	USSR (Uzbekistan)
54	Punctatum 3	2.66	0.367164	0.229463	TX-27 c	G. hirsutum	punctatum	Primitive landraces	Mexico
55	Punctatum 5	4.99	0.369044	0.237177	TX-44 c	G. hirsutum	punctatum	Primitive landraces	Mexico
56	Punctatum 12	7.61	0.37167	0.266256	TX-187 c	G. hirsutum	punctatum	Primitive landraces	Guatemala
57	Punctatum 14	6.76	0.370613	0.244174	TX-231 c	G. hirsutum	punctatum	Primitive landraces	Guatemala
58	Punctatum 25	4.12	0.355904	0.230395	TX-1000 c	G. hirsutum	punctatum	Primitive landraces	Egypt
59	Punctatum 24	4.46	0.36052	0.229573	TX-997 c	G. hirsutum	punctatum	Primitive landraces	Guam
60	Punctatum 31	4.26	0.368561	0.242375	TX-1244 c	G. hirsutum	punctatum	Primitive landraces	Venezuela
61	Morrilli 2	3.5	0.359288	0.219074	TX-126 c	G. hirsutum	morrilli	Primitive landraces	Mexico
62	Morrilli 38	4.3	0.362386	0.224686	TX-286 c	G. hirsutum	morrilli	Primitive landraces	Mexico
63	Morrilli 45	4.76	0.384758	0.277974	TX-379 c	G. hirsutum	morrilli	Primitive landraces	Guatemala
64	Yucatanense 1	5.35	0.337462	0.219784	TX-1039 c	G. hirsutum	yucatanense	Wild	Mexico
65	Yucatanense 3	4.5	0.357388	0.232987	TX-1236 c	G. hirsutum	yucatanense	Wild	Mexico
66	Yucatanense 2	2.35	0.233409	0.157062	TX-1046 c	G. hirsutum	yucatanense	Wild	Mexico
67	Yucatanense 5A	15.67	0.361645	0.247354	TX-2094 c	G. hirsutum	yucatanense	Wild	Mexico
68	Yucatanense 6	6.42	0.36515	0.242629	TX-2096 c	G. hirsutum	yucatanense	Wild	Mexico
69	Richmondi 7	3.16	0.360941	0.243126	TX-281 c	G. hirsutum	richmondi	Primitive landraces	Mexico
70	Richmondi 2	4.65	0.356148	0.243395	TX-14 c	G. hirsutum	richmondi	Primitive landraces	Mexico
71	Richmondi 3	13.7	0.34837	0.232901	TX-18 c	G. hirsutum	richmondi	Primitive landraces	Mexico
72	Marie-galante 7	4.78	0.359014	0.237568	TX-371 c	G. hirsutum	marie-galante	Primitive landraces	Guatemala
73	Marie-galante 17	4.25	0.349136	0.218883	TX-834 c	G. hirsutum	marie-galante	Primitive landraces	Venezuela
74	Marie-galante 36	4.31	0.353823	0.219777	TX-878 c	G. hirsutum	marie-galante	Primitive landraces	United States
75	Marie-galante 62	4.27	0.350021	0.21246	TX-1191 c	G. hirsutum	marie-galante	Primitive landraces	Brazil
76	Marie-galante 71	5.82	0.366623	0.229486	TX-1297 c	G. hirsutum	marie-galante	Primitive landraces	Colombia
77	Latifolium 1	4.19	0.343736	0.230426	TX-2 c	G. hirsutum	latifolium	Primitive landraces	Mexico
78	Latifolium 3	5.43	0.354097	0.23144	TX-6 c	G. hirsutum	latifolium	Primitive landraces	Mexico
79	Latifolium 13	5.66	0.37246	0.246873	TX-33 c	G. hirsutum	latifolium	Primitive landraces	Mexico
80	Latifolium 39	5.64	0.379997	0.258767	TX-69 c	G. hirsutum	latifolium	Primitive landraces	Guatemala
81	Latifolium 64	4.61	0.379311	0.243877	TX-99 c	G. hirsutum	latifolium	Primitive landraces	Guatemala
82	Latifolium 161	4.35	0.363059	0.236785	TX-242 c	G. hirsutum	latifolium	Primitive landraces	Guatemala
83	Latifolium 178	7.4	0.283404	0.178515	TX-482 c	G. hirsutum	latifolium	Primitive landraces	Mexico
84	Palmeri 5	8.7	0.354757	0.245526	TX-51 c	G. hirsutum	palmeri	Primitive landraces	Mexico
85	Palmeri 14	3.44	0.0762036	0.0507165	TX-367 c	G. hirsutum	palmeri	Primitive landraces	Unknown
86	Palmeri 2	4.51	0.234945	0.157231	TX-5 c	G. hirsutum	palmeri	Primitive landraces	Mexico
87	Unknown*	7.37	0.367332	0.233006		G. barbadense		Cultivar	America
88	5904И	3.08	0.351447	0.259718	ZM-07651	G. barbadense		Cultivar	USSR(Turkmenistan)
89	8763И	2.27	0.366064	0.227113	ZM-07655	G. barbadense		Cultivar	USSR(Turkmenistan)
90	910И	6.71	0.361687	0.226634	ZM-07628	G. barbadense		Cultivar	USSR(Turkmenistan)
91	Ba3119	3.5	0.378353	0.254034		G. barbadense		Cultivar	China
92	CCCP 1243	7.84	0.349248	0.23213	ZM-75067	G. barbadense		Cultivar	USSR
93	CCCP B154 (91-486)	4.96	0.377702	0.25614	ZM-75064	G. barbadense		Cultivar	USSR
94	CCCP B51	5.85	0.35737	0.235864	ZM-75043	G. barbadense		Cultivar	USSR
95	CCCP B9102	2.58	0.362618	0.216982	ZM-75077	G. barbadense		Cultivar	USSR
96	DJ-07-136	2.83	0.368887	0.25376		G. barbadense		Cultivar	USSR
97	K388	7.06	0.326078	0.212166		G. barbadense		Cultivar	USSR
98	9899-I	3.96	0.358143	0.232673	210803 a	G. barbadense		Cultivar	USSR (Uzbekistan)
99	Buhara ZTW	4.63	0.357169	0.234527	210624 a	G. barbadense		Cultivar	USSR (Uzbekistan)
100	VIR-29TV	6.01	0.359799	0.239974	210651 a	G. barbadense		Cultivar	USSR (Uzbekistan)
101	VIR-4TV*	4.62	0.37944	0.27288	210669 a	G. barbadense		Cultivar	USSR (Uzbekistan)
102	Coastland R4-4	2.16	0.378763	0.260538		G. barbadense		Cultivar	America
103	Ashimouni	2.2	0.377087	0.246563		G. barbadense		Landrace	Egypt
104	Giza 29	4.07	0.375765	0.262031		G. barbadense		Cultivar	Egypt
105	Giza 36	4.3	0.373045	0.260408	ZM-75029	G. barbadense		Cultivar	Egypt
106	Giza 67	10.14	0.36201	0.231678		G. barbadense		Cultivar	Egypt
107	Giza 80	1.99	0.371211	0.25587	ZM-75034	G. barbadense		Cultivar	Egypt
108	Karnak	1.72	0.367794	0.245779		G. barbadense		Landrace	Egypt
109	Menoufi*	7.03	0.356163	0.235062		G. barbadense		Landrace	Egypt
110	Pima S-1	7.23	0.369558	0.243056	ZM-75018	G. barbadense		Cultivar	America
111	Pima S-2	6.34	0.36931	0.247426		G. barbadense		Cultivar	America
112	Pima S-4	5.94	0.361344	0.244862		G. barbadense		Cultivar	America
113	Seabrook	4.13	0.373946	0.266111	PI 608348 b	G. barbadense		Landrace	America
114	Yuma	7.1	0.362489	0.254334	PI 528379 b	G. barbadense		Landrace	America
115	Sudan changrongmian	2.54	0.373345	0.241944		G. barbadense		Landrace	Sudan
116	Huadonghaidaomian*	1.73	0.38502	0.24643		G. barbadense		Landrace	China
117	West of Andes	2.65	0.356012	0.231634	ZM-75010	G. barbadense		Landrace	Peru
118	Changrong 3#	4.23	0.364092	0.228034		G. barbadense		Cultivar	China
119	Changrong 5#	2.6	0.348558	0.228527	ZM-70102	G. barbadense		Cultivar	China
120	Hai7124	6.88	0.366318	0.228988		G. barbadense		Cultivar	China
121	Hai 92-138	1.69	0.37692	0.253206		G. barbadense		Cultivar	China
122	Junhai 1#	6.48	0.370587	0.249249	ZM-07040	G. barbadense		Cultivar	China
123	Shengli 1#	2.92	0.369334	0.245759	ZM-07048	G. barbadense		Cultivar	China
124	Tuhai 2#	7.4	0.381404	0.253186	ZM-07178	G. barbadense		Cultivar	China
125	Yuejin 1#	2.77	0.362503	0.223767	ZM-07056	G. barbadense		Cultivar	China
126	Yunnan 8040-2	4.99	0.34975	0.243245	ZM-70101	G. barbadense		Landrace	China
127	Xinhai 3#	3.93	0.365741	0.241989		G. barbadense		Cultivar	China
128	Xinhai 5#	1.72	0.376826	0.250059		G. barbadense		Cultivar	China
129	Xinhai 10#	6.97	0.364038	0.235876		G. barbadense		Cultivar	China
130	Xinhai 11#	1.24	0.368991	0.246124		G. barbadense		Cultivar	China
131	Xinhai 13#	3.31	0.356027	0.225668		G. barbadense		Cultivar	China
132	Xinhai 16#	1.81	0.35205	0.240242		G. barbadense		Cultivar	China
133	Xinhai 21#	3.7	0.358028	0.234175		G. barbadense		Cultivar	China
134	Xinhai 25#	1.42	0.366787	0.246041		G. barbadense		Cultivar	China
135	Xinhai 29#	1.85	0.370645	0.252239		G. barbadense		Cultivar	China
136	Xinhai 2#	2.42	0.376987	0.256475		G. barbadense		Cultivar	China
137	Xinhai 33#	5.55	0.377666	0.258587		G. barbadense		Cultivar	China
138	Tanguis	3.84	0.364229	0.249938	PI203568 b	G. barbadense		Landrace	Peru
139	G. purpurascens	3.74	0.37507	0.246728		G. barbadense		Primitive landrace	China
140	Kaiyuanlianhemumian	3.39	0.383356	0.260771		G. barbadense	brasiliense	Primitive landrace	China
141	Kaiyuanlihemumian*	3.75	0.387051	0.258742		G. barbadense	vitifolium	Primitive landrace	China
142	Alabolihemumian	3.03	0.380611	0.254796		G. barbadense	vitifolium	Primitive landrace	China
143	Yuanmoulihemumian	2.52	0.373248	0.244633		G. barbadense	vitifolium	Primitive landrace	China
144	G. darwinii*	4.13	0.347575	0.218815	ZM-09204	G. darwinii			Galapagos
145	G. mustelinum★	2.51	0.356086	0.230104		G. mustelinum			Brazil
146	G. tomentosum*	5.82	0.377955	0.261353		G. tomentosum			Hawaii
147	Thespesia populneoides (Roxb.) Kostel*	5.96	0.0843173	0.117142		outgroup			China
	a, accession number of the samples from Institute of Cotton Research of CAAS.
	b, accession number of the samples in the USA.
	c, number of the Texas race collected in the USA.
	ZM, accession number linked to germplasm data in Institute of Cotton Research of CAAS
	*, accessions classified into the outgroup clade in the NJ-tree.
	★, which was included into the G. barbadense clade of the neighbor-joining (NJ) tree
