# Supplementary material for: Genomic insights into divergence and dual domestication of cultivated allotetraploid cottons
Source: Genome Biol. 2017 Feb 20;18:33. doi: 10.1186/s13059-017-1167-5 (PMC5317056; doi:10.1186/s13059-017-1167-5)
Supplement: Additional file 3: Table S2. — The 68 SNPs validated in 11 randomly selected accessions by PCR methods. (XLSX 20 kb) [file 13059_2017_1167_MOESM3_ESM.xlsx]

## Sheet: Sheet1
Additional file 3 Table S2. Table. The 68 SNPs validation in 11 randomly selected accessions by PCR methods.
Chromosome	SNP position (bp)	Tuhai 2# (41/3)		Pima SJ-1 (35/1)		Changrong 5# (29/1)		Giza 36 (33/2)		Acala (44/3)		CRI 35# (43/3)		Esha 28 (42/1)		Juanmian 1# (41/4)		Brazil 0101 (48/1)		Dixie King (40/2)		Tashkent 1 (41/2)
		Illumina	PCR	Illumina	PCR	Illumina	PCR	Illumina	PCR	Illumina	PCR	Illumina	PCR	Illumina	PCR	Illumina	PCR	Illumina	PCR	Illumina	PCR	Illumina	PCR
A01	78171527	T_C	T_T_T	C_C	C_T_T	C_C	C_T_T	T_T	T_T_T	T_C	T_T_T	T_T	T_T_T	T_T	T_T_T	T_T	T_T_T	T_T	T_T_T	T_T	T_T_T	T_T	T_T_T
A02	2996259	C_C	C_C	C_C	-	C_C	C_C_C	C_C	C_C_C	C_C	C	C_C	-	C_C	C_C	C_C	C_C	C_C	C_C	C_C	-	C_C	C
A02	2996341	A_A	A_A	-	-	A_A	A_A_A	A_A	A_A_A	T_T	t	T_T	-	T_T	t_t	T_T	t_t	T_T	t_t	T_T	-	T_T	t
A02	2996746	C_C	C_c	C_C	-	C_C	C_C_C	C_C	-	C_C	C	C_C	-	C_C	C_C	T_T	C_C	C_C	C_c	C_C	-	C_C	C
A03	1359452	T_T	T_T	T_T	-	T_T	T_T	T_T	-	T_A	-	T_A	-	-	T	A_A	A	T_A	-	A_A	T	A_A	A
A03	1359827	T_T	T_T	T_T	-	A_T	T_T	T_T	-	A_A	-	A_A	-	A_A	A	A_A	A	A_A	-	A_A	A	A_A	A
A03	1360113	G_G	G_G	G_G	-	G_G	G_G	G_G	-	G_G	-	G_G	-	G_G	G	G_G	G	G_G	-	G_G	G	G_G	G
A04	1705734	C_G	C_C_C	C_G	C_C_C	C_C	C_C_C	C_C	C_C_C	C_C	C_C_C	C_C	C_C_C	C_C	C_C_C	C_C	C_C_C	C_C	C_C_C	-	C_C_C	C_C	C_C_C
A04	1705781	C_G	C_C_C	C_G	C_C_C	C_C	C_C_C	C_G	C_C_C	C_C	C_C_C	C_C	C_C_C	C_C	C_C_C	C_C	C_C_C	C_C	C_C_C	C_C	C_C_C	C_C	C_C_C
A04	1705805	C_C	C_C_C	C_T	C_C_C	C_C	C_C_C	C_T	C_C_C	C_C	C_C_C	C_C	C_C_C	C_C	C_C_C	C_C	C_C_C	C_C	C_C_C	C_C	C_C_C	C_C	C_C_C
A04	1705853	A_A	A_A_A	A_A	A_A_A	-	A_A_A	A_A	A_A_A	C_C	C_C_C	C_C	C_C_C	C_C	C_C_C	C_C	C_C_C	C_C	C_C_C	C_C	C_C_C	C_C	C_C_C
A06	2845185	T_T	A_A_A	T_T	T_A_A	T_T	T_T_T	T_T	-	G_G	G	G_G	G_T	G_G	A_G_G	G_G	G	G_G	A_G	G_G	G_G	G_G	T_G
A06	2845341	T_T	T_T_T	T_T	T_T_T	T_T	T_T_T	T_T	T_T_T	T_T	T_T_T	T_T	T_T_T	T_T	T_T_T	T_T	T_T_T	T_T	T_T_T	T_T	T_T	T_T	T_T_T
A06	2845542	A_A	a_a_a	A_A	A_A_A	A_A	A_A_A	A_A	a_a_a	A_A	A_A_A	A_A	A_A_A	A_A	A_A_A	A_A	A_A_A	A_A	A_A_A	A_A	A_A	A_A	A_A_A
A06	2845631	G_G	G_G_G	G_G	T_T_G	G_G	G_G_G	G_G	G_G_G	G_G	G_G_G	G_G	G_G	G_G	G_G_G	G_G	G_G_G	G_G	G_G_G	-	T_G	G_G	G_G_G
A07	2269296	C_C	C_C_C	-	C_C_C	C_C	C_C_C	C_C	C_C_C	T_T	T_T_T	T_T	T_T_T	T_T	T_T_T	T_T	T_T_T	T_T	T_T_T	C_C	T_T_T	T_T	C_C_C
A08	11341389	A_A	A_A_A	A_A	A_A_A	A_A	A_A_A	A_A	A_A_A	G_G	G_G_G	G_G	G_G_G	-	G_G_G	G_G	G_G_G	G_G	G_G_G	G_G	G_G_G	G_G	G_G_G
A08	11341605	C_C	C_C_C	C_C	C_C_C	C_C	C_C_C	C_C	C_C_C	T_T	T_T_T	T_T	T_T_T	T_T	T_T_T	T_T	T_T_T	T_T	T_T_T	T_T	T_T_T	T_T	T_T_T
A08	11342026	-	C_C_C	C_C	C	-	C_C_C	C_C	C_C_C	C_C	C_C_C	C_C	C_C	C_C	C_C_C	C_C	C_C_C	C_C	C_C_C	C_C	C_C	C_C	C_C_C
A09	65886557	T_T	T_T_T	T_T	T_T_T	T_T	T_T_T	T_T	T_T_T	T_T	T_T_T	T_T	T_T_T	T_T	T_T_T	T_T	T_T_T	T_T	T_T_T	T_T	T_T_T	T_T	T_T_T
A10	16555032	A_A	A_A_A	A_A	A	-	A_A	A_A	A_A	T_T	A	T_T	A	T_T	-	T_T	T_A	T_T	T	T_T	-	T_T	T
A10	16555453	T_T	C_C_C	T_T	C	T_T	C_C	T_T	C_C	C_C	C	C_C	C	C_C	-	C_C	C_C	C_C	C	C_C	-	C_C	C
A10	16555671	A_T	-	T_T	T	T_T	-	T_T	-	A_A	A	A_A	A	-	-	A_A	T_A	A_A	A	A_A	-	A_A	A
A11	17604559	T_C	C_C_C	T_C	C_C_C	C_C	C_C_C	T_C	C_C_C	T_T	T_T_T	T_T	T_T_T	T_T	T_T_T	T_T	T_T_T	T_T	T_T_T	T_T	T_T_T	T_T	T_T_T
A11	17604592	A_A	A_A_A	A_T	A_A_A	A_A	A_A_A	A_T	A_A_A	T_T	A_A_A	A_A	A_A_A	A_A	A_A_A	A_A	A_A_A	A_A	A_A_A	A_A	A_A_A	A_A	A_A_A
A11	17604696	C_C	C_C_C	C_C	C_C_C	C_C	C_C_C	-	C_C_C	C_C	C_C_C	C_C	C_C_C	C_C	C_C_C	-	C_C_C	C_C	C_C_C	C_C	C_C_C	-	C_C_C
A11	17604771	C_C	C_C_C	C_C	C_C_C	C_C	C_C_C	-	C_C_C	C_T	T_T_T	T_T	T_T_T	C_T	T_T_T	C_C	T_T_T	C_C	C_C_C	T_T	C_C_C	-	T_T_T
A12	14358093	G_G	G_G_G	G_G	G_G_G	-	G_G_G	G_G	G_G_G	A_A	A_A_A	A_A	A_A	A_A	A_A_A	A_A	A_A_A	A_A	A_A_A	A_A	A_A_A	A_A	A_A_A
A12	14358444	A_A	C_C	A_A	C_C_C	A_A	C_A_C	A_A	A_C	C_C	C_C_C	C_C	C_C	C_C	C_C_C	C_C	C_C_C	C_C	C_C_C	C_C	C_C_C	C_C	C_C_C
A13	23818885	A_G	A_A_A	A_A	A_A_A	A_G	A_A_A	G_G	A_G_G	A_A	A_A_A	A_A	A_A_A	A_A	A_A_A	A_A	A_A_A	A_A	A_A_A	A_A	A_A_A	A_A	A_A_A
A13	23818959	T_T	T_T_T	T_T	T_T_T	C_T	T_C_C	C_T	C_C_C	C_C	C_C_C	C_C	C_C_C	C_C	C_C_C	C_C	C_C_C	C_C	C_C_C	C_C	C_C_C	C_C	C_C_C
A13	23819030	C_C	c_c_c	C_C	c_c_c	C_C	c_c_c	C_C	c_c_c	C_C	c_c_c	C_C	c_c_c	C_C	c_c_c	C_C	c_c_c	C_C	c_c_c	C_C	c_c_c	C_C	c_c_c
A13	23819193	G_G	G_G_G	G_G	G_G_G	G_G	G_G_G	G_G	G_G_G	G_G	G_G_G	G_G	G_G_G	-	G_G_G	G_G	G_G_G	G_G	G_G_G	G_G	G_G_G	G_G	G_G_G
D01	8740751	A_A	A_A_A	A_A	A_A_A	A_A	A_A_A	A_A	A_A_A	G_G	G_G_G	G_G	A_A_A	A_A	G_G_G	G_G	A_A_A	A_G	G_G_G	A_G	G_G_G	G_G	A_A_A
D01	8741095	G_G	G_G_G	G_G	G_G_G	G_G	G_G_G	G_G	G_G_G	C_C	C_C_C	C_C	C_C_C	C_C	C_C_C	C_C	C_C_C	C_C	C_C_C	C_C	C_C_C	C_C	C_C_C
D01	8741531	T_T	T_T_T	T_T	T_T_T	T_T	T_T_T	T_T	T_T_T	T_T	T_T_T	T_T	T_T_T	T_T	T_T_T	T_T	T_T_T	T_T	T_T_T	T_T	T_T_T	T_T	T_T_T
D03	31618840	G_G	A_A_A	G_G	A_G_G	-	A_A_A	G_G	A_A_A	A_A	A_G_A	A_A	A_A_A	A_A	A_A_A	A_A	A_A_A	A_A	-	A_A	A_A_A	A_A	A_A_A
D03	31618874	G_G	G_G_G	G_G	G_G_G	-	G_G_G	G_G	G_G_G	A_A	A_A_A	A_A	A_A_A	A_A	A_A_A	A_A	A_A_A	A_A	-	A_A	A_A_A	A_A	A_A_A
D03	31618983	G_G	G_G_G	G_G	G_g_g	-	g_g_g	G_G	g_g_g	G_G	G_G_G	G_G	G_G_G	G_G	G_G_G	G_G	G_G_G	G_G	-	G_G	G_G_G	G_G	G_G_G
D04	37130691	T_T	-	T_T	-	T_T	T	T_T	-	T_T	-	T_T	-	T_T	-	T_T	-	T_T	-	T_T	-	T_T	T
D04	37131419	A_A	-	A_A	-	A_A	-	A_A	-	G_G	-	G_G	-	G_G	-	G_G	-	G_G	-	G_G	-	-	-
D05	16107410	C_C	C_C_C	C_C	C_C	-	C	C_C	-	-	-	T_T	-	C_C	-	T_T	-	C_T	-	C_T	-	C_T	C
D05	16107561	T_T	T_T_T	T_T	T_T	-	T	T_G	-	T_G	-	T_T	-	T_T	-	T_T	-	T_G	-	T_T	-	T_T	T
D06	19451564	T_T	T_T_T	T_T	T_T_T	T_T	T_T_T	T_T	T_T_T	A_A	A_A_A	A_A	A_A_A	-	A_A_A	A_A	A_A_A	A_A	A_A_A	A_A	A_A_A	A_A	A_A_A
D06	19452091	G_G	G_G_G	G_A	G_G_G	-	G_G_G	G_G	G_G_G	G_G	G_G_G	A_A	G_G_G	G_G	G_G_G	G_A	T_G_G_G	G_A	G_G_G	G_G	G_G_G	-	G_G_G
D06	19452236	-	-_a_-	G_G	G_a_-	G_G	a	G_G	-	T_T	T_T_T	T_T	T_T	T_T	T_T_T	-	-	T_T	T_T_T	T_T	T_T_T	T_T	T_T_T
D07	8806220	T_T	T_T_T	T_T	T_T_T	-	T_T_T	T_T	T_T_T	C_C	C_C_C	C_C	C_C_C	C_C	C_C_C	C_C	C_C_C	C_C	C_C_C	C_C	C_C_C	C_C	C_C_C
D07	8806288	C_C	C_C_C	C_C	C_C_C	-	C_C_C	C_C	C_C_C	C_C	C_C_C	C_C	C_C_C	C_C	C_C_C	C_C	C_C_C	C_C	C_C_C	-	C_C_C	-	C_C_C
D08	47818488	C_G	-	G_G	-	G_G	-	C_C	C_C_C	C_C	C_C_C	C_C	C_C_C	C_C	C_C_C	C_C	C_C_C	C_C	C_C_C	C_C	C_C_C	C_C	C_C_C
D08	47819093	T_A	-	A_A	-	A_A	-	T_T	T_T_T	-	T_T_T	T_T	T_T_T	T_T	T_T_T	T_T	T_T_T	T_T	T_T_T	T_T	T_T_T	T_T	T_T_T
D08	47819362	A_A	-	A_A	-	A_A	-	T_T	T	T_T	T_T_T	T_T	T_T_T	T_T	T_T	T_T	-	T_T	T_T_T	T_T	T_T_T	T_T	T_T_T
D09	36659499	C_C	C	C_C	-	C_C	-	C_C	C	T_T	T_T_T	T_T	C_C_T	T_T	C_C	T_T	C	T_T	T_C_T	T_T	C	-	-
D09	36659591	G_G	g	-	-	G_G	-	G_G	g	G_G	g_g_g	G_G	g_g_g	-	g_g	G_G	g	G_G	g_g_g	G_G	g	G_G	-
D09	36660087	G_G	G	-	-	G_G	-	G_G	G	G_G	A_A_G	G_G	A_A_G	G_G	A_G	G_G	A	G_G	A_A_A	G_G	G	G_G	-
D09	36660355	G_G	G	G_G	-	-	-	G_G	G	G_G	G_G_G	G_G	G_G_G	G_G	G_G	G_G	G	G_G	G_G_G	G_G	G	G_G	-
D10	51390796	T_T	T_T_T	T_T	C_C_T	T_T	T_C_C	T_T	C_T_C	T_T	T_T_T	T_T	T_T_T	T_T	T_T_T	T_T	T_T_T	T_T	T_T_T	T_T	T_T_T	T_T	T_T_T
D10	51390871	G_G	A_A_A	G_G	A_A_A	G_G	A_A_A	G_G	A_A_A	G_G	G_G_G	G_G	G_G_G	-	G_G_G	G_G	G_G_G	G_G	G_G_G	G_G	G_G_G	-	G_G_G
D10	51390981	T_T	T_T_T	T_A	T_T_T	T_T	A_T_A	T_T	T_A_T	T_T	T_T_T	T_T	T_T_T	T_T	T_T_T	T_T	T_T_T	T_T	T_T_T	T_T	T_T_T	T_T	T_T_T
D10	51390991	A_A	A_A_A	A_A	A_A_A	A_A	A_A_A	A_A	A_A_A	G_G	A_G_G	G_G	A_A_A	G_G	G_G_G	G_G	G_G_G	G_G	G_G_G	G_G	G_G_G	G_G	G_G_G
D11	19087954	C_C	C_C_C	C_C	C_C_C	-	C_C_C	C_C	-	A_A	A_A_A	A_A	A_A_A	A_A	A_A_A	A_A	A_A_A	A_A	A_A_A	A_A	A_A_A	A_A	A_A_A
D11	19087964	T_T	T_T_T	T_T	T_T_T	-	T_T_T	T_A	-	T_T	T_T_T	T_T	T_T_T	T_T	T_T_T	T_T	T_T_T	T_T	T_T_T	T_T	T_T_T	T_T	T_T_T
D11	19088121	G_G	G_G_G	G_G	G_G_G	-	G_G_G	A_A	-	G_G	G_G_G	G_G	G_G_G	-	G_G_G	G_G	G_G_G	G_G	G_G_G	G_G	G_G_G	G_G	G_G_G
D12	44218083	A_A	A_A_A	A_A	A_A_A	-	A_A_A	A_A	A_A_A	A_A	A_A_A	A_A	A_A_A	A_A	A_A_A	A_A	A_A_A	A_C	A_A_A	A_A	A_A_A	A_A	A_A_A
D12	44218398	C_C	C_C_C	C_C	C_C_C	C_C	C_C_C	C_C	C_C_C	T_T	C_C_C	C_T	T_T_T	C_C	C_C_C	C_C	C_C_C	C_C	C_C_C	C_T	C_C_C	C_T	T_T_T
D12	44218461	A_A	A_A_A	A_A	A_A_A	A_A	A_A_A	A_A	A_A_A	-	C_C_C	C_C	C_C_C	C_C	C_C_C	A_A	C_C_C	C_C	A_A_A	C_C	C_C_C	C_C	C_C_C
D12	44218505	G_G	G_G_G	G_G	G_G_G	A_G	G_G_G	G_G	G_G_G	G_G	A_A_A	A_A	A_A_A	A_A	A_A_A	G_G	A_A_A	A_A	G_G_G	A_A	A_A_A	A_A	A_A_A
D13	45373497	G_G	G_G_G	G_G	C_G_G	G_G	G_G_G	G_G	G_G_G	G_G	G_G_G	G_G	G_G_G	G_G	G_G_G	-	G_G_G	G_G	G_G_G	G_G	G_G_G	G_G	G_G_G
D13	45373694	C_C	C_C_C	C_C	C_C_C	C_C	C_C_C	C_T	C_C_C	C_C	C_C_C	C_C	C_C_C	C_C	C_C_C	C_C	C_C_C	C_C	C_C_C	C_C	C_C_C	C_C	c_c
Note: All the PCR products for each amplified primer were mapped against to the reference genome with three repeats. The reads with the best alignment were retained for the downstream analysis. Then we extracted all the aligned base which overlapped with above 68 polymorphic sites . The "Illumina"columns showed genotype called from Illumina resequencing, including homozygous genotype (eg. T_T) an…
