# Supplementary material for: Genomic insights into divergence and dual domestication of cultivated allotetraploid cottons
Source: Genome Biol. 2017 Feb 20;18:33. doi: 10.1186/s13059-017-1167-5 (PMC5317056; doi:10.1186/s13059-017-1167-5)
Supplement: Additional file 4: Table S3. — SNP accuracy verified using PCR-based sequencing. (XLSX 10 kb) [file 13059_2017_1167_MOESM4_ESM.xlsx]

## Sheet: summarize
Additional file 4 Table S3. SNP accuracy verified using PCR-besed sequecning
Accessions number	Accessions	Validated SNP	error SNP	Accuracy
G. hirsutum
1	Acala	44	3	0.93617
7	Dixie King	40	2	0.952381
27	CRI35	43	3	0.934783
28	Esha 28	42	1	0.976744
31	Junmian 1#	41	4	0.911111
42	Brazil 0101	48	1	0.979592
47	Tashkent 1	41	2	0.953488
G.raimondii
110	Pima SJ-1	35	1	0.972222
119	Changrong 5#	29	1	0.966667
105	Giza 36	33	2	0.942857
124	Tuhai 2#	41	3	0.931818
Note: the accession number is according to Table S1
