# Supplementary material for: Genomic insights into divergence and dual domestication of cultivated allotetraploid cottons
Source: Genome Biol. 2017 Feb 20;18:33. doi: 10.1186/s13059-017-1167-5 (PMC5317056; doi:10.1186/s13059-017-1167-5)
Supplement: Additional file 5: Table S4. — Summary of detected indels based on the genome resequencing data. (XLSX 6692 kb) [file 13059_2017_1167_MOESM5_ESM.xlsx]

## Sheet: Sheet1
Additional file 5 Table S4. Summary of detected Indels based on the genome resequencing data
chromosome	Start (bp)	End (bp)	Length in this accession	Accession with Indels	Accession without Indels	Indels frequency
A01	4505	4507	2	2	145	0.0137931
A01	75001	75002	1	7	140	0.05
A01	133008	133067	59	5	142	0.0352113
A01	161741	161752	11	32	115	0.278261
A01	191582	191583	1	18	129	0.139535
A01	193588	193589	1	6	141	0.0425532
A01	193785	193786	1	2	145	0.0137931
A01	194257	194258	1	4	143	0.027972
A01	194912	194913	1	3	144	0.0208333
A01	203138	203139	1	2	145	0.0137931
A01	246109	246123	14	2	145	0.0137931
A01	309689	309690	1	3	144	0.0208333
A01	419914	419930	16	2	145	0.0137931
A01	523765	523797	32	6	141	0.0425532
A01	529003	529004	1	2	145	0.0137931
A01	529664	529665	1	2	145	0.0137931
A01	530298	530299	1	2	145	0.0137931
A01	530690	530691	1	3	144	0.0208333
A01	534429	534514	85	14	133	0.105263
A01	534948	534949	1	29	118	0.245763
A01	540648	540649	1	2	145	0.0137931
A01	553826	553859	33	3	144	0.0208333
A01	571087	571198	111	2	145	0.0137931
A01	594034	594073	39	2	145	0.0137931
A01	597398	597463	65	4	143	0.027972
A01	599449	599458	9	2	145	0.0137931
A01	605822	605834	12	3	144	0.0208333
A01	677785	681244	3459	7	140	0.05
A01	702009	702022	13	2	145	0.0137931
A01	702590	702647	57	2	145	0.0137931
A01	828536	828571	35	3	144	0.0208333
A01	850944	850945	1	3	144	0.0208333
A01	938509	938515	6	2	145	0.0137931
A01	961720	961736	16	2	145	0.0137931
A01	977280	977281	1	2	145	0.0137931
A01	977740	977754	14	2	145	0.0137931
A01	1006001	1006017	16	2	145	0.0137931
A01	1041177	1041196	19	2	145	0.0137931
A01	1087193	1087194	1	2	145	0.0137931
A01	1114812	1114814	2	9	138	0.0652174
A01	1127141	1127190	49	2	145	0.0137931
A01	1137750	1137863	113	2	145	0.0137931
A01	1171428	1171449	21	5	142	0.0352113
A01	1184114	1184121	7	2	145	0.0137931
A01	1202957	1202958	1	2	145	0.0137931
A01	1224524	1224541	17	3	144	0.0208333
A01	1245707	1245708	1	8	139	0.057554
A01	1259769	1259770	1	2	145	0.0137931
A01	1292964	1292980	16	3	144	0.0208333
A01	1336497	1336522	25	3	144	0.0208333
A01	1342378	1342379	1	2	145	0.0137931
A01	1393535	1393536	1	2	145	0.0137931
A01	1463208	1463244	36	2	145	0.0137931
A01	1477414	1477428	14	2	145	0.0137931
A01	1523228	1523229	1	3	144	0.0208333
A01	1533767	1533787	20	2	145	0.0137931
A01	1624701	1625260	559	9	138	0.0652174
A01	1633582	1633583	1	4	143	0.027972
A01	1653952	1653953	1	2	145	0.0137931
A01	1688042	1688064	22	2	145	0.0137931
A01	1739348	1740541	1193	2	145	0.0137931
A01	1747214	1747228	14	3	144	0.0208333
A01	1768441	1768459	18	2	145	0.0137931
A01	1782501	1782515	14	6	141	0.0425532
A01	1796146	1796150	4	2	145	0.0137931
A01	1828053	1828054	1	3	144	0.0208333
A01	1872534	1872587	53	6	141	0.0425532
A01	1873093	1873150	57	5	142	0.0352113
A01	1873878	1873900	22	2	145	0.0137931
A01	1897345	1898506	1161	5	142	0.0352113
A01	1918655	1918656	1	2	145	0.0137931
A01	1927772	1927776	4	2	145	0.0137931
A01	1946945	1946946	1	3	144	0.0208333
A01	1992298	1992301	3	2	145	0.0137931
A01	2060581	2060603	22	8	139	0.057554
A01	2101213	2101221	8	6	141	0.0425532
A01	2141982	2141999	17	4	143	0.027972
A01	2149748	2149762	14	2	145	0.0137931
A01	2158829	2158884	55	7	140	0.05
A01	2174433	2174434	1	2	145	0.0137931
A01	2209563	2209586	23	5	142	0.0352113
A01	2221262	2221273	11	2	145	0.0137931
A01	2246799	2246820	21	2	145	0.0137931
A01	2262228	2262229	1	2	145	0.0137931
A01	2289092	2289107	15	2	145	0.0137931
A01	2339629	2339630	1	2	145	0.0137931
A01	2430580	2430620	40	8	139	0.057554
A01	2441825	2441833	8	2	145	0.0137931
A01	2464092	2464104	12	2	145	0.0137931
A01	2467240	2471960	4720	4	143	0.027972
A01	2493410	2493434	24	4	143	0.027972
A01	2495207	2495208	1	2	145	0.0137931
A01	2495507	2495510	3	7	140	0.05
A01	2507377	2507378	1	7	140	0.05
A01	2522536	2522725	189	2	145	0.0137931
A01	2525224	2525243	19	4	143	0.027972
A01	2552884	2557116	4232	2	145	0.0137931
A01	2599967	2599971	4	9	138	0.0652174
A01	2622688	2622689	1	2	145	0.0137931
A01	2665243	2665244	1	2	145	0.0137931
A01	2668168	2668414	246	2	145	0.0137931
A01	2680597	2680612	15	4	143	0.027972
A01	2743836	2743837	1	4	143	0.027972
A01	2754048	2754049	1	13	134	0.0970149
A01	2800840	2800841	1	2	145	0.0137931
A01	2803178	2803179	1	2	145	0.0137931
A01	2918772	2918789	17	2	145	0.0137931
A01	2918823	2918825	2	2	145	0.0137931
A01	2919430	2919447	17	4	143	0.027972
A01	2925014	2925015	1	3	144	0.0208333
A01	2925448	2925450	2	7	140	0.05
A01	2932332	2932333	1	2	145	0.0137931
A01	2933924	2933925	1	2	145	0.0137931
A01	2936877	2936895	18	2	145	0.0137931
A01	2944394	2944395	1	2	145	0.0137931
A01	2947908	2947948	40	4	143	0.027972
A01	2967993	2973753	5760	4	143	0.027972
A01	2970268	2975191	4923	2	145	0.0137931
A01	3005052	3005053	1	4	143	0.027972
A01	3013141	3013259	118	3	144	0.0208333
A01	3056068	3056108	40	2	145	0.0137931
A01	3056204	3056216	12	2	145	0.0137931
A01	3057772	3057776	4	2	145	0.0137931
A01	3057773	3057776	3	2	145	0.0137931
A01	3066682	3066698	16	2	145	0.0137931
A01	3068435	3068446	11	3	144	0.0208333
A01	3075180	3075181	1	2	145	0.0137931
A01	3084297	3084312	15	17	130	0.130769
A01	3115675	3115676	1	2	145	0.0137931
A01	3232487	3232488	1	2	145	0.0137931
A01	3242964	3242977	13	2	145	0.0137931
A01	3248848	3248865	17	10	137	0.0729927
A01	3325457	3325471	14	2	145	0.0137931
A01	3344512	3344557	45	7	140	0.05
A01	3354496	3354497	1	2	145	0.0137931
A01	3360466	3360467	1	2	145	0.0137931
A01	3372509	3373733	1224	4	143	0.027972
A01	3376937	3376967	30	7	140	0.05
A01	3407339	3407340	1	2	145	0.0137931
A01	3420044	3420045	1	2	145	0.0137931
A01	3524376	3524377	1	3	144	0.0208333
A01	3525230	3525232	2	2	145	0.0137931
A01	3554628	3554746	118	2	145	0.0137931
A01	3583274	3583727	453	5	142	0.0352113
A01	3588164	3588165	1	3	144	0.0208333
A01	3593741	3594831	1090	9	138	0.0652174
A01	3601539	3602518	979	2	145	0.0137931
A01	3631881	3637141	5260	6	141	0.0425532
A01	3631881	3637128	5247	3	144	0.0208333
A01	3632160	3636882	4722	3	144	0.0208333
A01	3632171	3632172	1	2	145	0.0137931
A01	3642636	3642653	17	4	143	0.027972
A01	3680783	3680785	2	2	145	0.0137931
A01	3731322	3731323	1	2	145	0.0137931
A01	3731399	3731400	1	2	145	0.0137931
A01	3743516	3743517	1	2	145	0.0137931
A01	3760096	3760098	2	2	145	0.0137931
A01	3761661	3761680	19	2	145	0.0137931
A01	3765185	3765212	27	2	145	0.0137931
A01	3771265	3771304	39	4	143	0.027972
A01	3837032	3837033	1	2	145	0.0137931
A01	3844663	3844664	1	2	145	0.0137931
A01	3847254	3847255	1	2	145	0.0137931
A01	3862476	3862491	15	4	143	0.027972
A01	3884017	3884018	1	2	145	0.0137931
A01	3896577	3896608	31	2	145	0.0137931
A01	3901465	3902379	914	4	143	0.027972
A01	3910139	3910163	24	5	142	0.0352113
A01	3931840	3931854	14	2	145	0.0137931
A01	3932609	3932849	240	4	143	0.027972
A01	3941154	3941176	22	2	145	0.0137931
A01	3945389	3945424	35	3	144	0.0208333
A01	3957487	3957528	41	7	140	0.05
A01	3968148	3968168	20	2	145	0.0137931
A01	3976110	3976130	20	2	145	0.0137931
A01	4025780	4025781	1	2	145	0.0137931
A01	4191939	4197042	5103	6	141	0.0425532
A01	4219197	4222281	3084	2	145	0.0137931
A01	4221908	4227817	5909	3	144	0.0208333
A01	4227254	4227255	1	2	145	0.0137931
A01	4228369	4228382	13	4	143	0.027972
A01	4279685	4283087	3402	3	144	0.0208333
A01	4304854	4304870	16	3	144	0.0208333
A01	4313204	4313205	1	2	145	0.0137931
A01	4357562	4357585	23	7	140	0.05
A01	4376756	4376775	19	3	144	0.0208333
A01	4431855	4431872	17	2	145	0.0137931
A01	4432970	4435963	2993	2	145	0.0137931
A01	4433831	4433877	46	31	116	0.267241
A01	4447661	4448644	983	2	145	0.0137931
A01	4464804	4464884	80	5	142	0.0352113
A01	4466225	4469423	3198	10	137	0.0729927
A01	4470734	4472812	2078	4	143	0.027972
A01	4470739	4472817	2078	5	142	0.0352113
A01	4509164	4509165	1	2	145	0.0137931
A01	4520807	4525660	4853	2	145	0.0137931
A01	4549874	4549875	1	3	144	0.0208333
A01	4570766	4570770	4	2	145	0.0137931
A01	4576177	4576211	34	2	145	0.0137931
A01	4586777	4586794	17	2	145	0.0137931
A01	4591879	4591896	17	5	142	0.0352113
A01	4622261	4622275	14	4	143	0.027972
A01	4653168	4653272	104	4	143	0.027972
A01	4653871	4653872	1	2	145	0.0137931
A01	4663929	4664677	748	3	144	0.0208333
A01	4670951	4670952	1	4	143	0.027972
A01	4671035	4671036	1	2	145	0.0137931
A01	4683296	4683299	3	2	145	0.0137931
A01	4690059	4690060	1	2	145	0.0137931
A01	4722979	4722994	15	7	140	0.05
A01	4742050	4742060	10	2	145	0.0137931
A01	4791236	4791237	1	3	144	0.0208333
A01	4818381	4825167	6786	2	145	0.0137931
A01	4825317	4828250	2933	2	145	0.0137931
A01	4852143	4852158	15	2	145	0.0137931
A01	4891352	4891369	17	5	142	0.0352113
A01	4905520	4913433	7913	2	145	0.0137931
A01	4946310	4946312	2	3	144	0.0208333
A01	4946435	4946437	2	2	145	0.0137931
A01	4946436	4946437	1	2	145	0.0137931
A01	4946522	4946524	2	2	145	0.0137931
A01	4946654	4946656	2	2	145	0.0137931
A01	4955117	4955118	1	3	144	0.0208333
A01	5004063	5005634	1571	2	145	0.0137931
A01	5006798	5006894	96	2	145	0.0137931
A01	5014902	5014929	27	4	143	0.027972
A01	5052783	5052784	1	2	145	0.0137931
A01	5067020	5067031	11	2	145	0.0137931
A01	5067362	5067363	1	2	145	0.0137931
A01	5074252	5074294	42	7	140	0.05
A01	5079364	5080058	694	2	145	0.0137931
A01	5081140	5081241	101	3	144	0.0208333
A01	5082024	5082026	2	2	145	0.0137931
A01	5084974	5084982	8	6	141	0.0425532
A01	5085847	5085929	82	5	142	0.0352113
A01	5126060	5126076	16	2	145	0.0137931
A01	5180403	5180419	16	14	133	0.105263
A01	5189620	5189621	1	3	144	0.0208333
A01	5242315	5242340	25	2	145	0.0137931
A01	5259725	5259821	96	2	145	0.0137931
A01	5290176	5290221	45	8	139	0.057554
A01	5293349	5293358	9	2	145	0.0137931
A01	5341761	5341786	25	2	145	0.0137931
A01	5357834	5361854	4020	3	144	0.0208333
A01	5363479	5363484	5	2	145	0.0137931
A01	5396484	5396487	3	2	145	0.0137931
A01	5398035	5398036	1	2	145	0.0137931
A01	5484842	5484843	1	4	143	0.027972
A01	5485177	5485178	1	3	144	0.0208333
A01	5485288	5485289	1	2	145	0.0137931
A01	5488242	5490674	2432	2	145	0.0137931
A01	5491576	5491597	21	2	145	0.0137931
A01	5509730	5509737	7	3	144	0.0208333
A01	5618949	5618950	1	2	145	0.0137931
A01	5644591	5644616	25	2	145	0.0137931
A01	5645239	5645241	2	3	144	0.0208333
A01	5646591	5646592	1	2	145	0.0137931
A01	5655553	5655573	20	2	145	0.0137931
A01	5735530	5735562	32	4	143	0.027972
A01	5754806	5754818	12	2	145	0.0137931
A01	5759234	5759235	1	11	136	0.0808824
A01	5832933	5832951	18	3	144	0.0208333
A01	5844761	5844801	40	4	143	0.027972
A01	5849576	5849620	44	9	138	0.0652174
A01	5850349	5850355	6	3	144	0.0208333
A01	5854799	5854800	1	2	145	0.0137931
A01	5869505	5869538	33	2	145	0.0137931
A01	5869526	5869559	33	3	144	0.0208333
A01	5882936	5883030	94	3	144	0.0208333
A01	5918369	5919188	819	2	145	0.0137931
A01	5999371	5999435	64	3	144	0.0208333
A01	6010472	6010474	2	4	143	0.027972
A01	6016856	6016857	1	2	145	0.0137931
A01	6023367	6023963	596	2	145	0.0137931
A01	6033691	6033708	17	2	145	0.0137931
A01	6142397	6142443	46	3	144	0.0208333
A01	6157534	6163184	5650	2	145	0.0137931
A01	6218876	6218889	13	2	145	0.0137931
A01	6226898	6226899	1	2	145	0.0137931
A01	6253268	6253270	2	11	136	0.0808824
A01	6277581	6277583	2	3	144	0.0208333
A01	6289489	6293270	3781	6	141	0.0425532
A01	6321588	6321624	36	8	139	0.057554
A01	6345878	6345879	1	5	142	0.0352113
A01	6363529	6363530	1	2	145	0.0137931
A01	6367186	6367193	7	2	145	0.0137931
A01	6440870	6440877	7	2	145	0.0137931
A01	6459426	6459452	26	7	140	0.05
A01	6459641	6459644	3	4	143	0.027972
A01	6463212	6463213	1	2	145	0.0137931
A01	6491816	6491861	45	2	145	0.0137931
A01	6513644	6513656	12	2	145	0.0137931
A01	6571484	6571497	13	2	145	0.0137931
A01	6577741	6577743	2	2	145	0.0137931
A01	6640319	6640334	15	3	144	0.0208333
A01	6683358	6683359	1	5	142	0.0352113
A01	6685892	6686053	161	2	145	0.0137931
A01	6700859	6700876	17	2	145	0.0137931
A01	6730667	6730685	18	6	141	0.0425532
A01	6808448	6808459	11	3	144	0.0208333
A01	6818224	6818263	39	4	143	0.027972
A01	6864426	6864427	1	6	141	0.0425532
A01	6870916	6870954	38	2	145	0.0137931
A01	6948572	6948585	13	2	145	0.0137931
A01	6966071	6966072	1	2	145	0.0137931
A01	6999757	6999758	1	2	145	0.0137931
A01	7002424	7002498	74	4	143	0.027972
A01	7036648	7036686	38	4	143	0.027972
A01	7037249	7037252	3	7	140	0.05
A01	7049767	7049843	76	8	139	0.057554
A01	7058673	7058675	2	4	143	0.027972
A01	7140677	7140717	40	3	144	0.0208333
A01	7154053	7154054	1	9	138	0.0652174
A01	7173133	7173134	1	2	145	0.0137931
A01	7185699	7185714	15	2	145	0.0137931
A01	7196139	7196161	22	2	145	0.0137931
A01	7259200	7259233	33	2	145	0.0137931
A01	7335413	7335439	26	6	141	0.0425532
A01	7357969	7357990	21	6	141	0.0425532
A01	7405853	7408695	2842	3	144	0.0208333
A01	7458556	7458559	3	2	145	0.0137931
A01	7497448	7498187	739	7	140	0.05
A01	7555899	7555916	17	2	145	0.0137931
A01	7601413	7601462	49	3	144	0.0208333
A01	7610023	7610039	16	14	133	0.105263
A01	7632095	7632103	8	2	145	0.0137931
A01	7636158	7636159	1	2	145	0.0137931
A01	7638855	7638914	59	15	132	0.113636
A01	7659778	7659801	23	5	142	0.0352113
A01	7664599	7667372	2773	8	139	0.057554
A01	7671810	7671826	16	5	142	0.0352113
A01	7672105	7672607	502	12	135	0.0888889
A01	7672524	7672607	83	3	144	0.0208333
A01	7683325	7685747	2422	5	142	0.0352113
A01	7685312	7685313	1	4	143	0.027972
A01	7685419	7685423	4	4	143	0.027972
A01	7689713	7690846	1133	5	142	0.0352113
A01	7692901	7692912	11	31	116	0.267241
A01	7701884	7701885	1	3	144	0.0208333
A01	7720376	7720377	1	2	145	0.0137931
A01	7755932	7755965	33	3	144	0.0208333
A01	7764734	7764751	17	2	145	0.0137931
A01	7778859	7778883	24	2	145	0.0137931
A01	7778885	7778909	24	2	145	0.0137931
A01	7780368	7780369	1	2	145	0.0137931
A01	7802708	7802718	10	3	144	0.0208333
A01	7803270	7803286	16	2	145	0.0137931
A01	7830603	7830617	14	3	144	0.0208333
A01	7831708	7831711	3	2	145	0.0137931
A01	7836632	7837135	503	8	139	0.057554
A01	7853423	7853446	23	2	145	0.0137931
A01	7856621	7856622	1	2	145	0.0137931
A01	7947983	7948042	59	3	144	0.0208333
A01	8018320	8018323	3	2	145	0.0137931
A01	8038049	8038067	18	2	145	0.0137931
A01	8049363	8049365	2	3	144	0.0208333
A01	8073462	8073481	19	2	145	0.0137931
A01	8074024	8074025	1	2	145	0.0137931
A01	8103904	8103918	14	2	145	0.0137931
A01	8109251	8109252	1	2	145	0.0137931
A01	8112384	8113612	1228	5	142	0.0352113
A01	8119210	8119211	1	2	145	0.0137931
A01	8224326	8224350	24	2	145	0.0137931
A01	8226735	8226736	1	2	145	0.0137931
A01	8230934	8230951	17	4	143	0.027972
A01	8232854	8232855	1	2	145	0.0137931
A01	8250498	8250499	1	3	144	0.0208333
A01	8251565	8251566	1	5	142	0.0352113
A01	8258150	8258151	1	4	143	0.027972
A01	8274672	8274680	8	2	145	0.0137931
A01	8280943	8280963	20	2	145	0.0137931
A01	8313529	8313611	82	4	143	0.027972
A01	8319299	8319300	1	4	143	0.027972
A01	8321670	8321701	31	10	137	0.0729927
A01	8321676	8321707	31	6	141	0.0425532
A01	8326102	8326114	12	4	143	0.027972
A01	8331424	8331449	25	7	140	0.05
A01	8332204	8332218	14	2	145	0.0137931
A01	8335016	8335046	30	5	142	0.0352113
A01	8351455	8351456	1	6	141	0.0425532
A01	8372224	8372238	14	2	145	0.0137931
A01	8390639	8390640	1	2	145	0.0137931
A01	8431572	8431580	8	2	145	0.0137931
A01	8456949	8456975	26	4	143	0.027972
A01	8464687	8464816	129	3	144	0.0208333
A01	8489618	8489621	3	4	143	0.027972
A01	8489966	8489967	1	3	144	0.0208333
A01	8490073	8490074	1	3	144	0.0208333
A01	8512673	8512676	3	5	142	0.0352113
A01	8538503	8538533	30	2	145	0.0137931
A01	8565743	8565770	27	2	145	0.0137931
A01	8567717	8567719	2	3	144	0.0208333
A01	8586288	8586289	1	6	141	0.0425532
A01	8670386	8670835	449	2	145	0.0137931
A01	8769038	8776033	6995	2	145	0.0137931
A01	8775922	8775923	1	2	145	0.0137931
A01	8782329	8782330	1	2	145	0.0137931
A01	8829547	8829548	1	2	145	0.0137931
A01	8888913	8888914	1	5	142	0.0352113
A01	8898775	8898776	1	3	144	0.0208333
A01	8923732	8923734	2	3	144	0.0208333
A01	8945390	8945398	8	9	138	0.0652174
A01	9016554	9016624	70	13	134	0.0970149
A01	9017719	9017724	5	3	144	0.0208333
A01	9105545	9105563	18	7	140	0.05
A01	9128737	9128742	5	2	145	0.0137931
A01	9131876	9131886	10	7	140	0.05
A01	9148925	9148943	18	2	145	0.0137931
A01	9174762	9174763	1	5	142	0.0352113
A01	9174886	9174889	3	7	140	0.05
A01	9176112	9176127	15	2	145	0.0137931
A01	9183510	9183511	1	2	145	0.0137931
A01	9188382	9195848	7466	3	144	0.0208333
A01	9193819	9193829	10	13	134	0.0970149
A01	9198021	9198022	1	3	144	0.0208333
A01	9220009	9220010	1	2	145	0.0137931
A01	9263070	9263080	10	2	145	0.0137931
A01	9263515	9263522	7	12	135	0.0888889
A01	9297297	9297342	45	5	142	0.0352113
A01	9301305	9301331	26	16	131	0.122137
A01	9309894	9314188	4294	2	145	0.0137931
A01	9321823	9321824	1	3	144	0.0208333
A01	9322070	9322071	1	3	144	0.0208333
A01	9339904	9339922	18	2	145	0.0137931
A01	9345101	9345102	1	6	141	0.0425532
A01	9349101	9349102	1	3	144	0.0208333
A01	9361429	9361430	1	2	145	0.0137931
A01	9427918	9429510	1592	5	142	0.0352113
A01	9441486	9441487	1	5	142	0.0352113
A01	9494205	9494222	17	2	145	0.0137931
A01	9518030	9518085	55	7	140	0.05
A01	9537128	9537131	3	2	145	0.0137931
A01	9541792	9541794	2	3	144	0.0208333
A01	9591928	9591952	24	2	145	0.0137931
A01	9703627	9703628	1	3	144	0.0208333
A01	9713346	9713352	6	6	141	0.0425532
A01	9721475	9721480	5	2	145	0.0137931
A01	9729995	9730010	15	8	139	0.057554
A01	9731231	9731241	10	11	136	0.0808824
A01	9758915	9758929	14	2	145	0.0137931
A01	9758926	9758940	14	5	142	0.0352113
A01	9807099	9807114	15	2	145	0.0137931
A01	9863419	9863421	2	3	144	0.0208333
A01	9938950	9938971	21	3	144	0.0208333
A01	9941350	9948958	7608	4	143	0.027972
A01	9942099	9942106	7	29	118	0.245763
A01	9943333	9943346	13	3	144	0.0208333
A01	9966497	9966498	1	3	144	0.0208333
A01	9967538	9967571	33	8	139	0.057554
A01	10011609	10011610	1	4	143	0.027972
A01	10091367	10091398	31	5	142	0.0352113
A01	10100710	10100712	2	2	145	0.0137931
A01	10100986	10101027	41	2	145	0.0137931
A01	10102852	10102853	1	2	145	0.0137931
A01	10205221	10205222	1	4	143	0.027972
A01	10225841	10225842	1	2	145	0.0137931
A01	10277533	10277534	1	2	145	0.0137931
A01	10340323	10340324	1	3	144	0.0208333
A01	10347629	10347648	19	2	145	0.0137931
A01	10359328	10359348	20	3	144	0.0208333
A01	10403900	10403912	12	10	137	0.0729927
A01	10434151	10434164	13	3	144	0.0208333
A01	10454706	10454719	13	2	145	0.0137931
A01	10472725	10472749	24	2	145	0.0137931
A01	10486540	10486575	35	9	138	0.0652174
A01	10512120	10513512	1392	7	140	0.05
A01	10524506	10524759	253	8	139	0.057554
A01	10533198	10533206	8	13	134	0.0970149
A01	10545977	10545990	13	5	142	0.0352113
A01	10548656	10548657	1	4	143	0.027972
A01	10550387	10550393	6	3	144	0.0208333
A01	10553346	10553347	1	9	138	0.0652174
A01	10571909	10571927	18	2	145	0.0137931
A01	10572611	10572649	38	46	101	0.455446
A01	10572636	10572674	38	4	143	0.027972
A01	10573320	10573353	33	12	135	0.0888889
A01	10578592	10578593	1	2	145	0.0137931
A01	10597690	10597711	21	2	145	0.0137931
A01	10597699	10597720	21	31	116	0.267241
A01	10598710	10598711	1	3	144	0.0208333
A01	10598930	10600795	1865	2	145	0.0137931
A01	10601024	10601027	3	2	145	0.0137931
A01	10601024	10601025	1	3	144	0.0208333
A01	10601248	10601249	1	7	140	0.05
A01	10601248	10601250	2	5	142	0.0352113
A01	10601430	10601442	12	6	141	0.0425532
A01	10602344	10602345	1	114	33	3.45455
A01	10602623	10602624	1	12	135	0.0888889
A01	10602972	10602979	7	2	145	0.0137931
A01	10603195	10603196	1	2	145	0.0137931
A01	10609268	10609269	1	3	144	0.0208333
A01	10641617	10642645	1028	2	145	0.0137931
A01	10724280	10724299	19	4	143	0.027972
A01	10743217	10743218	1	2	145	0.0137931
A01	10746524	10746526	2	2	145	0.0137931
A01	10749780	10749788	8	5	142	0.0352113
A01	10772647	10772657	10	3	144	0.0208333
A01	10837452	10837453	1	2	145	0.0137931
A01	10847900	10849231	1331	7	140	0.05
A01	10857562	10857576	14	4	143	0.027972
A01	10870431	10870432	1	2	145	0.0137931
A01	10875337	10875360	23	6	141	0.0425532
A01	10918162	10918186	24	4	143	0.027972
A01	10959714	10959728	14	3	144	0.0208333
A01	10962960	10962978	18	9	138	0.0652174
A01	10962965	10962983	18	26	121	0.214876
A01	10966443	10966449	6	2	145	0.0137931
A01	10978468	10978469	1	4	143	0.027972
A01	10979918	10979919	1	4	143	0.027972
A01	11004158	11004179	21	3	144	0.0208333
A01	11014668	11014690	22	3	144	0.0208333
A01	11019472	11019486	14	3	144	0.0208333
A01	11025128	11025133	5	2	145	0.0137931
A01	11027903	11027904	1	2	145	0.0137931
A01	11052599	11052600	1	2	145	0.0137931
A01	11060788	11060789	1	3	144	0.0208333
A01	11090691	11090721	30	3	144	0.0208333
A01	11097643	11097656	13	5	142	0.0352113
A01	11101348	11101658	310	2	145	0.0137931
A01	11103089	11103150	61	4	143	0.027972
A01	11133378	11133454	76	21	126	0.166667
A01	11133383	11133460	77	2	145	0.0137931
A01	11144979	11145003	24	2	145	0.0137931
A01	11203531	11203890	359	3	144	0.0208333
A01	11324964	11324970	6	2	145	0.0137931
A01	11337192	11337208	16	3	144	0.0208333
A01	11346745	11346784	39	2	145	0.0137931
A01	11393341	11393359	18	2	145	0.0137931
A01	11396457	11397535	1078	4	143	0.027972
A01	11400477	11400478	1	2	145	0.0137931
A01	11549270	11549271	1	3	144	0.0208333
A01	11568384	11568385	1	2	145	0.0137931
A01	11570218	11570229	11	3	144	0.0208333
A01	11576721	11576722	1	2	145	0.0137931
A01	11622762	11622763	1	3	144	0.0208333
A01	11642811	11642812	1	3	144	0.0208333
A01	11661883	11661893	10	3	144	0.0208333
A01	11669185	11669196	11	8	139	0.057554
A01	11703334	11703394	60	2	145	0.0137931
A01	11806256	11806277	21	3	144	0.0208333
A01	11816097	11816102	5	2	145	0.0137931
A01	11839319	11839485	166	4	143	0.027972
A01	11845677	11845703	26	2	145	0.0137931
A01	11846129	11846148	19	4	143	0.027972
A01	11907342	11907343	1	3	144	0.0208333
A01	11914498	11914509	11	2	145	0.0137931
A01	11930347	11930368	21	2	145	0.0137931
A01	11958410	11958633	223	2	145	0.0137931
A01	11971096	11971109	13	2	145	0.0137931
A01	11976842	11976851	9	5	142	0.0352113
A01	11976847	11976856	9	3	144	0.0208333
A01	11979751	11979765	14	2	145	0.0137931
A01	12013569	12013611	42	18	129	0.139535
A01	12032340	12032447	107	2	145	0.0137931
A01	12069855	12069857	2	2	145	0.0137931
A01	12070179	12070198	19	2	145	0.0137931
A01	12079782	12079796	14	7	140	0.05
A01	12083375	12083400	25	4	143	0.027972
A01	12090885	12090889	4	2	145	0.0137931
A01	12098145	12100377	2232	2	145	0.0137931
A01	12098149	12100381	2232	21	126	0.166667
A01	12119862	12119876	14	2	145	0.0137931
A01	12173264	12173280	16	4	143	0.027972
A01	12183807	12183844	37	2	145	0.0137931
A01	12221181	12221182	1	2	145	0.0137931
A01	12229989	12230010	21	2	145	0.0137931
A01	12230142	12230145	3	2	145	0.0137931
A01	12274474	12274538	64	2	145	0.0137931
A01	12278074	12278092	18	7	140	0.05
A01	12372030	12372076	46	3	144	0.0208333
A01	12399501	12399532	31	6	141	0.0425532
A01	12444374	12444376	2	6	141	0.0425532
A01	12545921	12545941	20	3	144	0.0208333
A01	12548093	12548094	1	2	145	0.0137931
A01	12613741	12613742	1	2	145	0.0137931
A01	12681939	12681958	19	2	145	0.0137931
A01	12830705	12830706	1	2	145	0.0137931
A01	12830953	12830954	1	2	145	0.0137931
A01	12831889	12831890	1	2	145	0.0137931
A01	12838674	12838738	64	26	121	0.214876
A01	12962422	12962423	1	4	143	0.027972
A01	12973752	12973766	14	18	129	0.139535
A01	12995339	12995374	35	13	134	0.0970149
A01	13016207	13016208	1	5	142	0.0352113
A01	13048058	13048071	13	2	145	0.0137931
A01	13110585	13110586	1	5	142	0.0352113
A01	13111796	13111806	10	5	142	0.0352113
A01	13114671	13114701	30	2	145	0.0137931
A01	13122487	13122587	100	3	144	0.0208333
A01	13130555	13130576	21	4	143	0.027972
A01	13157640	13157654	14	2	145	0.0137931
A01	13177889	13184462	6573	2	145	0.0137931
A01	13180489	13180492	3	2	145	0.0137931
A01	13182438	13182441	3	6	141	0.0425532
A01	13263656	13263657	1	23	124	0.185484
A01	13349575	13349576	1	3	144	0.0208333
A01	13352628	13352632	4	12	135	0.0888889
A01	13381403	13381404	1	2	145	0.0137931
A01	13381458	13381459	1	3	144	0.0208333
A01	13381830	13382833	1003	10	137	0.0729927
A01	13381881	13381890	9	11	136	0.0808824
A01	13396827	13396829	2	3	144	0.0208333
A01	13537554	13537614	60	3	144	0.0208333
A01	13583856	13583872	16	2	145	0.0137931
A01	13611369	13611479	110	7	140	0.05
A01	13612052	13612055	3	4	143	0.027972
A01	13636502	13636530	28	9	138	0.0652174
A01	13649321	13649335	14	2	145	0.0137931
A01	13656722	13656792	70	2	145	0.0137931
A01	13674495	13674559	64	3	144	0.0208333
A01	13691657	13691717	60	3	144	0.0208333
A01	13701548	13701549	1	3	144	0.0208333
A01	13710583	13710589	6	8	139	0.057554
A01	13854370	13854372	2	2	145	0.0137931
A01	13877408	13877410	2	2	145	0.0137931
A01	13884085	13884420	335	2	145	0.0137931
A01	14028923	14028939	16	4	143	0.027972
A01	14066367	14066507	140	23	124	0.185484
A01	14073317	14073319	2	2	145	0.0137931
A01	14074136	14074138	2	5	142	0.0352113
A01	14083058	14083066	8	6	141	0.0425532
A01	14086141	14086142	1	2	145	0.0137931
A01	14102332	14102340	8	2	145	0.0137931
A01	14108798	14108811	13	22	125	0.176
A01	14110902	14110914	12	7	140	0.05
A01	14113288	14113300	12	3	144	0.0208333
A01	14193182	14193212	30	2	145	0.0137931
A01	14254567	14254569	2	2	145	0.0137931
A01	14256384	14256385	1	5	142	0.0352113
A01	14256467	14256507	40	6	141	0.0425532
A01	14355512	14355513	1	5	142	0.0352113
A01	14369279	14369296	17	9	138	0.0652174
A01	14379277	14379301	24	3	144	0.0208333
A01	14385549	14385567	18	2	145	0.0137931
A01	14399015	14399034	19	3	144	0.0208333
A01	14405850	14405869	19	3	144	0.0208333
A01	14410568	14410582	14	2	145	0.0137931
A01	14423842	14423852	10	3	144	0.0208333
A01	14446531	14446539	8	3	144	0.0208333
A01	14468072	14468084	12	7	140	0.05
A01	14530937	14530938	1	2	145	0.0137931
A01	14548032	14548033	1	3	144	0.0208333
A01	14554324	14554330	6	22	125	0.176
A01	14570262	14570573	311	15	132	0.113636
A01	14570731	14570850	119	7	140	0.05
A01	14588219	14588239	20	2	145	0.0137931
A01	14641691	14641710	19	4	143	0.027972
A01	14643587	14643677	90	2	145	0.0137931
A01	14652363	14659629	7266	2	145	0.0137931
A01	14669075	14669322	247	2	145	0.0137931
A01	14671436	14671471	35	2	145	0.0137931
A01	14746932	14746954	22	3	144	0.0208333
A01	14768331	14768344	13	4	143	0.027972
A01	14789046	14789102	56	4	143	0.027972
A01	14809666	14809692	26	2	145	0.0137931
A01	14829254	14832896	3642	4	143	0.027972
A01	14853073	14853075	2	2	145	0.0137931
A01	14897706	14897723	17	4	143	0.027972
A01	14936518	14936550	32	3	144	0.0208333
A01	14958698	14958708	10	3	144	0.0208333
A01	14980306	14980315	9	2	145	0.0137931
A01	15026539	15026541	2	3	144	0.0208333
A01	15096551	15103814	7263	2	145	0.0137931
A01	15105383	15105390	7	11	136	0.0808824
A01	15112717	15112746	29	29	118	0.245763
A01	15170338	15170361	23	13	134	0.0970149
A01	15175871	15175900	29	4	143	0.027972
A01	15190282	15190283	1	2	145	0.0137931
A01	15214956	15214967	11	3	144	0.0208333
A01	15222292	15222322	30	11	136	0.0808824
A01	15232046	15240508	8462	6	141	0.0425532
A01	15248086	15248293	207	5	142	0.0352113
A01	15262699	15262725	26	5	142	0.0352113
A01	15337755	15337812	57	2	145	0.0137931
A01	15339592	15339616	24	2	145	0.0137931
A01	15342447	15342569	122	4	143	0.027972
A01	15348432	15348433	1	2	145	0.0137931
A01	15373090	15373120	30	4	143	0.027972
A01	15381048	15381088	40	2	145	0.0137931
A01	15381632	15381647	15	5	142	0.0352113
A01	15392265	15392278	13	2	145	0.0137931
A01	15393706	15393715	9	4	143	0.027972
A01	15439594	15439604	10	3	144	0.0208333
A01	15444176	15444188	12	4	143	0.027972
A01	15481537	15481538	1	2	145	0.0137931
A01	15510274	15513468	3194	11	136	0.0808824
A01	15548713	15548737	24	5	142	0.0352113
A01	15552819	15552820	1	2	145	0.0137931
A01	15565916	15565928	12	4	143	0.027972
A01	15573618	15573630	12	4	143	0.027972
A01	15582208	15582231	23	3	144	0.0208333
A01	15589487	15589497	10	2	145	0.0137931
A01	15590701	15590709	8	6	141	0.0425532
A01	15593658	15593680	22	2	145	0.0137931
A01	15594001	15594002	1	5	142	0.0352113
A01	15594204	15594205	1	2	145	0.0137931
A01	15596429	15596430	1	2	145	0.0137931
A01	15603638	15603663	25	4	143	0.027972
A01	15621171	15621172	1	4	143	0.027972
A01	15628787	15628788	1	4	143	0.027972
A01	15677689	15677714	25	6	141	0.0425532
A01	15696236	15696262	26	4	143	0.027972
A01	15700171	15700172	1	2	145	0.0137931
A01	15710536	15710550	14	2	145	0.0137931
A01	15721575	15721587	12	3	144	0.0208333
A01	15778472	15778479	7	3	144	0.0208333
A01	15778695	15778697	2	2	145	0.0137931
A01	15792688	15792780	92	2	145	0.0137931
A01	15793274	15793275	1	3	144	0.0208333
A01	15896171	15896199	28	2	145	0.0137931
A01	15942476	15942477	1	2	145	0.0137931
A01	15942804	15944593	1789	3	144	0.0208333
A01	15957437	15957438	1	3	144	0.0208333
A01	15966328	15966362	34	2	145	0.0137931
A01	15989942	15989945	3	2	145	0.0137931
A01	15989943	15989946	3	2	145	0.0137931
A01	15993738	15993740	2	3	144	0.0208333
A01	15993871	15993872	1	6	141	0.0425532
A01	15993887	15993894	7	5	142	0.0352113
A01	15993964	15993967	3	2	145	0.0137931
A01	15999785	15999817	32	11	136	0.0808824
A01	16020377	16020390	13	4	143	0.027972
A01	16021836	16021837	1	2	145	0.0137931
A01	16030172	16030175	3	2	145	0.0137931
A01	16046528	16046530	2	2	145	0.0137931
A01	16089183	16094944	5761	8	139	0.057554
A01	16089344	16094937	5593	2	145	0.0137931
A01	16117743	16117765	22	6	141	0.0425532
A01	16121829	16121830	1	2	145	0.0137931
A01	16175103	16175108	5	3	144	0.0208333
A01	16187418	16188684	1266	5	142	0.0352113
A01	16202518	16202519	1	2	145	0.0137931
A01	16204383	16204406	23	5	142	0.0352113
A01	16214532	16214618	86	7	140	0.05
A01	16215534	16215553	19	22	125	0.176
A01	16232137	16232153	16	13	134	0.0970149
A01	16258686	16258689	3	2	145	0.0137931
A01	16285180	16285696	516	2	145	0.0137931
A01	16298660	16298699	39	4	143	0.027972
A01	16324949	16324950	1	3	144	0.0208333
A01	16325130	16325134	4	2	145	0.0137931
A01	16336000	16337369	1369	2	145	0.0137931
A01	16374706	16374712	6	2	145	0.0137931
A01	16380449	16380450	1	2	145	0.0137931
A01	16390444	16390462	18	2	145	0.0137931
A01	16435477	16435478	1	3	144	0.0208333
A01	16435941	16435942	1	2	145	0.0137931
A01	16439843	16439948	105	2	145	0.0137931
A01	16440308	16440345	37	5	142	0.0352113
A01	16452542	16452554	12	5	142	0.0352113
A01	16482576	16482577	1	2	145	0.0137931
A01	16508222	16508223	1	2	145	0.0137931
A01	16509199	16509201	2	2	145	0.0137931
A01	16509430	16509432	2	5	142	0.0352113
A01	16517444	16517445	1	2	145	0.0137931
A01	16520876	16520877	1	2	145	0.0137931
A01	16565877	16565894	17	3	144	0.0208333
A01	16591588	16591619	31	4	143	0.027972
A01	16632257	16632258	1	2	145	0.0137931
A01	16643935	16643981	46	3	144	0.0208333
A01	16644920	16649680	4760	2	145	0.0137931
A01	16705831	16705849	18	2	145	0.0137931
A01	16722974	16722984	10	4	143	0.027972
A01	16759361	16759374	13	2	145	0.0137931
A01	16765641	16765642	1	5	142	0.0352113
A01	16783754	16783760	6	9	138	0.0652174
A01	16784393	16784439	46	14	133	0.105263
A01	16787727	16787741	14	2	145	0.0137931
A01	16801481	16801482	1	2	145	0.0137931
A01	16823880	16825201	1321	3	144	0.0208333
A01	16827554	16827555	1	2	145	0.0137931
A01	16842564	16842606	42	2	145	0.0137931
A01	16858548	16858586	38	4	143	0.027972
A01	16892189	16892213	24	11	136	0.0808824
A01	16919898	16919900	2	3	144	0.0208333
A01	16923418	16923430	12	3	144	0.0208333
A01	16949610	16949634	24	4	143	0.027972
A01	16965980	16965999	19	2	145	0.0137931
A01	16972152	16972182	30	4	143	0.027972
A01	16978540	16980975	2435	2	145	0.0137931
A01	17005567	17005620	53	3	144	0.0208333
A01	17018579	17018580	1	2	145	0.0137931
A01	17051976	17051977	1	2	145	0.0137931
A01	17062748	17062762	14	3	144	0.0208333
A01	17063200	17063212	12	14	133	0.105263
A01	17073162	17073163	1	2	145	0.0137931
A01	17088940	17088968	28	3	144	0.0208333
A01	17135753	17135754	1	4	143	0.027972
A01	17162688	17162752	64	4	143	0.027972
A01	17312140	17312154	14	3	144	0.0208333
A01	17319510	17319521	11	2	145	0.0137931
A01	17321819	17321826	7	3	144	0.0208333
A01	17372272	17372314	42	8	139	0.057554
A01	17528885	17528901	16	2	145	0.0137931
A01	17542101	17542118	17	6	141	0.0425532
A01	17552477	17552479	2	2	145	0.0137931
A01	17552719	17552720	1	3	144	0.0208333
A01	17554431	17554432	1	3	144	0.0208333
A01	17554556	17554557	1	23	124	0.185484
A01	17554556	17554558	2	2	145	0.0137931
A01	17557557	17560418	2861	10	137	0.0729927
A01	17639092	17639094	2	3	144	0.0208333
A01	17649081	17649098	17	3	144	0.0208333
A01	17697454	17697611	157	2	145	0.0137931
A01	17701577	17701578	1	6	141	0.0425532
A01	17786496	17786519	23	2	145	0.0137931
A01	17874126	17874127	1	2	145	0.0137931
A01	17892551	17892579	28	4	143	0.027972
A01	17896854	17896896	42	7	140	0.05
A01	17961044	17961062	18	3	144	0.0208333
A01	17979526	17979551	25	14	133	0.105263
A01	17990423	17990445	22	2	145	0.0137931
A01	18078629	18078907	278	11	136	0.0808824
A01	18154507	18154522	15	2	145	0.0137931
A01	18181697	18181700	3	2	145	0.0137931
A01	18189069	18189080	11	2	145	0.0137931
A01	18223925	18223939	14	3	144	0.0208333
A01	18236140	18236150	10	3	144	0.0208333
A01	18316764	18316765	1	2	145	0.0137931
A01	18317514	18317515	1	2	145	0.0137931
A01	18317769	18317788	19	3	144	0.0208333
A01	18368690	18368691	1	3	144	0.0208333
A01	18394519	18394545	26	2	145	0.0137931
A01	18405429	18410591	5162	2	145	0.0137931
A01	18409480	18409494	14	5	142	0.0352113
A01	18447325	18450316	2991	2	145	0.0137931
A01	18449470	18449644	174	2	145	0.0137931
A01	18449470	18449607	137	2	145	0.0137931
A01	18449992	18449993	1	2	145	0.0137931
A01	18478336	18478337	1	3	144	0.0208333
A01	18528188	18528280	92	8	139	0.057554
A01	18528193	18528285	92	2	145	0.0137931
A01	18547393	18547406	13	2	145	0.0137931
A01	18554707	18554716	9	7	140	0.05
A01	18560546	18560548	2	10	137	0.0729927
A01	18569402	18569412	10	4	143	0.027972
A01	18575118	18575157	39	4	143	0.027972
A01	18577747	18577749	2	2	145	0.0137931
A01	18649892	18649912	20	2	145	0.0137931
A01	18664427	18664428	1	2	145	0.0137931
A01	18713418	18713487	69	2	145	0.0137931
A01	18717267	18718427	1160	20	127	0.15748
A01	18733433	18734048	615	2	145	0.0137931
A01	18763252	18763266	14	8	139	0.057554
A01	18771568	18771594	26	6	141	0.0425532
A01	18775432	18775454	22	15	132	0.113636
A01	18799256	18803826	4570	10	137	0.0729927
A01	18827928	18827956	28	8	139	0.057554
A01	18845885	18845898	13	2	145	0.0137931
A01	18865782	18865840	58	5	142	0.0352113
A01	18875498	18875515	17	5	142	0.0352113
A01	18904268	18904279	11	2	145	0.0137931
A01	18907481	18907485	4	3	144	0.0208333
A01	18917186	18917190	4	2	145	0.0137931
A01	18938378	18945877	7499	4	143	0.027972
A01	18938381	18945882	7501	5	142	0.0352113
A01	18955276	18955284	8	6	141	0.0425532
A01	19037663	19037664	1	2	145	0.0137931
A01	19051261	19051266	5	2	145	0.0137931
A01	19062991	19063069	78	3	144	0.0208333
A01	19084103	19084121	18	4	143	0.027972
A01	19171961	19171969	8	3	144	0.0208333
A01	19188023	19188113	90	2	145	0.0137931
A01	19188164	19188290	126	4	143	0.027972
A01	19188992	19189061	69	2	145	0.0137931
A01	19200358	19200359	1	2	145	0.0137931
A01	19214751	19214752	1	2	145	0.0137931
A01	19215147	19215148	1	4	143	0.027972
A01	19215916	19215918	2	2	145	0.0137931
A01	19215917	19215919	2	11	136	0.0808824
A01	19229763	19229780	17	3	144	0.0208333
A01	19230308	19230309	1	4	143	0.027972
A01	19236024	19236052	28	3	144	0.0208333
A01	19241426	19241442	16	3	144	0.0208333
A01	19326101	19326138	37	2	145	0.0137931
A01	19400127	19400128	1	2	145	0.0137931
A01	19429823	19429824	1	3	144	0.0208333
A01	19472044	19472065	21	8	139	0.057554
A01	19475387	19475407	20	2	145	0.0137931
A01	19478940	19478955	15	4	143	0.027972
A01	19541313	19541315	2	7	140	0.05
A01	19551601	19551663	62	7	140	0.05
A01	19624307	19624308	1	3	144	0.0208333
A01	19644566	19644567	1	2	145	0.0137931
A01	19645394	19645395	1	3	144	0.0208333
A01	19651413	19651422	9	4	143	0.027972
A01	19691620	19691645	25	3	144	0.0208333
A01	19694462	19694492	30	3	144	0.0208333
A01	19714976	19714988	12	8	139	0.057554
A01	19721496	19721504	8	4	143	0.027972
A01	19726556	19729875	3319	8	139	0.057554
A01	19731982	19731983	1	3	144	0.0208333
A01	19738842	19738843	1	2	145	0.0137931
A01	19769499	19769534	35	22	125	0.176
A01	19803595	19803645	50	2	145	0.0137931
A01	19831984	19836836	4852	2	145	0.0137931
A01	19846931	19846932	1	2	145	0.0137931
A01	19871772	19871793	21	7	140	0.05
A01	19960083	19960106	23	3	144	0.0208333
A01	19962195	19962196	1	2	145	0.0137931
A01	19962867	19962868	1	3	144	0.0208333
A01	20007516	20007582	66	3	144	0.0208333
A01	20069315	20070739	1424	7	140	0.05
A01	20078137	20078167	30	9	138	0.0652174
A01	20082570	20082580	10	7	140	0.05
A01	20132418	20134143	1725	10	137	0.0729927
A01	20151324	20151358	34	4	143	0.027972
A01	20155103	20155104	1	2	145	0.0137931
A01	20166037	20166038	1	5	142	0.0352113
A01	20195680	20195697	17	4	143	0.027972
A01	20205180	20205189	9	5	142	0.0352113
A01	20256801	20263874	7073	2	145	0.0137931
A01	20292887	20292925	38	9	138	0.0652174
A01	20292898	20292936	38	17	130	0.130769
A01	20298462	20302207	3745	6	141	0.0425532
A01	20300282	20304058	3776	2	145	0.0137931
A01	20305494	20305499	5	2	145	0.0137931
A01	20321202	20321415	213	2	145	0.0137931
A01	20437077	20437080	3	9	138	0.0652174
A01	20469570	20477389	7819	5	142	0.0352113
A01	20488281	20488295	14	2	145	0.0137931
A01	20546767	20546768	1	3	144	0.0208333
A01	20575483	20575486	3	4	143	0.027972
A01	20585858	20585870	12	7	140	0.05
A01	20675616	20675631	15	4	143	0.027972
A01	20700071	20700201	130	3	144	0.0208333
A01	20734848	20734866	18	5	142	0.0352113
A01	20740836	20744390	3554	2	145	0.0137931
A01	20801392	20801412	20	5	142	0.0352113
A01	20814487	20814501	14	5	142	0.0352113
A01	20826237	20826261	24	2	145	0.0137931
A01	20870940	20870953	13	4	143	0.027972
A01	21067977	21069559	1582	4	143	0.027972
A01	21099367	21099384	17	3	144	0.0208333
A01	21110227	21110239	12	2	145	0.0137931
A01	21113315	21114891	1576	6	141	0.0425532
A01	21125656	21125666	10	2	145	0.0137931
A01	21197443	21197473	30	4	143	0.027972
A01	21243859	21243865	6	2	145	0.0137931
A01	21247039	21248005	966	2	145	0.0137931
A01	21247039	21248004	965	4	143	0.027972
A01	21250399	21250411	12	2	145	0.0137931
A01	21267814	21267828	14	2	145	0.0137931
A01	21269758	21269778	20	8	139	0.057554
A01	21270169	21270187	18	4	143	0.027972
A01	21288466	21288494	28	5	142	0.0352113
A01	21289973	21289974	1	2	145	0.0137931
A01	21290270	21290289	19	3	144	0.0208333
A01	21323376	21323387	11	2	145	0.0137931
A01	21348243	21348328	85	39	108	0.361111
A01	21476572	21476587	15	4	143	0.027972
A01	21504377	21504397	20	3	144	0.0208333
A01	21513823	21513830	7	2	145	0.0137931
A01	21529442	21529448	6	2	145	0.0137931
A01	21536233	21536254	21	21	126	0.166667
A01	21536431	21536446	15	5	142	0.0352113
A01	21548827	21549075	248	5	142	0.0352113
A01	21567438	21567439	1	5	142	0.0352113
A01	21567801	21567803	2	2	145	0.0137931
A01	21567928	21567930	2	3	144	0.0208333
A01	21568095	21568096	1	3	144	0.0208333
A01	21583173	21583180	7	4	143	0.027972
A01	21583341	21583343	2	6	141	0.0425532
A01	21583342	21583344	2	2	145	0.0137931
A01	21615001	21615004	3	6	141	0.0425532
A01	21638195	21638209	14	3	144	0.0208333
A01	21654940	21654955	15	2	145	0.0137931
A01	21676976	21676990	14	2	145	0.0137931
A01	21785397	21785398	1	4	143	0.027972
A01	21869040	21869041	1	2	145	0.0137931
A01	21893052	21893053	1	3	144	0.0208333
A01	21895341	21895342	1	3	144	0.0208333
A01	21903182	21903183	1	7	140	0.05
A01	21912353	21912375	22	2	145	0.0137931
A01	21988035	21988036	1	2	145	0.0137931
A01	22002038	22002054	16	54	93	0.580645
A01	22025781	22034208	8427	2	145	0.0137931
A01	22057773	22057777	4	2	145	0.0137931
A01	22057899	22058590	691	2	145	0.0137931
A01	22068021	22068031	10	2	145	0.0137931
A01	22087269	22087270	1	8	139	0.057554
A01	22125146	22125170	24	4	143	0.027972
A01	22151884	22151897	13	3	144	0.0208333
A01	22223737	22223739	2	2	145	0.0137931
A01	22224478	22224497	19	6	141	0.0425532
A01	22232381	22232391	10	3	144	0.0208333
A01	22248346	22248358	12	4	143	0.027972
A01	22295648	22295665	17	9	138	0.0652174
A01	22313026	22313039	13	8	139	0.057554
A01	22313027	22313040	13	18	129	0.139535
A01	22315998	22316007	9	6	141	0.0425532
A01	22339676	22339678	2	3	144	0.0208333
A01	22339761	22339772	11	21	126	0.166667
A01	22341504	22341505	1	2	145	0.0137931
A01	22386744	22386751	7	7	140	0.05
A01	22494145	22494146	1	7	140	0.05
A01	22494876	22502235	7359	2	145	0.0137931
A01	22505227	22505228	1	7	140	0.05
A01	22505306	22505307	1	2	145	0.0137931
A01	22505395	22505413	18	2	145	0.0137931
A01	22522425	22522475	50	2	145	0.0137931
A01	22528264	22528291	27	16	131	0.122137
A01	22536849	22538875	2026	5	142	0.0352113
A01	22602669	22602680	11	2	145	0.0137931
A01	22641704	22641705	1	2	145	0.0137931
A01	22649143	22655316	6173	2	145	0.0137931
A01	22656476	22656507	31	2	145	0.0137931
A01	22663751	22663752	1	2	145	0.0137931
A01	22685649	22685681	32	5	142	0.0352113
A01	22712640	22712662	22	2	145	0.0137931
A01	22715479	22715498	19	3	144	0.0208333
A01	22727341	22727342	1	2	145	0.0137931
A01	22728497	22728498	1	3	144	0.0208333
A01	22743412	22743413	1	6	141	0.0425532
A01	22781851	22781854	3	2	145	0.0137931
A01	22806597	22806610	13	9	138	0.0652174
A01	22851300	22851321	21	8	139	0.057554
A01	22862772	22862773	1	3	144	0.0208333
A01	22880712	22880753	41	13	134	0.0970149
A01	22900776	22900778	2	2	145	0.0137931
A01	22912528	22912530	2	2	145	0.0137931
A01	22925832	22931573	5741	3	144	0.0208333
A01	22940147	22940169	22	6	141	0.0425532
A01	22943605	22943620	15	6	141	0.0425532
A01	22958025	22958028	3	11	136	0.0808824
A01	22958614	22958638	24	8	139	0.057554
A01	23012500	23012501	1	11	136	0.0808824
A01	23012509	23012510	1	5	142	0.0352113
A01	23017453	23017454	1	2	145	0.0137931
A01	23019215	23019266	51	2	145	0.0137931
A01	23050566	23050567	1	3	144	0.0208333
A01	23052495	23052507	12	6	141	0.0425532
A01	23054728	23054729	1	2	145	0.0137931
A01	23061180	23061198	18	3	144	0.0208333
A01	23084881	23084898	17	7	140	0.05
A01	23091734	23091758	24	6	141	0.0425532
A01	23103944	23103957	13	15	132	0.113636
A01	23114949	23114955	6	3	144	0.0208333
A01	23122716	23128612	5896	5	142	0.0352113
A01	23140170	23140180	10	8	139	0.057554
A01	23182173	23182212	39	6	141	0.0425532
A01	23187733	23187734	1	3	144	0.0208333
A01	23211302	23211444	142	2	145	0.0137931
A01	23230607	23230863	256	5	142	0.0352113
A01	23237195	23237196	1	2	145	0.0137931
A01	23237243	23237244	1	18	129	0.139535
A01	23237388	23237389	1	2	145	0.0137931
A01	23237451	23237452	1	2	145	0.0137931
A01	23237593	23237594	1	16	131	0.122137
A01	23237671	23237672	1	6	141	0.0425532
A01	23237864	23237865	1	6	141	0.0425532
A01	23238135	23238139	4	45	102	0.441176
A01	23238197	23238198	1	3	144	0.0208333
A01	23280788	23280828	40	13	134	0.0970149
A01	23282714	23282716	2	2	145	0.0137931
A01	23290735	23290736	1	2	145	0.0137931
A01	23297732	23297738	6	2	145	0.0137931
A01	23315452	23315459	7	2	145	0.0137931
A01	23328249	23329156	907	3	144	0.0208333
A01	23401212	23401213	1	2	145	0.0137931
A01	23401320	23401321	1	7	140	0.05
A01	23410609	23410624	15	2	145	0.0137931
A01	23423316	23423317	1	4	143	0.027972
A01	23445675	23445713	38	2	145	0.0137931
A01	23486750	23486777	27	3	144	0.0208333
A01	23498148	23498149	1	2	145	0.0137931
A01	23503163	23503180	17	2	145	0.0137931
A01	23617719	23617782	63	3	144	0.0208333
A01	23640254	23640304	50	3	144	0.0208333
A01	23653466	23653468	2	2	145	0.0137931
A01	23665907	23666027	120	3	144	0.0208333
A01	23669201	23669283	82	3	144	0.0208333
A01	23692570	23692571	1	2	145	0.0137931
A01	23703899	23703900	1	3	144	0.0208333
A01	23721232	23721233	1	5	142	0.0352113
A01	23723601	23727879	4278	8	139	0.057554
A01	23807041	23807071	30	6	141	0.0425532
A01	23818805	23818825	20	5	142	0.0352113
A01	23826087	23826120	33	5	142	0.0352113
A01	23881717	23881728	11	2	145	0.0137931
A01	23896328	23896346	18	2	145	0.0137931
A01	23914746	23917336	2590	5	142	0.0352113
A01	23916549	23916571	22	3	144	0.0208333
A01	23917270	23917277	7	8	139	0.057554
A01	23973645	23973646	1	2	145	0.0137931
A01	23982865	23982875	10	4	143	0.027972
A01	24048063	24048064	1	2	145	0.0137931
A01	24053492	24053520	28	11	136	0.0808824
A01	24105600	24105609	9	8	139	0.057554
A01	24111930	24111931	1	5	142	0.0352113
A01	24138774	24140157	1383	2	145	0.0137931
A01	24200805	24200807	2	4	143	0.027972
A01	24221098	24221099	1	2	145	0.0137931
A01	24259607	24262573	2966	4	143	0.027972
A01	24261181	24261182	1	2	145	0.0137931
A01	24334602	24334671	69	2	145	0.0137931
A01	24339829	24339830	1	2	145	0.0137931
A01	24363370	24363371	1	3	144	0.0208333
A01	24379541	24379545	4	7	140	0.05
A01	24396172	24396214	42	6	141	0.0425532
A01	24419356	24419366	10	2	145	0.0137931
A01	24434160	24434165	5	4	143	0.027972
A01	24483692	24483708	16	2	145	0.0137931
A01	24505550	24505566	16	6	141	0.0425532
A01	24505844	24505892	48	9	138	0.0652174
A01	24527800	24527821	21	5	142	0.0352113
A01	24531313	24531334	21	5	142	0.0352113
A01	24555038	24555437	399	2	145	0.0137931
A01	24595063	24595073	10	3	144	0.0208333
A01	24625995	24625996	1	23	124	0.185484
A01	24639728	24639736	8	3	144	0.0208333
A01	24668648	24668660	12	2	145	0.0137931
A01	24735941	24744494	8553	2	145	0.0137931
A01	24736272	24736353	81	4	143	0.027972
A01	24745778	24745779	1	2	145	0.0137931
A01	24828742	24828744	2	4	143	0.027972
A01	24840311	24840329	18	2	145	0.0137931
A01	24865282	24865321	39	2	145	0.0137931
A01	24880448	24880463	15	10	137	0.0729927
A01	24911103	24911105	2	4	143	0.027972
A01	24937244	24937247	3	2	145	0.0137931
A01	24941590	24941591	1	3	144	0.0208333
A01	24991902	25000663	8761	5	142	0.0352113
A01	25004654	25004656	2	2	145	0.0137931
A01	25005739	25005740	1	3	144	0.0208333
A01	25025666	25026746	1080	7	140	0.05
A01	25060310	25060324	14	13	134	0.0970149
A01	25095347	25097770	2423	2	145	0.0137931
A01	25102133	25102134	1	2	145	0.0137931
A01	25217133	25217136	3	6	141	0.0425532
A01	25220147	25220176	29	2	145	0.0137931
A01	25243629	25243635	6	3	144	0.0208333
A01	25286103	25286105	2	2	145	0.0137931
A01	25303803	25303816	13	7	140	0.05
A01	25331734	25331735	1	4	143	0.027972
A01	25347181	25347186	5	2	145	0.0137931
A01	25353215	25353235	20	9	138	0.0652174
A01	25406409	25406424	15	4	143	0.027972
A01	25407031	25407044	13	2	145	0.0137931
A01	25419491	25419495	4	2	145	0.0137931
A01	25431406	25431433	27	6	141	0.0425532
A01	25453143	25453156	13	15	132	0.113636
A01	25498843	25498853	10	2	145	0.0137931
A01	25534521	25535059	538	2	145	0.0137931
A01	25548665	25548675	10	2	145	0.0137931
A01	25570071	25570075	4	4	143	0.027972
A01	25577322	25577344	22	3	144	0.0208333
A01	25653935	25653953	18	2	145	0.0137931
A01	25670954	25670972	18	3	144	0.0208333
A01	25737776	25737777	1	4	143	0.027972
A01	25769422	25770692	1270	2	145	0.0137931
A01	25783025	25783097	72	2	145	0.0137931
A01	25793810	25793827	17	8	139	0.057554
A01	25833728	25833729	1	2	145	0.0137931
A01	25850462	25850579	117	4	143	0.027972
A01	25851758	25851766	8	2	145	0.0137931
A01	25853597	25853624	27	9	138	0.0652174
A01	25893256	25893257	1	2	145	0.0137931
A01	25919117	25919118	1	3	144	0.0208333
A01	25921168	25921180	12	4	143	0.027972
A01	25949711	25949714	3	3	144	0.0208333
A01	25957392	25957393	1	2	145	0.0137931
A01	25957609	25957610	1	3	144	0.0208333
A01	25969980	25969992	12	8	139	0.057554
A01	25982768	25982814	46	5	142	0.0352113
A01	26008254	26008255	1	5	142	0.0352113
A01	26011634	26011635	1	2	145	0.0137931
A01	26056330	26056331	1	2	145	0.0137931
A01	26056612	26056613	1	2	145	0.0137931
A01	26056843	26056844	1	9	138	0.0652174
A01	26067490	26067491	1	2	145	0.0137931
A01	26068696	26068697	1	3	144	0.0208333
A01	26070663	26070664	1	2	145	0.0137931
A01	26083628	26083630	2	2	145	0.0137931
A01	26089027	26089028	1	3	144	0.0208333
A01	26114005	26114006	1	2	145	0.0137931
A01	26121987	26122008	21	2	145	0.0137931
A01	26204581	26204582	1	2	145	0.0137931
A01	26216796	26216797	1	2	145	0.0137931
A01	26217104	26217105	1	2	145	0.0137931
A01	26237841	26237871	30	3	144	0.0208333
A01	26448868	26448885	17	3	144	0.0208333
A01	26459773	26459776	3	2	145	0.0137931
A01	26463162	26463829	667	2	145	0.0137931
A01	26470926	26472058	1132	2	145	0.0137931
A01	26473944	26473958	14	3	144	0.0208333
A01	26521988	26521989	1	4	143	0.027972
A01	26537493	26537494	1	3	144	0.0208333
A01	26538713	26538995	282	2	145	0.0137931
A01	26558892	26558920	28	12	135	0.0888889
A01	26582430	26582488	58	11	136	0.0808824
A01	26735370	26740521	5151	13	134	0.0970149
A01	26790287	26790347	60	3	144	0.0208333
A01	26792872	26792876	4	2	145	0.0137931
A01	26796425	26796458	33	14	133	0.105263
A01	26860967	26864597	3630	2	145	0.0137931
A01	26861206	26861208	2	3	144	0.0208333
A01	26908223	26908236	13	2	145	0.0137931
A01	26977561	26977572	11	18	129	0.139535
A01	26977575	26977586	11	4	143	0.027972
A01	27033188	27033236	48	2	145	0.0137931
A01	27039341	27039440	99	2	145	0.0137931
A01	27054021	27054080	59	2	145	0.0137931
A01	27056192	27056204	12	10	137	0.0729927
A01	27062913	27062939	26	2	145	0.0137931
A01	27076571	27076572	1	3	144	0.0208333
A01	27101810	27101823	13	2	145	0.0137931
A01	27117077	27119125	2048	2	145	0.0137931
A01	27220006	27220007	1	2	145	0.0137931
A01	27271155	27271189	34	5	142	0.0352113
A01	27291148	27291164	16	2	145	0.0137931
A01	27301491	27301527	36	5	142	0.0352113
A01	27354688	27354699	11	4	143	0.027972
A01	27361359	27361379	20	7	140	0.05
A01	27396421	27396422	1	2	145	0.0137931
A01	27396464	27396466	2	17	130	0.130769
A01	27534098	27534100	2	2	145	0.0137931
A01	27632193	27632195	2	2	145	0.0137931
A01	27635703	27635705	2	2	145	0.0137931
A01	27635891	27636028	137	14	133	0.105263
A01	27641080	27641081	1	2	145	0.0137931
A01	27642937	27642939	2	2	145	0.0137931
A01	27644234	27644243	9	4	143	0.027972
A01	27645750	27647804	2054	2	145	0.0137931
A01	27730976	27730978	2	3	144	0.0208333
A01	27746808	27746824	16	5	142	0.0352113
A01	27754449	27754450	1	4	143	0.027972
A01	27755306	27755307	1	3	144	0.0208333
A01	27755470	27755520	50	2	145	0.0137931
A01	27756007	27756008	1	12	135	0.0888889
A01	27756186	27756187	1	2	145	0.0137931
A01	27756335	27756336	1	2	145	0.0137931
A01	27756379	27756380	1	29	118	0.245763
A01	27756457	27756458	1	11	136	0.0808824
A01	27756599	27756600	1	5	142	0.0352113
A01	27756610	27756611	1	2	145	0.0137931
A01	27756783	27756784	1	5	142	0.0352113
A01	27756808	27756809	1	19	128	0.148438
A01	27756855	27756856	1	2	145	0.0137931
A01	27757048	27757049	1	2	145	0.0137931
A01	27757098	27757111	13	3	144	0.0208333
A01	27813142	27813143	1	3	144	0.0208333
A01	27858398	27858402	4	4	143	0.027972
A01	27893845	27893861	16	2	145	0.0137931
A01	27897016	27897017	1	2	145	0.0137931
A01	27906407	27906421	14	8	139	0.057554
A01	27972428	27972565	137	3	144	0.0208333
A01	28005340	28005390	50	2	145	0.0137931
A01	28006022	28006063	41	18	129	0.139535
A01	28021301	28021321	20	9	138	0.0652174
A01	28026074	28026095	21	3	144	0.0208333
A01	28028397	28028431	34	7	140	0.05
A01	28055410	28055412	2	2	145	0.0137931
A01	28074294	28074325	31	6	141	0.0425532
A01	28171748	28175339	3591	3	144	0.0208333
A01	28191995	28196036	4041	6	141	0.0425532
A01	28231753	28231754	1	7	140	0.05
A01	28287012	28289280	2268	10	137	0.0729927
A01	28314487	28314488	1	3	144	0.0208333
A01	28317372	28317373	1	4	143	0.027972
A01	28321069	28321078	9	4	143	0.027972
A01	28332434	28332439	5	5	142	0.0352113
A01	28355641	28355678	37	4	143	0.027972
A01	28407162	28407163	1	2	145	0.0137931
A01	28424223	28424246	23	2	145	0.0137931
A01	28472710	28472729	19	2	145	0.0137931
A01	28506264	28506283	19	6	141	0.0425532
A01	28522537	28522538	1	2	145	0.0137931
A01	28535543	28535544	1	2	145	0.0137931
A01	28535707	28535708	1	3	144	0.0208333
A01	28536944	28536946	2	3	144	0.0208333
A01	28707958	28707975	17	13	134	0.0970149
A01	28764992	28765003	11	7	140	0.05
A01	28774154	28780407	6253	4	143	0.027972
A01	28891878	28891888	10	11	136	0.0808824
A01	28894760	28894761	1	3	144	0.0208333
A01	28993324	28993325	1	5	142	0.0352113
A01	29020543	29020544	1	2	145	0.0137931
A01	29033166	29033189	23	2	145	0.0137931
A01	29039962	29042129	2167	4	143	0.027972
A01	29117786	29117845	59	4	143	0.027972
A01	29124223	29124226	3	2	145	0.0137931
A01	29124286	29124287	1	9	138	0.0652174
A01	29126878	29126990	112	2	145	0.0137931
A01	29143902	29143904	2	30	117	0.25641
A01	29213661	29214587	926	5	142	0.0352113
A01	29221208	29221221	13	13	134	0.0970149
A01	29221210	29221223	13	7	140	0.05
A01	29251396	29253792	2396	8	139	0.057554
A01	29252025	29252026	1	7	140	0.05
A01	29259103	29259139	36	3	144	0.0208333
A01	29278175	29278750	575	6	141	0.0425532
A01	29302205	29309554	7349	10	137	0.0729927
A01	29303279	29309313	6034	6	141	0.0425532
A01	29316167	29316176	9	32	115	0.278261
A01	29317537	29318776	1239	5	142	0.0352113
A01	29380122	29380229	107	3	144	0.0208333
A01	29387188	29387367	179	2	145	0.0137931
A01	29388288	29388289	1	4	143	0.027972
A01	29409639	29409660	21	8	139	0.057554
A01	29410527	29410530	3	4	143	0.027972
A01	29437929	29437948	19	2	145	0.0137931
A01	29470842	29471602	760	3	144	0.0208333
A01	29473738	29473749	11	5	142	0.0352113
A01	29476559	29482053	5494	4	143	0.027972
A01	29480750	29481069	319	16	131	0.122137
A01	29484432	29485440	1008	23	124	0.185484
A01	29487636	29495663	8027	2	145	0.0137931
A01	29528701	29528736	35	2	145	0.0137931
A01	29556570	29556577	7	6	141	0.0425532
A01	29561031	29561053	22	4	143	0.027972
A01	29570574	29570586	12	2	145	0.0137931
A01	29585943	29585953	10	4	143	0.027972
A01	29586772	29586773	1	2	145	0.0137931
A01	29597540	29597570	30	3	144	0.0208333
A01	29648294	29649136	842	5	142	0.0352113
A01	29667286	29674130	6844	2	145	0.0137931
A01	29693252	29693272	20	30	117	0.25641
A01	29706485	29713059	6574	8	139	0.057554
A01	29733821	29737081	3260	19	128	0.148438
A01	29736736	29736738	2	2	145	0.0137931
A01	29738430	29738492	62	8	139	0.057554
A01	29752684	29752712	28	13	134	0.0970149
A01	29753238	29753254	16	17	130	0.130769
A01	29756284	29756285	1	6	141	0.0425532
A01	29766128	29766161	33	12	135	0.0888889
A01	29785939	29785994	55	3	144	0.0208333
A01	29826639	29826664	25	10	137	0.0729927
A01	29846230	29846239	9	2	145	0.0137931
A01	29852879	29852888	9	5	142	0.0352113
A01	29873576	29873590	14	4	143	0.027972
A01	29898280	29898281	1	2	145	0.0137931
A01	29925906	29926162	256	2	145	0.0137931
A01	29944479	29944480	1	2	145	0.0137931
A01	30057357	30057358	1	4	143	0.027972
A01	30082471	30082473	2	3	144	0.0208333
A01	30089859	30089867	8	4	143	0.027972
A01	30162247	30162466	219	9	138	0.0652174
A01	30230295	30230305	10	10	137	0.0729927
A01	30237664	30238802	1138	2	145	0.0137931
A01	30250597	30250624	27	3	144	0.0208333
A01	30290673	30290674	1	7	140	0.05
A01	30325274	30325275	1	2	145	0.0137931
A01	30536152	30536258	106	12	135	0.0888889
A01	30571565	30571594	29	3	144	0.0208333
A01	30616043	30616089	46	6	141	0.0425532
A01	30619494	30619514	20	2	145	0.0137931
A01	30650588	30650592	4	3	144	0.0208333
A01	30650588	30650591	3	5	142	0.0352113
A01	30650742	30650764	22	9	138	0.0652174
A01	30650745	30650767	22	2	145	0.0137931
A01	30693892	30693988	96	5	142	0.0352113
A01	30702574	30702626	52	4	143	0.027972
A01	30723534	30723535	1	2	145	0.0137931
A01	30756229	30756232	3	2	145	0.0137931
A01	30756287	30756288	1	6	141	0.0425532
A01	30756388	30756410	22	19	128	0.148438
A01	30774464	30774477	13	2	145	0.0137931
A01	30852068	30852187	119	4	143	0.027972
A01	30861842	30861848	6	2	145	0.0137931
A01	30925461	30925462	1	9	138	0.0652174
A01	30984053	30986247	2194	9	138	0.0652174
A01	30999843	31005194	5351	2	145	0.0137931
A01	31000476	31006736	6260	3	144	0.0208333
A01	31078848	31081589	2741	13	134	0.0970149
A01	31082183	31082546	363	12	135	0.0888889
A01	31097148	31097171	23	10	137	0.0729927
A01	31107605	31107612	7	2	145	0.0137931
A01	31120439	31120567	128	4	143	0.027972
A01	31141419	31141449	30	2	145	0.0137931
A01	31151547	31151580	33	2	145	0.0137931
A01	31181262	31181282	20	5	142	0.0352113
A01	31197337	31197339	2	2	145	0.0137931
A01	31211979	31211996	17	7	140	0.05
A01	31211987	31212004	17	3	144	0.0208333
A01	31212913	31212921	8	3	144	0.0208333
A01	31223598	31223610	12	3	144	0.0208333
A01	31230512	31233177	2665	5	142	0.0352113
A01	31266445	31266472	27	15	132	0.113636
A01	31277212	31277224	12	22	125	0.176
A01	31312090	31312128	38	5	142	0.0352113
A01	31312685	31312686	1	2	145	0.0137931
A01	31339620	31342091	2471	6	141	0.0425532
A01	31422277	31422283	6	16	131	0.122137
A01	31450223	31450227	4	2	145	0.0137931
A01	31450786	31450816	30	5	142	0.0352113
A01	31471006	31471036	30	2	145	0.0137931
A01	31526016	31526017	1	2	145	0.0137931
A01	31526170	31526171	1	14	133	0.105263
A01	31526170	31526172	2	2	145	0.0137931
A01	31526177	31526178	1	4	143	0.027972
A01	31526177	31526179	2	2	145	0.0137931
A01	31530789	31530790	1	2	145	0.0137931
A01	31599010	31599011	1	2	145	0.0137931
A01	31609717	31609718	1	8	139	0.057554
A01	31682868	31682894	26	8	139	0.057554
A01	31687558	31687828	270	4	143	0.027972
A01	31731575	31732103	528	5	142	0.0352113
A01	31745669	31745670	1	4	143	0.027972
A01	31769451	31774749	5298	2	145	0.0137931
A01	31798000	31798031	31	8	139	0.057554
A01	31843136	31843137	1	2	145	0.0137931
A01	31854315	31854339	24	7	140	0.05
A01	31945977	31945978	1	3	144	0.0208333
A01	31999158	31999201	43	4	143	0.027972
A01	32085375	32085406	31	9	138	0.0652174
A01	32121077	32121094	17	17	130	0.130769
A01	32185293	32190585	5292	33	114	0.289474
A01	32197810	32197858	48	11	136	0.0808824
A01	32204213	32204220	7	21	126	0.166667
A01	32205271	32211916	6645	46	101	0.455446
A01	32215045	32215072	27	2	145	0.0137931
A01	32249591	32251807	2216	6	141	0.0425532
A01	32327492	32327498	6	4	143	0.027972
A01	32335224	32335237	13	2	145	0.0137931
A01	32380825	32380826	1	2	145	0.0137931
A01	32383600	32383621	21	7	140	0.05
A01	32416452	32416493	41	6	141	0.0425532
A01	32418748	32421436	2688	21	126	0.166667
A01	32462621	32462654	33	5	142	0.0352113
A01	32527799	32527864	65	2	145	0.0137931
A01	32557349	32557379	30	9	138	0.0652174
A01	32557374	32557403	29	6	141	0.0425532
A01	32582047	32582048	1	3	144	0.0208333
A01	32645936	32645969	33	3	144	0.0208333
A01	32678792	32678793	1	2	145	0.0137931
A01	32754231	32754247	16	2	145	0.0137931
A01	32756630	32756634	4	3	144	0.0208333
A01	32771923	32771938	15	2	145	0.0137931
A01	32803902	32803999	97	2	145	0.0137931
A01	32818132	32818138	6	17	130	0.130769
A01	32827270	32827284	14	2	145	0.0137931
A01	32859754	32859780	26	5	142	0.0352113
A01	32921019	32921036	17	2	145	0.0137931
A01	32921143	32921161	18	8	139	0.057554
A01	32940650	32940651	1	2	145	0.0137931
A01	32964789	32964808	19	9	138	0.0652174
A01	32965163	32965175	12	4	143	0.027972
A01	32978786	32981472	2686	2	145	0.0137931
A01	33026708	33027040	332	3	144	0.0208333
A01	33027575	33027692	117	12	135	0.0888889
A01	33027909	33029452	1543	7	140	0.05
A01	33027910	33029452	1542	5	142	0.0352113
A01	33033406	33033474	68	16	131	0.122137
A01	33033407	33033474	67	30	117	0.25641
A01	33046853	33046881	28	2	145	0.0137931
A01	33080882	33080906	24	17	130	0.130769
A01	33084620	33084621	1	2	145	0.0137931
A01	33087876	33087877	1	2	145	0.0137931
A01	33173482	33173483	1	2	145	0.0137931
A01	33231418	33231442	24	2	145	0.0137931
A01	33234256	33234258	2	13	134	0.0970149
A01	33234545	33235045	500	2	145	0.0137931
A01	33260201	33267215	7014	2	145	0.0137931
A01	33279155	33279333	178	3	144	0.0208333
A01	33349052	33349053	1	2	145	0.0137931
A01	33391445	33391464	19	2	145	0.0137931
A01	33413500	33413539	39	4	143	0.027972
A01	33441921	33441948	27	3	144	0.0208333
A01	33519045	33519058	13	7	140	0.05
A01	33529266	33529279	13	6	141	0.0425532
A01	33535124	33535126	2	3	144	0.0208333
A01	33539366	33539379	13	7	140	0.05
A01	33582824	33582961	137	6	141	0.0425532
A01	33657530	33657574	44	6	141	0.0425532
A01	33674113	33681015	6902	24	123	0.195122
A01	33687580	33687615	35	2	145	0.0137931
A01	33696105	33696106	1	4	143	0.027972
A01	33765017	33765031	14	7	140	0.05
A01	33775378	33775383	5	9	138	0.0652174
A01	33784458	33785477	1019	3	144	0.0208333
A01	33818944	33818945	1	10	137	0.0729927
A01	33819593	33819608	15	27	120	0.225
A01	33819601	33819616	15	95	52	1.82692
A01	33823963	33824035	72	15	132	0.113636
A01	33834201	33834365	164	11	136	0.0808824
A01	33881892	33881893	1	2	145	0.0137931
A01	33919480	33919482	2	3	144	0.0208333
A01	33929320	33929324	4	3	144	0.0208333
A01	33936729	33936731	2	2	145	0.0137931
A01	34150766	34158347	7581	3	144	0.0208333
A01	34198787	34198800	13	2	145	0.0137931
A01	34229883	34229892	9	9	138	0.0652174
A01	34257017	34257039	22	5	142	0.0352113
A01	34285623	34285624	1	2	145	0.0137931
A01	34310527	34310546	19	2	145	0.0137931
A01	34333921	34333922	1	3	144	0.0208333
A01	34395579	34395619	40	2	145	0.0137931
A01	34405588	34405590	2	2	145	0.0137931
A01	34417508	34417528	20	2	145	0.0137931
A01	34430103	34430115	12	15	132	0.113636
A01	34445976	34446015	39	4	143	0.027972
A01	34490016	34490080	64	12	135	0.0888889
A01	34508328	34508390	62	3	144	0.0208333
A01	34515177	34515209	32	7	140	0.05
A01	34534074	34534075	1	2	145	0.0137931
A01	34548584	34548612	28	7	140	0.05
A01	34552281	34552284	3	2	145	0.0137931
A01	34552622	34552623	1	3	144	0.0208333
A01	34631508	34631521	13	6	141	0.0425532
A01	34631943	34631944	1	2	145	0.0137931
A01	34661545	34661593	48	5	142	0.0352113
A01	34768345	34775524	7179	9	138	0.0652174
A01	34789439	34789442	3	3	144	0.0208333
A01	34803059	34803100	41	3	144	0.0208333
A01	34807468	34807485	17	3	144	0.0208333
A01	34830354	34830529	175	7	140	0.05
A01	34968081	34968082	1	3	144	0.0208333
A01	34988505	34993697	5192	3	144	0.0208333
A01	34988509	34993697	5188	2	145	0.0137931
A01	34998369	34998424	55	2	145	0.0137931
A01	35000252	35003987	3735	6	141	0.0425532
A01	35034207	35034208	1	2	145	0.0137931
A01	35168127	35168175	48	2	145	0.0137931
A01	35169813	35173491	3678	4	143	0.027972
A01	35188418	35188428	10	2	145	0.0137931
A01	35203047	35203049	2	4	143	0.027972
A01	35222119	35224044	1925	3	144	0.0208333
A01	35236321	35236386	65	3	144	0.0208333
A01	35260046	35260183	137	6	141	0.0425532
A01	35305017	35305111	94	6	141	0.0425532
A01	35421056	35421065	9	6	141	0.0425532
A01	35438511	35438546	35	2	145	0.0137931
A01	35449087	35449113	26	6	141	0.0425532
A01	35461076	35461088	12	10	137	0.0729927
A01	35474938	35477102	2164	20	127	0.15748
A01	35488095	35488107	12	4	143	0.027972
A01	35498993	35499014	21	6	141	0.0425532
A01	35516837	35516879	42	7	140	0.05
A01	35523513	35523527	14	5	142	0.0352113
A01	35531014	35537119	6105	9	138	0.0652174
A01	35550649	35550758	109	4	143	0.027972
A01	35646774	35646775	1	3	144	0.0208333
A01	35661250	35661278	28	29	118	0.245763
A01	35681806	35681807	1	4	143	0.027972
A01	35793697	35793710	13	5	142	0.0352113
A01	35819215	35819220	5	3	144	0.0208333
A01	35827325	35827344	19	10	137	0.0729927
A01	35827423	35827436	13	5	142	0.0352113
A01	35841452	35841951	499	2	145	0.0137931
A01	35872190	35872251	61	6	141	0.0425532
A01	35935163	35935175	12	9	138	0.0652174
A01	35964108	35964122	14	5	142	0.0352113
A01	35970463	35970475	12	4	143	0.027972
A01	35992602	35992627	25	4	143	0.027972
A01	36030015	36030716	701	2	145	0.0137931
A01	36030024	36030025	1	14	133	0.105263
A01	36030578	36030579	1	10	137	0.0729927
A01	36031481	36031482	1	7	140	0.05
A01	36031623	36031624	1	2	145	0.0137931
A01	36115899	36116498	599	8	139	0.057554
A01	36223891	36223892	1	2	145	0.0137931
A01	36261613	36261623	10	8	139	0.057554
A01	36280982	36280983	1	3	144	0.0208333
A01	36325996	36325997	1	2	145	0.0137931
A01	36340189	36340202	13	8	139	0.057554
A01	36347460	36347508	48	6	141	0.0425532
A01	36390316	36390337	21	15	132	0.113636
A01	36415098	36415131	33	5	142	0.0352113
A01	36416809	36416857	48	7	140	0.05
A01	36428262	36429355	1093	7	140	0.05
A01	36456990	36456991	1	3	144	0.0208333
A01	36491480	36491502	22	5	142	0.0352113
A01	36516438	36516442	4	2	145	0.0137931
A01	36517502	36517509	7	3	144	0.0208333
A01	36534983	36535192	209	7	140	0.05
A01	36593374	36593375	1	4	143	0.027972
A01	36593645	36593667	22	16	131	0.122137
A01	36610666	36610704	38	3	144	0.0208333
A01	36611516	36614463	2947	2	145	0.0137931
A01	36628339	36628347	8	16	131	0.122137
A01	36632370	36632371	1	17	130	0.130769
A01	36646843	36646844	1	8	139	0.057554
A01	36656386	36656406	20	10	137	0.0729927
A01	36669433	36669447	14	2	145	0.0137931
A01	36676474	36676475	1	2	145	0.0137931
A01	36683556	36683682	126	8	139	0.057554
A01	36696618	36696619	1	3	144	0.0208333
A01	36709782	36709796	14	3	144	0.0208333
A01	36772124	36772154	30	3	144	0.0208333
A01	36773288	36773371	83	4	143	0.027972
A01	36812924	36812937	13	3	144	0.0208333
A01	36825290	36825291	1	2	145	0.0137931
A01	36825411	36825412	1	2	145	0.0137931
A01	36825865	36825905	40	21	126	0.166667
A01	36825982	36826004	22	14	133	0.105263
A01	36894114	36894117	3	3	144	0.0208333
A01	36986888	36994528	7640	3	144	0.0208333
A01	37004914	37004928	14	14	133	0.105263
A01	37012412	37012567	155	3	144	0.0208333
A01	37017301	37017302	1	23	124	0.185484
A01	37055619	37055626	7	15	132	0.113636
A01	37060677	37060745	68	5	142	0.0352113
A01	37066953	37066954	1	2	145	0.0137931
A01	37116634	37116645	11	6	141	0.0425532
A01	37116644	37116655	11	2	145	0.0137931
A01	37225661	37232264	6603	2	145	0.0137931
A01	37243089	37243093	4	2	145	0.0137931
A01	37252043	37252045	2	2	145	0.0137931
A01	37258042	37258110	68	2	145	0.0137931
A01	37282412	37284152	1740	2	145	0.0137931
A01	37350842	37350866	24	5	142	0.0352113
A01	37371013	37371015	2	2	145	0.0137931
A01	37377231	37377233	2	13	134	0.0970149
A01	37386712	37386713	1	10	137	0.0729927
A01	37405667	37405668	1	2	145	0.0137931
A01	37409805	37412790	2985	4	143	0.027972
A01	37413270	37413284	14	19	128	0.148438
A01	37414043	37414044	1	6	141	0.0425532
A01	37414832	37414833	1	5	142	0.0352113
A01	37423564	37423565	1	2	145	0.0137931
A01	37424883	37424886	3	2	145	0.0137931
A01	37488253	37488254	1	2	145	0.0137931
A01	37500763	37501111	348	2	145	0.0137931
A01	37657597	37657598	1	4	143	0.027972
A01	37711119	37711120	1	2	145	0.0137931
A01	37725329	37725331	2	3	144	0.0208333
A01	37738837	37738848	11	2	145	0.0137931
A01	37746971	37748546	1575	5	142	0.0352113
A01	37760071	37760072	1	8	139	0.057554
A01	37763578	37763594	16	2	145	0.0137931
A01	37789418	37789431	13	7	140	0.05
A01	37827345	37827369	24	2	145	0.0137931
A01	37830005	37830028	23	17	130	0.130769
A01	37852111	37852125	14	8	139	0.057554
A01	37857188	37857204	16	9	138	0.0652174
A01	37946232	37946236	4	17	130	0.130769
A01	37988492	37988526	34	4	143	0.027972
A01	37999910	37999928	18	7	140	0.05
A01	38000090	38000111	21	3	144	0.0208333
A01	38019557	38019580	23	8	139	0.057554
A01	38037197	38037198	1	3	144	0.0208333
A01	38106586	38106587	1	2	145	0.0137931
A01	38106587	38106588	1	4	143	0.027972
A01	38114564	38114565	1	2	145	0.0137931
A01	38117530	38117596	66	2	145	0.0137931
A01	38162527	38162544	17	4	143	0.027972
A01	38171955	38171956	1	2	145	0.0137931
A01	38172528	38174700	2172	7	140	0.05
A01	38235943	38235968	25	3	144	0.0208333
A01	38240979	38241263	284	2	145	0.0137931
A01	38255579	38255612	33	5	142	0.0352113
A01	38286227	38286315	88	4	143	0.027972
A01	38387791	38387872	81	8	139	0.057554
A01	38390061	38390063	2	2	145	0.0137931
A01	38415783	38415795	12	2	145	0.0137931
A01	38431374	38431405	31	4	143	0.027972
A01	38470003	38470004	1	2	145	0.0137931
A01	38585059	38585082	23	3	144	0.0208333
A01	38592967	38592980	13	2	145	0.0137931
A01	38623273	38623281	8	2	145	0.0137931
A01	38627522	38627542	20	19	128	0.148438
A01	38640582	38640625	43	8	139	0.057554
A01	38722126	38722181	55	2	145	0.0137931
A01	38785198	38786025	827	36	111	0.324324
A01	38827778	38830158	2380	12	135	0.0888889
A01	38840175	38848154	7979	3	144	0.0208333
A01	38850427	38850443	16	3	144	0.0208333
A01	38854127	38854128	1	2	145	0.0137931
A01	38878746	38878747	1	6	141	0.0425532
A01	38894605	38901123	6518	2	145	0.0137931
A01	38903567	38903568	1	4	143	0.027972
A01	38904441	38904442	1	2	145	0.0137931
A01	38936468	38937820	1352	10	137	0.0729927
A01	38941284	38941285	1	3	144	0.0208333
A01	38969037	38969070	33	2	145	0.0137931
A01	39033556	39033560	4	2	145	0.0137931
A01	39098533	39098534	1	4	143	0.027972
A01	39099904	39099984	80	4	143	0.027972
A01	39101194	39102999	1805	2	145	0.0137931
A01	39133503	39133504	1	4	143	0.027972
A01	39149965	39149966	1	2	145	0.0137931
A01	39157445	39157467	22	5	142	0.0352113
A01	39244250	39244251	1	2	145	0.0137931
A01	39248877	39248878	1	2	145	0.0137931
A01	39260132	39260195	63	8	139	0.057554
A01	39283281	39283283	2	15	132	0.113636
A01	39418893	39419030	137	3	144	0.0208333
A01	39419215	39419217	2	3	144	0.0208333
A01	39440037	39440076	39	4	143	0.027972
A01	39506331	39506351	20	6	141	0.0425532
A01	39506553	39506564	11	2	145	0.0137931
A01	39526606	39526669	63	18	129	0.139535
A01	39532047	39532048	1	3	144	0.0208333
A01	39533770	39533771	1	2	145	0.0137931
A01	39575750	39575755	5	9	138	0.0652174
A01	39596652	39596653	1	2	145	0.0137931
A01	39608272	39616983	8711	2	145	0.0137931
A01	39646547	39646551	4	3	144	0.0208333
A01	39667761	39667791	30	3	144	0.0208333
A01	39683683	39683684	1	2	145	0.0137931
A01	39743098	39743101	3	2	145	0.0137931
A01	39760579	39760629	50	3	144	0.0208333
A01	39807077	39807078	1	2	145	0.0137931
A01	39915037	39915083	46	2	145	0.0137931
A01	39931381	39931383	2	2	145	0.0137931
A01	39943197	39943223	26	7	140	0.05
A01	39948978	39948990	12	2	145	0.0137931
A01	40012178	40012179	1	2	145	0.0137931
A01	40080810	40080846	36	4	143	0.027972
A01	40109314	40109315	1	8	139	0.057554
A01	40130122	40130254	132	2	145	0.0137931
A01	40157809	40157828	19	7	140	0.05
A01	40165337	40165338	1	2	145	0.0137931
A01	40197512	40197523	11	7	140	0.05
A01	40202419	40202444	25	28	119	0.235294
A01	40210475	40210476	1	9	138	0.0652174
A01	40231826	40232328	502	3	144	0.0208333
A01	40236048	40236062	14	2	145	0.0137931
A01	40254511	40254534	23	3	144	0.0208333
A01	40291763	40291787	24	8	139	0.057554
A01	40319765	40319798	33	10	137	0.0729927
A01	40329297	40329307	10	2	145	0.0137931
A01	40358763	40358771	8	3	144	0.0208333
A01	40406072	40406073	1	2	145	0.0137931
A01	40416593	40416854	261	4	143	0.027972
A01	40416933	40416934	1	2	145	0.0137931
A01	40437011	40438652	1641	3	144	0.0208333
A01	40437013	40438654	1641	11	136	0.0808824
A01	40452080	40452114	34	6	141	0.0425532
A01	40458457	40458516	59	5	142	0.0352113
A01	40470531	40470632	101	5	142	0.0352113
A01	40496043	40496045	2	2	145	0.0137931
A01	40503952	40503994	42	26	121	0.214876
A01	40503993	40504035	42	17	130	0.130769
A01	40508592	40508631	39	11	136	0.0808824
A01	40514470	40514491	21	2	145	0.0137931
A01	40519200	40519220	20	2	145	0.0137931
A01	40519316	40519334	18	4	143	0.027972
A01	40519350	40519363	13	6	141	0.0425532
A01	40528521	40528533	12	6	141	0.0425532
A01	40609240	40609975	735	2	145	0.0137931
A01	40629416	40629422	6	6	141	0.0425532
A01	40674332	40674333	1	2	145	0.0137931
A01	40684085	40687105	3020	8	139	0.057554
A01	40708690	40708723	33	3	144	0.0208333
A01	40713206	40713499	293	29	118	0.245763
A01	40729911	40729912	1	9	138	0.0652174
A01	40730733	40730742	9	10	137	0.0729927
A01	40731983	40736792	4809	3	144	0.0208333
A01	40739303	40739305	2	19	128	0.148438
A01	40749271	40749272	1	3	144	0.0208333
A01	40765158	40765170	12	4	143	0.027972
A01	40788415	40788416	1	2	145	0.0137931
A01	40799731	40799732	1	2	145	0.0137931
A01	40813486	40813487	1	8	139	0.057554
A01	40830913	40836134	5221	2	145	0.0137931
A01	40853037	40857162	4125	22	125	0.176
A01	40862737	40862748	11	8	139	0.057554
A01	40863672	40863684	12	13	134	0.0970149
A01	40866140	40866141	1	5	142	0.0352113
A01	40970720	40970733	13	3	144	0.0208333
A01	41025351	41025352	1	3	144	0.0208333
A01	41050242	41050265	23	2	145	0.0137931
A01	41055184	41055185	1	2	145	0.0137931
A01	41061714	41061857	143	5	142	0.0352113
A01	41063235	41063251	16	2	145	0.0137931
A01	41117082	41117083	1	5	142	0.0352113
A01	41120995	41121983	988	22	125	0.176
A01	41146794	41146795	1	2	145	0.0137931
A01	41199042	41199044	2	3	144	0.0208333
A01	41199636	41199637	1	16	131	0.122137
A01	41200182	41200183	1	2	145	0.0137931
A01	41236408	41236431	23	10	137	0.0729927
A01	41236634	41236635	1	22	125	0.176
A01	41295998	41296040	42	3	144	0.0208333
A01	41322968	41322969	1	2	145	0.0137931
A01	41323006	41323031	25	13	134	0.0970149
A01	41323216	41323558	342	3	144	0.0208333
A01	41341137	41341155	18	7	140	0.05
A01	41424618	41426071	1453	3	144	0.0208333
A01	41430582	41433308	2726	18	129	0.139535
A01	41467046	41467047	1	6	141	0.0425532
A01	41474089	41475129	1040	6	141	0.0425532
A01	41489263	41489277	14	2	145	0.0137931
A01	41550130	41554099	3969	3	144	0.0208333
A01	41602718	41602768	50	3	144	0.0208333
A01	41604380	41604381	1	2	145	0.0137931
A01	41614194	41614206	12	6	141	0.0425532
A01	41618443	41618528	85	2	145	0.0137931
A01	41622033	41622226	193	4	143	0.027972
A01	41622723	41622763	40	3	144	0.0208333
A01	41636221	41636251	30	6	141	0.0425532
A01	41636717	41636718	1	2	145	0.0137931
A01	41673120	41673335	215	5	142	0.0352113
A01	41697902	41697903	1	2	145	0.0137931
A01	41808914	41809980	1066	40	107	0.373832
A01	41909378	41909417	39	3	144	0.0208333
A01	42042507	42042510	3	3	144	0.0208333
A01	42053254	42053255	1	2	145	0.0137931
A01	42140937	42140961	24	8	139	0.057554
A01	42207522	42207852	330	3	144	0.0208333
A01	42233932	42233934	2	4	143	0.027972
A01	42234088	42234110	22	3	144	0.0208333
A01	42250591	42253461	2870	4	143	0.027972
A01	42266973	42266988	15	2	145	0.0137931
A01	42301215	42301216	1	5	142	0.0352113
A01	42301426	42301428	2	17	130	0.130769
A01	42301428	42304295	2867	4	143	0.027972
A01	42304807	42304808	1	2	145	0.0137931
A01	42305027	42305028	1	2	145	0.0137931
A01	42415576	42415591	15	2	145	0.0137931
A01	42609809	42609825	16	2	145	0.0137931
A01	42627114	42634974	7860	2	145	0.0137931
A01	42628223	42628252	29	7	140	0.05
A01	42628324	42628409	85	2	145	0.0137931
A01	42863877	42863928	51	2	145	0.0137931
A01	42914561	42914562	1	3	144	0.0208333
A01	42919328	42919330	2	3	144	0.0208333
A01	42926324	42926330	6	2	145	0.0137931
A01	42947033	42947064	31	3	144	0.0208333
A01	43031346	43031815	469	9	138	0.0652174
A01	43043224	43043342	118	11	136	0.0808824
A01	43058498	43058499	1	2	145	0.0137931
A01	43061367	43061372	5	9	138	0.0652174
A01	43091834	43091837	3	2	145	0.0137931
A01	43246416	43246422	6	2	145	0.0137931
A01	43252276	43252319	43	12	135	0.0888889
A01	43254402	43255295	893	3	144	0.0208333
A01	43270091	43270129	38	5	142	0.0352113
A01	43364434	43364588	154	2	145	0.0137931
A01	43373940	43376465	2525	5	142	0.0352113
A01	43438172	43438329	157	7	140	0.05
A01	43476010	43476026	16	7	140	0.05
A01	43486635	43486636	1	2	145	0.0137931
A01	43676322	43676355	33	4	143	0.027972
A01	43813033	43813163	130	8	139	0.057554
A01	43866703	43869269	2566	3	144	0.0208333
A01	43961293	43961301	8	2	145	0.0137931
A01	44005428	44005456	28	2	145	0.0137931
A01	44012410	44012412	2	10	137	0.0729927
A01	44022156	44022185	29	18	129	0.139535
A01	44022231	44022257	26	6	141	0.0425532
A01	44025323	44030214	4891	10	137	0.0729927
A01	44051450	44051452	2	4	143	0.027972
A01	44097045	44097046	1	8	139	0.057554
A01	44153043	44153055	12	4	143	0.027972
A01	44181054	44181066	12	9	138	0.0652174
A01	44241063	44241065	2	2	145	0.0137931
A01	44241991	44241993	2	3	144	0.0208333
A01	44387724	44387765	41	10	137	0.0729927
A01	44393508	44394039	531	2	145	0.0137931
A01	44393686	44393701	15	2	145	0.0137931
A01	44439915	44439977	62	3	144	0.0208333
A01	44443469	44443481	12	2	145	0.0137931
A01	44501551	44501558	7	2	145	0.0137931
A01	44594227	44594244	17	2	145	0.0137931
A01	44700547	44700563	16	5	142	0.0352113
A01	44724245	44724323	78	2	145	0.0137931
A01	44816801	44816833	32	2	145	0.0137931
A01	44880960	44880991	31	2	145	0.0137931
A01	44961543	44969733	8190	9	138	0.0652174
A01	45002559	45002561	2	2	145	0.0137931
A01	45007243	45010766	3523	2	145	0.0137931
A01	45117547	45117548	1	5	142	0.0352113
A01	45128703	45128705	2	4	143	0.027972
A01	45156272	45157846	1574	3	144	0.0208333
A01	45177523	45180699	3176	5	142	0.0352113
A01	45183283	45183285	2	5	142	0.0352113
A01	45235673	45235674	1	2	145	0.0137931
A01	45238965	45238967	2	2	145	0.0137931
A01	45296713	45296714	1	2	145	0.0137931
A01	45296837	45296838	1	4	143	0.027972
A01	45310245	45310251	6	3	144	0.0208333
A01	45326275	45326276	1	3	144	0.0208333
A01	45344634	45344649	15	4	143	0.027972
A01	45399172	45399197	25	24	123	0.195122
A01	45399173	45399198	25	2	145	0.0137931
A01	45424321	45424323	2	2	145	0.0137931
A01	45441189	45441208	19	7	140	0.05
A01	45443893	45443923	30	2	145	0.0137931
A01	45529734	45529747	13	2	145	0.0137931
A01	45565014	45565084	70	2	145	0.0137931
A01	45567015	45567032	17	2	145	0.0137931
A01	45876223	45876230	7	14	133	0.105263
A01	45912466	45912644	178	6	141	0.0425532
A01	45913707	45913708	1	2	145	0.0137931
A01	45913985	45913986	1	5	142	0.0352113
A01	45925684	45925688	4	2	145	0.0137931
A01	45976403	45976404	1	2	145	0.0137931
A01	45989931	45989938	7	22	125	0.176
A01	45990873	45991136	263	2	145	0.0137931
A01	45992037	45992046	9	8	139	0.057554
A01	46011137	46011160	23	3	144	0.0208333
A01	46168249	46168345	96	3	144	0.0208333
A01	46216680	46216699	19	6	141	0.0425532
A01	46242087	46242127	40	3	144	0.0208333
A01	46261506	46261510	4	2	145	0.0137931
A01	46381430	46381439	9	6	141	0.0425532
A01	46406265	46406284	19	2	145	0.0137931
A01	46455625	46455632	7	10	137	0.0729927
A01	46456493	46456534	41	2	145	0.0137931
A01	46548653	46548667	14	7	140	0.05
A01	46557399	46557400	1	2	145	0.0137931
A01	46557886	46557925	39	2	145	0.0137931
A01	46624758	46624759	1	16	131	0.122137
A01	46624981	46625018	37	2	145	0.0137931
A01	46645253	46645267	14	20	127	0.15748
A01	46759657	46759671	14	2	145	0.0137931
A01	46797084	46797085	1	2	145	0.0137931
A01	46988808	46988848	40	7	140	0.05
A01	47136595	47136602	7	5	142	0.0352113
A01	47378845	47378846	1	5	142	0.0352113
A01	47447832	47447854	22	2	145	0.0137931
A01	47541395	47541411	16	4	143	0.027972
A01	47573859	47573874	15	2	145	0.0137931
A01	47658825	47658826	1	23	124	0.185484
A01	47680054	47680068	14	2	145	0.0137931
A01	47755196	47755202	6	12	135	0.0888889
A01	47771223	47771264	41	2	145	0.0137931
A01	47943687	47943691	4	5	142	0.0352113
A01	47997041	47997042	1	2	145	0.0137931
A01	47997121	47997122	1	20	127	0.15748
A01	47997311	48004449	7138	31	116	0.267241
A01	47997312	48004449	7137	10	137	0.0729927
A01	48045006	48048211	3205	3	144	0.0208333
A01	48055770	48055845	75	2	145	0.0137931
A01	48070470	48070500	30	9	138	0.0652174
A01	48113070	48113071	1	5	142	0.0352113
A01	48113195	48113196	1	4	143	0.027972
A01	48132247	48132249	2	4	143	0.027972
A01	48184964	48184965	1	4	143	0.027972
A01	48186154	48186160	6	3	144	0.0208333
A01	48348560	48348571	11	3	144	0.0208333
A01	48350277	48350278	1	5	142	0.0352113
A01	48378512	48378513	1	8	139	0.057554
A01	48525528	48525689	161	16	131	0.122137
A01	48570496	48570540	44	3	144	0.0208333
A01	48585079	48585082	3	14	133	0.105263
A01	48631011	48631020	9	3	144	0.0208333
A01	48665609	48671024	5415	5	142	0.0352113
A01	48668954	48674182	5228	2	145	0.0137931
A01	48698005	48698012	7	2	145	0.0137931
A01	48773191	48773204	13	19	128	0.148438
A01	48796831	48796870	39	4	143	0.027972
A01	48827465	48827507	42	2	145	0.0137931
A01	48987459	48987460	1	4	143	0.027972
A01	49102045	49102046	1	3	144	0.0208333
A01	49102312	49102322	10	2	145	0.0137931
A01	49102603	49102604	1	12	135	0.0888889
A01	49119066	49119068	2	47	100	0.47
A01	49119578	49119579	1	2	145	0.0137931
A01	49190953	49190965	12	2	145	0.0137931
A01	49312281	49312282	1	4	143	0.027972
A01	49325112	49325113	1	3	144	0.0208333
A01	49339040	49344113	5073	4	143	0.027972
A01	49374052	49374065	13	2	145	0.0137931
A01	49416144	49420344	4200	6	141	0.0425532
A01	49421442	49421484	42	2	145	0.0137931
A01	49496945	49496946	1	2	145	0.0137931
A01	49500626	49500652	26	3	144	0.0208333
A01	49511907	49511908	1	3	144	0.0208333
A01	49535118	49535119	1	10	137	0.0729927
A01	49580692	49580717	25	4	143	0.027972
A01	49681502	49681503	1	2	145	0.0137931
A01	49768549	49768571	22	4	143	0.027972
A01	49881523	49881524	1	4	143	0.027972
A01	49901983	49902103	120	4	143	0.027972
A01	49925265	49928288	3023	4	143	0.027972
A01	49930039	49930047	8	5	142	0.0352113
A01	49930039	49930055	16	3	144	0.0208333
A01	50033025	50033026	1	2	145	0.0137931
A01	50037186	50037204	18	2	145	0.0137931
A01	50127792	50127793	1	2	145	0.0137931
A01	50170882	50170899	17	4	143	0.027972
A01	50303084	50306238	3154	3	144	0.0208333
A01	50361424	50361429	5	2	145	0.0137931
A01	50372903	50372965	62	6	141	0.0425532
A01	50450664	50450709	45	2	145	0.0137931
A01	50520890	50524064	3174	2	145	0.0137931
A01	50596846	50603822	6976	10	137	0.0729927
A01	50597678	50597694	16	2	145	0.0137931
A01	50640932	50640945	13	2	145	0.0137931
A01	50642345	50642372	27	2	145	0.0137931
A01	50662850	50662879	29	2	145	0.0137931
A01	50672392	50672397	5	3	144	0.0208333
A01	50789030	50789031	1	3	144	0.0208333
A01	50789267	50789268	1	7	140	0.05
A01	50809007	50811281	2274	2	145	0.0137931
A01	50853742	50853758	16	2	145	0.0137931
A01	50919332	50919345	13	2	145	0.0137931
A01	50936261	50936317	56	2	145	0.0137931
A01	50989057	50989058	1	2	145	0.0137931
A01	50989124	50989132	8	2	145	0.0137931
A01	51050293	51050299	6	4	143	0.027972
A01	51064821	51064823	2	2	145	0.0137931
A01	51064821	51064822	1	5	142	0.0352113
A01	51093531	51093569	38	2	145	0.0137931
A01	51093760	51093761	1	2	145	0.0137931
A01	51189171	51191587	2416	3	144	0.0208333
A01	51189172	51191588	2416	9	138	0.0652174
A01	51191308	51191324	16	4	143	0.027972
A01	51220524	51220525	1	2	145	0.0137931
A01	51379572	51379617	45	10	137	0.0729927
A01	51391854	51392852	998	4	143	0.027972
A01	51419267	51419276	9	4	143	0.027972
A01	51427462	51434963	7501	2	145	0.0137931
A01	51434250	51434251	1	3	144	0.0208333
[truncated: 142,664 more rows]
