# Supplementary material for: Genomic insights into divergence and dual domestication of cultivated allotetraploid cottons
Source: Genome Biol. 2017 Feb 20;18:33. doi: 10.1186/s13059-017-1167-5 (PMC5317056; doi:10.1186/s13059-017-1167-5)
Supplement: Additional file 6: Table S5. — Summary of detected SVs based on the genome resequencing data. (XLSX 837 kb) [file 13059_2017_1167_MOESM6_ESM.xlsx]

## Sheet: Sheet1
Additional file 6 Table S5. Summary of detected SVs based on the genome resequencing data
chromosome	Start (bp)	End (bp)	Length in this accession	Accession with SVs	Accession without SVs	SVs frequency
A01	133008	133067	59	5	142	0.0352113
A01	534429	534514	85	14	133	0.105263
A01	571087	571198	111	2	145	0.0137931
A01	597398	597463	65	4	143	0.027972
A01	677785	681244	3459	7	140	0.05
A01	702590	702647	57	2	145	0.0137931
A01	1137750	1137863	113	2	145	0.0137931
A01	1624701	1625260	559	9	138	0.0652174
A01	1739348	1740541	1193	2	145	0.0137931
A01	1872534	1872587	53	6	141	0.0425532
A01	1873093	1873150	57	5	142	0.0352113
A01	1897345	1898506	1161	5	142	0.0352113
A01	2158829	2158884	55	7	140	0.05
A01	2467240	2471960	4720	4	143	0.027972
A01	2522536	2522725	189	2	145	0.0137931
A01	2552884	2557116	4232	2	145	0.0137931
A01	2668168	2668414	246	2	145	0.0137931
A01	2967993	2973753	5760	4	143	0.027972
A01	2970268	2975191	4923	2	145	0.0137931
A01	3013141	3013259	118	3	144	0.0208333
A01	3372509	3373733	1224	4	143	0.027972
A01	3554628	3554746	118	2	145	0.0137931
A01	3583274	3583727	453	5	142	0.0352113
A01	3593741	3594831	1090	9	138	0.0652174
A01	3601539	3602518	979	2	145	0.0137931
A01	3631881	3637141	5260	6	141	0.0425532
A01	3631881	3637128	5247	3	144	0.0208333
A01	3632160	3636882	4722	3	144	0.0208333
A01	3901465	3902379	914	4	143	0.027972
A01	3932609	3932849	240	4	143	0.027972
A01	4191939	4197042	5103	6	141	0.0425532
A01	4219197	4222281	3084	2	145	0.0137931
A01	4221908	4227817	5909	3	144	0.0208333
A01	4279685	4283087	3402	3	144	0.0208333
A01	4432970	4435963	2993	2	145	0.0137931
A01	4447661	4448644	983	2	145	0.0137931
A01	4464804	4464884	80	5	142	0.0352113
A01	4466225	4469423	3198	10	137	0.0729927
A01	4470734	4472812	2078	4	143	0.027972
A01	4470739	4472817	2078	5	142	0.0352113
A01	4520807	4525660	4853	2	145	0.0137931
A01	4653168	4653272	104	4	143	0.027972
A01	4663929	4664677	748	3	144	0.0208333
A01	4818381	4825167	6786	2	145	0.0137931
A01	4825317	4828250	2933	2	145	0.0137931
A01	4905520	4913433	7913	2	145	0.0137931
A01	5004063	5005634	1571	2	145	0.0137931
A01	5006798	5006894	96	2	145	0.0137931
A01	5079364	5080058	694	2	145	0.0137931
A01	5081140	5081241	101	3	144	0.0208333
A01	5085847	5085929	82	5	142	0.0352113
A01	5259725	5259821	96	2	145	0.0137931
A01	5357834	5361854	4020	3	144	0.0208333
A01	5488242	5490674	2432	2	145	0.0137931
A01	5882936	5883030	94	3	144	0.0208333
A01	5918369	5919188	819	2	145	0.0137931
A01	5999371	5999435	64	3	144	0.0208333
A01	6023367	6023963	596	2	145	0.0137931
A01	6157534	6163184	5650	2	145	0.0137931
A01	6289489	6293270	3781	6	141	0.0425532
A01	6685892	6686053	161	2	145	0.0137931
A01	7002424	7002498	74	4	143	0.027972
A01	7049767	7049843	76	8	139	0.057554
A01	7405853	7408695	2842	3	144	0.0208333
A01	7497448	7498187	739	7	140	0.05
A01	7638855	7638914	59	15	132	0.113636
A01	7664599	7667372	2773	8	139	0.057554
A01	7672105	7672607	502	12	135	0.0888889
A01	7672524	7672607	83	3	144	0.0208333
A01	7683325	7685747	2422	5	142	0.0352113
A01	7689713	7690846	1133	5	142	0.0352113
A01	7836632	7837135	503	8	139	0.057554
A01	7947983	7948042	59	3	144	0.0208333
A01	8112384	8113612	1228	5	142	0.0352113
A01	8313529	8313611	82	4	143	0.027972
A01	8464687	8464816	129	3	144	0.0208333
A01	8670386	8670835	449	2	145	0.0137931
A01	8769038	8776033	6995	2	145	0.0137931
A01	9016554	9016624	70	13	134	0.0970149
A01	9188382	9195848	7466	3	144	0.0208333
A01	9309894	9314188	4294	2	145	0.0137931
A01	9427918	9429510	1592	5	142	0.0352113
A01	9518030	9518085	55	7	140	0.05
A01	9941350	9948958	7608	4	143	0.027972
A01	10512120	10513512	1392	7	140	0.05
A01	10524506	10524759	253	8	139	0.057554
A01	10598930	10600795	1865	2	145	0.0137931
A01	10641617	10642645	1028	2	145	0.0137931
A01	10847900	10849231	1331	7	140	0.05
A01	11101348	11101658	310	2	145	0.0137931
A01	11103089	11103150	61	4	143	0.027972
A01	11133378	11133454	76	21	126	0.166667
A01	11133383	11133460	77	2	145	0.0137931
A01	11203531	11203890	359	3	144	0.0208333
A01	11396457	11397535	1078	4	143	0.027972
A01	11703334	11703394	60	2	145	0.0137931
A01	11839319	11839485	166	4	143	0.027972
A01	11958410	11958633	223	2	145	0.0137931
A01	12032340	12032447	107	2	145	0.0137931
A01	12098145	12100377	2232	2	145	0.0137931
A01	12098149	12100381	2232	21	126	0.166667
A01	12274474	12274538	64	2	145	0.0137931
A01	12838674	12838738	64	26	121	0.214876
A01	13122487	13122587	100	3	144	0.0208333
A01	13177889	13184462	6573	2	145	0.0137931
A01	13381830	13382833	1003	10	137	0.0729927
A01	13537554	13537614	60	3	144	0.0208333
A01	13611369	13611479	110	7	140	0.05
A01	13656722	13656792	70	2	145	0.0137931
A01	13674495	13674559	64	3	144	0.0208333
A01	13691657	13691717	60	3	144	0.0208333
A01	13884085	13884420	335	2	145	0.0137931
A01	14066367	14066507	140	23	124	0.185484
A01	14570262	14570573	311	15	132	0.113636
A01	14570731	14570850	119	7	140	0.05
A01	14643587	14643677	90	2	145	0.0137931
A01	14652363	14659629	7266	2	145	0.0137931
A01	14669075	14669322	247	2	145	0.0137931
A01	14789046	14789102	56	4	143	0.027972
A01	14829254	14832896	3642	4	143	0.027972
A01	15096551	15103814	7263	2	145	0.0137931
A01	15232046	15240508	8462	6	141	0.0425532
A01	15248086	15248293	207	5	142	0.0352113
A01	15337755	15337812	57	2	145	0.0137931
A01	15342447	15342569	122	4	143	0.027972
A01	15510274	15513468	3194	11	136	0.0808824
A01	15792688	15792780	92	2	145	0.0137931
A01	15942804	15944593	1789	3	144	0.0208333
A01	16089183	16094944	5761	8	139	0.057554
A01	16089344	16094937	5593	2	145	0.0137931
A01	16187418	16188684	1266	5	142	0.0352113
A01	16214532	16214618	86	7	140	0.05
A01	16285180	16285696	516	2	145	0.0137931
A01	16336000	16337369	1369	2	145	0.0137931
A01	16439843	16439948	105	2	145	0.0137931
A01	16644920	16649680	4760	2	145	0.0137931
A01	16823880	16825201	1321	3	144	0.0208333
A01	16978540	16980975	2435	2	145	0.0137931
A01	17005567	17005620	53	3	144	0.0208333
A01	17162688	17162752	64	4	143	0.027972
A01	17557557	17560418	2861	10	137	0.0729927
A01	17697454	17697611	157	2	145	0.0137931
A01	18078629	18078907	278	11	136	0.0808824
A01	18405429	18410591	5162	2	145	0.0137931
A01	18447325	18450316	2991	2	145	0.0137931
A01	18449470	18449644	174	2	145	0.0137931
A01	18449470	18449607	137	2	145	0.0137931
A01	18528188	18528280	92	8	139	0.057554
A01	18528193	18528285	92	2	145	0.0137931
A01	18713418	18713487	69	2	145	0.0137931
A01	18717267	18718427	1160	20	127	0.15748
A01	18733433	18734048	615	2	145	0.0137931
A01	18799256	18803826	4570	10	137	0.0729927
A01	18865782	18865840	58	5	142	0.0352113
A01	18938378	18945877	7499	4	143	0.027972
A01	18938381	18945882	7501	5	142	0.0352113
A01	19062991	19063069	78	3	144	0.0208333
A01	19188023	19188113	90	2	145	0.0137931
A01	19188164	19188290	126	4	143	0.027972
A01	19188992	19189061	69	2	145	0.0137931
A01	19551601	19551663	62	7	140	0.05
A01	19726556	19729875	3319	8	139	0.057554
A01	19831984	19836836	4852	2	145	0.0137931
A01	20007516	20007582	66	3	144	0.0208333
A01	20069315	20070739	1424	7	140	0.05
A01	20132418	20134143	1725	10	137	0.0729927
A01	20256801	20263874	7073	2	145	0.0137931
A01	20298462	20302207	3745	6	141	0.0425532
A01	20300282	20304058	3776	2	145	0.0137931
A01	20321202	20321415	213	2	145	0.0137931
A01	20469570	20477389	7819	5	142	0.0352113
A01	20700071	20700201	130	3	144	0.0208333
A01	20740836	20744390	3554	2	145	0.0137931
A01	21067977	21069559	1582	4	143	0.027972
A01	21113315	21114891	1576	6	141	0.0425532
A01	21247039	21248005	966	2	145	0.0137931
A01	21247039	21248004	965	4	143	0.027972
A01	21348243	21348328	85	39	108	0.361111
A01	21548827	21549075	248	5	142	0.0352113
A01	22025781	22034208	8427	2	145	0.0137931
A01	22057899	22058590	691	2	145	0.0137931
A01	22494876	22502235	7359	2	145	0.0137931
A01	22536849	22538875	2026	5	142	0.0352113
A01	22649143	22655316	6173	2	145	0.0137931
A01	22925832	22931573	5741	3	144	0.0208333
A01	23019215	23019266	51	2	145	0.0137931
A01	23122716	23128612	5896	5	142	0.0352113
A01	23211302	23211444	142	2	145	0.0137931
A01	23230607	23230863	256	5	142	0.0352113
A01	23328249	23329156	907	3	144	0.0208333
A01	23617719	23617782	63	3	144	0.0208333
A01	23665907	23666027	120	3	144	0.0208333
A01	23669201	23669283	82	3	144	0.0208333
A01	23723601	23727879	4278	8	139	0.057554
A01	23914746	23917336	2590	5	142	0.0352113
A01	24138774	24140157	1383	2	145	0.0137931
A01	24259607	24262573	2966	4	143	0.027972
A01	24334602	24334671	69	2	145	0.0137931
A01	24555038	24555437	399	2	145	0.0137931
A01	24735941	24744494	8553	2	145	0.0137931
A01	24736272	24736353	81	4	143	0.027972
A01	24991902	25000663	8761	5	142	0.0352113
A01	25025666	25026746	1080	7	140	0.05
A01	25095347	25097770	2423	2	145	0.0137931
A01	25534521	25535059	538	2	145	0.0137931
A01	25769422	25770692	1270	2	145	0.0137931
A01	25783025	25783097	72	2	145	0.0137931
A01	25850462	25850579	117	4	143	0.027972
A01	26463162	26463829	667	2	145	0.0137931
A01	26470926	26472058	1132	2	145	0.0137931
A01	26538713	26538995	282	2	145	0.0137931
A01	26582430	26582488	58	11	136	0.0808824
A01	26735370	26740521	5151	13	134	0.0970149
A01	26790287	26790347	60	3	144	0.0208333
A01	26860967	26864597	3630	2	145	0.0137931
A01	27039341	27039440	99	2	145	0.0137931
A01	27054021	27054080	59	2	145	0.0137931
A01	27117077	27119125	2048	2	145	0.0137931
A01	27635891	27636028	137	14	133	0.105263
A01	27645750	27647804	2054	2	145	0.0137931
A01	27972428	27972565	137	3	144	0.0208333
A01	28171748	28175339	3591	3	144	0.0208333
A01	28191995	28196036	4041	6	141	0.0425532
A01	28287012	28289280	2268	10	137	0.0729927
A01	28774154	28780407	6253	4	143	0.027972
A01	29039962	29042129	2167	4	143	0.027972
A01	29117786	29117845	59	4	143	0.027972
A01	29126878	29126990	112	2	145	0.0137931
A01	29213661	29214587	926	5	142	0.0352113
A01	29251396	29253792	2396	8	139	0.057554
A01	29278175	29278750	575	6	141	0.0425532
A01	29302205	29309554	7349	10	137	0.0729927
A01	29303279	29309313	6034	6	141	0.0425532
A01	29317537	29318776	1239	5	142	0.0352113
A01	29380122	29380229	107	3	144	0.0208333
A01	29387188	29387367	179	2	145	0.0137931
A01	29470842	29471602	760	3	144	0.0208333
A01	29476559	29482053	5494	4	143	0.027972
A01	29480750	29481069	319	16	131	0.122137
A01	29484432	29485440	1008	23	124	0.185484
A01	29487636	29495663	8027	2	145	0.0137931
A01	29648294	29649136	842	5	142	0.0352113
A01	29667286	29674130	6844	2	145	0.0137931
A01	29706485	29713059	6574	8	139	0.057554
A01	29733821	29737081	3260	19	128	0.148438
A01	29738430	29738492	62	8	139	0.057554
A01	29785939	29785994	55	3	144	0.0208333
A01	29925906	29926162	256	2	145	0.0137931
A01	30162247	30162466	219	9	138	0.0652174
A01	30237664	30238802	1138	2	145	0.0137931
A01	30536152	30536258	106	12	135	0.0888889
A01	30693892	30693988	96	5	142	0.0352113
A01	30702574	30702626	52	4	143	0.027972
A01	30852068	30852187	119	4	143	0.027972
A01	30984053	30986247	2194	9	138	0.0652174
A01	30999843	31005194	5351	2	145	0.0137931
A01	31000476	31006736	6260	3	144	0.0208333
A01	31078848	31081589	2741	13	134	0.0970149
A01	31082183	31082546	363	12	135	0.0888889
A01	31120439	31120567	128	4	143	0.027972
A01	31230512	31233177	2665	5	142	0.0352113
A01	31339620	31342091	2471	6	141	0.0425532
A01	31687558	31687828	270	4	143	0.027972
A01	31731575	31732103	528	5	142	0.0352113
A01	31769451	31774749	5298	2	145	0.0137931
A01	32185293	32190585	5292	33	114	0.289474
A01	32205271	32211916	6645	46	101	0.455446
A01	32249591	32251807	2216	6	141	0.0425532
A01	32418748	32421436	2688	21	126	0.166667
A01	32527799	32527864	65	2	145	0.0137931
A01	32803902	32803999	97	2	145	0.0137931
A01	32978786	32981472	2686	2	145	0.0137931
A01	33026708	33027040	332	3	144	0.0208333
A01	33027575	33027692	117	12	135	0.0888889
A01	33027909	33029452	1543	7	140	0.05
A01	33027910	33029452	1542	5	142	0.0352113
A01	33033406	33033474	68	16	131	0.122137
A01	33033407	33033474	67	30	117	0.25641
A01	33234545	33235045	500	2	145	0.0137931
A01	33260201	33267215	7014	2	145	0.0137931
A01	33279155	33279333	178	3	144	0.0208333
A01	33582824	33582961	137	6	141	0.0425532
A01	33674113	33681015	6902	24	123	0.195122
A01	33784458	33785477	1019	3	144	0.0208333
A01	33823963	33824035	72	15	132	0.113636
A01	33834201	33834365	164	11	136	0.0808824
A01	34150766	34158347	7581	3	144	0.0208333
A01	34490016	34490080	64	12	135	0.0888889
A01	34508328	34508390	62	3	144	0.0208333
A01	34768345	34775524	7179	9	138	0.0652174
A01	34830354	34830529	175	7	140	0.05
A01	34988505	34993697	5192	3	144	0.0208333
A01	34988509	34993697	5188	2	145	0.0137931
A01	34998369	34998424	55	2	145	0.0137931
A01	35000252	35003987	3735	6	141	0.0425532
A01	35169813	35173491	3678	4	143	0.027972
A01	35222119	35224044	1925	3	144	0.0208333
A01	35236321	35236386	65	3	144	0.0208333
A01	35260046	35260183	137	6	141	0.0425532
A01	35305017	35305111	94	6	141	0.0425532
A01	35474938	35477102	2164	20	127	0.15748
A01	35531014	35537119	6105	9	138	0.0652174
A01	35550649	35550758	109	4	143	0.027972
A01	35841452	35841951	499	2	145	0.0137931
A01	35872190	35872251	61	6	141	0.0425532
A01	36030015	36030716	701	2	145	0.0137931
A01	36115899	36116498	599	8	139	0.057554
A01	36428262	36429355	1093	7	140	0.05
A01	36534983	36535192	209	7	140	0.05
A01	36611516	36614463	2947	2	145	0.0137931
A01	36683556	36683682	126	8	139	0.057554
A01	36773288	36773371	83	4	143	0.027972
A01	36986888	36994528	7640	3	144	0.0208333
A01	37012412	37012567	155	3	144	0.0208333
A01	37060677	37060745	68	5	142	0.0352113
A01	37225661	37232264	6603	2	145	0.0137931
A01	37258042	37258110	68	2	145	0.0137931
A01	37282412	37284152	1740	2	145	0.0137931
A01	37409805	37412790	2985	4	143	0.027972
A01	37500763	37501111	348	2	145	0.0137931
A01	37746971	37748546	1575	5	142	0.0352113
A01	38117530	38117596	66	2	145	0.0137931
A01	38172528	38174700	2172	7	140	0.05
A01	38240979	38241263	284	2	145	0.0137931
A01	38286227	38286315	88	4	143	0.027972
A01	38387791	38387872	81	8	139	0.057554
A01	38722126	38722181	55	2	145	0.0137931
A01	38785198	38786025	827	36	111	0.324324
A01	38827778	38830158	2380	12	135	0.0888889
A01	38840175	38848154	7979	3	144	0.0208333
A01	38894605	38901123	6518	2	145	0.0137931
A01	38936468	38937820	1352	10	137	0.0729927
A01	39099904	39099984	80	4	143	0.027972
A01	39101194	39102999	1805	2	145	0.0137931
A01	39260132	39260195	63	8	139	0.057554
A01	39418893	39419030	137	3	144	0.0208333
A01	39526606	39526669	63	18	129	0.139535
A01	39608272	39616983	8711	2	145	0.0137931
A01	40130122	40130254	132	2	145	0.0137931
A01	40231826	40232328	502	3	144	0.0208333
A01	40416593	40416854	261	4	143	0.027972
A01	40437011	40438652	1641	3	144	0.0208333
A01	40437013	40438654	1641	11	136	0.0808824
A01	40458457	40458516	59	5	142	0.0352113
A01	40470531	40470632	101	5	142	0.0352113
A01	40609240	40609975	735	2	145	0.0137931
A01	40684085	40687105	3020	8	139	0.057554
A01	40713206	40713499	293	29	118	0.245763
A01	40731983	40736792	4809	3	144	0.0208333
A01	40830913	40836134	5221	2	145	0.0137931
A01	40853037	40857162	4125	22	125	0.176
A01	41061714	41061857	143	5	142	0.0352113
A01	41120995	41121983	988	22	125	0.176
A01	41323216	41323558	342	3	144	0.0208333
A01	41424618	41426071	1453	3	144	0.0208333
A01	41430582	41433308	2726	18	129	0.139535
A01	41474089	41475129	1040	6	141	0.0425532
A01	41550130	41554099	3969	3	144	0.0208333
A01	41618443	41618528	85	2	145	0.0137931
A01	41622033	41622226	193	4	143	0.027972
A01	41673120	41673335	215	5	142	0.0352113
A01	41808914	41809980	1066	40	107	0.373832
A01	42207522	42207852	330	3	144	0.0208333
A01	42250591	42253461	2870	4	143	0.027972
A01	42301428	42304295	2867	4	143	0.027972
A01	42627114	42634974	7860	2	145	0.0137931
A01	42628324	42628409	85	2	145	0.0137931
A01	42863877	42863928	51	2	145	0.0137931
A01	43031346	43031815	469	9	138	0.0652174
A01	43043224	43043342	118	11	136	0.0808824
A01	43254402	43255295	893	3	144	0.0208333
A01	43364434	43364588	154	2	145	0.0137931
A01	43373940	43376465	2525	5	142	0.0352113
A01	43438172	43438329	157	7	140	0.05
A01	43813033	43813163	130	8	139	0.057554
A01	43866703	43869269	2566	3	144	0.0208333
A01	44025323	44030214	4891	10	137	0.0729927
A01	44393508	44394039	531	2	145	0.0137931
A01	44439915	44439977	62	3	144	0.0208333
A01	44724245	44724323	78	2	145	0.0137931
A01	44961543	44969733	8190	9	138	0.0652174
A01	45007243	45010766	3523	2	145	0.0137931
A01	45156272	45157846	1574	3	144	0.0208333
A01	45177523	45180699	3176	5	142	0.0352113
A01	45565014	45565084	70	2	145	0.0137931
A01	45912466	45912644	178	6	141	0.0425532
A01	45990873	45991136	263	2	145	0.0137931
A01	46168249	46168345	96	3	144	0.0208333
A01	47997311	48004449	7138	31	116	0.267241
A01	47997312	48004449	7137	10	137	0.0729927
A01	48045006	48048211	3205	3	144	0.0208333
A01	48055770	48055845	75	2	145	0.0137931
A01	48525528	48525689	161	16	131	0.122137
A01	48665609	48671024	5415	5	142	0.0352113
A01	48668954	48674182	5228	2	145	0.0137931
A01	49339040	49344113	5073	4	143	0.027972
A01	49416144	49420344	4200	6	141	0.0425532
A01	49901983	49902103	120	4	143	0.027972
A01	49925265	49928288	3023	4	143	0.027972
A01	50303084	50306238	3154	3	144	0.0208333
A01	50372903	50372965	62	6	141	0.0425532
A01	50520890	50524064	3174	2	145	0.0137931
A01	50596846	50603822	6976	10	137	0.0729927
A01	50809007	50811281	2274	2	145	0.0137931
A01	50936261	50936317	56	2	145	0.0137931
A01	51189171	51191587	2416	3	144	0.0208333
A01	51189172	51191588	2416	9	138	0.0652174
A01	51391854	51392852	998	4	143	0.027972
A01	51427462	51434963	7501	2	145	0.0137931
A01	51440504	51440815	311	9	138	0.0652174
A01	51567814	51567867	53	2	145	0.0137931
A01	51636082	51640725	4643	2	145	0.0137931
A01	51927097	51930868	3771	6	141	0.0425532
A01	52137504	52137601	97	3	144	0.0208333
A01	52166247	52170150	3903	6	141	0.0425532
A01	52207757	52208803	1046	2	145	0.0137931
A01	52254612	52260044	5432	5	142	0.0352113
A01	52283112	52283564	452	2	145	0.0137931
A01	52932834	52933365	531	5	142	0.0352113
A01	53200898	53203028	2130	3	144	0.0208333
A01	53303979	53304045	66	4	143	0.027972
A01	53600157	53600209	52	3	144	0.0208333
A01	53618730	53618867	137	6	141	0.0425532
A01	53732396	53733392	996	2	145	0.0137931
A01	53834594	53836315	1721	2	145	0.0137931
A01	53895065	53895668	603	4	143	0.027972
A01	53899794	53904483	4689	2	145	0.0137931
A01	54123643	54132267	8624	3	144	0.0208333
A01	54311292	54311394	102	2	145	0.0137931
A01	54511319	54511400	81	3	144	0.0208333
A01	54523666	54525785	2119	3	144	0.0208333
A01	54537295	54537351	56	2	145	0.0137931
A01	54537297	54537351	54	2	145	0.0137931
A01	54845677	54845930	253	4	143	0.027972
A01	54977432	54977495	63	2	145	0.0137931
A01	55040799	55041308	509	6	141	0.0425532
A01	55426984	55427106	122	3	144	0.0208333
A01	55471813	55479132	7319	2	145	0.0137931
A01	55604096	55606153	2057	3	144	0.0208333
A01	55763884	55766695	2811	3	144	0.0208333
A01	55967145	55967453	308	4	143	0.027972
A01	56155726	56156012	286	2	145	0.0137931
A01	56158943	56159109	166	3	144	0.0208333
A01	56314430	56323020	8590	3	144	0.0208333
A01	56754236	56755186	950	9	138	0.0652174
A01	56794577	56796127	1550	4	143	0.027972
A01	56954982	56959416	4434	2	145	0.0137931
A01	56955355	56959787	4432	2	145	0.0137931
A01	57375080	57382079	6999	6	141	0.0425532
A01	57389896	57392835	2939	2	145	0.0137931
A01	57458703	57458766	63	3	144	0.0208333
A01	57512092	57512260	168	2	145	0.0137931
A01	57580787	57584298	3511	5	142	0.0352113
A01	57594110	57594259	149	2	145	0.0137931
A01	58031193	58037002	5809	2	145	0.0137931
A01	58076543	58083271	6728	8	139	0.057554
A01	58180385	58184243	3858	11	136	0.0808824
A01	58269930	58270278	348	2	145	0.0137931
A01	58294665	58299583	4918	6	141	0.0425532
A01	58517378	58517560	182	2	145	0.0137931
A01	58518888	58518941	53	2	145	0.0137931
A01	58694006	58699009	5003	4	143	0.027972
A01	58949296	58949888	592	2	145	0.0137931
A01	59130965	59131022	57	2	145	0.0137931
A01	59807840	59808005	165	3	144	0.0208333
A01	60227596	60228302	706	4	143	0.027972
A01	60765114	60765696	582	2	145	0.0137931
A01	61058583	61059837	1254	3	144	0.0208333
A01	61072899	61072965	66	2	145	0.0137931
A01	61276196	61284183	7987	5	142	0.0352113
A01	61621846	61622016	170	2	145	0.0137931
A01	61869541	61871764	2223	7	140	0.05
A01	61947213	61949934	2721	5	142	0.0352113
A01	62030185	62032501	2316	7	140	0.05
A01	62298991	62307129	8138	28	119	0.235294
A01	62298992	62307129	8137	43	104	0.413462
A01	62343080	62343163	83	2	145	0.0137931
A01	62653276	62657107	3831	3	144	0.0208333
A01	63329873	63332834	2961	4	143	0.027972
A01	63429809	63432010	2201	2	145	0.0137931
A01	63448032	63455750	7718	4	143	0.027972
A01	63528993	63529048	55	4	143	0.027972
A01	63848506	63848656	150	2	145	0.0137931
A01	63974204	63974350	146	14	133	0.105263
A01	64219152	64219312	160	2	145	0.0137931
A01	64306873	64314936	8063	6	141	0.0425532
A01	64733849	64734301	452	4	143	0.027972
A01	64770285	64776230	5945	2	145	0.0137931
A01	64820047	64820113	66	2	145	0.0137931
A01	65012203	65012269	66	4	143	0.027972
A01	65213260	65215238	1978	2	145	0.0137931
A01	65347338	65349065	1727	2	145	0.0137931
A01	65472301	65479570	7269	4	143	0.027972
A01	65674300	65674378	78	6	141	0.0425532
A01	65922879	65923011	132	22	125	0.176
A01	65928332	65928693	361	2	145	0.0137931
A01	65966101	65966537	436	2	145	0.0137931
A01	66021910	66022028	118	2	145	0.0137931
A01	66022527	66022965	438	2	145	0.0137931
A01	66163824	66163899	75	2	145	0.0137931
A01	66163828	66163899	71	2	145	0.0137931
A01	66575531	66583691	8160	2	145	0.0137931
A01	67293394	67293459	65	10	137	0.0729927
A01	67469739	67469842	103	5	142	0.0352113
A01	67476202	67476401	199	7	140	0.05
A01	67619692	67619856	164	2	145	0.0137931
A01	67630268	67636287	6019	2	145	0.0137931
A01	67646270	67646976	706	4	143	0.027972
A01	67774404	67778359	3955	2	145	0.0137931
A01	67797056	67803547	6491	2	145	0.0137931
A01	68030828	68031119	291	8	139	0.057554
A01	68227210	68228455	1245	2	145	0.0137931
A01	68269675	68272650	2975	8	139	0.057554
A01	68319618	68324808	5190	2	145	0.0137931
A01	68976345	68979813	3468	3	144	0.0208333
A01	69243457	69247961	4504	2	145	0.0137931
A01	69374947	69375152	205	8	139	0.057554
A01	69450509	69450586	77	7	140	0.05
A01	69462574	69463301	727	2	145	0.0137931
A01	70131178	70131429	251	3	144	0.0208333
A01	70246849	70247027	178	2	145	0.0137931
A01	70360348	70364295	3947	5	142	0.0352113
A01	70434638	70442433	7795	2	145	0.0137931
A01	70495066	70503269	8203	2	145	0.0137931
A01	70652213	70654041	1828	3	144	0.0208333
A01	70710293	70710839	546	5	142	0.0352113
A01	71679491	71679544	53	2	145	0.0137931
A01	72050179	72050421	242	2	145	0.0137931
A01	72303673	72307223	3550	2	145	0.0137931
A01	72334809	72338511	3702	19	128	0.148438
A01	72395778	72402827	7049	12	135	0.0888889
A01	72457176	72457689	513	4	143	0.027972
A01	72490157	72491544	1387	2	145	0.0137931
A01	72500653	72509085	8432	10	137	0.0729927
A01	72645085	72645617	532	4	143	0.027972
A01	72834836	72837107	2271	5	142	0.0352113
A01	72875766	72878962	3196	2	145	0.0137931
A01	72891572	72891629	57	5	142	0.0352113
A01	72899640	72900901	1261	3	144	0.0208333
A01	73039623	73042005	2382	2	145	0.0137931
A01	73096036	73096265	229	44	103	0.427184
A01	73574204	73581304	7100	2	145	0.0137931
A01	73589141	73589198	57	16	131	0.122137
A01	73594829	73597227	2398	3	144	0.0208333
A01	74070614	74070669	55	2	145	0.0137931
A01	74183484	74186744	3260	2	145	0.0137931
A01	74440768	74440967	199	16	131	0.122137
A01	74505635	74507301	1666	5	142	0.0352113
A01	74593831	74593895	64	2	145	0.0137931
A01	74636987	74644868	7881	4	143	0.027972
A01	74779193	74780112	919	4	143	0.027972
A01	74919333	74919393	60	12	135	0.0888889
A01	75036902	75044257	7355	5	142	0.0352113
A01	75412789	75412925	136	3	144	0.0208333
A01	75439085	75439184	99	2	145	0.0137931
A01	75450821	75450881	60	2	145	0.0137931
A01	75651153	75651225	72	2	145	0.0137931
A01	75916129	75916251	122	9	138	0.0652174
A01	76201250	76201418	168	3	144	0.0208333
A01	76760096	76764701	4605	6	141	0.0425532
A01	76862580	76862868	288	7	140	0.05
A01	76876496	76879683	3187	7	140	0.05
A01	76882564	76885934	3370	3	144	0.0208333
A01	76981817	76982011	194	5	142	0.0352113
A01	77193214	77193460	246	5	142	0.0352113
A01	77579437	77581730	2293	18	129	0.139535
A01	77601892	77609112	7220	2	145	0.0137931
A01	77670180	77672924	2744	13	134	0.0970149
A01	77689495	77696533	7038	33	114	0.289474
A01	77700200	77708505	8305	3	144	0.0208333
A01	77757226	77762356	5130	3	144	0.0208333
A01	78001406	78003857	2451	22	125	0.176
A01	78057840	78060818	2978	3	144	0.0208333
A01	78057851	78060818	2967	3	144	0.0208333
A01	78179155	78179615	460	11	136	0.0808824
A01	78208000	78208062	62	3	144	0.0208333
A01	78270835	78270898	63	4	143	0.027972
A01	78327223	78327324	101	2	145	0.0137931
A01	78352948	78357359	4411	34	113	0.300885
A01	78358010	78359858	1848	3	144	0.0208333
A01	78381185	78384435	3250	14	133	0.105263
A01	78588218	78588390	172	2	145	0.0137931
A01	78709175	78709263	88	8	139	0.057554
A01	78778435	78778558	123	2	145	0.0137931
A01	78780450	78784796	4346	8	139	0.057554
A01	78971668	78974372	2704	6	141	0.0425532
A01	79039279	79047831	8552	4	143	0.027972
A01	79077383	79080184	2801	12	135	0.0888889
A01	79228368	79231530	3162	5	142	0.0352113
A01	79236811	79236881	70	4	143	0.027972
A01	79329562	79329632	70	6	141	0.0425532
A01	79376486	79381137	4651	4	143	0.027972
A01	79798324	79799242	918	8	139	0.057554
A01	79815605	79815666	61	3	144	0.0208333
A01	79920969	79921026	57	3	144	0.0208333
A01	80178592	80178654	62	17	130	0.130769
A01	80440508	80441634	1126	2	145	0.0137931
A01	80653717	80655107	1390	2	145	0.0137931
A01	80653721	80655107	1386	6	141	0.0425532
A01	80724844	80724899	55	2	145	0.0137931
A01	80769395	80769482	87	4	143	0.027972
A01	80922608	80922836	228	4	143	0.027972
A01	81034119	81034491	372	8	139	0.057554
A01	81344020	81344162	142	6	141	0.0425532
A01	81376845	81377938	1093	2	145	0.0137931
A01	81517304	81517933	629	3	144	0.0208333
A01	81736498	81736552	54	3	144	0.0208333
A01	81746438	81746494	56	6	141	0.0425532
A01	81757812	81758101	289	3	144	0.0208333
A01	81857253	81864607	7354	4	143	0.027972
A01	81936943	81936994	51	8	139	0.057554
A01	82110349	82110416	67	7	140	0.05
A01	82120059	82121979	1920	10	137	0.0729927
A01	82388502	82395895	7393	2	145	0.0137931
A01	82635503	82635566	63	72	75	0.96
A01	82725114	82728372	3258	26	121	0.214876
A01	82857254	82861143	3889	4	143	0.027972
A01	82961975	82967616	5641	4	143	0.027972
A01	83217209	83217264	55	8	139	0.057554
A01	83260129	83267592	7463	25	122	0.204918
A01	83629143	83629196	53	2	145	0.0137931
A01	83715147	83717551	2404	36	111	0.324324
A01	83893072	83893750	678	22	125	0.176
A01	84248118	84248184	66	8	139	0.057554
A01	84303001	84303594	593	3	144	0.0208333
A01	84487258	84490519	3261	10	137	0.0729927
A01	84512286	84512353	67	4	143	0.027972
A01	84541028	84546964	5936	2	145	0.0137931
A01	84721272	84722361	1089	2	145	0.0137931
A01	84790600	84791290	690	12	135	0.0888889
A01	84829414	84829825	411	7	140	0.05
A01	84874780	84874849	69	2	145	0.0137931
A01	84877070	84879107	2037	2	145	0.0137931
A01	84913183	84918990	5807	2	145	0.0137931
A01	84968682	84976298	7616	2	145	0.0137931
A01	85024617	85024728	111	10	137	0.0729927
A01	85025982	85026241	259	14	133	0.105263
A01	85353943	85354238	295	4	143	0.027972
A01	85437739	85441950	4211	6	141	0.0425532
A01	85509762	85509831	69	8	139	0.057554
A01	85663658	85664196	538	12	135	0.0888889
A01	85699335	85701506	2171	5	142	0.0352113
A01	85768741	85769297	556	13	134	0.0970149
A01	85937770	85937842	72	9	138	0.0652174
A01	86018713	86021418	2705	11	136	0.0808824
A01	86390867	86392088	1221	3	144	0.0208333
A01	86577019	86577172	153	2	145	0.0137931
A01	86635144	86638987	3843	3	144	0.0208333
A01	86821214	86821294	80	14	133	0.105263
A01	87126973	87134985	8012	2	145	0.0137931
A01	87615847	87623184	7337	2	145	0.0137931
A01	88250569	88253135	2566	5	142	0.0352113
A01	88250574	88253140	2566	6	141	0.0425532
A01	88336287	88344614	8327	20	127	0.15748
A01	88856037	88856092	55	7	140	0.05
A01	89087893	89088521	628	2	145	0.0137931
A01	89337817	89340091	2274	5	142	0.0352113
A01	89444097	89444161	64	5	142	0.0352113
A01	89736040	89744632	8592	5	142	0.0352113
A01	89778353	89780685	2332	4	143	0.027972
A01	89994102	89997596	3494	4	143	0.027972
A01	90157941	90159931	1990	3	144	0.0208333
A01	90238847	90245082	6235	22	125	0.176
A01	90833638	90836519	2881	3	144	0.0208333
A01	91036483	91040124	3641	6	141	0.0425532
A01	91064752	91068788	4036	15	132	0.113636
A01	91118630	91118749	119	3	144	0.0208333
A01	91121249	91123901	2652	3	144	0.0208333
A01	91436601	91440102	3501	6	141	0.0425532
A01	91514854	91514927	73	2	145	0.0137931
A01	92133933	92134101	168	8	139	0.057554
A01	92381261	92383778	2517	4	143	0.027972
A01	92455456	92457247	1791	17	130	0.130769
A01	93370076	93371293	1217	2	145	0.0137931
A01	93606482	93608402	1920	2	145	0.0137931
A01	94348898	94349012	114	5	142	0.0352113
A01	94467573	94467655	82	2	145	0.0137931
A01	94974454	94974601	147	9	138	0.0652174
A01	95257986	95258633	647	4	143	0.027972
A01	95341828	95341882	54	3	144	0.0208333
A01	95389498	95393298	3800	3	144	0.0208333
A01	95621830	95621971	141	2	145	0.0137931
A01	95666368	95673127	6759	2	145	0.0137931
A01	95713451	95713666	215	2	145	0.0137931
A01	95839741	95841242	1501	2	145	0.0137931
A01	96096006	96098174	2168	2	145	0.0137931
A01	96345409	96345529	120	2	145	0.0137931
A01	96568274	96568338	64	2	145	0.0137931
A01	96601932	96602214	282	35	112	0.3125
A01	96700897	96702946	2049	3	144	0.0208333
A01	96771929	96772041	112	2	145	0.0137931
A01	96860095	96868540	8445	2	145	0.0137931
A01	96931733	96936836	5103	5	142	0.0352113
A01	97514222	97519335	5113	2	145	0.0137931
A01	97599680	97599735	55	2	145	0.0137931
A01	97639500	97639564	64	2	145	0.0137931
A01	97646693	97647223	530	4	143	0.027972
A01	97679722	97679773	51	3	144	0.0208333
A01	97816544	97819506	2962	3	144	0.0208333
A01	98060249	98060366	117	5	142	0.0352113
A01	98239302	98244510	5208	4	143	0.027972
A01	98296900	98300541	3641	5	142	0.0352113
A01	98432218	98433788	1570	6	141	0.0425532
A01	98683313	98684092	779	6	141	0.0425532
A01	98946273	98947518	1245	3	144	0.0208333
A01	98955887	98956602	715	2	145	0.0137931
A01	98965074	98965155	81	8	139	0.057554
A01	99263552	99268563	5011	6	141	0.0425532
A01	99335981	99337410	1429	2	145	0.0137931
A01	99380231	99380384	153	2	145	0.0137931
A01	99405408	99413724	8316	12	135	0.0888889
A01	99458335	99458448	113	6	141	0.0425532
A01	99461597	99464841	3244	5	142	0.0352113
A01	99513972	99519292	5320	2	145	0.0137931
A01	99734161	99735852	1691	10	137	0.0729927
A01	99754210	99754650	440	3	144	0.0208333
A01	99784366	99789613	5247	3	144	0.0208333
A01	99804922	99804980	58	4	143	0.027972
A02	15228	17194	1966	5	142	0.0352113
A02	244935	245126	191	3	144	0.0208333
A02	319351	319449	98	5	142	0.0352113
A02	428161	428837	676	4	143	0.027972
A02	442327	442406	79	7	140	0.05
A02	442485	445890	3405	2	145	0.0137931
A02	706306	706379	73	6	141	0.0425532
A02	1469413	1469571	158	4	143	0.027972
A02	1756456	1756609	153	2	145	0.0137931
A02	1809493	1814336	4843	7	140	0.05
A02	1837786	1839255	1469	2	145	0.0137931
A02	1896349	1901452	5103	5	142	0.0352113
A02	1947670	1950054	2384	2	145	0.0137931
A02	1993756	1994159	403	3	144	0.0208333
A02	2469925	2475173	5248	5	142	0.0352113
A02	2598683	2598874	191	6	141	0.0425532
A02	2691250	2691338	88	5	142	0.0352113
A02	2861175	2864816	3641	3	144	0.0208333
A02	2880340	2883600	3260	7	140	0.05
A02	2961195	2961975	780	2	145	0.0137931
A02	3008572	3009976	1404	2	145	0.0137931
A02	3012018	3012116	98	3	144	0.0208333
A02	3194866	3196654	1788	3	144	0.0208333
A02	3205878	3211739	5861	8	139	0.057554
A02	3358982	3359331	349	2	145	0.0137931
A02	3761830	3763798	1968	3	144	0.0208333
A02	3823579	3823663	84	5	142	0.0352113
A02	4096796	4101909	5113	6	141	0.0425532
A02	4165561	4169379	3818	2	145	0.0137931
A02	4232001	4232097	96	4	143	0.027972
A02	4330902	4331021	119	7	140	0.05
A02	4415940	4418456	2516	3	144	0.0208333
A02	4423575	4424321	746	2	145	0.0137931
A02	4559807	4559981	174	2	145	0.0137931
A02	4635949	4639168	3219	2	145	0.0137931
A02	4690845	4690946	101	2	145	0.0137931
A02	4763570	4764108	538	5	142	0.0352113
A02	4807752	4807966	214	2	145	0.0137931
A02	4807873	4808002	129	2	145	0.0137931
A02	4893082	4895023	1941	11	136	0.0808824
A02	4944537	4944724	187	7	140	0.05
A02	5215083	5215748	665	3	144	0.0208333
A02	5269655	5269713	58	2	145	0.0137931
A02	5282015	5282106	91	2	145	0.0137931
A02	5481835	5481933	98	5	142	0.0352113
A02	5482070	5486837	4767	5	142	0.0352113
A02	5925399	5925547	148	3	144	0.0208333
A02	6332388	6334562	2174	4	143	0.027972
A02	6335333	6340344	5011	4	143	0.027972
A02	6925933	6926001	68	3	144	0.0208333
A02	7120181	7120318	137	5	142	0.0352113
A02	7225733	7225809	76	2	145	0.0137931
A02	7234677	7235025	348	2	145	0.0137931
A02	7467658	7467753	95	6	141	0.0425532
A02	7496471	7497173	702	29	118	0.245763
A02	7630918	7631538	620	6	141	0.0425532
A02	7672762	7672929	167	3	144	0.0208333
A02	7793549	7797190	3641	9	138	0.0652174
A02	8051554	8051635	81	2	145	0.0137931
A02	8210262	8211171	909	2	145	0.0137931
A02	8549099	8549627	528	10	137	0.0729927
A02	8602133	8602691	558	61	86	0.709302
A02	9043886	9044726	840	10	137	0.0729927
A02	9415617	9415680	63	58	89	0.651685
A02	9443244	9443372	128	2	145	0.0137931
A02	9561652	9563002	1350	2	145	0.0137931
A02	9719742	9721748	2006	12	135	0.0888889
A02	9789896	9790063	167	4	143	0.027972
A02	9846413	9846637	224	5	142	0.0352113
A02	10048423	10050551	2128	21	126	0.166667
A02	10048425	10050553	2128	3	144	0.0208333
A02	10853928	10854319	391	2	145	0.0137931
A02	10886582	10886635	53	5	142	0.0352113
A02	10933306	10933362	56	2	145	0.0137931
A02	11369612	11371072	1460	9	138	0.0652174
A02	11732515	11737342	4827	2	145	0.0137931
A02	11783806	11789138	5332	7	140	0.05
A02	11810509	11810590	81	2	145	0.0137931
A02	11861527	11862531	1004	2	145	0.0137931
A02	11911150	11915812	4662	2	145	0.0137931
A02	11911314	11915807	4493	4	143	0.027972
A02	11964786	11965952	1166	11	136	0.0808824
A02	12091447	12092007	560	6	141	0.0425532
A02	12273076	12273154	78	2	145	0.0137931
A02	12458714	12461565	2851	6	141	0.0425532
A02	12514136	12514226	90	6	141	0.0425532
A02	12713583	12713833	250	4	143	0.027972
A02	12748608	12748678	70	2	145	0.0137931
A02	12753903	12754006	103	2	145	0.0137931
A02	12872362	12879521	7159	2	145	0.0137931
A02	12906619	12906783	164	2	145	0.0137931
A02	12933485	12933798	313	14	133	0.105263
A02	12936902	12937395	493	6	141	0.0425532
A02	13288803	13290708	1905	6	141	0.0425532
A02	13308257	13308321	64	10	137	0.0729927
A02	13321303	13329746	8443	2	145	0.0137931
A02	13335338	13335397	59	4	143	0.027972
A02	13364933	13366709	1776	7	140	0.05
A02	13394702	13394760	58	4	143	0.027972
A02	13455129	13455222	93	3	144	0.0208333
A02	13523217	13523520	303	3	144	0.0208333
A02	14584098	14584151	53	2	145	0.0137931
A02	14719804	14720855	1051	6	141	0.0425532
A02	14751242	14751367	125	3	144	0.0208333
A02	15010352	15014009	3657	2	145	0.0137931
A02	15317679	15322207	4528	7	140	0.05
A02	15346173	15346629	456	7	140	0.05
A02	15449857	15458645	8788	6	141	0.0425532
A02	15498430	15498586	156	8	139	0.057554
A02	15681302	15681935	633	11	136	0.0808824
A02	15701246	15701299	53	6	141	0.0425532
A02	16008450	16010570	2120	3	144	0.0208333
A02	16022809	16028895	6086	2	145	0.0137931
A02	16256994	16257231	237	2	145	0.0137931
A02	16308992	16309381	389	3	144	0.0208333
A02	16451520	16451604	84	3	144	0.0208333
A02	16618286	16618348	62	4	143	0.027972
A02	16649849	16649908	59	9	138	0.0652174
A02	16669843	16673367	3524	4	143	0.027972
A02	16761638	16761706	68	11	136	0.0808824
A02	16877480	16878113	633	2	145	0.0137931
A02	16969689	16969778	89	3	144	0.0208333
A02	17002697	17002919	222	27	120	0.225
A02	17237642	17243276	5634	21	126	0.166667
A02	17394796	17394857	61	5	142	0.0352113
A02	17418214	17421380	3166	4	143	0.027972
A02	17493835	17495686	1851	5	142	0.0352113
A02	17668566	17668631	65	6	141	0.0425532
A02	17851224	17858319	7095	10	137	0.0729927
A02	17911716	17915218	3502	2	145	0.0137931
A02	17928923	17928991	68	6	141	0.0425532
A02	17964321	17964387	66	3	144	0.0208333
A02	17979734	17981801	2067	12	135	0.0888889
A02	18176309	18178650	2341	2	145	0.0137931
A02	18222539	18222605	66	4	143	0.027972
A02	18319411	18319481	70	5	142	0.0352113
A02	18521260	18524322	3062	7	140	0.05
A02	18543836	18546647	2811	21	126	0.166667
A02	18829264	18829318	54	3	144	0.0208333
A02	19216945	19218163	1218	16	131	0.122137
A02	19589744	19590346	602	2	145	0.0137931
A02	19753975	19757000	3025	6	141	0.0425532
A02	19834252	19834364	112	9	138	0.0652174
A02	20099655	20101991	2336	4	143	0.027972
A02	20258123	20266228	8105	2	145	0.0137931
A02	20324513	20324774	261	3	144	0.0208333
A02	20600004	20600074	70	3	144	0.0208333
A02	20667471	20667555	84	4	143	0.027972
A02	20692729	20700798	8069	2	145	0.0137931
A02	20768724	20768781	57	5	142	0.0352113
A02	20948797	20950169	1372	2	145	0.0137931
A02	21168362	21176558	8196	2	145	0.0137931
A02	21407371	21407435	64	6	141	0.0425532
A02	21457481	21460328	2847	14	133	0.105263
A02	21591820	21594316	2496	3	144	0.0208333
A02	21630979	21636081	5102	2	145	0.0137931
A02	21631110	21631162	52	3	144	0.0208333
A02	21996667	21999466	2799	2	145	0.0137931
A02	22289067	22292227	3160	8	139	0.057554
A02	22297634	22297696	62	23	124	0.185484
A02	22398164	22401536	3372	5	142	0.0352113
A02	22516554	22524880	8326	18	129	0.139535
A02	22544651	22545256	605	2	145	0.0137931
A02	22754127	22756775	2648	5	142	0.0352113
A02	23083582	23083996	414	5	142	0.0352113
A02	23083587	23084001	414	4	143	0.027972
A02	23196284	23199349	3065	5	142	0.0352113
A02	23285595	23285938	343	2	145	0.0137931
A02	23300554	23302210	1656	13	134	0.0970149
A02	23370886	23373703	2817	7	140	0.05
A02	23455118	23461054	5936	14	133	0.105263
A02	23490325	23491087	762	19	128	0.148438
A02	23552243	23554787	2544	5	142	0.0352113
A02	23624229	23627358	3129	17	130	0.130769
A02	23738235	23744330	6095	24	123	0.195122
A02	23789108	23793498	4390	4	143	0.027972
A02	23853135	23855591	2456	12	135	0.0888889
A02	24053042	24053891	849	26	121	0.214876
A02	24107671	24115221	7550	4	143	0.027972
A02	24151287	24151343	56	5	142	0.0352113
A02	24199874	24202535	2661	13	134	0.0970149
A02	24247636	24247695	59	13	134	0.0970149
A02	24278415	24278516	101	26	121	0.214876
A02	24502931	24503398	467	4	143	0.027972
A02	24514588	24514914	326	2	145	0.0137931
A02	24782271	24782362	91	7	140	0.05
A02	25016195	25017048	853	14	133	0.105263
A02	25031917	25036812	4895	2	145	0.0137931
A02	25120543	25120602	59	8	139	0.057554
A02	25364750	25367532	2782	7	140	0.05
A02	25510345	25514346	4001	4	143	0.027972
A02	25538366	25538468	102	7	140	0.05
A02	25596403	25596482	79	3	144	0.0208333
A02	25630486	25631085	599	6	141	0.0425532
A02	25771587	25771682	95	5	142	0.0352113
A02	25950987	25953331	2344	17	130	0.130769
A02	26007101	26007181	80	6	141	0.0425532
A02	26070546	26070639	93	2	145	0.0137931
A02	26099030	26099184	154	6	141	0.0425532
A02	26301962	26308040	6078	6	141	0.0425532
A02	26321527	26321902	375	2	145	0.0137931
A02	26362300	26362362	62	2	145	0.0137931
A02	26552728	26552779	51	3	144	0.0208333
A02	26803642	26803704	62	2	145	0.0137931
A02	26924070	26924321	251	2	145	0.0137931
A02	26955906	26959134	3228	9	138	0.0652174
A02	26979485	26979946	461	13	134	0.0970149
A02	27012262	27012314	52	3	144	0.0208333
A02	27071775	27071857	82	14	133	0.105263
A02	27083498	27088788	5290	2	145	0.0137931
A02	27275361	27281046	5685	2	145	0.0137931
A02	27276007	27281688	5681	2	145	0.0137931
A02	27425559	27426233	674	4	143	0.027972
A02	27429705	27437206	7501	2	145	0.0137931
A02	27662036	27662505	469	4	143	0.027972
A02	27694463	27694522	59	4	143	0.027972
A02	27751278	27754235	2957	4	143	0.027972
A02	27902040	27905843	3803	2	145	0.0137931
A02	27975235	27975358	123	2	145	0.0137931
A02	27996020	27996129	109	4	143	0.027972
A02	28111588	28111685	97	4	143	0.027972
A02	28209444	28209500	56	6	141	0.0425532
A02	28303477	28303613	136	2	145	0.0137931
A02	28332776	28335576	2800	3	144	0.0208333
A02	28442105	28442164	59	2	145	0.0137931
A02	28600282	28602497	2215	2	145	0.0137931
A02	28784194	28784395	201	21	126	0.166667
A02	28843794	28850193	6399	12	135	0.0888889
A02	28991777	28994018	2241	14	133	0.105263
A02	29002845	29004254	1409	4	143	0.027972
A02	29003904	29004439	535	4	143	0.027972
A02	29071127	29075624	4497	5	142	0.0352113
A02	29482068	29483944	1876	31	116	0.267241
A02	29482072	29483946	1874	2	145	0.0137931
A02	29643792	29643910	118	6	141	0.0425532
A02	29681365	29681501	136	3	144	0.0208333
A02	29738787	29738855	68	6	141	0.0425532
A02	29847215	29847381	166	5	142	0.0352113
A02	29948330	29948490	160	2	145	0.0137931
A02	30119998	30120108	110	4	143	0.027972
A02	30179963	30180113	150	5	142	0.0352113
A02	30308649	30308808	159	17	130	0.130769
A02	30464548	30464612	64	3	144	0.0208333
A02	30701075	30701931	856	3	144	0.0208333
A02	30907866	30907923	57	2	145	0.0137931
A02	31146051	31148844	2793	23	124	0.185484
A02	31224325	31231758	7433	11	136	0.0808824
A02	31284695	31285479	784	2	145	0.0137931
A02	31306341	31314556	8215	2	145	0.0137931
A02	31350070	31350253	183	30	117	0.25641
A02	31445775	31445898	123	5	142	0.0352113
A02	31498510	31498575	65	2	145	0.0137931
A02	31698997	31699099	102	8	139	0.057554
A02	31866921	31867453	532	14	133	0.105263
A02	31932640	31932931	291	2	145	0.0137931
A02	31963342	31963397	55	2	145	0.0137931
A02	32064649	32072148	7499	3	144	0.0208333
A02	32131616	32131680	64	16	131	0.122137
A02	32257889	32258082	193	3	144	0.0208333
A02	32724100	32724827	727	5	142	0.0352113
A02	32864202	32864269	67	5	142	0.0352113
A02	32941974	32942036	62	3	144	0.0208333
A02	32975452	32975515	63	2	145	0.0137931
A02	32990715	32990971	256	18	129	0.139535
A02	33008097	33008154	57	4	143	0.027972
A02	33097082	33097735	653	7	140	0.05
A02	33334232	33335251	1019	5	142	0.0352113
A02	33418650	33418710	60	11	136	0.0808824
A02	33433746	33433850	104	4	143	0.027972
A02	33507062	33513089	6027	2	145	0.0137931
A02	33642728	33650636	7908	3	144	0.0208333
A02	33750289	33750364	75	7	140	0.05
A02	33952107	33956507	4400	17	130	0.130769
A02	34376563	34379131	2568	9	138	0.0652174
A02	34394712	34395266	554	3	144	0.0208333
A02	34427827	34434615	6788	10	137	0.0729927
A02	34494965	34495088	123	4	143	0.027972
A02	34661070	34661599	529	4	143	0.027972
A02	34836367	34836651	284	6	141	0.0425532
A02	35178243	35178493	250	5	142	0.0352113
A02	35207206	35207385	179	2	145	0.0137931
A02	35260516	35262219	1703	4	143	0.027972
A02	35297307	35297425	118	2	145	0.0137931
A02	35300890	35300999	109	2	145	0.0137931
A02	35326198	35326294	96	7	140	0.05
A02	35474560	35477611	3051	8	139	0.057554
A02	35488618	35488680	62	2	145	0.0137931
A02	35888418	35888487	69	2	145	0.0137931
A02	36059007	36062245	3238	14	133	0.105263
A02	36064434	36070681	6247	28	119	0.235294
A02	36070883	36071060	177	2	145	0.0137931
A02	36071224	36071347	123	7	140	0.05
A02	36239280	36241487	2207	11	136	0.0808824
A02	36286297	36286626	329	10	137	0.0729927
A02	36510673	36510726	53	2	145	0.0137931
A02	36692879	36693830	951	2	145	0.0137931
A02	36692880	36694469	1589	2	145	0.0137931
A02	36693042	36694758	1716	2	145	0.0137931
A02	36693069	36694747	1678	3	144	0.0208333
A02	36804263	36808514	4251	12	135	0.0888889
A02	36812795	36813834	1039	3	144	0.0208333
A02	36962198	36968569	6371	33	114	0.289474
A02	37074088	37076211	2123	2	145	0.0137931
A02	37192851	37193004	153	4	143	0.027972
A02	37245445	37252121	6676	2	145	0.0137931
A02	37328942	37331300	2358	3	144	0.0208333
A02	37371411	37374128	2717	2	145	0.0137931
A02	37768385	37769433	1048	12	135	0.0888889
A02	37970855	37971512	657	2	145	0.0137931
A02	37993828	37997045	3217	18	129	0.139535
A02	38074119	38074185	66	6	141	0.0425532
A02	38304170	38304258	88	8	139	0.057554
A02	38306658	38309691	3033	3	144	0.0208333
A02	38322762	38325070	2308	7	140	0.05
A02	38350444	38350507	63	5	142	0.0352113
A02	38376323	38378681	2358	2	145	0.0137931
A02	38451188	38454275	3087	3	144	0.0208333
A02	38511628	38517791	6163	21	126	0.166667
A02	38668943	38670230	1287	2	145	0.0137931
A02	38791145	38792529	1384	14	133	0.105263
A02	38795175	38795230	55	2	145	0.0137931
A02	38883780	38887470	3690	8	139	0.057554
A02	38945071	38953567	8496	12	135	0.0888889
A02	38953503	38953567	64	5	142	0.0352113
A02	39144972	39148423	3451	3	144	0.0208333
A02	39283837	39283902	65	2	145	0.0137931
A02	39321919	39321982	63	4	143	0.027972
A02	39426441	39433333	6892	2	145	0.0137931
A02	39514282	39514364	82	2	145	0.0137931
A02	39591252	39591616	364	10	137	0.0729927
A02	39880102	39880602	500	7	140	0.05
A02	40032910	40038061	5151	4	143	0.027972
A02	40242647	40247405	4758	10	137	0.0729927
A02	40242957	40246753	3796	3	144	0.0208333
A02	40355853	40355911	58	6	141	0.0425532
A02	40367063	40371208	4145	2	145	0.0137931
A02	40388440	40389008	568	3	144	0.0208333
A02	40393204	40395768	2564	7	140	0.05
A02	40417636	40417729	93	3	144	0.0208333
A02	40463421	40463543	122	4	143	0.027972
A02	40545974	40546052	78	2	145	0.0137931
A02	40562259	40562411	152	18	129	0.139535
A02	40689968	40691568	1600	18	129	0.139535
A02	40697173	40698831	1658	2	145	0.0137931
A02	40725280	40725338	58	2	145	0.0137931
A02	40776117	40779234	3117	51	96	0.53125
A02	41017442	41017507	65	38	109	0.348624
A02	41164424	41165271	847	2	145	0.0137931
A02	41246215	41246740	525	6	141	0.0425532
A02	41616693	41623703	7010	5	142	0.0352113
A02	41706580	41707257	677	3	144	0.0208333
A02	41929318	41929377	59	11	136	0.0808824
A02	42056893	42056965	72	5	142	0.0352113
A02	42228126	42229371	1245	2	145	0.0137931
A02	42392042	42395284	3242	8	139	0.057554
A02	42616867	42616928	61	2	145	0.0137931
A02	42736046	42736260	214	4	143	0.027972
A02	42767046	42767114	68	9	138	0.0652174
A02	42957292	42957424	132	15	132	0.113636
A02	43089019	43089072	53	10	137	0.0729927
A02	43423881	43424115	234	6	141	0.0425532
A02	43475587	43475641	54	4	143	0.027972
A02	43476620	43479989	3369	13	134	0.0970149
A02	43527896	43531209	3313	3	144	0.0208333
A02	44333379	44333538	159	2	145	0.0137931
A02	44350133	44351598	1465	2	145	0.0137931
A02	44457494	44457762	268	3	144	0.0208333
A02	44489900	44494304	4404	11	136	0.0808824
A02	44673644	44676066	2422	9	138	0.0652174
A02	44832127	44832192	65	3	144	0.0208333
A02	44837745	44837826	81	3	144	0.0208333
A02	45025612	45025705	93	6	141	0.0425532
A02	45061549	45069587	8038	10	137	0.0729927
A02	45315626	45318163	2537	16	131	0.122137
A02	45350735	45354746	4011	5	142	0.0352113
A02	45386480	45386901	421	15	132	0.113636
A02	45909695	45917469	7774	3	144	0.0208333
A02	45957089	45959861	2772	21	126	0.166667
A02	46110299	46110460	161	4	143	0.027972
A02	46125010	46125065	55	2	145	0.0137931
A02	46184981	46185352	371	9	138	0.0652174
A02	46353139	46353257	118	5	142	0.0352113
A02	46418912	46421619	2707	2	145	0.0137931
A02	46567426	46571059	3633	5	142	0.0352113
A02	46621467	46621651	184	4	143	0.027972
A02	46773382	46773563	181	2	145	0.0137931
A02	47068356	47069776	1420	6	141	0.0425532
A02	47205104	47208125	3021	21	126	0.166667
A02	47286003	47286211	208	5	142	0.0352113
A02	47393066	47397367	4301	17	130	0.130769
A02	47398519	47406214	7695	5	142	0.0352113
A02	47579939	47582221	2282	2	145	0.0137931
A02	47601113	47604373	3260	12	135	0.0888889
A02	47710654	47710717	63	3	144	0.0208333
A02	47793913	47797633	3720	8	139	0.057554
A02	47829500	47837897	8397	3	144	0.0208333
A02	48059945	48060162	217	3	144	0.0208333
A02	48165076	48165606	530	2	145	0.0137931
A02	48240625	48240678	53	2	145	0.0137931
A02	48246733	48249182	2449	7	140	0.05
A02	48539033	48539124	91	5	142	0.0352113
A02	48539710	48539820	110	6	141	0.0425532
A02	48625651	48627304	1653	2	145	0.0137931
A02	48708782	48711376	2594	12	135	0.0888889
A02	49133015	49136248	3233	4	143	0.027972
A02	49159198	49161988	2790	4	143	0.027972
A02	49199672	49199759	87	10	137	0.0729927
A02	49368333	49368386	53	2	145	0.0137931
A02	49400197	49403058	2861	7	140	0.05
A02	49418964	49421309	2345	2	145	0.0137931
A02	49427433	49430605	3172	18	129	0.139535
A02	49670826	49673208	2382	8	139	0.057554
A02	49710519	49711819	1300	12	135	0.0888889
A02	49833799	49834016	217	5	142	0.0352113
A02	49887144	49888005	861	4	143	0.027972
A02	50041506	50045763	4257	2	145	0.0137931
A02	50050878	50052926	2048	2	145	0.0137931
A02	50060486	50060542	56	3	144	0.0208333
A02	50075044	50077170	2126	3	144	0.0208333
A02	50080711	50080776	65	12	135	0.0888889
A02	50194885	50198896	4011	10	137	0.0729927
A02	50207589	50209054	1465	6	141	0.0425532
A02	50228226	50228329	103	3	144	0.0208333
A02	50291196	50291262	66	6	141	0.0425532
A02	50406701	50409889	3188	7	140	0.05
A02	50411070	50411195	125	2	145	0.0137931
A02	50413411	50413505	94	17	130	0.130769
A02	50524142	50527432	3290	7	140	0.05
A02	50679095	50679213	118	2	145	0.0137931
A02	50754437	50757352	2915	2	145	0.0137931
A02	50901181	50901296	115	19	128	0.148438
A02	50950560	50952563	2003	14	133	0.105263
A02	51087859	51096103	8244	2	145	0.0137931
A02	51108407	51108893	486	2	145	0.0137931
A02	51270125	51273142	3017	21	126	0.166667
A02	51566177	51568527	2350	4	143	0.027972
A02	51812763	51815900	3137	2	145	0.0137931
A02	51833433	51833749	316	13	134	0.0970149
A02	51847596	51847656	60	6	141	0.0425532
A02	51988923	51992425	3502	25	122	0.204918
A02	52067906	52075533	7627	4	143	0.027972
A02	52096521	52096584	63	2	145	0.0137931
A02	52245624	52245795	171	13	134	0.0970149
A02	52250218	52252847	2629	5	142	0.0352113
A02	52260008	52263592	3584	2	145	0.0137931
A02	52434493	52434564	71	2	145	0.0137931
A02	52459742	52462427	2685	2	145	0.0137931
A02	52526240	52529302	3062	2	145	0.0137931
A02	52673138	52674817	1679	3	144	0.0208333
A02	52799093	52799240	147	3	144	0.0208333
A02	52851052	52853522	2470	19	128	0.148438
A02	52931120	52931178	58	19	128	0.148438
A02	52939015	52939570	555	5	142	0.0352113
A02	52947906	52947959	53	2	145	0.0137931
A02	52996692	52996845	153	4	143	0.027972
A02	53090290	53090342	52	3	144	0.0208333
A02	53216815	53217170	355	5	142	0.0352113
A02	53237704	53240506	2802	22	125	0.176
A02	53259766	53260556	790	8	139	0.057554
A02	53575673	53575762	89	11	136	0.0808824
A02	53595002	53596623	1621	2	145	0.0137931
A02	53623495	53627663	4168	2	145	0.0137931
A02	53717433	53721074	3641	4	143	0.027972
A02	53888924	53888980	56	2	145	0.0137931
A02	53933207	53937198	3991	4	143	0.027972
A02	53978936	53984680	5744	11	136	0.0808824
A02	54199669	54199771	102	2	145	0.0137931
A02	54337300	54337352	52	5	142	0.0352113
A02	54859453	54863416	3963	12	135	0.0888889
A02	55010196	55010400	204	4	143	0.027972
A02	55149956	55157910	7954	15	132	0.113636
A02	55189251	55190185	934	9	138	0.0652174
A02	55215494	55220730	5236	2	145	0.0137931
A02	55447057	55450496	3439	2	145	0.0137931
A02	55477545	55481309	3764	7	140	0.05
A02	55841850	55844697	2847	7	140	0.05
A02	55862937	55871511	8574	4	143	0.027972
A02	55905783	55905837	54	2	145	0.0137931
A02	55934631	55934740	109	2	145	0.0137931
A02	56216579	56216870	291	2	145	0.0137931
A02	56451178	56452450	1272	7	140	0.05
A02	56542126	56542179	53	4	143	0.027972
A02	56914756	56915993	1237	2	145	0.0137931
A02	56990245	56990333	88	2	145	0.0137931
A02	57308314	57308385	71	10	137	0.0729927
A02	57319134	57321150	2016	2	145	0.0137931
A02	57416865	57420078	3213	5	142	0.0352113
A02	57455439	57457996	2557	2	145	0.0137931
A02	57568951	57571110	2159	21	126	0.166667
A02	57652548	57654436	1888	3	144	0.0208333
A02	57682405	57685956	3551	12	135	0.0888889
A02	57692841	57695203	2362	7	140	0.05
A02	57732625	57739950	7325	3	144	0.0208333
A02	57750628	57750719	91	4	143	0.027972
A02	57824531	57827079	2548	8	139	0.057554
A02	57898276	57898331	55	2	145	0.0137931
A02	57924950	57929351	4401	7	140	0.05
A02	57941631	57941733	102	9	138	0.0652174
A02	57944779	57945137	358	13	134	0.0970149
A02	57987838	57994476	6638	2	145	0.0137931
A02	58001274	58001453	179	4	143	0.027972
A02	58060592	58061566	974	5	142	0.0352113
A02	58210224	58212572	2348	12	135	0.0888889
A02	58219050	58222237	3187	7	140	0.05
A02	58330597	58336990	6393	7	140	0.05
A02	58449601	58449675	74	6	141	0.0425532
A02	58451795	58454339	2544	4	143	0.027972
A02	58666374	58668505	2131	2	145	0.0137931
A02	58704072	58708034	3962	2	145	0.0137931
A02	58835828	58835902	74	8	139	0.057554
A02	58883862	58883992	130	8	139	0.057554
A02	58991181	58993423	2242	16	131	0.122137
A02	59077537	59081700	4163	7	140	0.05
A02	59095883	59095974	91	2	145	0.0137931
A02	59550411	59557728	7317	2	145	0.0137931
A02	59886897	59889587	2690	2	145	0.0137931
A02	60165407	60170172	4765	3	144	0.0208333
A02	60197821	60200319	2498	7	140	0.05
A02	60374534	60374963	429	8	139	0.057554
A02	60414698	60415007	309	5	142	0.0352113
A02	60453229	60454134	905	3	144	0.0208333
A02	60844258	60844326	68	2	145	0.0137931
A02	61235734	61235800	66	2	145	0.0137931
A02	62505485	62505539	54	3	144	0.0208333
A02	62532085	62532295	210	4	143	0.027972
A02	62559871	62562605	2734	16	131	0.122137
A02	62765152	62765572	420	6	141	0.0425532
A02	62977559	62977903	344	2	145	0.0137931
A02	62995947	62996242	295	2	145	0.0137931
A02	63004238	63005475	1237	12	135	0.0888889
A02	63197619	63200012	2393	5	142	0.0352113
A02	63262025	63262837	812	8	139	0.057554
A02	63282997	63287364	4367	3	144	0.0208333
A02	64058093	64061323	3230	2	145	0.0137931
A02	64369227	64374729	5502	4	143	0.027972
A02	64667410	64669533	2123	6	141	0.0425532
A02	64672343	64674285	1942	2	145	0.0137931
A02	65075672	65078851	3179	8	139	0.057554
A02	65081868	65083479	1611	4	143	0.027972
A02	65251276	65258014	6738	7	140	0.05
A02	65271278	65275575	4297	2	145	0.0137931
A02	65306731	65310016	3285	4	143	0.027972
A02	65306736	65306984	248	3	144	0.0208333
A02	65561000	65563375	2375	14	133	0.105263
A02	65630610	65633584	2974	4	143	0.027972
A02	65708031	65708130	99	4	143	0.027972
A02	65740165	65742388	2223	9	138	0.0652174
A02	65891069	65891143	74	2	145	0.0137931
A02	65913640	65921608	7968	2	145	0.0137931
A02	65938243	65942584	4341	7	140	0.05
A02	66676497	66676557	60	5	142	0.0352113
A02	66969065	66969839	774	3	144	0.0208333
A02	66969065	66969711	646	2	145	0.0137931
A02	67244108	67247368	3260	27	120	0.225
A02	67436556	67436638	82	6	141	0.0425532
A02	67599783	67605062	5279	2	145	0.0137931
A02	68014749	68020748	5999	2	145	0.0137931
A02	68062681	68062798	117	2	145	0.0137931
A02	68129545	68135862	6317	2	145	0.0137931
A02	68340624	68340712	88	3	144	0.0208333
A02	68437013	68437544	531	5	142	0.0352113
A02	68580254	68580380	126	29	118	0.245763
A02	69070261	69077666	7405	2	145	0.0137931
A02	69093502	69101669	8167	3	144	0.0208333
A02	69111966	69112302	336	2	145	0.0137931
A02	69253120	69253242	122	2	145	0.0137931
A02	69413782	69413919	137	4	143	0.027972
A02	69731864	69731932	68	4	143	0.027972
A02	69851139	69851360	221	2	145	0.0137931
A02	69892583	69895957	3374	4	143	0.027972
A02	69915487	69918195	2708	2	145	0.0137931
A02	70156586	70156646	60	2	145	0.0137931
A02	70171731	70171814	83	4	143	0.027972
A02	70319102	70319182	80	17	130	0.130769
A02	70603971	70607979	4008	10	137	0.0729927
A02	71006154	71006219	65	2	145	0.0137931
A02	71110898	71110964	66	3	144	0.0208333
A02	71226716	71227629	913	3	144	0.0208333
A02	71274057	71274319	262	5	142	0.0352113
A02	71283826	71283890	64	3	144	0.0208333
A02	71306354	71306425	71	11	136	0.0808824
A02	71496180	71496269	89	2	145	0.0137931
A02	71614584	71614691	107	6	141	0.0425532
A02	71646010	71647399	1389	10	137	0.0729927
A02	71858788	71866413	7625	2	145	0.0137931
A02	72205938	72206028	90	2	145	0.0137931
A02	72497161	72497374	213	2	145	0.0137931
A02	72689426	72690923	1497	3	144	0.0208333
A02	72722154	72723842	1688	7	140	0.05
A02	72824749	72824803	54	4	143	0.027972
A02	73031266	73033248	1982	2	145	0.0137931
A02	73058148	73062427	4279	20	127	0.15748
A02	73167044	73174671	7627	10	137	0.0729927
A02	73506243	73508770	2527	18	129	0.139535
A02	73762804	73762913	109	2	145	0.0137931
A02	73783965	73784050	85	11	136	0.0808824
A02	73784681	73787277	2596	9	138	0.0652174
A02	73861705	73861779	74	6	141	0.0425532
A02	74140362	74140818	456	5	142	0.0352113
A02	74504387	74504465	78	2	145	0.0137931
A02	74740895	74741111	216	6	141	0.0425532
A02	74886519	74886854	335	2	145	0.0137931
A02	74893825	74896894	3069	11	136	0.0808824
A02	75146652	75154045	7393	4	143	0.027972
A02	75222017	75230335	8318	2	145	0.0137931
A02	75244752	75244814	62	3	144	0.0208333
A02	75251087	75251151	64	3	144	0.0208333
A02	75272397	75276087	3690	10	137	0.0729927
A02	75291443	75291576	133	2	145	0.0137931
A02	75450176	75450259	83	2	145	0.0137931
A02	75471476	75476837	5361	10	137	0.0729927
A02	75513582	75517134	3552	4	143	0.027972
A02	75519229	75525943	6714	2	145	0.0137931
A02	75657463	75659716	2253	3	144	0.0208333
A02	75697458	75697525	67	3	144	0.0208333
A02	75765831	75766315	484	2	145	0.0137931
A02	75885914	75885980	66	4	143	0.027972
A02	75895387	75895668	281	5	142	0.0352113
A02	75900807	75900872	65	3	144	0.0208333
A02	76070166	76074690	4524	4	143	0.027972
A02	76296505	76304299	7794	3	144	0.0208333
A02	76356857	76357542	685	5	142	0.0352113
A02	76620055	76620110	55	5	142	0.0352113
A02	76719133	76719354	221	2	145	0.0137931
A02	77109117	77109264	147	3	144	0.0208333
A02	77109119	77109264	145	5	142	0.0352113
A02	77172167	77172283	116	2	145	0.0137931
A02	77319912	77324156	4244	11	136	0.0808824
A02	77356063	77363791	7728	4	143	0.027972
A02	77374205	77374428	223	15	132	0.113636
A02	77419815	77420754	939	16	131	0.122137
A02	78014459	78014536	77	4	143	0.027972
A02	78129361	78135256	5895	2	145	0.0137931
A02	78133878	78133950	72	2	145	0.0137931
A02	78632610	78632691	81	3	144	0.0208333
A02	78695834	78695922	88	6	141	0.0425532
A02	78756382	78756871	489	8	139	0.057554
A02	78903395	78909831	6436	2	145	0.0137931
A02	79003167	79003218	51	8	139	0.057554
A02	79169806	79176918	7112	3	144	0.0208333
A02	79257765	79261010	3245	21	126	0.166667
A02	79260582	79261010	428	2	145	0.0137931
A02	79572942	79573634	692	2	145	0.0137931
A02	79652488	79652787	299	2	145	0.0137931
A02	79689931	79690022	91	2	145	0.0137931
A02	79708259	79708758	499	6	141	0.0425532
A02	79741347	79743576	2229	3	144	0.0208333
A02	79784684	79787676	2992	7	140	0.05
A02	79784687	79787679	2992	4	143	0.027972
A02	79817914	79817988	74	3	144	0.0208333
A02	79969174	79969359	185	3	144	0.0208333
A02	79998640	79999170	530	8	139	0.057554
A02	80014556	80015725	1169	2	145	0.0137931
A02	80147852	80149554	1702	4	143	0.027972
A02	80244609	80250335	5726	2	145	0.0137931
A02	80292035	80292112	77	2	145	0.0137931
A02	80433556	80433646	90	2	145	0.0137931
A02	80472829	80472884	55	3	144	0.0208333
A02	80493485	80497777	4292	2	145	0.0137931
A02	80494886	80495807	921	14	133	0.105263
A02	80553019	80556498	3479	2	145	0.0137931
A02	80758379	80758455	76	6	141	0.0425532
A02	80874091	80876785	2694	3	144	0.0208333
A02	80882573	80883102	529	3	144	0.0208333
A02	81101672	81101779	107	2	145	0.0137931
A02	81193675	81193791	116	4	143	0.027972
A02	81248639	81249959	1320	19	128	0.148438
A02	81275036	81275099	63	2	145	0.0137931
A02	81524277	81532663	8386	21	126	0.166667
A02	81719841	81727819	7978	4	143	0.027972
A02	81973395	81974078	683	12	135	0.0888889
A02	82156456	82156536	80	21	126	0.166667
A02	82293885	82294373	488	3	144	0.0208333
A02	82360574	82364248	3674	4	143	0.027972
A02	82593249	82593315	66	3	144	0.0208333
A02	82596073	82596138	65	2	145	0.0137931
A02	83239936	83243654	3718	2	145	0.0137931
A03	2053	3355	1302	6	141	0.0425532
A03	177680	180605	2925	2	145	0.0137931
A03	384508	384589	81	2	145	0.0137931
A03	643679	645109	1430	7	140	0.05
A03	910092	910174	82	2	145	0.0137931
A03	1010787	1011035	248	6	141	0.0425532
A03	1050839	1054990	4151	3	144	0.0208333
A03	1051300	1054990	3690	6	141	0.0425532
A03	1080293	1080352	59	9	138	0.0652174
A03	1128434	1131908	3474	4	143	0.027972
A03	1592039	1596813	4774	11	136	0.0808824
A03	1710686	1713062	2376	2	145	0.0137931
A03	1790960	1791017	57	4	143	0.027972
A03	1797674	1797805	131	3	144	0.0208333
A03	2013718	2018417	4699	2	145	0.0137931
A03	2070409	2070550	141	3	144	0.0208333
A03	2074510	2074563	53	2	145	0.0137931
A03	2083688	2083774	86	2	145	0.0137931
A03	2365335	2365404	69	4	143	0.027972
A03	2426268	2431298	5030	7	140	0.05
A03	2582567	2586154	3587	8	139	0.057554
A03	2582568	2582971	403	3	144	0.0208333
A03	3407254	3407483	229	3	144	0.0208333
A03	3493517	3496016	2499	7	140	0.05
A03	3527862	3530788	2926	4	143	0.027972
A03	3539590	3542012	2422	5	142	0.0352113
A03	3605444	3610221	4777	9	138	0.0652174
A03	4054308	4058646	4338	4	143	0.027972
A03	4252298	4256790	4492	2	145	0.0137931
A03	4267711	4270133	2422	2	145	0.0137931
A03	4314614	4320190	5576	3	144	0.0208333
A03	4393257	4393313	56	4	143	0.027972
A03	4503917	4504166	249	2	145	0.0137931
A03	4521527	4521598	71	6	141	0.0425532
A03	4545690	4547573	1883	12	135	0.0888889
A03	4844035	4844091	56	3	144	0.0208333
A03	5225430	5225872	442	3	144	0.0208333
A03	5952485	5957793	5308	2	145	0.0137931
A03	6208396	6208688	292	2	145	0.0137931
A03	6294898	6297187	2289	28	119	0.235294
A03	6876920	6876978	58	4	143	0.027972
A03	6910044	6910155	111	7	140	0.05
A03	6994096	6994150	54	2	145	0.0137931
A03	7443239	7443339	100	4	143	0.027972
A03	7539882	7546295	6413	8	139	0.057554
A03	7658465	7658980	515	2	145	0.0137931
A03	7764467	7769826	5359	5	142	0.0352113
A03	7774893	7776745	1852	3	144	0.0208333
A03	8054536	8054608	72	2	145	0.0137931
A03	8146900	8147028	128	8	139	0.057554
A03	8321954	8322405	451	2	145	0.0137931
A03	8654287	8654409	122	27	120	0.225
A03	8825003	8828350	3347	3	144	0.0208333
A03	8902066	8902781	715	8	139	0.057554
A03	8923227	8930419	7192	3	144	0.0208333
A03	9025697	9030772	5075	4	143	0.027972
A03	9255372	9255758	386	5	142	0.0352113
A03	9315827	9315897	70	2	145	0.0137931
A03	9431264	9431351	87	8	139	0.057554
A03	9457292	9457398	106	5	142	0.0352113
A03	9581857	9582096	239	3	144	0.0208333
A03	9611736	9619374	7638	4	143	0.027972
A03	10037981	10038480	499	3	144	0.0208333
A03	10186188	10186608	420	4	143	0.027972
A03	10490764	10490874	110	4	143	0.027972
A03	10906772	10912842	6070	6	141	0.0425532
A03	10983497	10983567	70	12	135	0.0888889
A03	10984644	10984745	101	3	144	0.0208333
A03	10988899	10990701	1802	5	142	0.0352113
A03	11390905	11391027	122	4	143	0.027972
A03	11399328	11399380	52	2	145	0.0137931
A03	11435760	11435814	54	2	145	0.0137931
A03	11804097	11810297	6200	2	145	0.0137931
A03	12002809	12003144	335	6	141	0.0425532
A03	12170746	12171062	316	7	140	0.05
A03	12352995	12355529	2534	6	141	0.0425532
A03	12414919	12414985	66	3	144	0.0208333
A03	12698617	12699641	1024	2	145	0.0137931
A03	13405421	13405482	61	3	144	0.0208333
A03	13549212	13550720	1508	2	145	0.0137931
A03	13817918	13818097	179	3	144	0.0208333
A03	14245314	14245395	81	4	143	0.027972
A03	14436085	14436182	97	4	143	0.027972
A03	14579642	14580164	522	2	145	0.0137931
A03	14907698	14907767	69	4	143	0.027972
A03	14961042	14961219	177	7	140	0.05
A03	15295173	15298054	2881	4	143	0.027972
A03	15302351	15303267	916	4	143	0.027972
A03	15604544	15605820	1276	2	145	0.0137931
A03	15607333	15607476	143	3	144	0.0208333
A03	15727519	15727594	75	5	142	0.0352113
A03	15729766	15729866	100	4	143	0.027972
A03	15842823	15842881	58	15	132	0.113636
A03	16481266	16488403	7137	6	141	0.0425532
A03	16540152	16540206	54	3	144	0.0208333
A03	16568645	16572240	3595	5	142	0.0352113
A03	17239426	17239839	413	4	143	0.027972
A03	17488937	17489145	208	6	141	0.0425532
A03	17490079	17496752	6673	4	143	0.027972
A03	17515530	17515647	117	2	145	0.0137931
A03	17553692	17554182	490	3	144	0.0208333
A03	17682827	17686983	4156	5	142	0.0352113
A03	17811662	17811732	70	5	142	0.0352113
A03	17836589	17836749	160	2	145	0.0137931
A03	18302943	18303016	73	4	143	0.027972
A03	18415949	18418357	2408	11	136	0.0808824
A03	18550843	18553329	2486	15	132	0.113636
A03	18613952	18614948	996	9	138	0.0652174
A03	18645539	18645688	149	2	145	0.0137931
A03	18759824	18759880	56	5	142	0.0352113
A03	18908558	18909259	701	2	145	0.0137931
A03	18933172	18933629	457	4	143	0.027972
A03	19133059	19135618	2559	4	143	0.027972
A03	19418438	19423414	4976	3	144	0.0208333
A03	19459606	19461890	2284	17	130	0.130769
A03	19462944	19463013	69	4	143	0.027972
A03	19731016	19731081	65	2	145	0.0137931
A03	19806796	19814636	7840	2	145	0.0137931
A03	19829473	19830216	743	17	130	0.130769
A03	20003923	20008338	4415	23	124	0.185484
A03	20114434	20118476	4042	6	141	0.0425532
A03	20124934	20125872	938	6	141	0.0425532
A03	20162486	20166079	3593	4	143	0.027972
A03	20237431	20237534	103	5	142	0.0352113
A03	20260694	20261962	1268	8	139	0.057554
A03	20301702	20308006	6304	8	139	0.057554
A03	20639031	20639105	74	2	145	0.0137931
A03	20683763	20684133	370	3	144	0.0208333
A03	20706655	20706714	59	3	144	0.0208333
A03	20983201	20983255	54	3	144	0.0208333
A03	21041983	21042048	65	9	138	0.0652174
A03	21043008	21050080	7072	2	145	0.0137931
A03	21326822	21327442	620	4	143	0.027972
A03	21351007	21351579	572	3	144	0.0208333
A03	21352873	21357546	4673	8	139	0.057554
A03	21487096	21489672	2576	3	144	0.0208333
A03	21512455	21520249	7794	4	143	0.027972
A03	21563943	21564018	75	8	139	0.057554
A03	21659629	21662433	2804	3	144	0.0208333
A03	21683982	21684049	67	2	145	0.0137931
A03	21771531	21773143	1612	2	145	0.0137931
A03	21928092	21931279	3187	4	143	0.027972
A03	21948789	21949783	994	3	144	0.0208333
A03	22345279	22345368	89	3	144	0.0208333
A03	22480214	22481631	1417	2	145	0.0137931
A03	22540326	22540391	65	9	138	0.0652174
A03	22552485	22552559	74	5	142	0.0352113
A03	22553788	22556735	2947	29	118	0.245763
A03	22711359	22711434	75	3	144	0.0208333
A03	22719175	22719610	435	2	145	0.0137931
A03	22866788	22869974	3186	11	136	0.0808824
A03	22893784	22893849	65	3	144	0.0208333
A03	22909591	22909685	94	9	138	0.0652174
A03	23053106	23055125	2019	3	144	0.0208333
A03	23073281	23073341	60	2	145	0.0137931
A03	23089032	23089095	63	2	145	0.0137931
A03	23191091	23193755	2664	18	129	0.139535
A03	23197291	23198324	1033	3	144	0.0208333
A03	23348356	23348432	76	2	145	0.0137931
A03	23375845	23375896	51	2	145	0.0137931
A03	23424090	23424487	397	3	144	0.0208333
A03	23646778	23648663	1885	4	143	0.027972
A03	23646785	23646977	192	3	144	0.0208333
A03	23742536	23742595	59	3	144	0.0208333
A03	23804477	23804945	468	5	142	0.0352113
A03	24033646	24035527	1881	7	140	0.05
A03	24058837	24062938	4101	2	145	0.0137931
A03	24278875	24279038	163	6	141	0.0425532
A03	24437180	24444343	7163	3	144	0.0208333
A03	24502996	24505587	2591	16	131	0.122137
A03	24686259	24686567	308	2	145	0.0137931
A03	24773511	24773567	56	2	145	0.0137931
A03	24832746	24837491	4745	2	145	0.0137931
A03	24901613	24904795	3182	3	144	0.0208333
A03	24901613	24904797	3184	2	145	0.0137931
A03	25193238	25194353	1115	3	144	0.0208333
A03	25266944	25268088	1144	3	144	0.0208333
A03	25358562	25363425	4863	6	141	0.0425532
A03	25365449	25365500	51	4	143	0.027972
A03	25498488	25498586	98	16	131	0.122137
A03	25512454	25512701	247	4	143	0.027972
A03	25547827	25550924	3097	20	127	0.15748
A03	25877061	25879887	2826	9	138	0.0652174
A03	26100075	26104463	4388	2	145	0.0137931
A03	26739121	26739185	64	2	145	0.0137931
A03	26759167	26759451	284	7	140	0.05
A03	26952700	26952768	68	4	143	0.027972
A03	26958996	26966285	7289	13	134	0.0970149
A03	26964854	26966307	1453	3	144	0.0208333
A03	27214358	27214558	200	3	144	0.0208333
A03	27239923	27241532	1609	14	133	0.105263
A03	27284017	27284079	62	16	131	0.122137
A03	27290825	27290943	118	3	144	0.0208333
A03	27379333	27379559	226	4	143	0.027972
A03	27495700	27504365	8665	2	145	0.0137931
A03	27551185	27554658	3473	3	144	0.0208333
A03	27617870	27618501	631	2	145	0.0137931
A03	27645155	27648054	2899	2	145	0.0137931
A03	27668014	27671067	3053	8	139	0.057554
A03	27708827	27708905	78	2	145	0.0137931
A03	27711024	27711686	662	15	132	0.113636
A03	27860048	27860626	578	3	144	0.0208333
A03	28018854	28018919	65	4	143	0.027972
A03	28041101	28044122	3021	5	142	0.0352113
A03	28330404	28333563	3159	25	122	0.204918
A03	28425968	28426965	997	3	144	0.0208333
A03	28457991	28461981	3990	8	139	0.057554
A03	28786074	28794575	8501	5	142	0.0352113
A03	28887340	28887479	139	2	145	0.0137931
A03	28937001	28937351	350	9	138	0.0652174
A03	28937002	28937354	352	3	144	0.0208333
A03	29004083	29007297	3214	20	127	0.15748
A03	29206719	29208710	1991	33	114	0.289474
A03	29225535	29228594	3059	22	125	0.176
A03	29250711	29250853	142	3	144	0.0208333
A03	29286956	29287151	195	19	128	0.148438
A03	29341266	29341338	72	2	145	0.0137931
A03	29344232	29347700	3468	12	135	0.0888889
A03	29643434	29643487	53	3	144	0.0208333
A03	29811559	29813737	2178	3	144	0.0208333
A03	29819044	29819701	657	2	145	0.0137931
A03	30106295	30107375	1080	2	145	0.0137931
A03	30348245	30349141	896	5	142	0.0352113
A03	30368269	30368517	248	23	124	0.185484
A03	30380728	30380793	65	7	140	0.05
A03	30392364	30392514	150	17	130	0.130769
A03	30419714	30419931	217	4	143	0.027972
A03	30426248	30426772	524	6	141	0.0425532
A03	30448914	30449025	111	4	143	0.027972
A03	30466351	30471119	4768	9	138	0.0652174
A03	30548063	30548768	705	4	143	0.027972
A03	30681413	30681464	51	11	136	0.0808824
A03	30685650	30689862	4212	3	144	0.0208333
A03	30762032	30762482	450	2	145	0.0137931
A03	30939706	30942098	2392	23	124	0.185484
A03	31128738	31129139	401	5	142	0.0352113
A03	31375116	31375172	56	8	139	0.057554
A03	31861551	31865033	3482	6	141	0.0425532
A03	31896698	31903761	7063	4	143	0.027972
A03	31992050	31994354	2304	18	129	0.139535
A03	32169699	32171622	1923	15	132	0.113636
A03	32224787	32224962	175	2	145	0.0137931
A03	32370816	32370920	104	5	142	0.0352113
A03	32869858	32869912	54	2	145	0.0137931
A03	33202178	33205099	2921	13	134	0.0970149
A03	33507609	33515458	7849	6	141	0.0425532
A03	33618425	33618490	65	4	143	0.027972
A03	33869441	33869492	51	3	144	0.0208333
A03	33889317	33889370	53	3	144	0.0208333
A03	33904485	33911281	6796	3	144	0.0208333
A03	34158666	34160040	1374	4	143	0.027972
A03	34418168	34418223	55	2	145	0.0137931
A03	34451262	34459230	7968	7	140	0.05
A03	34459630	34460020	390	8	139	0.057554
A03	34486058	34489094	3036	12	135	0.0888889
A03	34564071	34564139	68	2	145	0.0137931
A03	34575159	34578662	3503	3	144	0.0208333
A03	34783795	34784055	260	2	145	0.0137931
A03	34877283	34877629	346	5	142	0.0352113
A03	35263210	35263274	64	5	142	0.0352113
A03	35275122	35276616	1494	3	144	0.0208333
A03	36243091	36245416	2325	24	123	0.195122
A03	36283888	36283946	58	3	144	0.0208333
A03	36406755	36406860	105	4	143	0.027972
A03	36408708	36408764	56	5	142	0.0352113
A03	36429197	36429259	62	5	142	0.0352113
A03	36510850	36514499	3649	5	142	0.0352113
A03	36577905	36577964	59	2	145	0.0137931
A03	36861835	36861915	80	4	143	0.027972
A03	36902234	36902317	83	3	144	0.0208333
A03	37062322	37067099	4777	3	144	0.0208333
A03	37102278	37103634	1356	2	145	0.0137931
A03	37419210	37419325	115	2	145	0.0137931
A03	37533443	37533671	228	5	142	0.0352113
A03	37545837	37547355	1518	7	140	0.05
A03	37577710	37583082	5372	6	141	0.0425532
A03	38101958	38102387	429	4	143	0.027972
A03	38153069	38153172	103	13	134	0.0970149
A03	38212330	38215893	3563	2	145	0.0137931
A03	38244474	38245133	659	2	145	0.0137931
A03	38317444	38320986	3542	3	144	0.0208333
A03	38449305	38449379	74	5	142	0.0352113
A03	38479502	38487475	7973	3	144	0.0208333
A03	38488408	38493184	4776	2	145	0.0137931
A03	38681310	38681396	86	2	145	0.0137931
A03	38686206	38687087	881	5	142	0.0352113
A03	38724814	38726908	2094	3	144	0.0208333
A03	38838714	38839187	473	11	136	0.0808824
A03	38872528	38873083	555	5	142	0.0352113
A03	39333711	39333778	67	8	139	0.057554
A03	39448506	39456383	7877	3	144	0.0208333
A03	39549058	39549410	352	14	133	0.105263
A03	39750070	39754498	4428	2	145	0.0137931
A03	39839654	39840099	445	5	142	0.0352113
A03	39905605	39906966	1361	8	139	0.057554
A03	39914008	39921488	7480	16	131	0.122137
A03	39958560	39959096	536	3	144	0.0208333
A03	39972360	39975482	3122	2	145	0.0137931
A03	40028784	40032707	3923	3	144	0.0208333
A03	40055435	40055658	223	5	142	0.0352113
A03	40056036	40056117	81	3	144	0.0208333
A03	40268088	40268355	267	3	144	0.0208333
A03	40506668	40506750	82	15	132	0.113636
A03	40629082	40629448	366	2	145	0.0137931
A03	40745453	40745691	238	5	142	0.0352113
A03	40868510	40876662	8152	10	137	0.0729927
A03	40913423	40917726	4303	2	145	0.0137931
A03	40993123	40997226	4103	2	145	0.0137931
A03	41469333	41472303	2970	3	144	0.0208333
A03	41486089	41486243	154	6	141	0.0425532
A03	41928267	41929402	1135	14	133	0.105263
A03	42040660	42040729	69	2	145	0.0137931
A03	42189823	42190198	375	4	143	0.027972
A03	42360455	42360572	117	7	140	0.05
A03	42360459	42360576	117	4	143	0.027972
A03	42716704	42716807	103	2	145	0.0137931
A03	43641828	43641954	126	7	140	0.05
A03	43870973	43871055	82	2	145	0.0137931
A03	43984585	43986512	1927	7	140	0.05
A03	43987872	43988891	1019	26	121	0.214876
A03	43999630	43999959	329	3	144	0.0208333
A03	44081628	44081694	66	6	141	0.0425532
A03	44092120	44093237	1117	12	135	0.0888889
A03	44115825	44115920	95	3	144	0.0208333
A03	44228644	44229026	382	5	142	0.0352113
A03	44323361	44331470	8109	5	142	0.0352113
A03	44328958	44331604	2646	8	139	0.057554
A03	44450861	44451045	184	5	142	0.0352113
A03	44465269	44465332	63	2	145	0.0137931
A03	44527840	44533988	6148	2	145	0.0137931
A03	44653315	44659349	6034	7	140	0.05
A03	44662543	44664853	2310	25	122	0.204918
A03	44740549	44741069	520	5	142	0.0352113
A03	44980200	44980541	341	2	145	0.0137931
A03	45074890	45082196	7306	6	141	0.0425532
A03	45092493	45092573	80	2	145	0.0137931
A03	45156809	45157658	849	7	140	0.05
A03	45187071	45190150	3079	10	137	0.0729927
A03	45231227	45231667	440	6	141	0.0425532
A03	45306731	45312741	6010	11	136	0.0808824
A03	45490011	45497564	7553	4	143	0.027972
A03	45605459	45609325	3866	26	121	0.214876
A03	45685647	45685934	287	5	142	0.0352113
A03	45930987	45931734	747	6	141	0.0425532
A03	46069983	46070132	149	3	144	0.0208333
A03	46281233	46288978	7745	10	137	0.0729927
A03	46392101	46392785	684	3	144	0.0208333
A03	46553651	46557184	3533	3	144	0.0208333
A03	46557871	46563448	5577	4	143	0.027972
A03	46705291	46705422	131	9	138	0.0652174
A03	46708803	46708880	77	13	134	0.0970149
A03	46720045	46720563	518	2	145	0.0137931
A03	46730489	46730568	79	30	117	0.25641
A03	47118533	47118786	253	2	145	0.0137931
A03	47180447	47180920	473	4	143	0.027972
A03	47652203	47652902	699	11	136	0.0808824
A03	48620536	48622895	2359	33	114	0.289474
A03	48714520	48714571	51	13	134	0.0970149
A03	48793119	48793322	203	3	144	0.0208333
A03	48925013	48925099	86	2	145	0.0137931
A03	48932528	48934620	2092	2	145	0.0137931
A03	48989900	48990085	185	2	145	0.0137931
A03	49005173	49005359	186	2	145	0.0137931
A03	49167008	49167064	56	5	142	0.0352113
A03	49190909	49194497	3588	5	142	0.0352113
A03	49269611	49269713	102	18	129	0.139535
A03	49359529	49361059	1530	5	142	0.0352113
A03	49380125	49380288	163	17	130	0.130769
A03	49413834	49418713	4879	7	140	0.05
A03	49419903	49426423	6520	4	143	0.027972
A03	49446100	49453650	7550	2	145	0.0137931
A03	49825613	49825867	254	3	144	0.0208333
A03	49856481	49857098	617	7	140	0.05
A03	50032470	50032635	165	4	143	0.027972
A03	50369866	50369992	126	19	128	0.148438
A03	50424064	50424178	114	4	143	0.027972
A03	50749611	50749672	61	6	141	0.0425532
A03	50860707	50860782	75	2	145	0.0137931
A03	50873045	50873217	172	2	145	0.0137931
A03	50897581	50897861	280	2	145	0.0137931
A03	50907471	50907535	64	8	139	0.057554
A03	50954598	50957859	3261	9	138	0.0652174
A03	51016153	51016527	374	25	122	0.204918
A03	51064102	51064429	327	10	137	0.0729927
A03	51400853	51400936	83	3	144	0.0208333
A03	51553649	51553980	331	4	143	0.027972
A03	51682826	51682882	56	4	143	0.027972
A03	51775857	51781027	5170	2	145	0.0137931
A03	51833195	51833279	84	4	143	0.027972
A03	51985783	51986012	229	2	145	0.0137931
A03	52014693	52014777	84	9	138	0.0652174
A03	52037722	52037952	230	2	145	0.0137931
A03	52229913	52232697	2784	24	123	0.195122
A03	52262244	52262558	314	2	145	0.0137931
A03	52359784	52360886	1102	3	144	0.0208333
A03	52378049	52381288	3239	2	145	0.0137931
A03	52410496	52413977	3481	8	139	0.057554
A03	52420035	52420579	544	7	140	0.05
A03	52531444	52539511	8067	2	145	0.0137931
A03	52657551	52657871	320	15	132	0.113636
A03	53157419	53158345	926	8	139	0.057554
A03	53575775	53575835	60	8	139	0.057554
A03	53838415	53844545	6130	3	144	0.0208333
A03	53870106	53873684	3578	2	145	0.0137931
A03	53904031	53907203	3172	15	132	0.113636
A03	54199067	54200691	1624	3	144	0.0208333
A03	54264548	54273216	8668	11	136	0.0808824
A03	54605107	54608252	3145	16	131	0.122137
A03	54632778	54633062	284	2	145	0.0137931
A03	55038783	55043519	4736	14	133	0.105263
A03	55457721	55457774	53	8	139	0.057554
A03	55475551	55481599	6048	4	143	0.027972
A03	55632205	55632351	146	4	143	0.027972
A03	55682050	55683837	1787	3	144	0.0208333
A03	55699118	55702170	3052	4	143	0.027972
A03	55779672	55779724	52	14	133	0.105263
A03	55814718	55814779	61	6	141	0.0425532
A03	55854983	55855049	66	4	143	0.027972
A03	56065127	56065362	235	3	144	0.0208333
A03	56070599	56073019	2420	3	144	0.0208333
A03	56105733	56108860	3127	44	103	0.427184
A03	56174865	56174931	66	2	145	0.0137931
A03	56326358	56326435	77	2	145	0.0137931
A03	56356500	56359843	3343	8	139	0.057554
A03	56435502	56438981	3479	2	145	0.0137931
A03	56796517	56796568	51	4	143	0.027972
A03	56855464	56856160	696	16	131	0.122137
A03	57021411	57021491	80	13	134	0.0970149
A03	57082445	57082680	235	8	139	0.057554
A03	57087853	57087993	140	2	145	0.0137931
A03	57317481	57317574	93	2	145	0.0137931
A03	57365236	57365300	64	4	143	0.027972
A03	57396960	57401959	4999	18	129	0.139535
A03	57453636	57453747	111	2	145	0.0137931
A03	57592417	57597291	4874	3	144	0.0208333
A03	57653340	57653526	186	5	142	0.0352113
A03	57794958	57795273	315	3	144	0.0208333
A03	57804899	57809982	5083	2	145	0.0137931
A03	57805046	57810123	5077	13	134	0.0970149
A03	57805051	57810132	5081	12	135	0.0888889
A03	57805052	57810132	5080	7	140	0.05
A03	57805277	57810360	5083	5	142	0.0352113
A03	58186304	58186371	67	9	138	0.0652174
A03	58422937	58422999	62	4	143	0.027972
A03	58425163	58431743	6580	2	145	0.0137931
A03	58717878	58718304	426	2	145	0.0137931
A03	58723131	58723287	156	2	145	0.0137931
A03	58780936	58788558	7622	6	141	0.0425532
A03	58902214	58909774	7560	10	137	0.0729927
A03	58955851	58955922	71	4	143	0.027972
A03	58991755	58991981	226	2	145	0.0137931
A03	58992651	58995095	2444	9	138	0.0652174
A03	59008401	59010779	2378	5	142	0.0352113
A03	59067243	59069662	2419	6	141	0.0425532
A03	59133993	59134795	802	3	144	0.0208333
A03	59139661	59139972	311	4	143	0.027972
A03	59219757	59219829	72	13	134	0.0970149
A03	59265785	59265853	68	6	141	0.0425532
A03	59331585	59331640	55	11	136	0.0808824
A03	59337506	59337581	75	2	145	0.0137931
A03	59661015	59661141	126	2	145	0.0137931
A03	59714973	59718258	3285	14	133	0.105263
A03	59763939	59764034	95	5	142	0.0352113
A03	59771615	59772204	589	15	132	0.113636
A03	60020446	60020752	306	5	142	0.0352113
A03	60025160	60025262	102	10	137	0.0729927
A03	60025161	60025263	102	4	143	0.027972
A03	60120536	60120595	59	9	138	0.0652174
A03	60120539	60120598	59	2	145	0.0137931
A03	60361594	60362144	550	3	144	0.0208333
A03	60438615	60438757	142	5	142	0.0352113
A03	60445269	60451507	6238	9	138	0.0652174
A03	60729943	60732630	2687	17	130	0.130769
A03	60747004	60747067	63	2	145	0.0137931
A03	60826649	60826706	57	4	143	0.027972
A03	61106556	61106987	431	2	145	0.0137931
A03	61241676	61243087	1411	3	144	0.0208333
A03	61487701	61487910	209	3	144	0.0208333
A03	61679173	61679677	504	3	144	0.0208333
A03	61966408	61967339	931	4	143	0.027972
A03	61984273	61984373	100	8	139	0.057554
A03	61993378	61996370	2992	6	141	0.0425532
A03	62129473	62129598	125	8	139	0.057554
A03	62184999	62185175	176	5	142	0.0352113
A03	62218917	62219084	167	3	144	0.0208333
A03	62277913	62281480	3567	3	144	0.0208333
A03	62451887	62454296	2409	4	143	0.027972
A03	62493957	62494361	404	19	128	0.148438
A03	62517726	62518044	318	8	139	0.057554
A03	62630002	62630058	56	9	138	0.0652174
A03	63146555	63149214	2659	2	145	0.0137931
A03	63375007	63375068	61	2	145	0.0137931
A03	63411487	63415128	3641	8	139	0.057554
A03	63462434	63466727	4293	2	145	0.0137931
A03	63707255	63707368	113	4	143	0.027972
A03	64019818	64019922	104	3	144	0.0208333
A03	64116010	64121588	5578	4	143	0.027972
A03	64216262	64216327	65	2	145	0.0137931
A03	64239817	64240091	274	4	143	0.027972
A03	64250366	64250451	85	3	144	0.0208333
A03	64277394	64285202	7808	7	140	0.05
A03	64295972	64296358	386	4	143	0.027972
A03	64442606	64442677	71	3	144	0.0208333
A03	64654750	64654868	118	8	139	0.057554
A03	64655667	64656961	1294	3	144	0.0208333
A03	64851734	64854595	2861	13	134	0.0970149
A03	65150655	65154998	4343	11	136	0.0808824
A03	65157414	65160343	2929	19	128	0.148438
A03	65343931	65344252	321	2	145	0.0137931
A03	65511093	65512064	971	2	145	0.0137931
A03	65948560	65948732	172	3	144	0.0208333
A03	66042595	66042659	64	2	145	0.0137931
A03	66067850	66068315	465	2	145	0.0137931
A03	66218390	66218455	65	2	145	0.0137931
A03	66331735	66331820	85	6	141	0.0425532
A03	66331974	66335046	3072	16	131	0.122137
A03	66389550	66392226	2676	5	142	0.0352113
A03	66392786	66392935	149	2	145	0.0137931
A03	66440037	66443297	3260	4	143	0.027972
A03	66493389	66501457	8068	3	144	0.0208333
A03	66493390	66501457	8067	3	144	0.0208333
A03	66596052	66596597	545	2	145	0.0137931
A03	66602285	66602359	74	6	141	0.0425532
A03	66640320	66640391	71	2	145	0.0137931
A03	66848581	66851029	2448	4	143	0.027972
A03	67094802	67094890	88	19	128	0.148438
A03	67122977	67123067	90	4	143	0.027972
A03	67314315	67314584	269	2	145	0.0137931
A03	67509794	67510594	800	18	129	0.139535
A03	67926856	67928052	1196	2	145	0.0137931
A03	68048423	68048549	126	2	145	0.0137931
A03	68152396	68152459	63	5	142	0.0352113
A03	68165081	68166007	926	3	144	0.0208333
A03	68176475	68176558	83	3	144	0.0208333
A03	68183279	68187436	4157	8	139	0.057554
A03	68226315	68229060	2745	4	143	0.027972
A03	68339585	68339641	56	2	145	0.0137931
A03	68391948	68392084	136	4	143	0.027972
A03	68459954	68460433	479	2	145	0.0137931
A03	68614183	68614264	81	5	142	0.0352113
A03	68760827	68760963	136	3	144	0.0208333
A03	68972737	68975678	2941	5	142	0.0352113
A03	68978959	68979246	287	11	136	0.0808824
A03	69142156	69145728	3572	9	138	0.0652174
A03	69148135	69150939	2804	25	122	0.204918
A03	69213244	69213308	64	9	138	0.0652174
A03	69307882	69311226	3344	4	143	0.027972
A03	69325996	69328103	2107	2	145	0.0137931
A03	69326645	69326778	133	12	135	0.0888889
A03	69363980	69365686	1706	2	145	0.0137931
A03	69488734	69494986	6252	11	136	0.0808824
A03	69509399	69509650	251	3	144	0.0208333
A03	69645637	69645734	97	4	143	0.027972
A03	69715144	69717256	2112	15	132	0.113636
A03	69719009	69721006	1997	8	139	0.057554
A03	69846058	69846161	103	30	117	0.25641
A03	69872897	69874108	1211	22	125	0.176
A03	70186761	70189810	3049	5	142	0.0352113
A03	70526954	70527164	210	4	143	0.027972
A03	70735547	70735599	52	7	140	0.05
A03	70852590	70855886	3296	3	144	0.0208333
A03	71013242	71015986	2744	12	135	0.0888889
A03	71034898	71037286	2388	6	141	0.0425532
A03	71060183	71060240	57	7	140	0.05
A03	71254619	71257054	2435	23	124	0.185484
A03	71289983	71297583	7600	3	144	0.0208333
A03	71581318	71585253	3935	6	141	0.0425532
A03	71588974	71589757	783	2	145	0.0137931
A03	71608433	71608495	62	5	142	0.0352113
A03	71674408	71674537	129	3	144	0.0208333
A03	71729890	71729962	72	6	141	0.0425532
A03	71906082	71914011	7929	4	143	0.027972
A03	72070240	72074828	4588	3	144	0.0208333
A03	72097774	72098441	667	3	144	0.0208333
A03	72190177	72190239	62	2	145	0.0137931
A03	72324936	72325035	99	3	144	0.0208333
A03	72324953	72325035	82	8	139	0.057554
A03	72369904	72370973	1069	5	142	0.0352113
A03	72536703	72536769	66	7	140	0.05
A03	72593906	72594010	104	4	143	0.027972
A03	72708090	72708255	165	4	143	0.027972
A03	72861250	72863412	2162	3	144	0.0208333
A03	72864521	72864580	59	4	143	0.027972
A03	72911113	72911165	52	2	145	0.0137931
A03	72982131	72984878	2747	6	141	0.0425532
A03	73005674	73005743	69	10	137	0.0729927
A03	73292121	73295073	2952	3	144	0.0208333
A03	73502705	73502783	78	6	141	0.0425532
A03	73543009	73543072	63	2	145	0.0137931
A03	74129269	74132145	2876	6	141	0.0425532
A03	74389956	74395878	5922	6	141	0.0425532
A03	74462228	74462296	68	2	145	0.0137931
A03	74711901	74711952	51	3	144	0.0208333
A03	74721955	74727328	5373	2	145	0.0137931
A03	75056212	75064613	8401	8	139	0.057554
A03	75165308	75166238	930	13	134	0.0970149
A03	75360916	75360992	76	14	133	0.105263
A03	75588099	75590952	2853	3	144	0.0208333
A03	76298938	76299070	132	24	123	0.195122
A03	76309149	76311298	2149	2	145	0.0137931
A03	76432828	76433231	403	7	140	0.05
A03	76501317	76502308	991	4	143	0.027972
A03	76561799	76562195	396	2	145	0.0137931
[truncated: 14,881 more rows]
