# Supplementary material for: Genomic insights into divergence and dual domestication of cultivated allotetraploid cottons
Source: Genome Biol. 2017 Feb 20;18:33. doi: 10.1186/s13059-017-1167-5 (PMC5317056; doi:10.1186/s13059-017-1167-5)
Supplement: Additional file :7 Table S6. — Distribution of SNPs and indels in 26 chromosomes of TM-1. (XLSX 11 kb) [file 13059_2017_1167_MOESM7_ESM.xlsx]

## Sheet: Sheet1
Additional file 7 Table S6. Distribution of SNPs and InDels in 26 chromosomes of TM-1.
Chromosome	Length	SNP number	SNP/Kb	InDel number	InDel/Kb
A01	99884700	1087577	10.89	6806	0.07
A02	83447906	812724	9.74	6078	0.07
A03	100263045	940566	9.38	7243	0.07
A04	62913772	559758	8.9	4410	0.07
A05	92047023	724980	7.88	6593	0.07
A06	103170444	1009024	9.78	7612	0.07
A07	78251018	697513	8.91	5926	0.08
A08	103626341	971848	9.38	8421	0.08
A09	74999931	649055	8.65	5477	0.07
A10	100866604	910473	9.03	7503	0.07
A11	93316192	771511	8.27	7069	0.08
A12	87484866	752083	8.6	6930	0.08
A13	79961121	761645	9.53	6676	0.08
D01	61456009	502909	8.18	4599	0.07
D02	67284553	529080	7.86	5041	0.07
D03	46690656	365591	7.83	3435	0.07
D04	51454130	398821	7.75	3717	0.07
D05	61933047	381958	6.17	4690	0.08
D06	64294643	501583	7.8	4674	0.07
D07	55312611	397762	7.19	4352	0.08
D08	65894135	487630	7.4	4938	0.07
D09	50995436	358597	7.03	4135	0.08
D10	63374666	485964	7.67	4901	0.08
D11	66087774	455893	6.9	4429	0.07
D12	59109837	414338	7.01	4371	0.07
D13	60534298	448866	7.42	4636	0.08
