# Supplementary material for: Genomic insights into divergence and dual domestication of cultivated allotetraploid cottons
Source: Genome Biol. 2017 Feb 20;18:33. doi: 10.1186/s13059-017-1167-5 (PMC5317056; doi:10.1186/s13059-017-1167-5)
Supplement: Additional file 9: Table S7. — Summary information of 1447 indel-containing genes. (XLSX 532 kb) [file 13059_2017_1167_MOESM9_ESM.xlsx]

## Sheet: Sheet1
Additional file 9 Table S7. The summary information of 1447 indel-containing genes
Gene	The homoelogs in Arabidopsis	Gene annotation in Arabidopsis	Indel start	Indel end	indel length	Number of accessions with indel	indel_sequence
Gh_A01G0094			811792	811793	3	4	CTC
Gh_A01G0111	AT4G38270	galacturonosyltransferase 3	925598	925599	2	2	AA
Gh_A01G0177	AT5G64560	magnesium transporter 9	1767143	1767144	3	10	AGA
Gh_A01G0177	AT5G64560	magnesium transporter 9	1768441	1768459	18	2	TTACGAACTCTATCTAAA
Gh_A01G0198	AT5G07900	Mitochondrial transcription termination factor family protein	1992298	1992301	3	2	CTC
Gh_A01G0233			2246799	2246820	21	2	AGAAGAAAATGGTGAAGAGGA
Gh_A01G0316	AT4G19050	NB-ARC domain-containing disease resistance protein	4221908	4227817	5909	3	NNNNNNNNNNNNNNNNNNNNNNNNNNNNNNNNNNNNNNNNNNNNNNNNNNNNNNNNNNNNNNNNNNNNNNNNNNNNNNNNNNNNNNNNNNNNNNNNNNNNNNNNNNNNNNNNNNNNNNNNNNNNNNNNNNNNNNNNNNNNNNNNNNNNNNAAATGTGGGATGATTAGAATGAGCAATGGTTAGGCCTATTTATAGTTGAGGTTCAAGGGCCACCTTGCAAAGTTCCTATACAATTAGGGACCAAAAATTGTTATTATTCCATGCCCAACACTAAATAAATATTTGGTGCCCATAACTTTGACCTTTCCTAGGTATGGGCAGCCCATAACTTTGACCTTTCCTAGGTATGGGCAGGTATGGGAAAGATATGGGCAAGGTATGGGCAAGGTATGGGCAAGG…
Gh_A01G0316	AT4G19050	NB-ARC domain-containing disease resistance protein	4221908	4227817	5909	3	NNNNNNNNNNNNNNNNNNNNNNNNNNNNNNNNNNNNNNNNNNNNNNNNNNNNNNNNNNNNNNNNNNNNNNNNNNNNNNNNNNNNNNNNNNNNNNNNNNNNNNNNNNNNNNNNNNNNNNNNNNNNNNNNNNNNNNNNNNNNNNNNNNNNNNAAATGTGGGATGATTAGAATGAGCAATGGTTAGGCCTATTTATAGTTGAGGTTCAAGGGCCACCTTGCAAAGTTCCTATACAATTAGGGACCAAAAATTGTTATTATTCCATGCCCAACACTAAATAAATATTTGGTGCCCATAACTTTGACCTTTCCTAGGTATGGGCAGCCCATAACTTTGACCTTTCCTAGGTATGGGCAGGTATGGGAAAGATATGGGCAAGGTATGGGCAAGGTATGGGCAAGG…
Gh_A01G0317	AT3G14460	LRR and NB-ARC domains-containing disease resistance protein	4376756	4376775	19	3	AACGGAATTTAAACCTTGA
Gh_A01G0323	AT1G78630	Ribosomal protein L13 family protein	4447661	4448644	983	2	GGTATGTGGTTTTTGTGGTCATTAGGTGTCTTGTTAAGACTAAATTTAGGAGCTGTTTTCTTTATAAGAACTCATTTATGTTGTTTGTTGCTAGTTTGGTGTTGAAACTTGAAAAGAGGTTGGACTATGGAGAAACTGTTGGCTGCTCTGAAATTTACATGTTACAATTGCTCACGTTCTTTGGGTTATAATCTGTTCTATTGTGCAAAATTAAAGCTTTTTTTGGTTGACTGCATTTGCTATTAGTAGTGCAAGTCTATGGATCTTGATCGGGGCTTTTGATGTTCTTTGTGTCTACATATAAGTAGTTGATTGAAACAGAACTCAAGCAAATCTGTGTGTAAGCTCATAGGTTTTGGAGTTATATGATGTTGTGTGTCATTTCTTTTTCCTTTTCTA…
Gh_A01G0343	AT3G14420	Aldolase-type TIM barrel family protein	4825317	4828250	2933	2	CTTAGGGTCTGTTTGATAGGGGGAAAATATTTTCCGGAATTGGTTTTCCCCATTTTTCAGTGTTTGATTGGAAGAAAATATTTTCCTTTTGGAAAATCAACTCCAAAACACGTGAAAATGCCTTACAATTTTTGGGAAATTGTCTTACCGATTCAATCTCCGTAAGACATTTTCCTAAAGCTCTCAGGCATTCTTCTCCCTTCATCCGGTAAGCTCCCTTCATCCACTCTTCTCCCTTCCTTCATTCCTTCAAATTTCTGTTCTCGAAAGCTTCATTTTGGTTCAGAACTGGAAACCGCTGCTGGTACGTTGCAATTCTATTTTTCGACGGTTACTTCGTTTATTTTTCATTTCTTTTTGGCGTTTATGCTCCGTTTATTTTTCATTTCTTTTTGGCTG…
Gh_A01G0343	AT3G14420	Aldolase-type TIM barrel family protein	4825317	4828250	2933	2	CTTAGGGTCTGTTTGATAGGGGGAAAATATTTTCCGGAATTGGTTTTCCCCATTTTTCAGTGTTTGATTGGAAGAAAATATTTTCCTTTTGGAAAATCAACTCCAAAACACGTGAAAATGCCTTACAATTTTTGGGAAATTGTCTTACCGATTCAATCTCCGTAAGACATTTTCCTAAAGCTCTCAGGCATTCTTCTCCCTTCATCCGGTAAGCTCCCTTCATCCACTCTTCTCCCTTCCTTCATTCCTTCAAATTTCTGTTCTCGAAAGCTTCATTTTGGTTCAGAACTGGAAACCGCTGCTGGTACGTTGCAATTCTATTTTTCGACGGTTACTTCGTTTATTTTTCATTTCTTTTTGGCGTTTATGCTCCGTTTATTTTTCATTTCTTTTTGGCTG…
Gh_A01G0343	AT3G14420	Aldolase-type TIM barrel family protein	4825317	4828250	2933	2	CTTAGGGTCTGTTTGATAGGGGGAAAATATTTTCCGGAATTGGTTTTCCCCATTTTTCAGTGTTTGATTGGAAGAAAATATTTTCCTTTTGGAAAATCAACTCCAAAACACGTGAAAATGCCTTACAATTTTTGGGAAATTGTCTTACCGATTCAATCTCCGTAAGACATTTTCCTAAAGCTCTCAGGCATTCTTCTCCCTTCATCCGGTAAGCTCCCTTCATCCACTCTTCTCCCTTCCTTCATTCCTTCAAATTTCTGTTCTCGAAAGCTTCATTTTGGTTCAGAACTGGAAACCGCTGCTGGTACGTTGCAATTCTATTTTTCGACGGTTACTTCGTTTATTTTTCATTTCTTTTTGGCGTTTATGCTCCGTTTATTTTTCATTTCTTTTTGGCTG…
Gh_A01G0343	AT3G14420	Aldolase-type TIM barrel family protein	4825317	4828250	2933	2	CTTAGGGTCTGTTTGATAGGGGGAAAATATTTTCCGGAATTGGTTTTCCCCATTTTTCAGTGTTTGATTGGAAGAAAATATTTTCCTTTTGGAAAATCAACTCCAAAACACGTGAAAATGCCTTACAATTTTTGGGAAATTGTCTTACCGATTCAATCTCCGTAAGACATTTTCCTAAAGCTCTCAGGCATTCTTCTCCCTTCATCCGGTAAGCTCCCTTCATCCACTCTTCTCCCTTCCTTCATTCCTTCAAATTTCTGTTCTCGAAAGCTTCATTTTGGTTCAGAACTGGAAACCGCTGCTGGTACGTTGCAATTCTATTTTTCGACGGTTACTTCGTTTATTTTTCATTTCTTTTTGGCGTTTATGCTCCGTTTATTTTTCATTTCTTTTTGGCTG…
Gh_A01G0368			5488242	5490674	2432	2	TAAGGGTGCGTTTGGTTCGCTGTATTGGATTAGAGGTGTATTGGATTAGAGGTGTATTGGGATTAGAGGTGTATTGGATTAGAGGTGTAATAGCAAATCAACTGTTTGGTTGAATGTAATAGAATAGAGGCGTAATAGTAATCTTGTGTTTGGTTGAATGGAATAGAGGTGTAATAGCATAATGGAAAAAACTAAAATGACTAGAATACCCTTAGCATAAATTTGTTTTGGTAAATGATTATTGTTATTGTTATTTAAATTNNNNNNNNNNNNNNNNNNNNNNNNNNNNNNNNNNNNNNNNNNNNNNNNNNNNNNNNNNNNNNNNNNNNNNNNNNNNNNNNNNNNNNNNNNNNNNNNNNNNNNNNNNNNNNNNNNNNNNNNNNNNNNNNNNNNNNNNNN…
Gh_A01G0398	AT3G15000	cobalt ion binding	6330594	6330595	60	2	CGGTCCTGGTCCTGGTCCTAACTATGGAAACGCTCCTGGAAATGCGCAGAACTTCCAACC
Gh_A01G0457	AT5G53850	haloacid dehalogenase-like hydrolase family protein	7286873	7286874	3	3	AAC
Gh_A01G0467	AT4G21700	Protein of unknown function (DUF2921)	7366763	7366764	3	3	GTG
Gh_A01G0483	AT3G15390	silencing defective 5	7720376	7720377	1	2	T
Gh_A01G0506	AT5G54370	Late embryogenesis abundant (LEA) protein-related	8073462	8073481	19	2	TTCGGATCCAGAGAGGACA
Gh_A01G0552	AT5G54585		9537128	9537131	3	2	AGT
Gh_A01G0589	AT4G04890	protodermal factor 2	10572636	10572674	38	4	GATAGGAGCTGGNCAAGTGATCTTCTTATGGCGGTCTC
Gh_A01G0780			16686403	16686404	3	4	TTG
Gh_A01G0834	AT1G20760	Calcium-binding EF hand family protein	19084103	19084121	18	4	TGACTTTGACTACCAGCA
Gh_A01G0838	AT1G20696	high mobility group B3	19188164	19188290	126	4	GTGAGTTTTCGTTCCCCTTGTTCCATTCGTTTTTTCTCTTGCTTTTTAATATCGTGTTTTCTAGGATCCAAGATCTGGATGGAAATTTTATTTCTTATTGGTCGACTATTTTTTATTTGTTCTTAG
Gh_A01G0838	AT1G20696	high mobility group B3	19188992	19189061	69	2	CAGGTAATTCAGTTTTTCATTTATGAGCACAATGTATCTGTTTGGGCAACTAATAATTGATGGATTTTC
Gh_A01G0840	AT4G38260	Protein of unknown function (DUF833)	19236024	19236052	28	3	GTTTTCTCAAACCACGCACCCTTTTCAA
Gh_A01G0890	AT1G20100		21139943	21139944	13	2	TGATGTTGGCCTT
Gh_A01G1010	AT3G01410	Polynucleotidyl transferase, ribonuclease H-like superfamily protein	31731575	31732103	528	5	CCTNACGAAACGATCATATGGACAGTATGTTAAGAGATATTCAGGTTCTCGTAAGACAGGGCCAGAACGGTTTCTGGATTCCCTGTTTCGACTTTGGAAATTCATTATAAATTAACCAGAGATAATTAGGAGTCATGCCATATATGTATAGATTCCTCTTTGAGTCTAGTTTCTATAGAAACAAACGACATCAGTATTGAAGCCCTGTACAGGGATATATCCAATNNNNNNNNNNNNNNNNNNNNNNNNNNNNNNNNNNNNNNNNNNNNNNNNNNNNNNNNTTTGACTAATAAACTGTACTAATTGGCCCAACCAAAAATTCTAGAAAAAAATATGTAGATGGGCATATGAGTCTAGTTCCAGGGAAAATTTACGGAACTGGATTCTGAGTTTCTGAAC…
Gh_A01G1142	ATCG00180	DNA-directed RNA polymerase family protein	49951002	49951003	13	2	TTGCCAAGCAAAG
Gh_A01G1161	AT2G38280	AMP deaminase, putative / myoadenylate deaminase, putative	55363788	55363820	32	4	ACAAGCAAATGGGAATTGTAAAATCTTTTCAG
Gh_A01G1182	AT3G53180	glutamate-ammonia ligases;catalytics;glutamate-ammonia ligases	59807840	59808005	165	3	TTTGCTCTTTCAGGTTTTCCTTGACTTTGGGTTGGCAATTCCCAAGCTCAGTGTACGTGGGATGATAACCTCAGTCAAAGAACTTTTGGAGATGGCCCCCTTAAAGAAGGTGAAAATACTCGAAGGAAATATTGAGAGCCTTGTACTCTTTTTTTTCTAAAGAGT
Gh_A01G1241	AT1G70770	Protein of unknown function DUF2359, transmembrane	70246849	70247027	178	2	CTGAGAATCACAAAATAAAAAAAGAAAAGAAAATCAGGTCACATCTTAAATGACTTGGAAACGTTTGCCTACCTTATGTTAGAGCAAATCATCTAAAAATCTGGTATAAAAATAACTGTGTAACATATATTTCTATTGAGCTACTAGATGGATGGTTTATTCTTAGTACAGTAAGCAC
Gh_A01G1268	AT2G01320	ABC-2 type transporter family protein	75425358	75425362	4	2	GAAG
Gh_A01G1674	AT5G52630	mitochondrial RNAediting factor 1	95313592	95313593	3	2	TGA
Gh_A01G1716			96096006	96098174	2168	2	TAGAGGTGTGCATTCGGTTAACCGACCGGTTAACCGACCCGAATTAGTAATAACTGAATTAACCGACCTTCAAAATTTTTTAACCGTTAACCGAACCGAATTTTTTTAAAAAAAATTTAACCGAACCGAATTTTTTTCGGTTAAACCGGTCGGTTAACCGAATTAACCGAAAATCATATAATTTTTATTTTTGGTTAAAAATTAACCGATTTAACCGACTTAACCGATTTAACTGATTTAACCGACTTAACCAATTTAACCGATTTAACCGACTTAACCGACTTAACCGATTTAGTTCAACTGAAATATCAGAATCGATGTATATTGTATGACCAGATAACACTGAGTCCATACTTCTATTGAGGACTCTTCCAGAATACCATACATTTGGCTTTCCTA…
Gh_A01G1716			96096006	96098174	2168	2	TAGAGGTGTGCATTCGGTTAACCGACCGGTTAACCGACCCGAATTAGTAATAACTGAATTAACCGACCTTCAAAATTTTTTAACCGTTAACCGAACCGAATTTTTTTAAAAAAAATTTAACCGAACCGAATTTTTTTCGGTTAAACCGGTCGGTTAACCGAATTAACCGAAAATCATATAATTTTTATTTTTGGTTAAAAATTAACCGATTTAACCGACTTAACCGATTTAACTGATTTAACCGACTTAACCAATTTAACCGATTTAACCGACTTAACCGACTTAACCGATTTAGTTCAACTGAAATATCAGAATCGATGTATATTGTATGACCAGATAACACTGAGTCCATACTTCTATTGAGGACTCTTCCAGAATACCATACATTTGGCTTTCCTA…
Gh_A01G1824	AT5G03470	Protein phosphatase 2A regulatory B subunit family protein	98093438	98093450	12	2	TCCGCTGCTGCA
Gh_A01G1836	AT2G36960	TSL-kinase interacting protein 1	98285603	98285630	27	2	GATTGCAAGACAAAACTTAGCAGAATT
Gh_A01G1930	AT5G44700	Leucine-rich repeat transmembrane protein kinase	99263552	99268563	5011	6	AGGTTTGTTAGAAATCAAACCCACTCCAAGCATAATCTAGAAGCATGAGACGTGGAGCAATTTTGTGCCATGCAAAGTGCTGAAATTTTAGCCATACAAAGTGCTCCATTATTGAGATGTTTTGTGGCTGGAAATTAAGTGGATTAATAGCCACATTTGTTGTCACTTTATCAGCCTATAAATAGAGGCTTGAACTTGTGTTGTAATGAAGAAAAATGAGAAGAAAAAAGAAATAAGAGAAGCAACGTGAGTGAGAGTGAGAAGGTTAGCAAACCTTGAGTGAGTTAAAATCTAGCAGCAGCTAGACTATCTAGTCATTGAGAAAATATTTGTAATCTTCGTATTGTAATATATTGAGTGTGTAATAAAAAGTAAATTTTCGGCCCATCACGTTTCCAA…
Gh_A01G1954			99461597	99464841	3244	5	CTTAGGGCTCATTTGGTTTGTCATTGCATACCAGTGAGGTGCGGTTGGGGGGGGGGGGAATGGCAGCAACCTCACTGGTCAGCCCTTTGGTTCAGCATGCCAGTGCGGTGAGAAGCAGCCTCCACCACGTTGGTCAGCCCCAAATCAACTGGAGATTGTTGGTCCGGTAAAAATTTAGCAACTCCAGTTGCTTTTTCTTTTCCTCTTTTACCCATATTATTTCTTTTGTTTCTTTCCCCCTTTTGTTTCTTCTGATATTTGGTTACCCTTCTTCTCCCCTTTCCCCTTCCCCTTCCCTTTCCCCTTCCCCTTGGTTTGCAAATCAGTTTGGTCAAGGTGATGGTGGTGACTGTTTACGGGTTAACATGCATTTCTCCTTTTGCAGATTTCAACTATTGC…
Gh_A02G0046	AT3G10960	AZA-guanine resistant1	307711	307712	1	4	A
Gh_A02G0079	AT3G14470	NB-ARC domain-containing disease resistance protein	687778	687798	20	2	CTAATTTTTTGCATCACTAG
Gh_A02G0103	AT3G42170	BED zinc finger ;hAT family dimerisation domain	937599	937600	1	3	T
Gh_A02G0114	AT1G17130	Family of unknown function (DUF572)	1066395	1066398	3	3	TCT
Gh_A02G0136	AT4G02180	DC1 domain-containing protein	1453077	1453078	1	3	A
Gh_A02G0139	AT4G31850	proton gradient regulation 3	1476734	1476742	8	2	ATAGTTTT
Gh_A02G0166	AT5G48570	FKBP-type peptidyl-prolyl cis-trans isomerase family protein	1764135	1764153	18	4	GCATTGTTGAGATTGCAA
Gh_A02G0171			1837786	1839255	1469	2	TTAGGGTCTGTTTGATAGGGGGAAAACTATTTCCGGAATTGGTTTTCCCCATTTTCCGGTGTTTGATTGGAGGAAAATGATTTCCTATTGTAAAATATTTTACAAAACACGGGAAAAGGAATTCTTGTTTGAGGAAAATGTCTTACCGTTTTGAATTCGGTAAGACATTTTCCGAAAAATGACCCATTCTTCTCCCCTTTCCCCTTCTCCTTCCCTTTCCCCTTCTCCTTCCCTTTCCCGTTTCGAAGCCTACAATCGCCTCCAAGCCATGGCAGTGGCCTTCGGAGAGAAGTTGCTGATTCTCGAAAAGTGTAGCCCTCGGCAGTCAATCTGATGGAAAAAGCTCTCCTTGAAGCTTTGTTTGGATTCCATTTTGCTTTTGCCCAAAATCCATTCGAT…
Gh_A02G0215	AT5G44700	Leucine-rich repeat transmembrane protein kinase	2469925	2475173	5248	5	ATATCTGTTGCGCGGAAGCGTGTGAAAGAGTAAAATTATTGTACTGAAAAATCACACTAAGTTCAATTCCCAGGAAAGAGAGGTAGATCACGAAGATCACTTAAATACCAAGTCTTTCCTAGCCAGAATATCCCTCTATCGTAATTTAATAGCACAATAAATCACTACAATCACATTCACAAAATATGCAAAACAAATAATAAAGAACACCAGAATTTTAACGAGGTTCAGCAAATTTTGCCTACGTCCTCGGGCACTACCAAATATATTTCACTCCAAAAATTACAAGTGAAATTTACAAATAGAGAGAGAGAATAATGCCTTAAGTAGAGAATGGCAATTATGGGATGAAGAAAGTAAGAAATGGTTAGGCCTATTTATAGTTGAGGTTCAAGGATC…
Gh_A02G0242	AT5G35630	glutamine synthetase 2	3008572	3009976	1404	2	AGGTCAGTTTTCCTTTTATCTCAGTGTTATTTTTTGCTTGATAATCTTGTGCTTCACATTATGCACTTATGGTTAATGACTTTATGATAACATGAAGCTATATTCTATATGTGAAGTTGGTATATGTATCAAAGTGACATTATAAGTTCTCTTTTAGATTCTTTGTTTTGAACCCAGACTTGTTGGAGCTTGAACCAGATAAACTAAACCATGGGTTCATCTTTGCCCAATAAGGTTTCAACCTCTAAATCTAAAGTGTTTTCTTATGTGAACCTTTTTAGAAGGGCTGTAACTTGACTGGTCCCCCACTAGCCATTGAAAAATGAGAACCAATGAAGTTTTTCCTATGGATAAAGCATAAGTGGTTGGGATTTGGAGCTTTGGATCAGCAGCACCATA…
Gh_A02G0242	AT5G35630	glutamine synthetase 2	3012018	3012116	98	3	GGTATGTTCCATGAGATACCTTTTCCTTGTGATGGAAGCCATTGACACTTTGTATGCCTTCTTTAATGTTTATAACATTTTTCATGATCGAACTTGTA
Gh_A02G0248			3059401	3059426	25	4	CATGCAGCCGTGTGAAGCTATCGGC
Gh_A02G0255	AT5G48760	Ribosomal protein L13 family protein	3103162	3103165	3	2	GAA
Gh_A02G0257	AT5G03360	DC1 domain-containing protein	3117112	3117113	12	2	TTCAAGAAAAAT
Gh_A02G0262	AT2G29420	glutathione S-transferase tau 7	3171086	3171087	3	2	TTC
Gh_A02G0321	AT2G32030	Acyl-CoA N-acyltransferases (NAT) superfamily protein	3823579	3823663	84	5	TACAATTTATATGATTTAATCTCACAATGTTTAACATGAGAATAAACATTCTTAATCAATAGACCAAACGCTGAGTTTTTTTTT
Gh_A02G0361	AT5G46210	cullin4	4415940	4418456	2516	3	CTTAGGGTCTGTTTGATAGGGGGAAAATATTTTCTAAAATTAGTTTTCCACATTTTCCGGTGTTTGTTTGTTGGAAAATATTTTCCCTATGTAAAATCAATTACAAACACGGGAAATAGTAGCCTTTAGTTTTGGAAAATGTCTTACCGTTTCTGATTCGGTAAGACATTTTCAGGAAAATTTTCCTTTCCCTTTCCCTTCCCCTTCCCCTTCCCCTATCCTTGACACCTGATCTTCTGCTTGCCATCAGCCAACACCGATTCTTAACACCAGACACCGGCGTTCATCAAGTCTGGGAATTCTGCCCTGAATCAGGAACCCCAGAAGGTGGAAATGGCTTTTTGTGCGTATTCCTTCAGATGAGGTTAAATGAAGAAAATGAAAGATGCTTACTCTACC…
Gh_A02G0361	AT5G46210	cullin4	4415940	4418456	2516	3	CTTAGGGTCTGTTTGATAGGGGGAAAATATTTTCTAAAATTAGTTTTCCACATTTTCCGGTGTTTGTTTGTTGGAAAATATTTTCCCTATGTAAAATCAATTACAAACACGGGAAATAGTAGCCTTTAGTTTTGGAAAATGTCTTACCGTTTCTGATTCGGTAAGACATTTTCAGGAAAATTTTCCTTTCCCTTTCCCTTCCCCTTCCCCTTCCCCTATCCTTGACACCTGATCTTCTGCTTGCCATCAGCCAACACCGATTCTTAACACCAGACACCGGCGTTCATCAAGTCTGGGAATTCTGCCCTGAATCAGGAACCCCAGAAGGTGGAAATGGCTTTTTGTGCGTATTCCTTCAGATGAGGTTAAATGAAGAAAATGAAAGATGCTTACTCTACC…
Gh_A02G0361	AT5G46210	cullin4	4415940	4418456	2516	3	CTTAGGGTCTGTTTGATAGGGGGAAAATATTTTCTAAAATTAGTTTTCCACATTTTCCGGTGTTTGTTTGTTGGAAAATATTTTCCCTATGTAAAATCAATTACAAACACGGGAAATAGTAGCCTTTAGTTTTGGAAAATGTCTTACCGTTTCTGATTCGGTAAGACATTTTCAGGAAAATTTTCCTTTCCCTTTCCCTTCCCCTTCCCCTTCCCCTATCCTTGACACCTGATCTTCTGCTTGCCATCAGCCAACACCGATTCTTAACACCAGACACCGGCGTTCATCAAGTCTGGGAATTCTGCCCTGAATCAGGAACCCCAGAAGGTGGAAATGGCTTTTTGTGCGTATTCCTTCAGATGAGGTTAAATGAAGAAAATGAAAGATGCTTACTCTACC…
Gh_A02G0361	AT5G46210	cullin4	4415940	4418456	2516	3	CTTAGGGTCTGTTTGATAGGGGGAAAATATTTTCTAAAATTAGTTTTCCACATTTTCCGGTGTTTGTTTGTTGGAAAATATTTTCCCTATGTAAAATCAATTACAAACACGGGAAATAGTAGCCTTTAGTTTTGGAAAATGTCTTACCGTTTCTGATTCGGTAAGACATTTTCAGGAAAATTTTCCTTTCCCTTTCCCTTCCCCTTCCCCTTCCCCTATCCTTGACACCTGATCTTCTGCTTGCCATCAGCCAACACCGATTCTTAACACCAGACACCGGCGTTCATCAAGTCTGGGAATTCTGCCCTGAATCAGGAACCCCAGAAGGTGGAAATGGCTTTTTGTGCGTATTCCTTCAGATGAGGTTAAATGAAGAAAATGAAAGATGCTTACTCTACC…
Gh_A02G0503			7353955	7353956	1	11	T
Gh_A02G0704	AT4G20140	Leucine-rich repeat transmembrane protein kinase	11911150	11915812	4662	2	CAGGCTATTAGGAGATAAAGAAGTGTTGGTTAGTTGTTAACAGTTAGTTAGGTAAGGGCAGTTGTAACTGCTGTTGACTTACTGTATATATACATACGTACTTTGCATGAGATAATATACAAGAAGAAATGATAGATGAAGTTTTATTCAATATTCTTGAAATTTAACATGGTATCAAGAGCCAGTTAATCTTGCTGATTTTCTGAAAGAAAAAAAAAAGGGTGCCTCATGGCCACTGATGCAGCAGGTGATACTCCCCGTCACTCGTCCAACACTAGAGAAGCTAAACACTCACAAGGTAATGGTGCTCAAGGCTCGACTAAAGTGCACTATTTCTCCAAGCATGATACAATAAAGCTTGCGTCACACAACTACCTTTTGTGGAAACATCAACTCTTG…
Gh_A02G0735	AT1G77300	histone methyltransferases(H3-K4 specific);histone methyltransferases(H3-K36 specific)	13091337	13091359	22	2	TATCTCGAGACAAGAAGTCATC
Gh_A02G0793	AT1G28200	FH interacting protein 1	16649849	16649908	59	9	CTGTTATGGGAGTTTTATATTTGTCAAGTCAAAAGCTTGCTTTTTGTAGCGACAATCCT
Gh_A02G0796	ATCG01280	Chloroplast Ycf2;ATPase, AAA type, core	16905424	16905430	6	2	CTAATG
Gh_A02G0917			34985724	34985759	35	2	CATTCGTGCTTATAGCTTTTTTCTGAGCTTTGATA
Gh_A02G0922	AT2G43540		35178243	35178493	250	5	CGAACCGGAACGCAGAATCGACTTGGGAGCGAGCGGGAGGATGAGGAACCCAACGGAGGATGAGAGGGTGAGGGCGAAGGGAAGTGAGGTGTTGATGGAGGTTAGCGGCGGCGTTCAAGAGCTGATAAGGGAAGACTCCGGGGTAGGCTTCTTGGGTAAGGGAGAGGCATTGACTGTAGACTGAGTCGCAGGCTGAGTTGAATTGGGACGAGTTGACTAATGCGGAGGTCACTCGCTTTGTCGCCGATTG
Gh_A02G1013			44680159	44680160	40	2	TAATTTCTGTCAATAAGTTGGATCGGTTGGTTAATAACAT
Gh_A02G1013			44680159	44680160	39	5	TATTTCTGTCAATAAGTTGGATCGGTTGGTTAATAACAT
Gh_A02G1015	AT3G21000	Gag-Pol-related retrotransposon family protein	44755441	44755442	6	2	CACCAC
Gh_A02G1018	AT2G24960		44864888	44864894	6	3	GATTTG
Gh_A02G1020	ATMG00860	DNA/RNA polymerases superfamily protein	45061549	45069587	8038	10	NNNNNNNNNNNNNNNNNNNNNNNNNNNNNNNNNNNNNNNNNNNNNNNNNNNNNNNNNNNNNNNNNNNNNNNNNNNNNNNNNNNNNNNNNNNNNNNNNNNNNNNNNNNNNNNNNNNNNNNNNNNNNNNNNNNNNNNNNNNNNNNNNNNNNNNNNNNNNNNNNNNNNNNNNNNNNNNNNNNNNNNNNNNNNNNNNNNNNNNNNNNNNNNNNNNNNNNNNNNNNNNNNNNNNNNNNNNNNNNNNNNNNNNNNNNNNNNNNNNNNNNNNNNNNNNNNNNNNNNNNNNNNNNNNNNNNNNNNNNNNNNNNNNNNNNNNNNNNNNNNNNNNNNNNNNNNNNNNNNNNNNNNNNNNNNNNNNNNNNNNNNNNNNNNNNNNNNNNNNNNNNNNNNNNNNNNNNNNNN…
Gh_A02G1026	AT1G64140		45572554	45572581	27	2	TGGTTCAGGCAACTGCGAGGTTTTGGC
Gh_A02G1177	AT1G52360	Coatomer, beta\' subunit	66738429	66738430	1	2	T
Gh_A02G1202	AT3G07820	Pectin lyase-like superfamily protein	69020833	69020842	9	2	TTTTTGAAN
Gh_A02G1289	AT3G01360	Family of unknown function (DUF716)	75272397	75276087	3690	10	TGCCATGTTTGGTTGGGTGTATTGGCATAGTCAGTGGGCCCCACTAATCCCTCTTTATTCCGTCGTTTGGTTCAATGTATTGCTAATACGCGTGTAATACATTACTTTTCTAATCGGTGAAAACCACCGATTTCTAATCCCTCTCTTTTGCCCAGATTAGATGCCTCTTCAGTTTCCCCTCCCTGTTTTACCCTCTGCCTCAACCCGAGTCCAACTCCATTTTCTTCTTCACTTTCAACCCAGATCAAATCTGCCTCTATTTCTAAAACTAAAGAGAACCCTTTTTCTTCTTCACCATCTTTCATCTTTGTATCAATCTTTTCCCTTTCGATTTTCTTAAATTCTGTGGTTTCAATCTTTGATGCTTTCAGTTCAAAAGATCGGGTGGGGACGGTGCTC…
Gh_A02G1362	AT2G22360	DNAJ heat shock family protein	78586882	78586883	9	6	TGCCCATGC
Gh_A02G1362	AT2G22360	DNAJ heat shock family protein	78586883	78586884	9	2	GCCCATGCC
Gh_A02G1395	AT2G21820		79169806	79176918	7112	3	TTAGAGCATGTTTGGTTGGATGTATTGGCTATGCCAATACACCCCTAATCGGTGGGCCCCACATAAACTCATGTTTGGTTCAGTGTATTGCCTTAATACACTCCTATTACGTTACGGATGTAATCCATATTTTCTCTGCTTTAACACCGATTCCCAATCCCTTCCAAAAGCAAGGATCAGCTAATCGGTGTCTGTTTTACCCTTCCCAGCCGAAATCGATCTCCACCCCCACTCTCTCCCTCTCCCTCCCAACATCAACAGAAGTTGCCAGTGAACCAAACCTCCACCCGCTCAGATCTTTCGCCGACTTTCATCTTGGCATCTTGGCATCTTTCGCCAACATCAACAGAAGCGGCAAGTGTTTCTTCTCTTTTTTTACTTAATTTGGATTTTTAATTT…
Gh_A02G1396	AT2G24960		79169806	79176918	7112	3	TTAGAGCATGTTTGGTTGGATGTATTGGCTATGCCAATACACCCCTAATCGGTGGGCCCCACATAAACTCATGTTTGGTTCAGTGTATTGCCTTAATACACTCCTATTACGTTACGGATGTAATCCATATTTTCTCTGCTTTAACACCGATTCCCAATCCCTTCCAAAAGCAAGGATCAGCTAATCGGTGTCTGTTTTACCCTTCCCAGCCGAAATCGATCTCCACCCCCACTCTCTCCCTCTCCCTCCCAACATCAACAGAAGTTGCCAGTGAACCAAACCTCCACCCGCTCAGATCTTTCGCCGACTTTCATCTTGGCATCTTGGCATCTTTCGCCAACATCAACAGAAGCGGCAAGTGTTTCTTCTCTTTTTTTACTTAATTTGGATTTTTAATTT…
Gh_A02G1396	AT2G24960		79169806	79176918	7112	3	TTAGAGCATGTTTGGTTGGATGTATTGGCTATGCCAATACACCCCTAATCGGTGGGCCCCACATAAACTCATGTTTGGTTCAGTGTATTGCCTTAATACACTCCTATTACGTTACGGATGTAATCCATATTTTCTCTGCTTTAACACCGATTCCCAATCCCTTCCAAAAGCAAGGATCAGCTAATCGGTGTCTGTTTTACCCTTCCCAGCCGAAATCGATCTCCACCCCCACTCTCTCCCTCTCCCTCCCAACATCAACAGAAGTTGCCAGTGAACCAAACCTCCACCCGCTCAGATCTTTCGCCGACTTTCATCTTGGCATCTTGGCATCTTTCGCCAACATCAACAGAAGCGGCAAGTGTTTCTTCTCTTTTTTTACTTAATTTGGATTTTTAATTT…
Gh_A02G1402	AT4G37900	Protein of unknown function (duplicated DUF1399)	79554275	79554287	12	9	TGCGGGGGTGGG
Gh_A02G1451			80553019	80556498	3479	2	CAACGCTGTGTTTGGTTCACCGTATTACCCAATCCATTACGCCCCGATTACGTGCGTATTACATTACGCCCCTATTCCGGCGTTTGGTTCGCTGTAATAGGTATTACGCGCGTAATCGGTTACGCCCCTAATCCCCAAATTCCCGTGTTTTCCAATCCCTTCCCAAATTGCTGTATTAGCTATTACTTCCGGCCTCCCTCCCCATCTCTCTGTTTTACCCTCCCTCCCTACCCGACCCTCTCCTCTTCCGTCCTAATCATTTTCTCCTCCCATTTCCCACTGCTTCCGTTGATTATTCTGTCGTCATCGTTTCTTCTCGTTTCTTCTCGTCTCGGCGTCTAATTTCCAGAGTCAGGCTCACTTCTTTGGACCTTTCTTCTATGCAAAAATGGCATATCT…
Gh_A02G1454	AT4G15540	EamA-like transporter family	80580182	80580205	23	2	ATCATGGGGACCATAACATCAGT
Gh_A02G1494	AT4G36910	Cystathionine beta-synthase (CBS) family protein	81101672	81101779	107	2	ACCTTTAGGAAAGGGATAGGGAGCTTAGCAAACGCTGGAAGAAAACATAATAGACGAAAAAGGGGTTTAAATCAGAGGGGAAATTTTTTTATGATGCTTTTTGACTT
Gh_A02G1505	AT4G35290	glutamate receptor 2	81275036	81275099	63	2	NGCCATTGGCTTACCAGTAATTAGGGATTACCAAAGAATGGTGACAGACCAGATTTATGTAGG
Gh_A02G1555	AT2G18630	Protein of unknown function (DUF677)	82160063	82160064	14	4	CGAGCCCTTTTTTC
Gh_A02G1559	AT2G18630	Protein of unknown function (DUF677)	82179217	82179232	15	4	CGGCTACGAACCGGG
Gh_A02G1578	AT4G36630	Vacuolar sorting protein 39	82344779	82344780	1	2	A
Gh_A02G1581	AT5G49555	FAD/NAD(P)-binding oxidoreductase family protein	82364714	82364732	18	9	CCATGCTGAAAAAATCGC
Gh_A02G1611	AT4G36380	Cytochrome P450 superfamily protein	82596073	82596138	65	2	ACTGAGTTACTTGGTGAACACTCCATCCTTCAAATGAATGGAAATCTTCAAAAACGACTCCATGC
Gh_A02G1624	AT2G16530	3-oxo-5-alpha-steroid 4-dehydrogenase family protein	82709463	82709489	26	2	CCAGCAAATAAAAGTGAAGAAAGAAA
Gh_A02G1673			83049285	83049325	40	2	ATTTCGGTTAAGCCCACCGGTTATCACCGGCGGTAAAGGA
Gh_A02G1706	AT5G07900	Mitochondrial transcription termination factor family protein	83239936	83243654	3718	2	CTCGTTTTCGCAATTCACTTACGCTGTGTTTGGTTCAATGTATTAGGTAATCCATTACTGACCGATTACGCGCCTATTACATTACGCCCCTAATCCGGCGTTTGGTTCGCTGTAATAGGTATTACGGGCGTAATACAATCCCGACCTAATCCCCAAATTCCCTGCTTTTCTAATCCCTTCCCAAATCGAGTAATAGGTATTACGTCTGGCTTCCCTCCCCAACTCTCTGTTTTACCCTCCCTCCCTACCCGACCCTCTCCTCTTCTATCCTCATAATTTCTCCTCCTAGTTGCATTTTGGTGGAAAAAAACAAAACAAAACCAAACAAAAACAGAAATGGGTTTCCCCGATGCATCCGCAATCGGCGGAGGCCCGAAACCCGACTCTGAATCTGCCCTC…
Gh_A02G1706	AT5G07900	Mitochondrial transcription termination factor family protein	83239936	83243654	3718	2	CTCGTTTTCGCAATTCACTTACGCTGTGTTTGGTTCAATGTATTAGGTAATCCATTACTGACCGATTACGCGCCTATTACATTACGCCCCTAATCCGGCGTTTGGTTCGCTGTAATAGGTATTACGGGCGTAATACAATCCCGACCTAATCCCCAAATTCCCTGCTTTTCTAATCCCTTCCCAAATCGAGTAATAGGTATTACGTCTGGCTTCCCTCCCCAACTCTCTGTTTTACCCTCCCTCCCTACCCGACCCTCTCCTCTTCTATCCTCATAATTTCTCCTCCTAGTTGCATTTTGGTGGAAAAAAACAAAACAAAACCAAACAAAAACAGAAATGGGTTTCCCCGATGCATCCGCAATCGGCGGAGGCCCGAAACCCGACTCTGAATCTGCCCTC…
Gh_A02G1724	AT2G30350	Excinuclease ABC, C subunit, N-terminal	83443998	83443999	1	13	A
Gh_A03G0012			175508	175526	18	5	TTACAATGAACATGTTTC
Gh_A03G0013	AT3G55480	protein affected traf&#64257;cking 2	177680	180605	2925	2	CTCAGGCTTAGTTTGGATGGGCGGTGTGTTTAGCTCCGGTGAGATTAAAAACAGCGGTGGCGGTGAGATTAGTTACTGTAGCGGTGAGATTAGATACTGTAGCAGTGAGATTAGAAACAGCGGTGGAGTGTGTGTTTGGATTCAAACGCAGCTGTAGCGGTGAGGTGAAAATAGAAAATGACTTTTAAGGACATTTGATTAAAAATGATATATAATAGAAGTTTTAAAAATTATTTAACAATTACAAAATTAATAAATGATTAAAAATTATTACAATTATATTTATTTTTAATAATAAATAATTAAAAATGAATTAAAACTAAAGAAAAATTCAAAAATTTATTTTATTTAATATTTCAAAATTAATCATATATTTAATTGTAGGGACTCAATACATTA…
Gh_A03G0013	AT3G55480	protein affected traf&#64257;cking 2	177680	180605	2925	2	CTCAGGCTTAGTTTGGATGGGCGGTGTGTTTAGCTCCGGTGAGATTAAAAACAGCGGTGGCGGTGAGATTAGTTACTGTAGCGGTGAGATTAGATACTGTAGCAGTGAGATTAGAAACAGCGGTGGAGTGTGTGTTTGGATTCAAACGCAGCTGTAGCGGTGAGGTGAAAATAGAAAATGACTTTTAAGGACATTTGATTAAAAATGATATATAATAGAAGTTTTAAAAATTATTTAACAATTACAAAATTAATAAATGATTAAAAATTATTACAATTATATTTATTTTTAATAATAAATAATTAAAAATGAATTAAAACTAAAGAAAAATTCAAAAATTTATTTTATTTAATATTTCAAAATTAATCATATATTTAATTGTAGGGACTCAATACATTA…
Gh_A03G0026	AT2G35370	glycine decarboxylase complex H	384508	384589	81	2	GGTACTTACTTGTACCACTCTTTTTGTTTACTGTTTTTATATAAGGACTGTGATGTGGATAAAATTTGTTGAATTTTTGCA
Gh_A03G0046	AT4G17030	expansin-like B1	643679	645109	1430	7	TTAATAATTTAATCCCAAAAGCATAGTAATAATTGACACATAACCTTTTCAAATTCAACCTGCAGATATTGCATACACATAACTCTTCATTTCTGCTATAAATATGGGAACTCTGGTCTCTTAGCTTCTCATCTCATTAACTACATTTCTCTTTTACATTTTTTTCCATTATTACTATAAATTTTTTGTTGCAGAAAACATGGGGTTCTCATTGAAGTTTCATTGTTGCCTTATGTCTGTCATGGTGTTATTGCCTACACTGTGTTATGCTCAGGACTATGTGAAGTCCAGAGCAACTTACTATGGCAGCCCTGATTGTTTAGGGACTCCAAGTATGAACATTGCTCCTTAAGCTCTTTGACACATATTCGAACATGAATACGTGAAGAAATTATGCAT…
Gh_A03G0046	AT4G17030	expansin-like B1	643679	645109	1430	7	TTAATAATTTAATCCCAAAAGCATAGTAATAATTGACACATAACCTTTTCAAATTCAACCTGCAGATATTGCATACACATAACTCTTCATTTCTGCTATAAATATGGGAACTCTGGTCTCTTAGCTTCTCATCTCATTAACTACATTTCTCTTTTACATTTTTTTCCATTATTACTATAAATTTTTTGTTGCAGAAAACATGGGGTTCTCATTGAAGTTTCATTGTTGCCTTATGTCTGTCATGGTGTTATTGCCTACACTGTGTTATGCTCAGGACTATGTGAAGTCCAGAGCAACTTACTATGGCAGCCCTGATTGTTTAGGGACTCCAAGTATGAACATTGCTCCTTAAGCTCTTTGACACATATTCGAACATGAATACGTGAAGAAATTATGCAT…
Gh_A03G0046	AT4G17030	expansin-like B1	643679	645109	1430	7	TTAATAATTTAATCCCAAAAGCATAGTAATAATTGACACATAACCTTTTCAAATTCAACCTGCAGATATTGCATACACATAACTCTTCATTTCTGCTATAAATATGGGAACTCTGGTCTCTTAGCTTCTCATCTCATTAACTACATTTCTCTTTTACATTTTTTTCCATTATTACTATAAATTTTTTGTTGCAGAAAACATGGGGTTCTCATTGAAGTTTCATTGTTGCCTTATGTCTGTCATGGTGTTATTGCCTACACTGTGTTATGCTCAGGACTATGTGAAGTCCAGAGCAACTTACTATGGCAGCCCTGATTGTTTAGGGACTCCAAGTATGAACATTGCTCCTTAAGCTCTTTGACACATATTCGAACATGAATACGTGAAGAAATTATGCAT…
Gh_A03G0049	AT3G01680		679621	679633	12	6	ATTGCATTGATG
Gh_A03G0062	AT2G35660	FAD/NAD(P)-binding oxidoreductase family protein	1010787	1011035	248	6	GACTACGTTGCTGGCAAAGGTTAGTAGACCTCAAGTTTCAACGTTATCATTTTGAAAGAAATCAGGTTATTGAATATGTTTCTTCAACAGATTGTTATTGGTTGTGAGGGAATTAGATCTCCGATAGCCAAGTGGATGGGTTTCTCCGAGCCGAGGTATGTAGGATATAGTGCTTTCCGTGGACTTGGAGTTTATCCCGATGGGCAGCCATTTGCAGCAAATGTTAATTATATCTACGGAAGAGGTTT
Gh_A03G0062	AT2G35660	FAD/NAD(P)-binding oxidoreductase family protein	1010787	1011035	248	6	GACTACGTTGCTGGCAAAGGTTAGTAGACCTCAAGTTTCAACGTTATCATTTTGAAAGAAATCAGGTTATTGAATATGTTTCTTCAACAGATTGTTATTGGTTGTGAGGGAATTAGATCTCCGATAGCCAAGTGGATGGGTTTCTCCGAGCCGAGGTATGTAGGATATAGTGCTTTCCGTGGACTTGGAGTTTATCCCGATGGGCAGCCATTTGCAGCAAATGTTAATTATATCTACGGAAGAGGTTT
Gh_A03G0087	AT5G47500	Pectin lyase-like superfamily protein	1316518	1316519	1	3	T
Gh_A03G0107			1673792	1673793	1	3	G
Gh_A03G0147	AT4G23460	Adaptin family protein	2257296	2257311	15	2	GCAGGAGCAGCTGGG
Gh_A03G0148	AT5G41370	homolog of xeroderma pigmentosum complementation group B 1	2282076	2282077	2	2	CT
Gh_A03G0148	AT5G41370	homolog of xeroderma pigmentosum complementation group B 1	2282078	2282079	2	4	CT
Gh_A03G0221	AT5G42905	Polynucleotidyl transferase, ribonuclease H-like superfamily protein	3364759	3364760	1	2	T
Gh_A03G0227			3438440	3438461	21	2	GCCGTGCAAAGCGAAGTGCTT
Gh_A03G0229	AT2G30080	ZIP metal ion transporter family	3539590	3542012	2422	5	TCGGGTGTTAGGATCGTCCAGAATAAGCAACGAACAAGTAAAAATAGTAGAAGAAATTGAGAAGATGAACACACAAATTTAACGTGGAAAAACCCCTCAAAAGAGGATAAAAAATCACGGGCAAAGATAATTTTACTATAATGGCAAAAGAATGAAGAGTACAAAAGATGGAGATAAAAACTAAACCCCAAAAACCCGAAAAACAAAGAACCCTCAAACGTAAACACAAAATTCTCTGAATGTGTTATGAGTTCTAATCTAATGGGTGTCTCTTAATTCTAAGATTGTAAAGGAGCCTATTTATAGGCTAAATTAGTAAGTCAAATAAACTATACTAATAAATGCTAAATATATTATACTAATAAATACTAAATCTTCTAGAAAGAAAATATATTTTTG…
Gh_A03G0229	AT2G30080	ZIP metal ion transporter family	3539590	3542012	2422	5	TCGGGTGTTAGGATCGTCCAGAATAAGCAACGAACAAGTAAAAATAGTAGAAGAAATTGAGAAGATGAACACACAAATTTAACGTGGAAAAACCCCTCAAAAGAGGATAAAAAATCACGGGCAAAGATAATTTTACTATAATGGCAAAAGAATGAAGAGTACAAAAGATGGAGATAAAAACTAAACCCCAAAAACCCGAAAAACAAAGAACCCTCAAACGTAAACACAAAATTCTCTGAATGTGTTATGAGTTCTAATCTAATGGGTGTCTCTTAATTCTAAGATTGTAAAGGAGCCTATTTATAGGCTAAATTAGTAAGTCAAATAAACTATACTAATAAATGCTAAATATATTATACTAATAAATACTAAATCTTCTAGAAAGAAAATATATTTTTG…
Gh_A03G0233	AT1G07120		3579080	3579098	18	10	TCTCATGGCGTCGGCTTT
Gh_A03G0339	AT2G37530		6103944	6103945	2	3	CC
Gh_A03G0368	AT2G29070	Ubiquitin fusion degradation UFD1 family protein	6725592	6725593	42	2	GGTTCGGTTCGAATGGGAATCGTCAACAGGCTGGGAAGCTTA
Gh_A03G0388	AT5G59030	copper transporter 1	7403885	7403891	6	2	CATGGC
Gh_A03G0388	AT5G59030	copper transporter 1	7404191	7404212	21	3	TGTTGTGGTGATGCATACCAG
Gh_A03G0486	AT5G50970	transducin family protein / WD-40 repeat family protein	10867982	10867983	13	3	GCCCCAGCTGACA
Gh_A03G0524	AT5G51190	Integrase-type DNA-binding superfamily protein	12620419	12620420	18	2	CCTTCACCGCGTTTTCCT
Gh_A03G0524	AT5G51190	Integrase-type DNA-binding superfamily protein	12620422	12620423	18	2	TCACCGCGTTTTCCTCCT
Gh_A03G0532	AT1G08220		12917382	12917383	1	2	T
Gh_A03G0619	AT1G74310	heat shock protein 101	17239426	17239839	413	4	CCTGAAGAAATTGATAATCTTGAAAGGAAAAGAAAGCAACTAGAAGTTGAGCTTCATGCATTGGAGAAAGAGAAGGATAAGGCTAGCAAAGCTCGACTGGTTGAAGTAAGTTTTGACTCTCAAAAAGTGATGGATAAATTTTATGTTCTTACTTTTGTTGGATCTATAACTTTTTCTTTTCTTTCGTTTTGTTTTGTTTAGGTCCGGAAAGAACTTGATGATTTAAGGGACAAGCTTCTGCCATTGATGATGAAATATTGAAAGGAGAAAGAAAGGGTTGATGAGATTCGAAGATTGAAGCAGAAGAGAGAAGAACTCATGCTTGCTTTACAGGAGGCTGAAAGGAGATATGATTTGGCAAGAGCTGCTGATTTGAGATATGGGGCGATTCAGGAAGTG…
Gh_A03G0619	AT1G74310	heat shock protein 101	17239426	17239839	413	4	CCTGAAGAAATTGATAATCTTGAAAGGAAAAGAAAGCAACTAGAAGTTGAGCTTCATGCATTGGAGAAAGAGAAGGATAAGGCTAGCAAAGCTCGACTGGTTGAAGTAAGTTTTGACTCTCAAAAAGTGATGGATAAATTTTATGTTCTTACTTTTGTTGGATCTATAACTTTTTCTTTTCTTTCGTTTTGTTTTGTTTAGGTCCGGAAAGAACTTGATGATTTAAGGGACAAGCTTCTGCCATTGATGATGAAATATTGAAAGGAGAAAGAAAGGGTTGATGAGATTCGAAGATTGAAGCAGAAGAGAGAAGAACTCATGCTTGCTTTACAGGAGGCTGAAAGGAGATATGATTTGGCAAGAGCTGCTGATTTGAGATATGGGGCGATTCAGGAAGTG…
Gh_A03G0638	AT1G73880	UDP-glucosyl transferase 89B1	18196524	18196525	1	2	C
Gh_A03G0664	AT3G48310	cytochrome P450, family 71, subfamily A, polypeptide 22	21441380	21441381	2	5	AT
Gh_A03G0689	AT1G49660	carboxyesterase 5	24707379	24707406	27	3	TGGCCATGTTGAAAGACTCATTGAAGC
Gh_A03G0723			30380728	30380793	65	7	NGAACACAAAATTTCTCCACCGATTCCTTCTAGTCGAGCCTCCCGGTCTGTCATTATACCCCGAG
Gh_A03G0789	AT3G02850	STELAR K+ outward rectifier	38058398	38058419	21	3	CGACTACATTTCCCTGTTCAA
Gh_A03G0792	AT3G17830	Molecular chaperone Hsp40/DnaJ family protein	38824391	38824393	2	3	CT
Gh_A03G0800	AT1G48540	Outer arm dynein light chain 1 protein	40651471	40651500	29	4	CAAGGCAGATACCACCTTAAGAGTGGTTA
Gh_A03G0909	AT3G20230	Ribosomal L18p/L5e family protein	57561671	57561682	11	3	GATCAAAGGAA
Gh_A03G0970	AT3G02820	zinc knuckle (CCHC-type) family protein	62653463	62653464	1	4	T
Gh_A03G0982	AT4G29510	arginine methyltransferase 11	63462434	63466727	4293	2	GCTATAAGGCTGCGTTTGGATTAGAGGTGTATTGGGATTAGAGGTGTATTGGATTAGAGGTGGAATAGCTAATCCACTGTTTGGTTGAATGTAATGGAATAGAGGCGTAATAGTAATCTTGTGTTTGGTTGAATGGAATAGAGGTGTAATAGCATAATGGAAAAAACTAAAATGACTAGAATACCCTTAGCATAAATTTGTTTTGGTAAATGATTATTGTTATTGTTATTTAAATTTTAATAAGATTATTATTATCAGTAATAAATAATTTAATCATATTTTAACATAATTATTATTAAATATATTTTAATTAAAATATATAATTTATAATAAAATTCTTAATAATCAATATTCTTATATGAATTTACTCAAATCATAATATATGATACTATAAAATAT…
Gh_A03G0982	AT4G29510	arginine methyltransferase 11	63462434	63466727	4293	2	GCTATAAGGCTGCGTTTGGATTAGAGGTGTATTGGGATTAGAGGTGTATTGGATTAGAGGTGGAATAGCTAATCCACTGTTTGGTTGAATGTAATGGAATAGAGGCGTAATAGTAATCTTGTGTTTGGTTGAATGGAATAGAGGTGTAATAGCATAATGGAAAAAACTAAAATGACTAGAATACCCTTAGCATAAATTTGTTTTGGTAAATGATTATTGTTATTGTTATTTAAATTTTAATAAGATTATTATTATCAGTAATAAATAATTTAATCATATTTTAACATAATTATTATTAAATATATTTTAATTAAAATATATAATTTATAATAAAATTCTTAATAATCAATATTCTTATATGAATTTACTCAAATCATAATATATGATACTATAAAATAT…
Gh_A03G0982	AT4G29510	arginine methyltransferase 11	63462434	63466727	4293	2	GCTATAAGGCTGCGTTTGGATTAGAGGTGTATTGGGATTAGAGGTGTATTGGATTAGAGGTGGAATAGCTAATCCACTGTTTGGTTGAATGTAATGGAATAGAGGCGTAATAGTAATCTTGTGTTTGGTTGAATGGAATAGAGGTGTAATAGCATAATGGAAAAAACTAAAATGACTAGAATACCCTTAGCATAAATTTGTTTTGGTAAATGATTATTGTTATTGTTATTTAAATTTTAATAAGATTATTATTATCAGTAATAAATAATTTAATCATATTTTAACATAATTATTATTAAATATATTTTAATTAAAATATATAATTTATAATAAAATTCTTAATAATCAATATTCTTATATGAATTTACTCAAATCATAATATATGATACTATAAAATAT…
Gh_A03G0982	AT4G29510	arginine methyltransferase 11	63462434	63466727	4293	2	GCTATAAGGCTGCGTTTGGATTAGAGGTGTATTGGGATTAGAGGTGTATTGGATTAGAGGTGGAATAGCTAATCCACTGTTTGGTTGAATGTAATGGAATAGAGGCGTAATAGTAATCTTGTGTTTGGTTGAATGGAATAGAGGTGTAATAGCATAATGGAAAAAACTAAAATGACTAGAATACCCTTAGCATAAATTTGTTTTGGTAAATGATTATTGTTATTGTTATTTAAATTTTAATAAGATTATTATTATCAGTAATAAATAATTTAATCATATTTTAACATAATTATTATTAAATATATTTTAATTAAAATATATAATTTATAATAAAATTCTTAATAATCAATATTCTTATATGAATTTACTCAAATCATAATATATGATACTATAAAATAT…
Gh_A03G0982	AT4G29510	arginine methyltransferase 11	63462434	63466727	4293	2	GCTATAAGGCTGCGTTTGGATTAGAGGTGTATTGGGATTAGAGGTGTATTGGATTAGAGGTGGAATAGCTAATCCACTGTTTGGTTGAATGTAATGGAATAGAGGCGTAATAGTAATCTTGTGTTTGGTTGAATGGAATAGAGGTGTAATAGCATAATGGAAAAAACTAAAATGACTAGAATACCCTTAGCATAAATTTGTTTTGGTAAATGATTATTGTTATTGTTATTTAAATTTTAATAAGATTATTATTATCAGTAATAAATAATTTAATCATATTTTAACATAATTATTATTAAATATATTTTAATTAAAATATATAATTTATAATAAAATTCTTAATAATCAATATTCTTATATGAATTTACTCAAATCATAATATATGATACTATAAAATAT…
Gh_A03G0982	AT4G29510	arginine methyltransferase 11	63462434	63466727	4293	2	GCTATAAGGCTGCGTTTGGATTAGAGGTGTATTGGGATTAGAGGTGTATTGGATTAGAGGTGGAATAGCTAATCCACTGTTTGGTTGAATGTAATGGAATAGAGGCGTAATAGTAATCTTGTGTTTGGTTGAATGGAATAGAGGTGTAATAGCATAATGGAAAAAACTAAAATGACTAGAATACCCTTAGCATAAATTTGTTTTGGTAAATGATTATTGTTATTGTTATTTAAATTTTAATAAGATTATTATTATCAGTAATAAATAATTTAATCATATTTTAACATAATTATTATTAAATATATTTTAATTAAAATATATAATTTATAATAAAATTCTTAATAATCAATATTCTTATATGAATTTACTCAAATCATAATATATGATACTATAAAATAT…
Gh_A03G0982	AT4G29510	arginine methyltransferase 11	63462434	63466727	4293	2	GCTATAAGGCTGCGTTTGGATTAGAGGTGTATTGGGATTAGAGGTGTATTGGATTAGAGGTGGAATAGCTAATCCACTGTTTGGTTGAATGTAATGGAATAGAGGCGTAATAGTAATCTTGTGTTTGGTTGAATGGAATAGAGGTGTAATAGCATAATGGAAAAAACTAAAATGACTAGAATACCCTTAGCATAAATTTGTTTTGGTAAATGATTATTGTTATTGTTATTTAAATTTTAATAAGATTATTATTATCAGTAATAAATAATTTAATCATATTTTAACATAATTATTATTAAATATATTTTAATTAAAATATATAATTTATAATAAAATTCTTAATAATCAATATTCTTATATGAATTTACTCAAATCATAATATATGATACTATAAAATAT…
Gh_A03G0982	AT4G29510	arginine methyltransferase 11	63462434	63466727	4293	2	GCTATAAGGCTGCGTTTGGATTAGAGGTGTATTGGGATTAGAGGTGTATTGGATTAGAGGTGGAATAGCTAATCCACTGTTTGGTTGAATGTAATGGAATAGAGGCGTAATAGTAATCTTGTGTTTGGTTGAATGGAATAGAGGTGTAATAGCATAATGGAAAAAACTAAAATGACTAGAATACCCTTAGCATAAATTTGTTTTGGTAAATGATTATTGTTATTGTTATTTAAATTTTAATAAGATTATTATTATCAGTAATAAATAATTTAATCATATTTTAACATAATTATTATTAAATATATTTTAATTAAAATATATAATTTATAATAAAATTCTTAATAATCAATATTCTTATATGAATTTACTCAAATCATAATATATGATACTATAAAATAT…
Gh_A03G1006	AT1G23230		66331974	66335046	3072	16	NTATCTAGATAATATTCAAATAATAAACATAAAACAGAATGGAATGAAGAGGGCAGACAGTAAAAATTTTGCCATAAAAGTATGACTGCGGATGCCTGCTAAATAGAATGCATGTCTTACAAGATCCACCTTGTTTCTCAAATGATTGGATAAATTTTTCTCACACAATTATTTTCTTATCATTACAGCCTAATCTTTCCAACCCAGATCACCGCACAAGAGAAANTAATAGCAAATCAACTGTTTGGTTGAATGTAATGGAATAGAGGCGTAATAGTAATTTTGTGTTCGGTTGAATGGAATAGAGGTGTAATAGCATAGTGGAAAAAACTAAAATGACTAGAATACCCTTAGCATAAATTTGTTTTGGTAAATGATTATTGTTATTGTTATTTAAAT…
Gh_A03G1006	AT1G23230		66331974	66335046	3072	16	NTATCTAGATAATATTCAAATAATAAACATAAAACAGAATGGAATGAAGAGGGCAGACAGTAAAAATTTTGCCATAAAAGTATGACTGCGGATGCCTGCTAAATAGAATGCATGTCTTACAAGATCCACCTTGTTTCTCAAATGATTGGATAAATTTTTCTCACACAATTATTTTCTTATCATTACAGCCTAATCTTTCCAACCCAGATCACCGCACAAGAGAAANTAATAGCAAATCAACTGTTTGGTTGAATGTAATGGAATAGAGGCGTAATAGTAATTTTGTGTTCGGTTGAATGGAATAGAGGTGTAATAGCATAGTGGAAAAAACTAAAATGACTAGAATACCCTTAGCATAAATTTGTTTTGGTAAATGATTATTGTTATTGTTATTTAAAT…
Gh_A03G1006	AT1G23230		66331974	66335046	3072	16	NTATCTAGATAATATTCAAATAATAAACATAAAACAGAATGGAATGAAGAGGGCAGACAGTAAAAATTTTGCCATAAAAGTATGACTGCGGATGCCTGCTAAATAGAATGCATGTCTTACAAGATCCACCTTGTTTCTCAAATGATTGGATAAATTTTTCTCACACAATTATTTTCTTATCATTACAGCCTAATCTTTCCAACCCAGATCACCGCACAAGAGAAANTAATAGCAAATCAACTGTTTGGTTGAATGTAATGGAATAGAGGCGTAATAGTAATTTTGTGTTCGGTTGAATGGAATAGAGGTGTAATAGCATAGTGGAAAAAACTAAAATGACTAGAATACCCTTAGCATAAATTTGTTTTGGTAAATGATTATTGTTATTGTTATTTAAAT…
Gh_A03G1006	AT1G23230		66331974	66335046	3072	16	NTATCTAGATAATATTCAAATAATAAACATAAAACAGAATGGAATGAAGAGGGCAGACAGTAAAAATTTTGCCATAAAAGTATGACTGCGGATGCCTGCTAAATAGAATGCATGTCTTACAAGATCCACCTTGTTTCTCAAATGATTGGATAAATTTTTCTCACACAATTATTTTCTTATCATTACAGCCTAATCTTTCCAACCCAGATCACCGCACAAGAGAAANTAATAGCAAATCAACTGTTTGGTTGAATGTAATGGAATAGAGGCGTAATAGTAATTTTGTGTTCGGTTGAATGGAATAGAGGTGTAATAGCATAGTGGAAAAAACTAAAATGACTAGAATACCCTTAGCATAAATTTGTTTTGGTAAATGATTATTGTTATTGTTATTTAAAT…
Gh_A03G1048			74823551	74823552	7	3	CCTATGA
Gh_A03G1057			75568719	75568720	18	2	CCGCCTCCACCTTCGCCT
Gh_A03G1090	AT1G27340	Galactose oxidase/kelch repeat superfamily protein	78894616	78894628	12	8	CGGAGGAGGAGG
Gh_A03G1105	AT1G24310		80290686	80290687	9	3	GACACCGGC
Gh_A03G1166			83637666	83637725	59	4	NGTTAGGTTCTGTTCTAGTATGTAAGCATCTCTTTCCTCGGTCGATTCGTCTGCTCATT
Gh_A03G1169	ATMG01190	ATP synthase subunit 1	83703783	83704224	441	24	NACTTCGACACGTCTTCGTTCGTGATCGCTTAGAGCTCCTCTTCCATCAATAGGGACTCCCAACGCGTCGACCACACGTCCTAGCATAGCCTTTCCCGCAGGAACATCCACAATAGATCCAGTGCGCTTGACAAGATCTCCTTCTTTAATAGCGGTATCACTACCAAAGACAACAATCCCTACATTCTCATTCTCAAGATTCAACGCTATTCCTTTCACACCGCTCGCAAATTCAACCATTTCCCCAGCTTGAATCTCGTTCAATCCATAAACACGTGCAATCCCATCTCCAACTGAGACCACTCGACCGATCTCATCCACTTGAAAATTCGTGTAAAAGTTGGTAATTCGACTTTCTAATAGAGTCGTTAGTTCCGCAGCTCTGGGAGAGAATTCCAT…
Gh_A03G1220			86458197	86458198	1	2	A
Gh_A03G1250	AT1G10522		88454958	88454959	2	3	GT
Gh_A03G1278	AT1G10380	Putative membrane lipoprotein	89146540	89146541	1	6	T
Gh_A03G1322	AT2G24960		91147798	91147817	19	5	AGCTAGAGAAAATGCTAGA
Gh_A03G1397	AT4G20140	Leucine-rich repeat transmembrane protein kinase	93455112	93455259	147	2	CAGGTGAGAATTAAACTTGTGTGCATACACGACTACTTATGAGACTATGCTATATAAGCATATGTATTTAGGAATGTGTCTCTCTTCCCCCATAGTATGAGCAGAATTTCTAATTTCTCGTCAAACCGCTAATTCAATTTCAATTTG
Gh_A03G1520	AT2G26730	Leucine-rich repeat protein kinase family protein	95820321	95820324	3	2	CTC
Gh_A03G1541	AT5G65290	LMBR1-like membrane protein	96143242	96143245	3	4	CAA
Gh_A03G1712	AT1G12300	Tetratricopeptide repeat (TPR)-like superfamily protein	98359810	98359835	25	2	ATTATAGGGAGTTTTGTTTTTCTTA
Gh_A03G1727	AT3G50930	cytochrome BC1 synthesis	98502559	98502605	46	5	ACTCTGATCTCCGAAGAGTACTGATCGCAACTGGAAACCGATCGGT
Gh_A03G1943	AT2G44060	Late embryogenesis abundant protein, group 2	100244168	100244169	1	8	T
Gh_A03G1943	AT2G44060	Late embryogenesis abundant protein, group 2	100244676	100244677	1	2	G
Gh_A04G0004			20986	20995	9	2	CGCGCCGCA
Gh_A04G0053			566635	566662	27	2	AGGGGACGATGATGAAGGAGATTTGGA
Gh_A04G0060	AT1G18440	Peptidyl-tRNA hydrolase family protein	696112	699604	3492	13	CTAGGGCACGTTTGGTTCGCTGTATTGGATTAGAGGTGTATTGGATTAGAGGTGTATTGGATTAGAGGTGTAATGGAATAGATGTGTAATAGCAAATCAACTGTTTGGTTGAATGTAATGGAATAGAGGCGTAATAGTAAAACTGTGTTTGGTTGAATGTAATAGAGGTGTAATAGCATAATGGAGAAAACTAAAATGACCAGAATACCCTTAGCATAAATTTGTTTTGGTAAATGATTATTGTTATTGTTATTTAAATTTTAATAAGATTATTTATTATCAAAAATAAATAATTTAATCATATTTAAACATAATTATTATTTAATATATTTTAATTAAAATATATAATTTAATAAAATTCTAATAATCAATATTCTTATATGAATTTACTAAAATCAT…
Gh_A04G0060	AT1G18440	Peptidyl-tRNA hydrolase family protein	696112	699604	3492	13	CTAGGGCACGTTTGGTTCGCTGTATTGGATTAGAGGTGTATTGGATTAGAGGTGTATTGGATTAGAGGTGTAATGGAATAGATGTGTAATAGCAAATCAACTGTTTGGTTGAATGTAATGGAATAGAGGCGTAATAGTAAAACTGTGTTTGGTTGAATGTAATAGAGGTGTAATAGCATAATGGAGAAAACTAAAATGACCAGAATACCCTTAGCATAAATTTGTTTTGGTAAATGATTATTGTTATTGTTATTTAAATTTTAATAAGATTATTTATTATCAAAAATAAATAATTTAATCATATTTAAACATAATTATTATTTAATATATTTTAATTAAAATATATAATTTAATAAAATTCTAATAATCAATATTCTTATATGAATTTACTAAAATCAT…
Gh_A04G0060	AT1G18440	Peptidyl-tRNA hydrolase family protein	696112	699604	3492	13	CTAGGGCACGTTTGGTTCGCTGTATTGGATTAGAGGTGTATTGGATTAGAGGTGTATTGGATTAGAGGTGTAATGGAATAGATGTGTAATAGCAAATCAACTGTTTGGTTGAATGTAATGGAATAGAGGCGTAATAGTAAAACTGTGTTTGGTTGAATGTAATAGAGGTGTAATAGCATAATGGAGAAAACTAAAATGACCAGAATACCCTTAGCATAAATTTGTTTTGGTAAATGATTATTGTTATTGTTATTTAAATTTTAATAAGATTATTTATTATCAAAAATAAATAATTTAATCATATTTAAACATAATTATTATTTAATATATTTTAATTAAAATATATAATTTAATAAAATTCTAATAATCAATATTCTTATATGAATTTACTAAAATCAT…
Gh_A04G0060	AT1G18440	Peptidyl-tRNA hydrolase family protein	696112	699604	3492	13	CTAGGGCACGTTTGGTTCGCTGTATTGGATTAGAGGTGTATTGGATTAGAGGTGTATTGGATTAGAGGTGTAATGGAATAGATGTGTAATAGCAAATCAACTGTTTGGTTGAATGTAATGGAATAGAGGCGTAATAGTAAAACTGTGTTTGGTTGAATGTAATAGAGGTGTAATAGCATAATGGAGAAAACTAAAATGACCAGAATACCCTTAGCATAAATTTGTTTTGGTAAATGATTATTGTTATTGTTATTTAAATTTTAATAAGATTATTTATTATCAAAAATAAATAATTTAATCATATTTAAACATAATTATTATTTAATATATTTTAATTAAAATATATAATTTAATAAAATTCTAATAATCAATATTCTTATATGAATTTACTAAAATCAT…
Gh_A04G0063	AT1G12460	Leucine-rich repeat protein kinase family protein	854326	854327	1	3	C
Gh_A04G0072	AT2G21110	Disease resistance-responsive (dirigent-like protein) family protein	983379	983393	14	9	AACTTACCGGTATT
Gh_A04G0096	AT5G55340	MBOAT (membrane bound O-acyl transferase) family protein	1303950	1304414	464	2	GATTTTGTTAAGAAATGGCTTAAAATTGGTAGTGGATTGTTGTTGTTGGTAGTGGGTTGTTGGTGGTAGTGGATTAGTGGATGGTTGTTGGTGTCCATTTTCAACCACAAATCTTTGCCAAAGTTTTGGACAATTATGTCCTTGAACTCTCTTATAAATAGAGAGGTTCATTAGCCATATTCATCATCCCAAACCAAGAGAGAGCAAAGCTTGTTCTTTGAAAGCTAGGATTTTAGCTTTCGGGTTTTCTATAGGGGTTGAGAGTTGTGAGGTTCTCGGGTTGTGTCTTGAGTGTAAAACACTTGTAATCTTCATCTTGTTATAGTGAAATTTCTTTTCGCCTCTGCCCGTGGACGTAGGCATTAAAGCCGAACCACGTAAATCCTTGTGTTCACTTTA…
Gh_A04G0101	AT5G55260	protein phosphatase X 2	1332889	1332890	1	2	G
Gh_A04G0136	AT2G05710	aconitase 3	1789780	1795062	5282	2	TTGCTTTGTCGAGGACCGCACTGATGGTCGTGAAACTAACTAAAAATTCGACTTAAGGCAAGCGCACCTATCGAACAATAATATAGCTATGGTGAGACCGGAATATCGTATCCACAAGGACTAAGAGTACTAGTAGTTACTCTCTTTTTATTATTTAGCCTAAGAATTAAAGTGAGTTTTTTTAAACTAAAACTAATTATCTAAATTAACTAAGACTACGACAGAGATGAAAGTTGGAAAATACTTTTTGAAAAATTAATAGAGAAGACAATACCCAAGGAAGAATCTACTTAGACTTTACTTATTACTTTTGACTTAGACGATTTATTCATTTGACTTATTCTGTAGAAATCCCTAATTTATGTTATCATCTCTCTCGAGACTAGAAACAACTGACTC…
Gh_A04G0141	AT1G20970		2097052	2097053	12	2	CGAGTTGCGTTA
Gh_A04G0180	AT3G09790	ubiquitin 8	3384669	3384707	38	6	GCTGATCTGGTGGAATCCCTTCCTTGTCCTGGATCTTA
Gh_A04G0212	AT5G11340	Acyl-CoA N-acyltransferases (NAT) superfamily protein	4304961	4305090	129	2	CATCAACTTCTATAAGAAATTTGGATTTGAAATCACAGAGACAATCAAGAAGTATTACACAAATATTGACCCTCCCAGACTGCTTTGTTCTCACAAGCGAAGAAATAACAATTAAAAGCTGGTAATGTT
Gh_A04G0234	AT4G27220	NB-ARC domain-containing disease resistance protein	4747109	4749266	2157	3	GGTGAGAGAGTTTTGGCAAAACTCTGGTGGGTATCACTTTCAGAGTGTAAACAAAAAGGCTAAGATACCTTAGATTGATCAACATATCCATGCCTTCAGGGACTTTTTCAATGCTGGTGTAATTAAGATCCAGCTTCTTCAATCTTTGAAGCTTTGAAAGACAAGGCAAAGCTCTTAACTCTTCACAACCTTCAAGCAGCAATGCGGTGAGATTCTTTAAGTCAGAGATGGAATCTGGCAAACATTCGATGTTCGTAAAGGACAAATCAAGAACACTTAGAAAAGGCATGTTCATAAAGAAAGAATTTGGGATCTTCTTTATAGGATTCCGCCCTAGTAACAAAGTTGTAAGCAGTTGGCATTTTGGAGGCGACATGTCTATGGGAATCTCTGATATGG…
Gh_A04G0234	AT4G27220	NB-ARC domain-containing disease resistance protein	4747109	4749266	2157	3	GGTGAGAGAGTTTTGGCAAAACTCTGGTGGGTATCACTTTCAGAGTGTAAACAAAAAGGCTAAGATACCTTAGATTGATCAACATATCCATGCCTTCAGGGACTTTTTCAATGCTGGTGTAATTAAGATCCAGCTTCTTCAATCTTTGAAGCTTTGAAAGACAAGGCAAAGCTCTTAACTCTTCACAACCTTCAAGCAGCAATGCGGTGAGATTCTTTAAGTCAGAGATGGAATCTGGCAAACATTCGATGTTCGTAAAGGACAAATCAAGAACACTTAGAAAAGGCATGTTCATAAAGAAAGAATTTGGGATCTTCTTTATAGGATTCCGCCCTAGTAACAAAGTTGTAAGCAGTTGGCATTTTGGAGGCGACATGTCTATGGGAATCTCTGATATGG…
Gh_A04G0269	AT4G26090	NB-ARC domain-containing disease resistance protein	6025460	6025461	15	2	TCTTCTTCTTCTTCG
Gh_A04G0274	AT1G53130	Stigma-specific Stig1 family protein	6199425	6199738	313	3	ATCGAGCACATATTCTTTTTCGTCATTAAATTCTTCCATTACGAATGAGAAGGTTGGTTGAGGATGCAAAGATAAGAGGACTGAAATAGTAAGGGAGAGGATGGCAATGAGGTAGAGAGTGTTAGAAGCCATTGTTTTTCAAATGGAAGGGAGTTTTTGCACAAAAGTGTATAGGCTAAAGGAAAGTGGAGAGGGTGTTTAATCTAAGCTGCATATTTATAATAGATTACCCCATAATTTTAGGAAAAGGAAGCCATGTTTTTCAAATACAAAAGTCTTTGATAAAAATTGCAAGTTATGTTATTAGGTTACT
Gh_A04G0374	AT1G78580	trehalose-6-phosphate synthase	10623990	10624027	37	3	TGAGGCATCCGTCGGTGCCAGAAAAGATCTCATGGAG
Gh_A04G0390	AT1G67390	F-box family protein	11507842	11510587	2745	3	TTTTCTATTTTTTTTATAAAGTTTATATTTGATGAGTGTTATATAAATGCTTATTTTACATTGGTTATTAGAATTATACACCTTTACTTTGTATTTTATTATAAAGGCTTATTTTATTTTTATTTTAATCTATAAAATAGTTTTGATCTTTTGCTATACATTTATGTTAATAAGCAATTTTTGAATCATACATCTTTTATCGATACCTAAATAATTTATATATCCATGTATGTTTTGTTTTTAATAAGTAAATTGGTTATCAAGTTATATAATATTGTATTAAATAAATGTTTGGTTTATTTTTGTGCTATTAGGATAAGTGTTGGGTGTAATTGTAAAATACATTATATTTTTAATGAGAGAAATTAGATTCATGAATTCGGAAAAAATTAGTTTCTA…
Gh_A04G0390	AT1G67390	F-box family protein	11507842	11510587	2745	3	TTTTCTATTTTTTTTATAAAGTTTATATTTGATGAGTGTTATATAAATGCTTATTTTACATTGGTTATTAGAATTATACACCTTTACTTTGTATTTTATTATAAAGGCTTATTTTATTTTTATTTTAATCTATAAAATAGTTTTGATCTTTTGCTATACATTTATGTTAATAAGCAATTTTTGAATCATACATCTTTTATCGATACCTAAATAATTTATATATCCATGTATGTTTTGTTTTTAATAAGTAAATTGGTTATCAAGTTATATAATATTGTATTAAATAAATGTTTGGTTTATTTTTGTGCTATTAGGATAAGTGTTGGGTGTAATTGTAAAATACATTATATTTTTAATGAGAGAAATTAGATTCATGAATTCGGAAAAAATTAGTTTCTA…
Gh_A04G0391	AT1G80960	F-box and Leucine Rich Repeat domains containing protein	11507842	11510587	2745	3	TTTTCTATTTTTTTTATAAAGTTTATATTTGATGAGTGTTATATAAATGCTTATTTTACATTGGTTATTAGAATTATACACCTTTACTTTGTATTTTATTATAAAGGCTTATTTTATTTTTATTTTAATCTATAAAATAGTTTTGATCTTTTGCTATACATTTATGTTAATAAGCAATTTTTGAATCATACATCTTTTATCGATACCTAAATAATTTATATATCCATGTATGTTTTGTTTTTAATAAGTAAATTGGTTATCAAGTTATATAATATTGTATTAAATAAATGTTTGGTTTATTTTTGTGCTATTAGGATAAGTGTTGGGTGTAATTGTAAAATACATTATATTTTTAATGAGAGAAATTAGATTCATGAATTCGGAAAAAATTAGTTTCTA…
Gh_A04G0398	AT5G25140	cytochrome P450, family 71, subfamily B, polypeptide 13	11722235	11722250	15	2	TTTCAGGCTCGAACA
Gh_A04G0410	ATCG01280	Chloroplast Ycf2;ATPase, AAA type, core	12129456	12129462	6	8	CTAATG
Gh_A04G0463	AT3G44150		18899962	18900064	102	5	CTGCCGTCATCATCAGAAGGAGAGGAAGAAAATAAACCGCCGGTTTCACCATTTTTCAAAACTGGAAAATATCCCTTCAAACTTTTGAAGTTGTGTGTTTTT
Gh_A04G0594	AT3G53200	myb domain protein 27	40619871	40619872	9	2	GTAGTAGTA
Gh_A04G0605	AT1G29950	basic helix-loop-helix (bHLH) DNA-binding superfamily protein	41079436	41083437	4001	2	CTAAGGTCACGTTTGGTTCGCTGTATTGGATTAGAGGTGTAATGGAATAGAGGTGTAATGGAAAAGCTGTGTAATAGCAAATCAACTGTTTGGTTGAATGTAATGGAATAGAGGCGCAATAGTAATCCTGTGTTTGGTTGAGTGTAATAGAGGTGTAATAGCATAATGAAAAAACTAAAATGACTAGAATACCCTTAGCAGAAATTTGTTTTGGTAAATGATTATTGTTATTGTTATTTAAATTTTAATAAGATTATTATTATCAATAATAAATAATTTAATCATATTTAAACATAATTATTATTAAATATATTTTAATTAAAATATATAATTTAATAAAATTCTTAANNNNNNNNNNNNNNNNNNNNNNNNNNNNNNNNNNNNNNNNNNNNNNNNNNN…
Gh_A04G0614	AT2G37020	Translin family protein	41904326	41904329	3	2	CTT
Gh_A04G0619			42087954	42088938	984	4	NAGCTTTTCGAAACAATTTAGTTTTTTCTTTTAAAATTGTTAAAGCTATAAAACATTTCGTTTTCCATTTTTTTATTTTTTTTTTTAGTTCTTTAAAAATAGGCTCAAAAAACGAACGCCGTTTTCGAGGAGAGCCGAAAGGTAGTTCAGTTTCCATTCCCCAAACTGTTAAAAAGCAAAAATCATTCTTTTGACCTTTCTTTTTTTTCATTGGATCTTTATGAGAGGGTTGTAGTTTAAATCTGTGCCAAGGTTTCAGGCAAAAAGGAAATAGGATCTTTATCTGAATACCGTCTGTTAACCAGTTTTTTGGAAATTCGGTTTCGGATAATTGAACACCATTATAAGTGCATTTAACATGCATTTCTCGATTCCAATCCGTTAAATCCTCAGACCACT…
Gh_A04G0621	AT2G37040	PHE ammonia lyase 1	42639780	42639795	15	2	GACTAGCGCAAGGCC
Gh_A04G0623	AT3G53460	chloroplast RNA-binding protein 29	43263198	43263578	380	2	AGGTAAATTTTTTTTTTCTTTTTCCCCCTTTGCTTTTACCTGTAATTCACCATGTTTATGTTTATGTTTATGAATGACTTGCTTTGTTTTCATCATGTTCTGTTTTCACACAGAGGCTTGCCCTTTAGTTTGAATTCAAGCATAGTATGAACCTTTATTTCTGATATGTTGAATTATAGTATGGAAGAAACTTTTAATTTCGAGATGAAAATTGAATAATTAAAAAGACATTTAGCCAATTGAAGGGTCATGATATACATTTAGTGATTTAATTGAGCATCCATTGAAATATGGACCTTGTTGCTTCACTCCAATCATTTGGGAAGTTAACAAACTAGATGTACACTCCGTTTTGATGTGTTGAAATTATTGCTTTTGAC
Gh_A04G0806	AT2G38290	ammonium transporter 2	53551964	53552865	901	2	TAAACTGCACCCCTTGTTTCTCTTGGGAGTATGAGTCTGCAGAGATCTGGCTCTGCCAACAGCCCGGTGAGGAGGCCGCCCAACAGGCCGGCCACCGCGTGTGTGTGAAACACACCAAGAGTATCATCTACCTGTGGTTAGATAAAAAACATAATATTACAGTCAAACCTTTAAAACTTCATTACATATGGGAAAATATAATATCGGCATTTGGCAACCTCTAGTTTCTGACTTGCAATAAAACCAACTTGTTCTTTAAATAAGGAAATTAAGAAGTAGACATATAAAGGTCAAGATAACAGTACTTCACAGAAAACCCAATGGGATTTTTATAATTAAGAGTGGGTTTTCATTATATAGTCCGTATATAATAGTCAACATTGATGAGCTTTGGCTATT…
Gh_A04G0848	AT5G56660	IAA-leucine resistant (ILR)-like 2	55365281	55365304	23	4	CCTTATCGTTGGCCTGTGGCTAC
Gh_A04G0863	AT3G26740	CCR-like	56075838	56075937	99	2	GTAAGTATAACTTTACACTGACTCAACCGGCTTTTTTATTAACCAGGGTGATCATCTGTGTCCTGCATCGACTTGCTTTTTTTGTTGTTGTTGTTGCAG
Gh_A04G0962	AT2G41480	Peroxidase superfamily protein	59228186	59228269	83	2	ATCTTCAATGTTCATTTTAATTAACTTTAGAACATACTTTGCGGATTTCACCAGCAGTTCCCGTTTTCACTCCAATGTTGCTC
Gh_A04G0982			59533274	59533289	15	2	GGTTTTGGCAATTCA
Gh_A04G0997	AT5G42500	Disease resistance-responsive (dirigent-like protein) family protein	59925741	59925742	18	3	TAGAAGTGAAGGTGAGAT
Gh_A04G1018	AT3G43980	Ribosomal protein S14p/S29e family protein	60190570	60190706	136	2	CTGCAAAATAGAAGACATAAGAACAACACCCAGAGGTTAAGAAATTGCTGATACAAAAGAAAAAGAATATGAAGATTATGGTAGCGATAAACGATTAACCATCGAAAGAGTAATCAACGAAGTAACAATGCGATAC
Gh_A04G1092	AT5G07280	Leucine-rich repeat transmembrane protein kinase	61003626	61003661	35	2	TAAAGGTGGATCCGAAAATGTCTATAAGGTCGAAT
Gh_A04G1108	AT4G31940	cytochrome P450, family 82, subfamily C, polypeptide 4	61204801	61204802	1	3	A
Gh_A04G1114			61293327	61293344	17	7	ACGGAAGACGAGAATCA
Gh_A04G1124	AT1G66510	AAR2 protein family	61452647	61454192	1545	3	TTTGAAAGAATTCTTGGGGTGCTCTCTGGCTTGCTTCTACCAGTACTTCTATACACTTGTATTGATAGAAGTGTTACAAAGTTGTAAAATTTGTTTTGAATCAAGATTTTTGGGAGGCATTGAGTTTCTAAACACTTTGAAAATAATTTTAATGGCTTATATCAATTGATTGCAAGTTGGACTAAAGAGAATTTATAATTTGACTTTGTTATATCAAAACATTTGAAAAACTAGGATAACAATCTCTCCCTCCTTAATATAACAAAACCATTGAAACAATTTGCTAACTCCCCTTTACTCGAACATTATTTTCAAGTTAAGCTCCCTTTCAAAAAATATTTGATGAAGACTTTGTATAAAAGTATTGAATTTATTTTCAACTTTAATAATGGAAGAATT…
Gh_A04G1278	AT1G69580	Homeodomain-like superfamily protein	62813723	62813724	8	3	ATCACTAC
Gh_A05G0011	AT2G24370	Protein kinase protein with adenine nucleotide alpha hydrolases-like domain	205216	205219	3	2	AGA
Gh_A05G0017	AT3G10700	galacturonic acid kinase	255990	255991	1	2	C
Gh_A05G0137	AT5G19960	RNA-binding (RRM/RBD/RNP motifs) family protein	1491687	1491690	3	3	GAT
Gh_A05G0146	AT3G24420	alpha/beta-Hydrolases superfamily protein	1585866	1585867	23	2	AGTCAACTGAGGAAGATGCCTAT
Gh_A05G0168	AT3G24550	proline extensin-like receptor kinase 1	1808543	1808570	27	4	CTCCGCCGCCTTCCTCATCAACACCAT
Gh_A05G0188	AT4G26300	Arginyl-tRNA synthetase, class Ic	1991474	1991475	1	18	C
Gh_A05G0395	AT4G32660	Protein kinase superfamily protein	4406481	4406489	8	2	AAGTACCG
Gh_A05G0402	AT3G42640	H(+)-ATPase 8	4548419	4548420	1	2	T
Gh_A05G0428	AT5G57940	cyclic nucleotide gated channel 5	4786502	4786516	14	11	AGCCGGTGTTTCCA
Gh_A05G0428	AT5G57940	cyclic nucleotide gated channel 5	4789311	4789312	1	3	T
Gh_A05G0428	AT5G57940	cyclic nucleotide gated channel 5	4794946	4794947	1	3	T
Gh_A05G0441	AT5G48930	hydroxycinnamoyl-CoA shikimate/quinate hydroxycinnamoyl transferase	4900919	4901012	93	2	CGATGGGAGCTTGTCTGTTATGTCATGCTTGGATACTTCTCATATGAAAATTTTTGGGCAGCTTTTTAACGAGTTCTAGAGGGCAATCGATTT
Gh_A05G0474	AT4G31910	HXXXD-type acyl-transferase family protein	5179246	5179247	7	2	GAAGTTA
Gh_A05G0552	AT3G45140	lipoxygenase 2	5913550	5913656	106	2	CCTTCAAAAAAAAAAAAGAACAAATTAGCAATCGATTAAATAATCATGCAAAATAAAATTAAAGTAATCTAACAAGTTAAAGTGACTATCTGAGAGAGAGAACTAA
Gh_A05G0585	AT5G25610	BURP domain-containing protein	6275168	6275276	108	2	CCTACATATATTTCATTTGCAGAGAGATATCTAGAGCATTAGAAGACTTACCTGAATTATATATGTCTACTCAATCATTGAGGAAAAGAAAAGAAAATTGAAAACAAA
Gh_A05G0624	AT3G43600	aldehyde oxidase 2	6575876	6575877	1	4	A
Gh_A05G0660	AT2G27385	Pollen Ole e 1 allergen and extensin family protein	6916330	6916410	80	2	CCTGCAATTGTAAAGCCTATATGATTAAGTAGTAGGACAACATTTAAAAAACAACTCAAAAGAGGGAAAATTAGAGGGAA
Gh_A05G0666	AT2G27460	sec23/sec24 transport family protein	7025845	7025846	1	3	T
Gh_A05G0671	AT1G08360	Ribosomal protein L1p/L10e family	7080426	7080560	134	2	ACCTGCAATTAAGACACAATCAGCATCGTGAAAATTATTGCAAAATCACATACTTATGCTCTATCAAAAGCATTTACGCGTATATATATGCTGCAGGAGCAATCAACCTAAACAAACCAAAGATAAGAAGACTT
Gh_A05G0714	ATCG00750	ribosomal protein S11	7466739	7466740	1	4	A
Gh_A05G0802	AT1G07530	SCARECROW-like 14	8082713	8082717	4	2	CCAA
Gh_A05G0927	AT2G28120	Major facilitator superfamily protein	9198534	9198535	1	2	C
Gh_A05G0947	AT2G30170	Protein phosphatase 2C family protein	9346491	9346512	21	2	TTAGATTGAAGCATCGAAGCT
Gh_A05G0975	AT1G16860	Ubiquitin-specific protease family C19-related protein	9707115	9707117	2	2	AT
Gh_A05G1097			11182251	11182252	1	12	G
Gh_A05G1279	AT4G18975	Pentatricopeptide repeat (PPR) superfamily protein	13008655	13008656	13	2	TTTGATCATCATA
Gh_A05G1297	AT5G45860	PYR1-like 11	13309856	13309857	1	2	C
Gh_A05G1347	AT2G33850		13830935	13830959	24	6	TCAGGCTCAGGCTCAGGCTCAGGC
Gh_A05G1347	AT2G33850		13830935	13830953	18	2	TCAGGCTCAGGCTCAGGC
Gh_A05G1387	AT1G16250	Galactose oxidase/kelch repeat superfamily protein	14420057	14420058	18	2	TCCAATGCTTCTAGTTAT
Gh_A05G1404	AT1G61260	Protein of unknown function (DUF761)	14503675	14503691	16	2	TGGAAATGGTTAACCG
Gh_A05G1424	AT1G61720	NAD(P)-binding Rossmann-fold superfamily protein	14789330	14789763	433	2	CTGCATAAAATTGAGATTAATTAACCCCATTTATATGTTTTGCTTACTTTGTTTGGCTTTTGGGTGACGCGAGAAAAATCAAAATTAAAAAAGAAAACTCTACCCATTACACAGTTGATATCTCATATCATGGTAAAAGCTTAAATGGTCTGAGGAAGGGGTTAAAAAGCCCTGGAATTCTTGGCCAGCCTAAGGAGTATAAAAAGGAAAAAAAACGGAGGAGGTAAATCATATATTAGAATGGACCATCAAAACCGAACGGATGAAAACTAGGGAGTTAGGCAGTTGTAGTAATCTAGTAACAACTGTTACCACCTGCTACTGAAAGTTTCCCTTGTAAGAGGGACGGATCAACATTTCTCCTAGTAAGCAAGCAAAATGAGAACAGACAATTCCATA…
Gh_A05G1706	AT3G47810	Calcineurin-like metallo-phosphoesterase superfamily protein	17754571	17754572	1	2	C
Gh_A05G1899	AT1G28230	purine permease 1	19907543	19916334	8791	2	TGCATCTCCTTCCTCCATCTCCAAGCTATTTGTAACAGAATTTATCAAAGAAACAGAGGTCAATTACATGTACGGAACAAGCTAAAGTTAACAGAATTTAGTATGTAATGAATAGTTATTACATGGAGACTATGGCAAAGGCCATTTTCTTATCCAAATATCCATGAAATGAATTCCTATAAACAACTAATAGCCAACCAAATTGCCATTAACAACTGTTTGGGATTATGGATTACGATGAAAACGAAATTCTACCGTGCCCTTTTTTTTGTCTACCAATTCGCGAAATATTTATTTTTCATTTTGGTATTGATTTTTTTTTTCAATTTTATATCTAAATTCTAATCACTTTTTAATTTGCTAACTAAAATAATCACCAATCACAAAGTGTCATGTGGG…
Gh_A05G1899	AT1G28230	purine permease 1	19907543	19916334	8791	2	TGCATCTCCTTCCTCCATCTCCAAGCTATTTGTAACAGAATTTATCAAAGAAACAGAGGTCAATTACATGTACGGAACAAGCTAAAGTTAACAGAATTTAGTATGTAATGAATAGTTATTACATGGAGACTATGGCAAAGGCCATTTTCTTATCCAAATATCCATGAAATGAATTCCTATAAACAACTAATAGCCAACCAAATTGCCATTAACAACTGTTTGGGATTATGGATTACGATGAAAACGAAATTCTACCGTGCCCTTTTTTTTGTCTACCAATTCGCGAAATATTTATTTTTCATTTTGGTATTGATTTTTTTTTTCAATTTTATATCTAAATTCTAATCACTTTTTAATTTGCTAACTAAAATAATCACCAATCACAAAGTGTCATGTGGG…
Gh_A05G1900	AT1G28220	purine permease 3	19907543	19916334	8791	2	TGCATCTCCTTCCTCCATCTCCAAGCTATTTGTAACAGAATTTATCAAAGAAACAGAGGTCAATTACATGTACGGAACAAGCTAAAGTTAACAGAATTTAGTATGTAATGAATAGTTATTACATGGAGACTATGGCAAAGGCCATTTTCTTATCCAAATATCCATGAAATGAATTCCTATAAACAACTAATAGCCAACCAAATTGCCATTAACAACTGTTTGGGATTATGGATTACGATGAAAACGAAATTCTACCGTGCCCTTTTTTTTGTCTACCAATTCGCGAAATATTTATTTTTCATTTTGGTATTGATTTTTTTTTTCAATTTTATATCTAAATTCTAATCACTTTTTAATTTGCTAACTAAAATAATCACCAATCACAAAGTGTCATGTGGG…
Gh_A05G1900	AT1G28220	purine permease 3	19907543	19916334	8791	2	TGCATCTCCTTCCTCCATCTCCAAGCTATTTGTAACAGAATTTATCAAAGAAACAGAGGTCAATTACATGTACGGAACAAGCTAAAGTTAACAGAATTTAGTATGTAATGAATAGTTATTACATGGAGACTATGGCAAAGGCCATTTTCTTATCCAAATATCCATGAAATGAATTCCTATAAACAACTAATAGCCAACCAAATTGCCATTAACAACTGTTTGGGATTATGGATTACGATGAAAACGAAATTCTACCGTGCCCTTTTTTTTGTCTACCAATTCGCGAAATATTTATTTTTCATTTTGGTATTGATTTTTTTTTTCAATTTTATATCTAAATTCTAATCACTTTTTAATTTGCTAACTAAAATAATCACCAATCACAAAGTGTCATGTGGG…
Gh_A05G1919	AT1G28590	GDSL-like Lipase/Acylhydrolase superfamily protein	20109483	20109495	12	13	AAGAAGAAGAAG
Gh_A05G2037	AT5G13930	Chalcone and stilbene synthase family protein	22153501	22153502	1	2	A
Gh_A05G2042			22218208	22218215	7	2	AAACGTG
Gh_A05G2051	AT4G08350	global transcription factor group A2	22489206	22489207	1	14	T
Gh_A05G2107	AT4G10120	Sucrose-phosphate synthase family protein	23847006	23847018	12	2	TGTTGCTGTTGG
Gh_A05G2188	AT1G19880	Regulator of chromosome condensation (RCC1) family protein	25177531	25177549	18	3	GCTGAATTGACAGAACCA
Gh_A05G2206	AT1G47270	tubby like protein 6	25486096	25486108	12	3	CTTCTTCTTCTT
Gh_A05G2213	AT2G18500	ovate family protein 7	25590550	25590554	4	2	CCGC
Gh_A05G2226	AT4G31940	cytochrome P450, family 82, subfamily C, polypeptide 4	25736423	25736424	1	7	A
Gh_A05G2439			31329338	31329339	12	3	TCAATGAAATTT
Gh_A05G2453	AT2G07340	PREFOLDIN 1	31954678	31954679	1	5	T
Gh_A05G2456			31968056	31968088	32	4	CTACCGGTCTGTTAGGATGCCTCAGCTGCATA
Gh_A05G2456			31968147	31968148	3	3	CTT
Gh_A05G2456			31968207	31968210	3	18	TCT
Gh_A05G2492	AT1G51590	alpha-mannosidase 1	33035418	33035419	1	2	G
Gh_A05G2493	AT1G73080	PEP1 receptor 1	33156017	33156018	14	4	AACATGCTTGGTTC
Gh_A05G2517	AT3G48320	cytochrome P450, family 71, subfamily A, polypeptide 21	34293546	34293547	1	6	G
Gh_A05G2524	AT1G65550	Xanthine/uracil permease family protein	34745778	34745779	1	2	G
Gh_A05G2541	AT4G08350	global transcription factor group A2	35248624	35248672	48	5	AGATTTAGTAGCTTCAAGACTCCACCACGTGTACCACCATCACCAAGG
Gh_A05G2547	AT3G14460	LRR and NB-ARC domains-containing disease resistance protein	35656863	35663519	6656	2	AAATGGCATGATATAGGATTGGAAAAGTTCAGGGATTACTTCGACCTCAAGTCGATAAGACATTGAGTGCCAATCTATTACTTCAGATTAATTCGATGAGGCACTAGGTATCAATTTACTTTGGTTTAGCCAATGAGACACAAGGTGTCAACTTATTGCTTCGAATTATCCGATGAGGTACTGGGTACCAAACTGGTGTGTTTTGGTTGAATCCGTGTATCCGTCCAAATCTGAGTCGTGTTAATAAGGGTAATTAAAAGAAGTGATATTATGAAAAGTATATGAAAATAGGTGTCAACTTATTGCTTCGAATTATCCGATGAGGTACTGGGTACCAAACTGGTGTGTTTTGGTTGAATCCGTGTATCCGTCCAAATCTGAGTCGTGTTAATAAGGGTA…
Gh_A05G2566	AT3G54770	RNA-binding (RRM/RBD/RNP motifs) family protein	36285720	36285739	19	8	TTGCTGATGGGCCATGCTG
Gh_A05G2597	AT3G17450	hAT dimerisation domain-containing protein	37875786	37881721	5935	3	CCCTCATGCAGGGATTTAAATTGCGGTCGCGGTCGCGTTTTCGGTCGCGTCGCGTTTGTCGCGGTCGCGGACATAACGGACGCTATTGCGGTCACTGCGGGTATCGCGGTCGTGAATTTTTTTCAAATTCGCACAACTTACTGTAAAACATAGTAATTATAATTATAATTATAAAAAGTCACTTTTAATGATTTTTAGAGTGTTTTCTAACACTTATGAACCTTTATTAATATGACATGAGAACACAACTTTTATAATCATTAATTATTCTTATATTTATTTACGAATTTTCTAAGAATGTTATATTAACTAATAACAAAGTAAAAAAAAAAAAAATATTAAACATTTATCATATTTAATAAGTTTGAAAGTTTTTATAAATAAAAGAATTGAGAATTC…
Gh_A05G2597	AT3G17450	hAT dimerisation domain-containing protein	37875786	37881721	5935	3	CCCTCATGCAGGGATTTAAATTGCGGTCGCGGTCGCGTTTTCGGTCGCGTCGCGTTTGTCGCGGTCGCGGACATAACGGACGCTATTGCGGTCACTGCGGGTATCGCGGTCGTGAATTTTTTTCAAATTCGCACAACTTACTGTAAAACATAGTAATTATAATTATAATTATAAAAAGTCACTTTTAATGATTTTTAGAGTGTTTTCTAACACTTATGAACCTTTATTAATATGACATGAGAACACAACTTTTATAATCATTAATTATTCTTATATTTATTTACGAATTTTCTAAGAATGTTATATTAACTAATAACAAAGTAAAAAAAAAAAAAATATTAAACATTTATCATATTTAATAAGTTTGAAAGTTTTTATAAATAAAAGAATTGAGAATTC…
Gh_A05G2597	AT3G17450	hAT dimerisation domain-containing protein	37875786	37881721	5935	3	CCCTCATGCAGGGATTTAAATTGCGGTCGCGGTCGCGTTTTCGGTCGCGTCGCGTTTGTCGCGGTCGCGGACATAACGGACGCTATTGCGGTCACTGCGGGTATCGCGGTCGTGAATTTTTTTCAAATTCGCACAACTTACTGTAAAACATAGTAATTATAATTATAATTATAAAAAGTCACTTTTAATGATTTTTAGAGTGTTTTCTAACACTTATGAACCTTTATTAATATGACATGAGAACACAACTTTTATAATCATTAATTATTCTTATATTTATTTACGAATTTTCTAAGAATGTTATATTAACTAATAACAAAGTAAAAAAAAAAAAAATATTAAACATTTATCATATTTAATAAGTTTGAAAGTTTTTATAAATAAAAGAATTGAGAATTC…
Gh_A05G2597	AT3G17450	hAT dimerisation domain-containing protein	37875786	37881721	5935	3	CCCTCATGCAGGGATTTAAATTGCGGTCGCGGTCGCGTTTTCGGTCGCGTCGCGTTTGTCGCGGTCGCGGACATAACGGACGCTATTGCGGTCACTGCGGGTATCGCGGTCGTGAATTTTTTTCAAATTCGCACAACTTACTGTAAAACATAGTAATTATAATTATAATTATAAAAAGTCACTTTTAATGATTTTTAGAGTGTTTTCTAACACTTATGAACCTTTATTAATATGACATGAGAACACAACTTTTATAATCATTAATTATTCTTATATTTATTTACGAATTTTCTAAGAATGTTATATTAACTAATAACAAAGTAAAAAAAAAAAAAATATTAAACATTTATCATATTTAATAAGTTTGAAAGTTTTTATAAATAAAAGAATTGAGAATTC…
Gh_A05G2597	AT3G17450	hAT dimerisation domain-containing protein	37875786	37881721	5935	3	CCCTCATGCAGGGATTTAAATTGCGGTCGCGGTCGCGTTTTCGGTCGCGTCGCGTTTGTCGCGGTCGCGGACATAACGGACGCTATTGCGGTCACTGCGGGTATCGCGGTCGTGAATTTTTTTCAAATTCGCACAACTTACTGTAAAACATAGTAATTATAATTATAATTATAAAAAGTCACTTTTAATGATTTTTAGAGTGTTTTCTAACACTTATGAACCTTTATTAATATGACATGAGAACACAACTTTTATAATCATTAATTATTCTTATATTTATTTACGAATTTTCTAAGAATGTTATATTAACTAATAACAAAGTAAAAAAAAAAAAAATATTAAACATTTATCATATTTAATAAGTTTGAAAGTTTTTATAAATAAAAGAATTGAGAATTC…
Gh_A05G2597	AT3G17450	hAT dimerisation domain-containing protein	37875786	37881721	5935	3	CCCTCATGCAGGGATTTAAATTGCGGTCGCGGTCGCGTTTTCGGTCGCGTCGCGTTTGTCGCGGTCGCGGACATAACGGACGCTATTGCGGTCACTGCGGGTATCGCGGTCGTGAATTTTTTTCAAATTCGCACAACTTACTGTAAAACATAGTAATTATAATTATAATTATAAAAAGTCACTTTTAATGATTTTTAGAGTGTTTTCTAACACTTATGAACCTTTATTAATATGACATGAGAACACAACTTTTATAATCATTAATTATTCTTATATTTATTTACGAATTTTCTAAGAATGTTATATTAACTAATAACAAAGTAAAAAAAAAAAAAATATTAAACATTTATCATATTTAATAAGTTTGAAAGTTTTTATAAATAAAAGAATTGAGAATTC…
Gh_A05G2613			38981734	38981735	1	2	G
Gh_A05G2621			39401554	39401555	1	2	G
Gh_A05G2626	AT2G21820		39685349	39692475	7126	2	TAGTGTTAGGTAAAACTCGAGTTTTCAAATGAAAATGATATTTTATCAAAAATACCGTGAATACGCAAATACATTTTGAAAATTGAATGTTGATTTGTAAATGATTAATGTTTTGAAAACGAATGACATGATTTGAAAATAACATAAGATAATGAAATGAAAAAGGAGATTTAGCTGTAGGTTGGGTTTAAAATGTTAAACTCCTCTTTTTTTAATATCCCTCCACTTTAACATAGTCACTGGTGGCCAGGGTCTAGTTTGGAAATGACCTAGGGTTTAAAACCACATCAATATCTTGGACTTTGCAATGGTCACCAACATCTTCCATTGGAATATCAATATCTTGAAAGAAAAAGTTACTCCCAAACACCTCAACTCTTTATATATTTTTAACACTAA…
Gh_A05G2711	AT5G07900	Mitochondrial transcription termination factor family protein	46909713	46913489	3776	3	CTTACGCTGTGTTTGGTTCAATGTATTAGGTAATCCATTACTGACCGATTACGCGCCTATTACATTACGCCCCTAATCCGGCGTTTGGTTCGCTGTAATAGGTATTACGGGCGTAATACAATCCCGACCTAATCCCCAAATTCCCTGCTTTTCTAATCCCTTCCCAAATCGAGTAATAGGTATTACGTCTGGCTTCCCTCCCCAACTCTCTGTTTTACCCTCCCTCCCTACCCGACCCTCTCCTCTTCTATCCTCATAATTTCTCCTCCCAGTTGCATTTTGGTGGAAAAAAACAAAACAAAACCAAACAAAAACAGAAATGGGTTTCCCCGATGCATCCGCAATCGGCGGAGGCCCGAAACCTGACTCTGAATCTGCCCTCCTCCTCTGCACATTCCT…
Gh_A05G2730	AT5G59080		49765747	49765756	9	8	GACATATAN
Gh_A05G2776	AT1G40087	Plant transposase (Ptta/En/Spm family)	55941985	55941999	14	3	NCAGCTTTTTGAGA
Gh_A05G2788	AT1G70230	TRICHOME BIREFRINGENCE-LIKE 27	57119281	57119286	5	2	TCCGG
Gh_A05G2835			62336918	62343454	6536	6	CCGCGANTGAATGCGTTGTAAACAACATCGGAGGTGGTGCGGGTGCATCGTCGCCTCTTGCCACCCCCGCGTGTCGGAGCGGCCTGTCTTTTCGTTCTTTTGTCGTAAATATATAGAACGACTCTCGGCAACGGATATCTCGGCTCTCGCATCGATGAAGAACGTAGCGAAATGCGATACTTGGTGTGAATTGCAGAATCCCGTGAACCATCGAGTCTTTGAACGCAAGTTGCGCCCCAAGCCATTAGGCCGAGGGCACGTCTGCCTGGGTGTCACGCATCGTCGCCCCCATCCAACCATGAGCCCTCGAGCCTCGGTTGGACCGCGGGCGGAAATTGGCCTCCCGTGCGCTCACAGCCAGCGGTTGGCCTAAATTCGAGTCCTCGACGACATCATCGT…
Gh_A05G2850	ATCG01280	Chloroplast Ycf2;ATPase, AAA type, core	64418808	64418809	1	5	C
Gh_A05G2858	AT3G59350	Protein kinase superfamily protein	65001023	65001024	1	3	C
Gh_A05G2896	AT5G05450	P-loop containing nucleoside triphosphate hydrolases superfamily protein	69329123	69329124	1	2	A
Gh_A05G2948			72420584	72420585	17	2	AACCATCAATGACCGAT
Gh_A05G2948			72420601	72420602	17	8	AACCATCAATGACCGAT
Gh_A05G2951	AT3G27090	DCD (Development and Cell Death) domain protein	72613218	72613318	100	2	AGGTATCGGAATTGTTCTATTTTATGCAAGTTCTTTTTCTTTTTTTTCGCTAATCAAATTCTTGTAGCCGTGGCTCACGAGTTCCATATCATACTTTTGC
Gh_A05G3133			80847995	80848012	17	6	ATAAAGTACGAGCTTCC
Gh_A05G3247	AT1G47570	RING/U-box superfamily protein	84854539	84855421	882	2	TCTTGCTTAATTCAGTATTATAGATTGCCATAATTGATTTTAATTCTAGATTCCTTCTATTGCCTTCAGCAACGGATGCTTTTCTGAGTGGTTAAAGAGGTCACAGAAGAAACATTCAGGTGTGCTATGTCCCCAGTGTAGAGCTGTTGTACAATTTGCTGGAAGAAACCCATTTCTGCACAATATCGAGGAGGTAAAATTCTGAATTTCTTTTTATTTTATAACTATTTGGGTAATATGGCTTGAATCATCTCCTATGACTAGAGCACCCTATAAAGTAAATCACAAATTATAAATTTAATCAAAGGTATTGACTTGACACCTTGTTTGAAGGAAGAGAAATTATTGCTCTTATTTTGTAAAAAAGGTTACTTGAAATCCTAAATTACCCTAAACTTG…
Gh_A05G3247	AT1G47570	RING/U-box superfamily protein	84854539	84855421	882	2	TCTTGCTTAATTCAGTATTATAGATTGCCATAATTGATTTTAATTCTAGATTCCTTCTATTGCCTTCAGCAACGGATGCTTTTCTGAGTGGTTAAAGAGGTCACAGAAGAAACATTCAGGTGTGCTATGTCCCCAGTGTAGAGCTGTTGTACAATTTGCTGGAAGAAACCCATTTCTGCACAATATCGAGGAGGTAAAATTCTGAATTTCTTTTTATTTTATAACTATTTGGGTAATATGGCTTGAATCATCTCCTATGACTAGAGCACCCTATAAAGTAAATCACAAATTATAAATTTAATCAAAGGTATTGACTTGACACCTTGTTTGAAGGAAGAGAAATTATTGCTCTTATTTTGTAAAAAAGGTTACTTGAAATCCTAAATTACCCTAAACTTG…
Gh_A05G3254	AT1G06470	Nucleotide/sugar transporter family protein	85058432	85058483	51	2	GCAAAAGTATTTGAGTCATGCACCAGCGGAATCCAGACATAACAGCCGCAA
Gh_A05G3290	AT4G31850	proton gradient regulation 3	86282251	86282254	3	8	TTC
Gh_A05G3327	AT1G31130		87043402	87043635	233	4	AACAGCCGAAGTGGAGAGAAGTGAAAGGATGAGAAAGAAAGTGAAATATGCAGCTTTGAAGAGCCAAAGTGCAACCCATTCGGATGATATTACATCGGAAAGTTTATCATATCCAGGAGTTCCAGCTTGGGTATAATTCAATGTGTCTTCATTATTGAGGATATTAGCAAAAAGGAGCTGAGAGATTTGGATATGAGCTAGAAAAATGAAAGAGAGAGGGAAAATAAAGGATA
Gh_A05G3343	AT1G11300	protein serine/threonine kinases;protein kinases;ATP binding;sugar binding;kinases;carbohydrate binding	87396038	87396039	1	27	A
Gh_A05G3344	AT1G11300	protein serine/threonine kinases;protein kinases;ATP binding;sugar binding;kinases;carbohydrate binding	87401139	87403704	2565	3	GAGAACTCATCATCGAAACTTAGTTCGACTACTAGGATACTGCCATGATGGAGCTAATAGGCTGTTGATATACGAGTATATGATCAATGGATCACTTTCCGATGTACTCTTTACACCCGAAAGACGACCTTGTTGGATCGATAGGGTGGAAATCGCTCGCGACGTAGCTCGAGGTCTCCTCTATCTTCATGAAGAATGCGAGACTCAAATAATCCATTGTGACATCAAGTCTCAGAACATACTAATGGACGAAAACGGGGAAGCGAAAATATCCGATTTCGGATTGGCCAAGTTGCTAAAGCCAGACCAAACCAAGACCTTCACTGGGATCAGAGGAACAAGGGGGTACGTTGCACCAGAGTGGCACAGGAAACTACCGGTGACAGTGAAAGCAGATGT…
Gh_A05G3433	AT1G65440	global transcription factor group B1	89348608	89348609	1	2	G
Gh_A05G3460	AT4G29510	arginine methyltransferase 11	89918214	89923282	5068	3	AAAGAGCTTGTTTGGTTTGGTGTATTGGCTAAGCCAATACACCCCTAATCGGTGGGCCCCATTTAATCCCACTTCAATCCTCTGTTTGGTTCAGGGTATTGGCTAATACCCGTCTATTACATTACACCCCTAATCCCCAAAATCCACCGATTTCTATTACGTTCCTCTTTCTCAGATTAGGTGCTGCTTGAGTTTTAGACCCTGTTTTACCCTCCTGCTTCCCCTTTCCGTCTTCTGTTTCTTCCTTCTGTCTTTCTTTTGCTGAAGATTACAATAGAATCGACGCTTGGCCTTCTCAACCTTTTATTTTCGGAGTTTACTGCAACTGGAAAGGTAAATTCATATTTCTAACTCTCTTTTGCTCTCAAATTTATATGGATTCCTGTATTTTAATTAGCT…
Gh_A05G3460	AT4G29510	arginine methyltransferase 11	89918214	89923282	5068	3	AAAGAGCTTGTTTGGTTTGGTGTATTGGCTAAGCCAATACACCCCTAATCGGTGGGCCCCATTTAATCCCACTTCAATCCTCTGTTTGGTTCAGGGTATTGGCTAATACCCGTCTATTACATTACACCCCTAATCCCCAAAATCCACCGATTTCTATTACGTTCCTCTTTCTCAGATTAGGTGCTGCTTGAGTTTTAGACCCTGTTTTACCCTCCTGCTTCCCCTTTCCGTCTTCTGTTTCTTCCTTCTGTCTTTCTTTTGCTGAAGATTACAATAGAATCGACGCTTGGCCTTCTCAACCTTTTATTTTCGGAGTTTACTGCAACTGGAAAGGTAAATTCATATTTCTAACTCTCTTTTGCTCTCAAATTTATATGGATTCCTGTATTTTAATTAGCT…
Gh_A05G3460	AT4G29510	arginine methyltransferase 11	89918214	89923282	5068	3	AAAGAGCTTGTTTGGTTTGGTGTATTGGCTAAGCCAATACACCCCTAATCGGTGGGCCCCATTTAATCCCACTTCAATCCTCTGTTTGGTTCAGGGTATTGGCTAATACCCGTCTATTACATTACACCCCTAATCCCCAAAATCCACCGATTTCTATTACGTTCCTCTTTCTCAGATTAGGTGCTGCTTGAGTTTTAGACCCTGTTTTACCCTCCTGCTTCCCCTTTCCGTCTTCTGTTTCTTCCTTCTGTCTTTCTTTTGCTGAAGATTACAATAGAATCGACGCTTGGCCTTCTCAACCTTTTATTTTCGGAGTTTACTGCAACTGGAAAGGTAAATTCATATTTCTAACTCTCTTTTGCTCTCAAATTTATATGGATTCCTGTATTTTAATTAGCT…
Gh_A05G3460	AT4G29510	arginine methyltransferase 11	89918214	89923282	5068	3	AAAGAGCTTGTTTGGTTTGGTGTATTGGCTAAGCCAATACACCCCTAATCGGTGGGCCCCATTTAATCCCACTTCAATCCTCTGTTTGGTTCAGGGTATTGGCTAATACCCGTCTATTACATTACACCCCTAATCCCCAAAATCCACCGATTTCTATTACGTTCCTCTTTCTCAGATTAGGTGCTGCTTGAGTTTTAGACCCTGTTTTACCCTCCTGCTTCCCCTTTCCGTCTTCTGTTTCTTCCTTCTGTCTTTCTTTTGCTGAAGATTACAATAGAATCGACGCTTGGCCTTCTCAACCTTTTATTTTCGGAGTTTACTGCAACTGGAAAGGTAAATTCATATTTCTAACTCTCTTTTGCTCTCAAATTTATATGGATTCCTGTATTTTAATTAGCT…
Gh_A05G3460	AT4G29510	arginine methyltransferase 11	89918214	89923282	5068	3	AAAGAGCTTGTTTGGTTTGGTGTATTGGCTAAGCCAATACACCCCTAATCGGTGGGCCCCATTTAATCCCACTTCAATCCTCTGTTTGGTTCAGGGTATTGGCTAATACCCGTCTATTACATTACACCCCTAATCCCCAAAATCCACCGATTTCTATTACGTTCCTCTTTCTCAGATTAGGTGCTGCTTGAGTTTTAGACCCTGTTTTACCCTCCTGCTTCCCCTTTCCGTCTTCTGTTTCTTCCTTCTGTCTTTCTTTTGCTGAAGATTACAATAGAATCGACGCTTGGCCTTCTCAACCTTTTATTTTCGGAGTTTACTGCAACTGGAAAGGTAAATTCATATTTCTAACTCTCTTTTGCTCTCAAATTTATATGGATTCCTGTATTTTAATTAGCT…
Gh_A05G3482	AT3G54480	SKP1/ASK-interacting protein 5	90369664	90369673	9	2	GAAGAAGGA
Gh_A05G3504	AT3G10850	Metallo-hydrolase/oxidoreductase superfamily protein	90629673	90629674	1	11	G
Gh_A05G3515	AT5G14750	myb domain protein 66	90798847	90799282	435	2	TATCAAGAGCCGAAGGTTAATCGTAGTATGCTCTGTGGTTGCAGTTTAAACTGATCTTCCACATCAGAAAAGATTTCCTTAGGTATATTGAAAGATTATGGAGAAAACGGTCGGTGTAGGAGCTTCAACATCGTCCATGTGGACAAGACCGACAATTGCAAATGTAAGATTGGTCGTGGAGATCTTTGATGGCACGGGCCATTTTGGTATGTGGCAAAGTGAGGTTCTAGATGCCCTTTTTCAGCAGGGTCTAGACATTGCCATTGATGAAGAGAAACCAGATGATGTACAGGAGAAAGATTGGAAGGCGATCAATCGGTTGGCATGTGGCACAATTCGATCATGCCTTTCTCGAGAGCAGAGGTATGCTATTTCAAAGGAGACTTTTGCAAATAAGTT…
Gh_A05G3531	AT1G75340	Zinc finger C-x8-C-x5-C-x3-H type family protein	90998380	90999191	811	3	TCTTATTTATGTTTTACCTTATGCATGCTACATTTTTTCTTTACTCTTTTCATTTGCAGATTAAACGAGAAATTTCAATAATGAAACTCATCATACACCCAAATGTCATCTGCTTGTATGAGGTTTGGCACGAAGTTTTACTAGTTTAGTTACTTTATTGATCTCCATGCATTTCTTCCTTGCTTCTTGTTTGCTCTCTTTCAAATCTGACTTGGATTTTGTCAGAAGAAGACTCCACTTGGCTTTTAAAAAATATTTTAAGTATAGTAAGACTATATTTCTTGGTAACTTCTAGTAATATTCTTGGTACAGGTGATGGCTAGTAAGAAATTTGTGTTTACTCTTGGAATGTAAAAGTGCTTCCGGAATCAAATCTCAGTTGTGTATCAATGTTTTATT…
Gh_A05G3531	AT1G75340	Zinc finger C-x8-C-x5-C-x3-H type family protein	90998380	90999191	811	3	TCTTATTTATGTTTTACCTTATGCATGCTACATTTTTTCTTTACTCTTTTCATTTGCAGATTAAACGAGAAATTTCAATAATGAAACTCATCATACACCCAAATGTCATCTGCTTGTATGAGGTTTGGCACGAAGTTTTACTAGTTTAGTTACTTTATTGATCTCCATGCATTTCTTCCTTGCTTCTTGTTTGCTCTCTTTCAAATCTGACTTGGATTTTGTCAGAAGAAGACTCCACTTGGCTTTTAAAAAATATTTTAAGTATAGTAAGACTATATTTCTTGGTAACTTCTAGTAATATTCTTGGTACAGGTGATGGCTAGTAAGAAATTTGTGTTTACTCTTGGAATGTAAAAGTGCTTCCGGAATCAAATCTCAGTTGTGTATCAATGTTTTATT…
Gh_A05G3563	AT2G31305	inhibitor-3	91404129	91404130	3	2	GGA
Gh_A06G0003	AT3G56490	HIS triad family protein 3	10802	10812	10	2	GTTTTCAGGG
Gh_A06G0005	AT2G01860	Tetratricopeptide repeat (TPR)-like superfamily protein	20320	20321	1	4	T
Gh_A06G0013	AT1G76040	calcium-dependent protein kinase 29	51681	51682	3	5	TTA
Gh_A06G0016	AT3G09040	Pentatricopeptide repeat (PPR) superfamily protein	75574	75612	38	3	TCAAACCCATATTTACAAACGATGCAATGAATTTCTCT
Gh_A06G0041			285396	285397	21	5	TCCTCGTCTCATGTTACGCCC
Gh_A06G0041			285402	285403	21	3	TCTCATGTTACGCCCTCCTCG
Gh_A06G0119	AT4G31940	cytochrome P450, family 82, subfamily C, polypeptide 4	1232982	1233653	671	2	AATAGGCCATGCTCCACCAGCTTCTGGTGCTGTTTTCTTCGAGTTTGTTTTTCTTCTTGAGATCCATGGGAAAGAGAAAAGAAGCAGTAGTGGAAAGGCAATGATTGCAACAGTTGGAATTGCTGTGACTGAATGGAAATAATCCATCGCTAGGTTCCCACTTTAAGATTAAGATAAGAAATGGAAAGTGAGTCGCAGAGATAAGAATATATATATATTCTTTGAATTTTGTGTCTCGTTGTGGAAAACAGAGTGCATTGACCGAGGAAATTCATAGAAGATCTATATGAGGGAGTTAGGTTTATAGGGTTAAGTAATGTCACAGCATCGCCTATCATTATTGACCACTTATTCAACCGATAGCATCTTTTTTTGGTTTTTGTCTTTTAATATAAGGTT…
Gh_A06G0139			1395389	1395395	6	4	AGAAGA
Gh_A06G0154	AT2G43290	Calcium-binding EF-hand family protein	1508001	1512510	4509	2	ATAATTTGTATAGTGAATTATTGTGATCCCACAAACATTTCCAGTATGTATACATTCATGGGAGAAAAGGGTATTAATTATTGTTTATATATATATTTGTTGCTTATACAAAATAAATCTTTCATTATTAGTTCATAGGAGATTGCTTGTAATCCAATCAACCCAATTCTTTCAAGTACATACTAAGATGAATGTTATCTTTTAAAGATGAATGAATCTACTGGATTTACCCTTTGTGTACACTGATGAAAGGAACTCGGAATTTTCCCATTGATTAACAAAAAAATGTAACAAAGTAAATGGATACAATTCAAATGAACGCTTTATAAATGCAAAATTCTCACATTCAAGTGTTTCTCTGCAAATTCCGCAAGGTTTTTGATCTCATTATCATCAATG…
Gh_A06G0155	AT1G66400	calmodulin like 23	1508001	1512510	4509	2	ATAATTTGTATAGTGAATTATTGTGATCCCACAAACATTTCCAGTATGTATACATTCATGGGAGAAAAGGGTATTAATTATTGTTTATATATATATTTGTTGCTTATACAAAATAAATCTTTCATTATTAGTTCATAGGAGATTGCTTGTAATCCAATCAACCCAATTCTTTCAAGTACATACTAAGATGAATGTTATCTTTTAAAGATGAATGAATCTACTGGATTTACCCTTTGTGTACACTGATGAAAGGAACTCGGAATTTTCCCATTGATTAACAAAAAAATGTAACAAAGTAAATGGATACAATTCAAATGAACGCTTTATAAATGCAAAATTCTCACATTCAAGTGTTTCTCTGCAAATTCCGCAAGGTTTTTGATCTCATTATCATCAATG…
Gh_A06G0155	AT1G66400	calmodulin like 23	1508001	1512510	4509	2	ATAATTTGTATAGTGAATTATTGTGATCCCACAAACATTTCCAGTATGTATACATTCATGGGAGAAAAGGGTATTAATTATTGTTTATATATATATTTGTTGCTTATACAAAATAAATCTTTCATTATTAGTTCATAGGAGATTGCTTGTAATCCAATCAACCCAATTCTTTCAAGTACATACTAAGATGAATGTTATCTTTTAAAGATGAATGAATCTACTGGATTTACCCTTTGTGTACACTGATGAAAGGAACTCGGAATTTTCCCATTGATTAACAAAAAAATGTAACAAAGTAAATGGATACAATTCAAATGAACGCTTTATAAATGCAAAATTCTCACATTCAAGTGTTTCTCTGCAAATTCCGCAAGGTTTTTGATCTCATTATCATCAATG…
Gh_A06G0194	AT1G24625	zinc finger protein 7	2174752	2174753	1	4	C
Gh_A06G0248	AT1G70320	ubiquitin-protein ligase 2	3068075	3068090	15	2	TCCACATCACGACAA
Gh_A06G0272	AT1G22430	GroES-like zinc-binding dehydrogenase family protein	3433988	3434034	46	4	CTCCACTGTCGCCATATTTGGCCTGGGAACCGTTGGACTGGCGGTA
Gh_A06G0272	AT1G22430	GroES-like zinc-binding dehydrogenase family protein	3434283	3434550	267	2	GATGTTATCGAAAGTGTTCTTTTTTATCGTAGGGAAACAGTTTGGAGTTACTGAATTCATCAATCCCACGACATGTGGAGAGAAAAAAATCAGTGAGGTTAGTTCTCAAAATCCCAAAATTTCAATCTAACCTCATAGATTCATATAATTTTTCTATATTTTAATATTTATAATCAGATGTGTCCAACAAGAATAAATTAGTTGGCAATGGTATTATATTCATATTTATAGTCAATTGAATGAAATTTTGTATTTTCCACCAAATTT
Gh_A06G0275			3454840	3454856	16	2	GAGATATTGGGTCCTC
Gh_A06G0296	AT1G78160	pumilio 7	3790244	3790245	14	12	CGATGAGTGGCGAT
Gh_A06G0490	AT5G20060	alpha/beta-Hydrolases superfamily protein	9572136	9573768	1632	2	ACAAGGAGGAAAAACATGCTTGTGAATTTGTAAAAAATCTAACTCAATCAATATATATACCAATCCACCATGCATACAATGAAGAACCGATTGATTCAATTGCCTCAAGAACAATCAAAACAATTATGCAAACTTGATAATGAGCTATAATTATAGACATTTCCCCAATGAGTAAGATGGAGCAAAGCAGATTAACTGACCAGAACCAATAGAAGGACCTGTGAAGCTCATTGTATCCCACCGAAAAGCAGCAGTGGCCAAACCCACCTATTGAACTAGAAGGAGCACTGATCCTAGAATTACGAAAGAACAGACTGATATTTATTTCACATCAAAGGTTAATTTAGCAAAATGATTAATTTTCACTAAATTCATATATATATATATATATATATTATC…
Gh_A06G0552	AT1G11320		14075775	14075776	1	2	C
Gh_A06G0599			15455134	15455135	1	3	A
Gh_A06G0602	AT1G51980	Insulinase (Peptidase family M16) protein	15484685	15484714	29	8	GATTCTAAATTCATCAAGATGGCAGACTT
Gh_A06G0720	AT2G28290	P-loop containing nucleoside triphosphate hydrolases superfamily protein	21941928	21945478	3550	5	TTAGGGCACGTTTGGTTCGCTGTATTGGATTAGAGGTGTATTGGATTAGAGGTGTAATGGAATAGAGGTGTAATAGCAAATCAACTGTTTGGTTGAATGTAATGGAATAGAGGCGTAATAGTAAAACTGTGTTTGGTTGAATGTAATAGAGGTGTAATAGCATAATGGAGAAAACTAAAATGACCAGAATACCCTTAGCATAAATTTGTTTTGGTAAATGATTATTGTTATTGTTATTTAAATTTTAATAAGATTATTTATTATCAAAAATAAATAATTTAATCATATTTAAACATAATTATTATTTAATATATTTTAATTAAAATATATAATTTAATAAAATTNNNNNNNNNNNNNNNNNNNNNNNNNNNNNNNNNNNNNNNNNNNNNNNNNNNNNNN…
Gh_A06G0720	AT2G28290	P-loop containing nucleoside triphosphate hydrolases superfamily protein	21941928	21945478	3550	5	TTAGGGCACGTTTGGTTCGCTGTATTGGATTAGAGGTGTATTGGATTAGAGGTGTAATGGAATAGAGGTGTAATAGCAAATCAACTGTTTGGTTGAATGTAATGGAATAGAGGCGTAATAGTAAAACTGTGTTTGGTTGAATGTAATAGAGGTGTAATAGCATAATGGAGAAAACTAAAATGACCAGAATACCCTTAGCATAAATTTGTTTTGGTAAATGATTATTGTTATTGTTATTTAAATTTTAATAAGATTATTTATTATCAAAAATAAATAATTTAATCATATTTAAACATAATTATTATTTAATATATTTTAATTAAAATATATAATTTAATAAAATTNNNNNNNNNNNNNNNNNNNNNNNNNNNNNNNNNNNNNNNNNNNNNNNNNNNNNNN…
Gh_A06G0720	AT2G28290	P-loop containing nucleoside triphosphate hydrolases superfamily protein	21941928	21945478	3550	5	TTAGGGCACGTTTGGTTCGCTGTATTGGATTAGAGGTGTATTGGATTAGAGGTGTAATGGAATAGAGGTGTAATAGCAAATCAACTGTTTGGTTGAATGTAATGGAATAGAGGCGTAATAGTAAAACTGTGTTTGGTTGAATGTAATAGAGGTGTAATAGCATAATGGAGAAAACTAAAATGACCAGAATACCCTTAGCATAAATTTGTTTTGGTAAATGATTATTGTTATTGTTATTTAAATTTTAATAAGATTATTTATTATCAAAAATAAATAATTTAATCATATTTAAACATAATTATTATTTAATATATTTTAATTAAAATATATAATTTAATAAAATTNNNNNNNNNNNNNNNNNNNNNNNNNNNNNNNNNNNNNNNNNNNNNNNNNNNNNNN…
Gh_A06G0720	AT2G28290	P-loop containing nucleoside triphosphate hydrolases superfamily protein	21941928	21945478	3550	5	TTAGGGCACGTTTGGTTCGCTGTATTGGATTAGAGGTGTATTGGATTAGAGGTGTAATGGAATAGAGGTGTAATAGCAAATCAACTGTTTGGTTGAATGTAATGGAATAGAGGCGTAATAGTAAAACTGTGTTTGGTTGAATGTAATAGAGGTGTAATAGCATAATGGAGAAAACTAAAATGACCAGAATACCCTTAGCATAAATTTGTTTTGGTAAATGATTATTGTTATTGTTATTTAAATTTTAATAAGATTATTTATTATCAAAAATAAATAATTTAATCATATTTAAACATAATTATTATTTAATATATTTTAATTAAAATATATAATTTAATAAAATTNNNNNNNNNNNNNNNNNNNNNNNNNNNNNNNNNNNNNNNNNNNNNNNNNNNNNNN…
Gh_A06G0729	AT2G26250	3-ketoacyl-CoA synthase 10	22577905	22578191	286	3	TCTAATGGAAATCGGAGGAGATGCCCTCAAAACCAACATCACCGCACTGGGGCCTCTCGTGCTTCCCTTCTCCGAGCAACTTCTCTTCTTCGCTACATTAATTTGGAGGCACTTGTTCGGTGGGGATAACTCCAAAGCATCACTGTCACCATCGTCAAAGCCAGACATCCCAGATTACAAGCTTGCATTTGAACACTTTTGTGTGCATGCTGCGAGCAAGACTGTGCTAGACGAGCTGCAAAAGAACCTTGAGCTCACTCAGAACAATATGGAAGCCTCAAGGATG
Gh_A06G0729	AT2G26250	3-ketoacyl-CoA synthase 10	22578368	22578396	28	3	GATAATCCCTGGCTTGACTGCATTGACA
Gh_A06G0746	AT2G29540	RNApolymerase 14 kDa subunit	25067008	25070698	3690	5	TAAGGGCACGTTTGGTTCGCTGTATTGGATTAGAGGTGTATTGGATTAGAGGTGTATTGGATTAGAGGTGTAATGGAATAGATGTGTAATAGCAAATCAACTGTTTGGTTGAATGTAATGGAATAGAGGCGTAATAGTAATCTTGTGTTTGGTTGAATGGAATAGAGGTGTAATAGCATAATGGAAAAAACTAAAATGACTAGAATACCCTTAGCATAAANNNNNNNNNNNNNNNNNNNNNNNNNNNNNNNNNNNNNNNNNNNNNNNNNNNNNNNNNNNNNNNNNNNNNNNNNNNNNNNNNNNNNNNNNNNNNNNNNNNNNNNNNNNNNNNNNNNNNNNNNNNNNNNNNNNNNNNNNNNNNNNNNNNNNNNNNNNNNNNNNNNNNNNNNNNNNNNNNNN…
Gh_A06G0746	AT2G29540	RNApolymerase 14 kDa subunit	25067008	25070698	3690	5	TAAGGGCACGTTTGGTTCGCTGTATTGGATTAGAGGTGTATTGGATTAGAGGTGTATTGGATTAGAGGTGTAATGGAATAGATGTGTAATAGCAAATCAACTGTTTGGTTGAATGTAATGGAATAGAGGCGTAATAGTAATCTTGTGTTTGGTTGAATGGAATAGAGGTGTAATAGCATAATGGAAAAAACTAAAATGACTAGAATACCCTTAGCATAAANNNNNNNNNNNNNNNNNNNNNNNNNNNNNNNNNNNNNNNNNNNNNNNNNNNNNNNNNNNNNNNNNNNNNNNNNNNNNNNNNNNNNNNNNNNNNNNNNNNNNNNNNNNNNNNNNNNNNNNNNNNNNNNNNNNNNNNNNNNNNNNNNNNNNNNNNNNNNNNNNNNNNNNNNNNNNNNNNNN…
Gh_A06G0746	AT2G29540	RNApolymerase 14 kDa subunit	25067008	25070698	3690	5	TAAGGGCACGTTTGGTTCGCTGTATTGGATTAGAGGTGTATTGGATTAGAGGTGTATTGGATTAGAGGTGTAATGGAATAGATGTGTAATAGCAAATCAACTGTTTGGTTGAATGTAATGGAATAGAGGCGTAATAGTAATCTTGTGTTTGGTTGAATGGAATAGAGGTGTAATAGCATAATGGAAAAAACTAAAATGACTAGAATACCCTTAGCATAAANNNNNNNNNNNNNNNNNNNNNNNNNNNNNNNNNNNNNNNNNNNNNNNNNNNNNNNNNNNNNNNNNNNNNNNNNNNNNNNNNNNNNNNNNNNNNNNNNNNNNNNNNNNNNNNNNNNNNNNNNNNNNNNNNNNNNNNNNNNNNNNNNNNNNNNNNNNNNNNNNNNNNNNNNNNNNNNNNNN…
Gh_A06G0752	AT3G14270	phosphatidylinositol-4-phosphate 5-kinase family protein	25902618	25902621	3	5	AGC
Gh_A06G0773			26985217	26989676	4459	3	TATCGGATGGCACCGCCCCTTCGGCGGAGGCCGGTGCATTACTTTCTAGGCTGTCCACCATAGTTTGATCAGGATCTATTACTATATGAAAATAAAATTTAAAAGATCATAAGTCATCACACTATTATAATTTATTTATGGATGTATAGCTAGACTCGTACACACGCTACGTTAGTCTGAGAATTGACTAAACCGTAGCTCTAATACCACTAAATGTAACACCCCACACCCGTACCCCACGCTGGGTCAGAATATGAGGCATTACCTAACTTAAACTTATACATATAGACATTTTCATAACATCAAAATAGGGTCAAATTAAAAACTTTTTTTTCAATTTTATTTATAAACTCCCTAATAAGAGCCTACTAAGCCCTAAACATCTATTGGAGCCCATTC…
Gh_A06G0793	AT5G26030	ferrochelatase 1	28976486	28976543	57	2	GCCATTATATCCTCAGTTCTCCATTTCCACAACTGGGTCGAGCATCCGAGTTCTCCA
Gh_A06G0841			31763685	31763691	6	2	TCGACA
Gh_A06G0845	AT2G25810	tonoplast intrinsic protein 4;1	31880202	31880203	1	3	G
Gh_A06G1025	AT1G80860	phospholipid N-methyltransferase	54552833	54552834	1	2	T
Gh_A06G1044	AT1G78915	Tetratricopeptide repeat (TPR)-like superfamily protein	58168519	58170865	2346	2	GTTTTCCATTTTGTACATGAAATCACACCTCACCGCCCAACATTATATTTGAAATAATCTAATAGAAGATTATTTATGTCCAAACAAGGGTGGGAAAAGTGTTATGCAATACATTGTGCACAATGGTACGAAAAATTTAACATTTACTTTTAGGTGAATACAAGATACCTCAACCAGCCTTAGACCAATATTACAAAAGAAAGTTGCATACAACTACTGGTGCCTAAAGGTTATCATGCATTGCATTGGGTCACAATCAAATGGAAAACCTTAACAACAGAAAGTTACCGCAGCAGAAAGTTTATATGCAGCAGCACTGCCATCATAATCCTTAAGTTCATATTTAACTTCTCCAAGCAAACGAAAAACCTCCGGGTCGCTTGTTTTCACCTATAGAAC…
Gh_A06G1044	AT1G78915	Tetratricopeptide repeat (TPR)-like superfamily protein	58168519	58170865	2346	2	GTTTTCCATTTTGTACATGAAATCACACCTCACCGCCCAACATTATATTTGAAATAATCTAATAGAAGATTATTTATGTCCAAACAAGGGTGGGAAAAGTGTTATGCAATACATTGTGCACAATGGTACGAAAAATTTAACATTTACTTTTAGGTGAATACAAGATACCTCAACCAGCCTTAGACCAATATTACAAAAGAAAGTTGCATACAACTACTGGTGCCTAAAGGTTATCATGCATTGCATTGGGTCACAATCAAATGGAAAACCTTAACAACAGAAAGTTACCGCAGCAGAAAGTTTATATGCAGCAGCACTGCCATCATAATCCTTAAGTTCATATTTAACTTCTCCAAGCAAACGAAAAACCTCCGGGTCGCTTGTTTTCACCTATAGAAC…
Gh_A06G1069	ATCG00350	Photosystem I, PsaA/PsaB protein	63956273	63956274	1	6	T
Gh_A06G1069	ATCG00350	Photosystem I, PsaA/PsaB protein	63956342	63956351	9	7	CTCCTGCTA
Gh_A06G1121	AT2G33770	phosphate 2	70766442	70766443	1	2	G
Gh_A06G1135	AT1G28320	protease-related	75104013	75104017	4	4	CAAC
Gh_A06G1139	AT1G28330	dormancy-associated protein-like 1	75728840	75729376	536	2	CCTGCATCCCATCCCATCCGGACCAAACTTTCTTCTTAAATTTTAGTTAACACCCAGAAATTAGATCCATGCAAATTACACTAATTATTAATCTTTGGTTATTTATCATCTTATAGTAAATTGACAAGAATAATTAAAAAGAAAAGCTTATAAATGGATTAATGTAATAATTACAGCATACTGTTATTTCCACGCAGCTACCAAACAAAGAGCCAAGTTTTCCGGCATGATCTGTCTCTGAGCCTCCGTTTGGTTGCTGAGAAAACGTTAGGGAAAAAAAAAACAAACAGGAAAGTTTTTGAGGCTTCCTTTTTGAAAAACTCTTCATTTTAGTACTATATATTAAAAAGAATCCAAATTCCAAAACACCTGGTTAATATATATATATGACTCTTCTAT…
Gh_A06G1177			84127569	84133508	5939	19	AATCACTACACCAAAACAGGCTTTTAGCGGCACTTTTAGCGGCGTTTGGACAAAAAACGCCGGTAAAAATCAAGCATTGGCGGCGCTTTCTGGAAATCGCCACTAAAGATTGAGCATTAGTGGCGTTTTTAAAAAAATGCCGCTAAAAATGAGCATTAGCGGCGTTTTTCAAAAAAACGCCGCAAAAAACCTTAGCCTAACGGTGTCGTTTTCTAACATTTCGTGGCTTTAGCGGCGTTTTTCAAAAAGCGCCGCTAATGCCTGGGTCTTTAGCGGCGTTTTTGAAAAAGCGCCGCTAATGGTAGGGGCTTTAGCGGCGTTTTTGATAAAGCGCCGCTAAAAACATTTTATCTTACTTGGTTTATTTATATTAATTAAATAAAATTCAATTTATTTCTA…
Gh_A06G1177			84127569	84133508	5939	19	AATCACTACACCAAAACAGGCTTTTAGCGGCACTTTTAGCGGCGTTTGGACAAAAAACGCCGGTAAAAATCAAGCATTGGCGGCGCTTTCTGGAAATCGCCACTAAAGATTGAGCATTAGTGGCGTTTTTAAAAAAATGCCGCTAAAAATGAGCATTAGCGGCGTTTTTCAAAAAAACGCCGCAAAAAACCTTAGCCTAACGGTGTCGTTTTCTAACATTTCGTGGCTTTAGCGGCGTTTTTCAAAAAGCGCCGCTAATGCCTGGGTCTTTAGCGGCGTTTTTGAAAAAGCGCCGCTAATGGTAGGGGCTTTAGCGGCGTTTTTGATAAAGCGCCGCTAAAAACATTTTATCTTACTTGGTTTATTTATATTAATTAAATAAAATTCAATTTATTTCTA…
Gh_A06G1178	AT5G26680	5\'-3\' exonuclease family protein	84127569	84133508	5939	19	AATCACTACACCAAAACAGGCTTTTAGCGGCACTTTTAGCGGCGTTTGGACAAAAAACGCCGGTAAAAATCAAGCATTGGCGGCGCTTTCTGGAAATCGCCACTAAAGATTGAGCATTAGTGGCGTTTTTAAAAAAATGCCGCTAAAAATGAGCATTAGCGGCGTTTTTCAAAAAAACGCCGCAAAAAACCTTAGCCTAACGGTGTCGTTTTCTAACATTTCGTGGCTTTAGCGGCGTTTTTCAAAAAGCGCCGCTAATGCCTGGGTCTTTAGCGGCGTTTTTGAAAAAGCGCCGCTAATGGTAGGGGCTTTAGCGGCGTTTTTGATAAAGCGCCGCTAAAAACATTTTATCTTACTTGGTTTATTTATATTAATTAAATAAAATTCAATTTATTTCTA…
Gh_A06G1178	AT5G26680	5\'-3\' exonuclease family protein	84127569	84133508	5939	19	AATCACTACACCAAAACAGGCTTTTAGCGGCACTTTTAGCGGCGTTTGGACAAAAAACGCCGGTAAAAATCAAGCATTGGCGGCGCTTTCTGGAAATCGCCACTAAAGATTGAGCATTAGTGGCGTTTTTAAAAAAATGCCGCTAAAAATGAGCATTAGCGGCGTTTTTCAAAAAAACGCCGCAAAAAACCTTAGCCTAACGGTGTCGTTTTCTAACATTTCGTGGCTTTAGCGGCGTTTTTCAAAAAGCGCCGCTAATGCCTGGGTCTTTAGCGGCGTTTTTGAAAAAGCGCCGCTAATGGTAGGGGCTTTAGCGGCGTTTTTGATAAAGCGCCGCTAAAAACATTTTATCTTACTTGGTTTATTTATATTAATTAAATAAAATTCAATTTATTTCTA…
Gh_A06G1261	AT1G59740	Major facilitator superfamily protein	91496061	91496062	1	3	C
Gh_A06G1269	AT5G54770	thiazole biosynthetic enzyme, chloroplast (ARA6) (THI1) (THI4)	91971018	91971108	90	3	GGTAACTATTAACACTCCATTTTTACTTTTTAATTGTGATTTGACTTATTGATGTGTTATAATGATGAAATTGTGGATTTGGTTTTTTCA
Gh_A06G1299	AT5G52890	AT hook motif-containing protein	93278187	93278211	24	2	TTTTTTGCTCAACCGGCTTCTCAC
Gh_A06G1310	AT2G02060	Homeodomain-like superfamily protein	93573412	93575278	1866	2	TATATTTTAGATATATTTTTTTGTAAAGTGATGATGACCGGAATAAAGGGAAGTATCCTGTTTTGAGGAATGAGGGAGGATTGAACATGTTTCTTGTAGGAACTGCAAATCAGCAAAATGCTTAGGTCATTACATGTCAATGGCTCCATGTTTTACTTTGGGCCATTTTTTAACGTTTATGTCTTTGTTTGTTTTGTAGTGAAAGTGTGAAACCATTTTTTTTTTCTTTGTTATAACGTTTACCTTTGCTAATTTTTTTTCTTTGCAACTTTTAACTGTAAATTTTGCAGATACTCCTACAACAATTAATGAAAAATAGTCAAGATTATTTCTAAGAATTTGGCTAATAAATGAAGTCAACAGTTGCATTTATGTTCTTCAACTGGAAATAAAAAGGAA…
Gh_A06G1310	AT2G02060	Homeodomain-like superfamily protein	93573412	93575278	1866	2	TATATTTTAGATATATTTTTTTGTAAAGTGATGATGACCGGAATAAAGGGAAGTATCCTGTTTTGAGGAATGAGGGAGGATTGAACATGTTTCTTGTAGGAACTGCAAATCAGCAAAATGCTTAGGTCATTACATGTCAATGGCTCCATGTTTTACTTTGGGCCATTTTTTAACGTTTATGTCTTTGTTTGTTTTGTAGTGAAAGTGTGAAACCATTTTTTTTTTCTTTGTTATAACGTTTACCTTTGCTAATTTTTTTTCTTTGCAACTTTTAACTGTAAATTTTGCAGATACTCCTACAACAATTAATGAAAAATAGTCAAGATTATTTCTAAGAATTTGGCTAATAAATGAAGTCAACAGTTGCATTTATGTTCTTCAACTGGAAATAAAAAGGAA…
Gh_A06G1310	AT2G02060	Homeodomain-like superfamily protein	93573412	93575278	1866	2	TATATTTTAGATATATTTTTTTGTAAAGTGATGATGACCGGAATAAAGGGAAGTATCCTGTTTTGAGGAATGAGGGAGGATTGAACATGTTTCTTGTAGGAACTGCAAATCAGCAAAATGCTTAGGTCATTACATGTCAATGGCTCCATGTTTTACTTTGGGCCATTTTTTAACGTTTATGTCTTTGTTTGTTTTGTAGTGAAAGTGTGAAACCATTTTTTTTTTCTTTGTTATAACGTTTACCTTTGCTAATTTTTTTTCTTTGCAACTTTTAACTGTAAATTTTGCAGATACTCCTACAACAATTAATGAAAAATAGTCAAGATTATTTCTAAGAATTTGGCTAATAAATGAAGTCAACAGTTGCATTTATGTTCTTCAACTGGAAATAAAAAGGAA…
Gh_A06G1310	AT2G02060	Homeodomain-like superfamily protein	93573412	93575278	1866	2	TATATTTTAGATATATTTTTTTGTAAAGTGATGATGACCGGAATAAAGGGAAGTATCCTGTTTTGAGGAATGAGGGAGGATTGAACATGTTTCTTGTAGGAACTGCAAATCAGCAAAATGCTTAGGTCATTACATGTCAATGGCTCCATGTTTTACTTTGGGCCATTTTTTAACGTTTATGTCTTTGTTTGTTTTGTAGTGAAAGTGTGAAACCATTTTTTTTTTCTTTGTTATAACGTTTACCTTTGCTAATTTTTTTTCTTTGCAACTTTTAACTGTAAATTTTGCAGATACTCCTACAACAATTAATGAAAAATAGTCAAGATTATTTCTAAGAATTTGGCTAATAAATGAAGTCAACAGTTGCATTTATGTTCTTCAACTGGAAATAAAAAGGAA…
Gh_A06G1313	AT1G11860	Glycine cleavage T-protein family	93606667	93606900	233	2	CCTGTAATAGAATTATATGTTTCAAAATTGTTCAAATGCTACAGGAAAGTCATTTCTTCACTAACCTGCAAATCTGTGCTAGTTGACCAAATTATTCAAGAATAAAAGGAGAACATTTGTGTGGACTACAACTCAAGAAAGTATGAAAAGCATGCATGTTTGGCTCAACAATCACTGGCAAATTGATAGAATCAAATACGGAGACCTATAAATCGAAAGGGTGTAGTGATTAA
Gh_A06G1320	AT1G62280	SLAC1 homologue 1	93749902	93749903	3	2	CTG
Gh_A06G1339	AT4G21300	Tetratricopeptide repeat (TPR)-like superfamily protein	94740250	94740251	12	2	CAAATGTTGGAT
Gh_A06G1474	AT2G44860	Ribosomal protein L24e family protein	97748445	97755517	7072	2	ATACACTACACCAAAACAGGCTTTTAGCGGCATTTTTAGTGGCGTTTGGGTAAAAAACGCCGCTAAAAATCGAGCATTAGCGGCGCTTTAAATAAAACGCCGCTAAAGATCGACCTTTCGGGACATTAGCGGCGTTTTTAGAAAAGCGCCGCTAATGCTCTGGTTTTTAGCGGCGTTTTTGGAGAAGCGCCGCTAATGCTCTGGTCTTTAGCAGCGTTTTTGGAAAAGCGCCGCAAAAACATTTTATTTGTCTAATTACTATTTAATTTGTTTATTTATATTAATTAAAATTCTATTTATTTTTAATTGAATATTTGTTAAAAATGGATAAATTTGAAATAATGACACTTAGAAATAATTTGAAATAAAAAAAAGAAAAATATTTATTAAAAATGGAAA…
Gh_A06G1474	AT2G44860	Ribosomal protein L24e family protein	97748445	97755517	7072	2	ATACACTACACCAAAACAGGCTTTTAGCGGCATTTTTAGTGGCGTTTGGGTAAAAAACGCCGCTAAAAATCGAGCATTAGCGGCGCTTTAAATAAAACGCCGCTAAAGATCGACCTTTCGGGACATTAGCGGCGTTTTTAGAAAAGCGCCGCTAATGCTCTGGTTTTTAGCGGCGTTTTTGGAGAAGCGCCGCTAATGCTCTGGTCTTTAGCAGCGTTTTTGGAAAAGCGCCGCAAAAACATTTTATTTGTCTAATTACTATTTAATTTGTTTATTTATATTAATTAAAATTCTATTTATTTTTAATTGAATATTTGTTAAAAATGGATAAATTTGAAATAATGACACTTAGAAATAATTTGAAATAAAAAAAAGAAAAATATTTATTAAAAATGGAAA…
Gh_A06G1474	AT2G44860	Ribosomal protein L24e family protein	97748445	97755517	7072	2	ATACACTACACCAAAACAGGCTTTTAGCGGCATTTTTAGTGGCGTTTGGGTAAAAAACGCCGCTAAAAATCGAGCATTAGCGGCGCTTTAAATAAAACGCCGCTAAAGATCGACCTTTCGGGACATTAGCGGCGTTTTTAGAAAAGCGCCGCTAATGCTCTGGTTTTTAGCGGCGTTTTTGGAGAAGCGCCGCTAATGCTCTGGTCTTTAGCAGCGTTTTTGGAAAAGCGCCGCAAAAACATTTTATTTGTCTAATTACTATTTAATTTGTTTATTTATATTAATTAAAATTCTATTTATTTTTAATTGAATATTTGTTAAAAATGGATAAATTTGAAATAATGACACTTAGAAATAATTTGAAATAAAAAAAAGAAAAATATTTATTAAAAATGGAAA…
Gh_A06G1474	AT2G44860	Ribosomal protein L24e family protein	97748445	97755517	7072	2	ATACACTACACCAAAACAGGCTTTTAGCGGCATTTTTAGTGGCGTTTGGGTAAAAAACGCCGCTAAAAATCGAGCATTAGCGGCGCTTTAAATAAAACGCCGCTAAAGATCGACCTTTCGGGACATTAGCGGCGTTTTTAGAAAAGCGCCGCTAATGCTCTGGTTTTTAGCGGCGTTTTTGGAGAAGCGCCGCTAATGCTCTGGTCTTTAGCAGCGTTTTTGGAAAAGCGCCGCAAAAACATTTTATTTGTCTAATTACTATTTAATTTGTTTATTTATATTAATTAAAATTCTATTTATTTTTAATTGAATATTTGTTAAAAATGGATAAATTTGAAATAATGACACTTAGAAATAATTTGAAATAAAAAAAAGAAAAATATTTATTAAAAATGGAAA…
Gh_A06G1474	AT2G44860	Ribosomal protein L24e family protein	97748445	97755517	7072	2	ATACACTACACCAAAACAGGCTTTTAGCGGCATTTTTAGTGGCGTTTGGGTAAAAAACGCCGCTAAAAATCGAGCATTAGCGGCGCTTTAAATAAAACGCCGCTAAAGATCGACCTTTCGGGACATTAGCGGCGTTTTTAGAAAAGCGCCGCTAATGCTCTGGTTTTTAGCGGCGTTTTTGGAGAAGCGCCGCTAATGCTCTGGTCTTTAGCAGCGTTTTTGGAAAAGCGCCGCAAAAACATTTTATTTGTCTAATTACTATTTAATTTGTTTATTTATATTAATTAAAATTCTATTTATTTTTAATTGAATATTTGTTAAAAATGGATAAATTTGAAATAATGACACTTAGAAATAATTTGAAATAAAAAAAAGAAAAATATTTATTAAAAATGGAAA…
Gh_A06G1493	AT3G45070	P-loop containing nucleoside triphosphate hydrolases superfamily protein	98424780	98424806	26	3	TCTTATCATCTCCAAGCAACAATGGC
Gh_A06G1509	AT3G49601		98750422	98750423	6	11	GCGTAG
Gh_A06G1711	AT3G08850	HEAT repeat ;WD domain, G-beta repeat protein protein	102367760	102369973	2213	2	AGCATATCAAATGAGAACTTTTACCATCTCAATGTCATTTTGATAGGTGTAGTAAGACAAGAAGTAAACACATCGGCAGGAAATTCAGCACTTTGAGGAAGAGTCTCATGTGCTTCACACGCAGCCAGAAGAATGCAGTCTCTTGAAGATCCAGGGTAGTTAGAAGTGCCACAGTCAAGAAGCTATCAATCAAATTCAAATAAAAAAAAAAGAAAAGAAAATCAAATAAGGCTAGAGAAGGAAGACAACGATGTCTATTTGAATAGCGCCAGCCAGAAAATATACTAGTGACAAATTGAGGATAGAACGCGAGCAAGTATCTCAATGAAGGCACTAACAACCATTCCAGCAGCAGAGCAATCAAAAACATATATAGAAGGTGTTTTTAGCCAAGAATCA…
Gh_A06G1711	AT3G08850	HEAT repeat ;WD domain, G-beta repeat protein protein	102367760	102369973	2213	2	AGCATATCAAATGAGAACTTTTACCATCTCAATGTCATTTTGATAGGTGTAGTAAGACAAGAAGTAAACACATCGGCAGGAAATTCAGCACTTTGAGGAAGAGTCTCATGTGCTTCACACGCAGCCAGAAGAATGCAGTCTCTTGAAGATCCAGGGTAGTTAGAAGTGCCACAGTCAAGAAGCTATCAATCAAATTCAAATAAAAAAAAAAGAAAAGAAAATCAAATAAGGCTAGAGAAGGAAGACAACGATGTCTATTTGAATAGCGCCAGCCAGAAAATATACTAGTGACAAATTGAGGATAGAACGCGAGCAAGTATCTCAATGAAGGCACTAACAACCATTCCAGCAGCAGAGCAATCAAAAACATATATAGAAGGTGTTTTTAGCCAAGAATCA…
Gh_A06G1711	AT3G08850	HEAT repeat ;WD domain, G-beta repeat protein protein	102367760	102369973	2213	2	AGCATATCAAATGAGAACTTTTACCATCTCAATGTCATTTTGATAGGTGTAGTAAGACAAGAAGTAAACACATCGGCAGGAAATTCAGCACTTTGAGGAAGAGTCTCATGTGCTTCACACGCAGCCAGAAGAATGCAGTCTCTTGAAGATCCAGGGTAGTTAGAAGTGCCACAGTCAAGAAGCTATCAATCAAATTCAAATAAAAAAAAAAGAAAAGAAAATCAAATAAGGCTAGAGAAGGAAGACAACGATGTCTATTTGAATAGCGCCAGCCAGAAAATATACTAGTGACAAATTGAGGATAGAACGCGAGCAAGTATCTCAATGAAGGCACTAACAACCATTCCAGCAGCAGAGCAATCAAAAACATATATAGAAGGTGTTTTTAGCCAAGAATCA…
Gh_A06G1735	AT5G47650	nudix hydrolase homolog 2	102533956	102533957	6	2	GGGATT
Gh_A06G1775	AT1G11600	cytochrome P450, family 77, subfamily B, polypeptide 1	102751043	102755542	4499	3	TGTCCGTACCGGCACTAATCACTTCGGAACATAGTGTCACGTACTCTTCTTCACCCAATGGACCTCGGGTTTTATCCGGTTCGAGTCCGAACAACGAGTCTATATAGGCTGCACCGAGTGGACTCACCATTTCTTGGTTAGNCTTTATATAGGAGTTGTAAGTGACTATTCATCTATATCACTAAATGCTAGGAGTTGTGGCTATTCATTTACATAACTTAAATACTATAAGAGTTATGACTATCCATGCATGTGTGTAACTTTTCATCTTCAATTCTCTTTGCATTATTAACTCTTTATATTCAAGCCTCTTCACATTCGTAACTTTTCATAATTTATTTTGTGCAAGATTAATTTAATTATGTGCCAACAATGTCTCCCTTAAATTAAACTTGCTTC…
Gh_A07G0021	AT2G26710	Cytochrome P450 superfamily protein	199617	199622	5	2	TTAAC
Gh_A07G0031	AT4G20140	Leucine-rich repeat transmembrane protein kinase	430772	430773	9	2	CGGTGCTGG
Gh_A07G0111	AT5G56970	cytokinin oxidase 3	1352084	1352085	1	2	A
Gh_A07G0135	AT5G35530	Ribosomal protein S3 family protein	1684942	1685023	81	3	CCTGCGTTAACCCCAATGAATTCAATCAGAAACGGAAATTGAACAGGCCATAGCACTAAGAGTGGATAAATGGATAGCAAA
Gh_A07G0166	AT4G32770	tocopherol cyclase, chloroplast / vitamin E deficient 1 (VTE1) / sucrose export defective 1 (SXD1)	2105499	2105500	18	2	TGTTTGATTATAAATTCA
Gh_A07G0323	AT4G30690	Translation initiation factor 3 protein	4159802	4159885	83	2	ACCTGAAAGCATAGATCAAAACATTTCACTGCTATTGAACTCNCCCCCCCCCCCAAAAAAAATAAAAAATAAAAAAATACCCC
Gh_A07G0359	AT5G62410	structural maintenance of chromosomes 2	4566136	4566137	7	2	AAAGGTG
Gh_A07G0415	AT3G63000	NPL4-like protein 1	5316031	5316241	210	2	CTTCATCAATAGGGATAGCCAGAAGCTAATAGCTCAGATGTCAATATCTAGAATGTGTTTAGATATTTTTCCTATAACTATTACTAAAACCAATGTGTTTAGGGATCACTCGATGACCAAGTGAAAATTATAATCAATGCATATTTCAAAAACAGATAACCATGTGCATATTAAAGACCTAAATAAAGATGGGGAAAGAAAAAAATACCT
Gh_A07G0449	AT3G48590	nuclear factor Y, subunit C1	5777057	5779970	2913	2	GGTATGTTATTTGTTTCCTTAATTTTGAGAATTTTCAATTTGGTAAAATATGTTGTTAGTCCTATACTTTAACCTTATTAAAAATTCAATCCTCTTATTTTTTTTTAATTTAAAAATCTTAATCCAATTATTATCATCATTTTACTAAAAAAATTGTCAATTTAACATGTCATGATGTATGAAGTAGTCTAACTAATATGTCAAGTTGACAAATTTTAACAGAAAAAAAAATAACAAGTATATGATTGGATTGAGATTTGTAAATTAAAAATAAAGTAGAAGCTTAATTTGGACTACATTTCAATTTTTGTCAAAATACAGGGACTAATAGCATATTTTAACCTTTCAATTTCTGGGTTTATTTTTTTAATTAAATTTTGGTTGTTTTTGCCCTTTTAG…
Gh_A07G0459	AT5G63420	RNA-metabolising metallo-beta-lactamase family protein	5916094	5916095	1	2	A
Gh_A07G0491	AT3G48270	cytochrome P450, family 71, subfamily A, polypeptide 26	6383387	6383629	242	2	TAAGAAGTTTGCCACCGTAAGATGAAGAAGCATAATTGCGAAATTTGTCCCTGGACAACCTCTTCGCCCTCCTCCAAAAGGAAAAAACTCCAAATGTTGCCCTTTGAAATCAACTGAACTTTTCATGAATCTATCATGATAACCCTTGTTTTGGCTGGGATCTCGTAATCTCCAACAACACAGTCCTCAATTGTTTCTCGGGGGACCAATAGAGGAACTGGTGGGTGGAGCCTAAGTGTCTC
Gh_A07G0537			7266269	7266272	3	2	TGG
Gh_A07G0569	AT4G28710	Myosin family protein with Dil domain	7875060	7879960	4900	3	CTTCTTGTTCTTGAAAAACTGCTTAAGGTATGCCATCATTTTGGTTCTGTATTTTTATACTGTTGAATAGCCATTTGTTTTTTGTGCTGAATTAGTGGTGATTTTTTTTGAAAATGAAGCAGCGTTGGTTTGGGTTTTATGCCTATCTTTGTTTCTCTATTTTTAAATTTTTTCTGGGTTTGGGATTAAAATATGAAAATGATAATCCAAATGATGAAAATGATAATTATTTTTTACTCAAGATGAGGGTAAAGTTAGATACATGAAGAGGCATATCATTTCAAAATGATGCATTATTTGGAAGTGGAAAAGGATATGCTTAAAAATGATCCTTAGAGCATAAATTTCTCATCATAGGTTGATTTAACAATGCCCAATTTGCACCACATATAATAAAAT…
Gh_A07G0569	AT4G28710	Myosin family protein with Dil domain	7875060	7879960	4900	3	CTTCTTGTTCTTGAAAAACTGCTTAAGGTATGCCATCATTTTGGTTCTGTATTTTTATACTGTTGAATAGCCATTTGTTTTTTGTGCTGAATTAGTGGTGATTTTTTTTGAAAATGAAGCAGCGTTGGTTTGGGTTTTATGCCTATCTTTGTTTCTCTATTTTTAAATTTTTTCTGGGTTTGGGATTAAAATATGAAAATGATAATCCAAATGATGAAAATGATAATTATTTTTTACTCAAGATGAGGGTAAAGTTAGATACATGAAGAGGCATATCATTTCAAAATGATGCATTATTTGGAAGTGGAAAAGGATATGCTTAAAAATGATCCTTAGAGCATAAATTTCTCATCATAGGTTGATTTAACAATGCCCAATTTGCACCACATATAATAAAAT…
Gh_A07G0569	AT4G28710	Myosin family protein with Dil domain	7875060	7879960	4900	3	CTTCTTGTTCTTGAAAAACTGCTTAAGGTATGCCATCATTTTGGTTCTGTATTTTTATACTGTTGAATAGCCATTTGTTTTTTGTGCTGAATTAGTGGTGATTTTTTTTGAAAATGAAGCAGCGTTGGTTTGGGTTTTATGCCTATCTTTGTTTCTCTATTTTTAAATTTTTTCTGGGTTTGGGATTAAAATATGAAAATGATAATCCAAATGATGAAAATGATAATTATTTTTTACTCAAGATGAGGGTAAAGTTAGATACATGAAGAGGCATATCATTTCAAAATGATGCATTATTTGGAAGTGGAAAAGGATATGCTTAAAAATGATCCTTAGAGCATAAATTTCTCATCATAGGTTGATTTAACAATGCCCAATTTGCACCACATATAATAAAAT…
Gh_A07G0569	AT4G28710	Myosin family protein with Dil domain	7875060	7879960	4900	3	CTTCTTGTTCTTGAAAAACTGCTTAAGGTATGCCATCATTTTGGTTCTGTATTTTTATACTGTTGAATAGCCATTTGTTTTTTGTGCTGAATTAGTGGTGATTTTTTTTGAAAATGAAGCAGCGTTGGTTTGGGTTTTATGCCTATCTTTGTTTCTCTATTTTTAAATTTTTTCTGGGTTTGGGATTAAAATATGAAAATGATAATCCAAATGATGAAAATGATAATTATTTTTTACTCAAGATGAGGGTAAAGTTAGATACATGAAGAGGCATATCATTTCAAAATGATGCATTATTTGGAAGTGGAAAAGGATATGCTTAAAAATGATCCTTAGAGCATAAATTTCTCATCATAGGTTGATTTAACAATGCCCAATTTGCACCACATATAATAAAAT…
Gh_A07G0581	AT1G18720	Protein of unknown function (DUF962)	8081635	8082933	1298	2	TGTTGGACTGGACGGTTTATAGGCCACGGAGTCTTTGAGGTAAGTAATGGTATAATCTTTAGAATTTCCCAGCTTCCATTGCATTTCTACTTGTTCTTTAAACACCACTTGTTGATTTAGAAACGTGCACCGGCTCTGTTGGACAATCTTGTTCAAGCTTTTCTAATGGCTCCATTCTTTGTTTTGCTCGAGGTACGGGGAAGTAGTTTCTTTCTTTAATACGAAAATGATCCCAAAGTTGTGAAAATTTAGTGATTTGTGTTTGATTTGGGCGTAGGTTCTTCAATCGCTCTTTGGATACGAACCATATCCGGGTTTCCATGCACGCGTGAAAGCTAAGATCGAAGCTGAAATCAAGGAATGGAAGGACAAGAAACAGAAAAAAAATTCTTAGCTTTG…
Gh_A07G0581	AT1G18720	Protein of unknown function (DUF962)	8081635	8082933	1298	2	TGTTGGACTGGACGGTTTATAGGCCACGGAGTCTTTGAGGTAAGTAATGGTATAATCTTTAGAATTTCCCAGCTTCCATTGCATTTCTACTTGTTCTTTAAACACCACTTGTTGATTTAGAAACGTGCACCGGCTCTGTTGGACAATCTTGTTCAAGCTTTTCTAATGGCTCCATTCTTTGTTTTGCTCGAGGTACGGGGAAGTAGTTTCTTTCTTTAATACGAAAATGATCCCAAAGTTGTGAAAATTTAGTGATTTGTGTTTGATTTGGGCGTAGGTTCTTCAATCGCTCTTTGGATACGAACCATATCCGGGTTTCCATGCACGCGTGAAAGCTAAGATCGAAGCTGAAATCAAGGAATGGAAGGACAAGAAACAGAAAAAAAATTCTTAGCTTTG…
Gh_A07G0581	AT1G18720	Protein of unknown function (DUF962)	8081635	8082933	1298	2	TGTTGGACTGGACGGTTTATAGGCCACGGAGTCTTTGAGGTAAGTAATGGTATAATCTTTAGAATTTCCCAGCTTCCATTGCATTTCTACTTGTTCTTTAAACACCACTTGTTGATTTAGAAACGTGCACCGGCTCTGTTGGACAATCTTGTTCAAGCTTTTCTAATGGCTCCATTCTTTGTTTTGCTCGAGGTACGGGGAAGTAGTTTCTTTCTTTAATACGAAAATGATCCCAAAGTTGTGAAAATTTAGTGATTTGTGTTTGATTTGGGCGTAGGTTCTTCAATCGCTCTTTGGATACGAACCATATCCGGGTTTCCATGCACGCGTGAAAGCTAAGATCGAAGCTGAAATCAAGGAATGGAAGGACAAGAAACAGAAAAAAAATTCTTAGCTTTG…
Gh_A07G0587	AT5G27620	cyclin H;1	8138495	8142177	3682	5	TGAGAACACGTTTGGTTCGCTGTATTGGATTAGAGGTGTATTGGATTAGAGGTGTATTGGATTAGAGGTGTAATGGAATAGAGGTGTAATAGCAAATCAACTGTTTGGTTGAATGTAATGGAATAGAGGCGTAATAGTAAAACTGTGTTTGGTTGAATGTAATAGAGGTGTAATAGCATAATGGAGAAAACTAAAATGACCAGAATACCCTTAGCATAAATTTGTTTTGGTAAATGATTATTGTTATTGTTATTTAAATTTTAATAAGATTATTTATTATCAAAAATAAATAATTTAATCATATTTAAACATAATTATTATTTAATATATTTTAATTAAAATATATAATTTAATAAAATTCTTAATAATTAATATTCTTATATGAATTTACTCAAATCA…
Gh_A07G0587	AT5G27620	cyclin H;1	8138495	8142177	3682	5	TGAGAACACGTTTGGTTCGCTGTATTGGATTAGAGGTGTATTGGATTAGAGGTGTATTGGATTAGAGGTGTAATGGAATAGAGGTGTAATAGCAAATCAACTGTTTGGTTGAATGTAATGGAATAGAGGCGTAATAGTAAAACTGTGTTTGGTTGAATGTAATAGAGGTGTAATAGCATAATGGAGAAAACTAAAATGACCAGAATACCCTTAGCATAAATTTGTTTTGGTAAATGATTATTGTTATTGTTATTTAAATTTTAATAAGATTATTTATTATCAAAAATAAATAATTTAATCATATTTAAACATAATTATTATTTAATATATTTTAATTAAAATATATAATTTAATAAAATTCTTAATAATTAATATTCTTATATGAATTTACTCAAATCA…
Gh_A07G0587	AT5G27620	cyclin H;1	8138495	8142177	3682	5	TGAGAACACGTTTGGTTCGCTGTATTGGATTAGAGGTGTATTGGATTAGAGGTGTATTGGATTAGAGGTGTAATGGAATAGAGGTGTAATAGCAAATCAACTGTTTGGTTGAATGTAATGGAATAGAGGCGTAATAGTAAAACTGTGTTTGGTTGAATGTAATAGAGGTGTAATAGCATAATGGAGAAAACTAAAATGACCAGAATACCCTTAGCATAAATTTGTTTTGGTAAATGATTATTGTTATTGTTATTTAAATTTTAATAAGATTATTTATTATCAAAAATAAATAATTTAATCATATTTAAACATAATTATTATTTAATATATTTTAATTAAAATATATAATTTAATAAAATTCTTAATAATTAATATTCTTATATGAATTTACTCAAATCA…
Gh_A07G0587	AT5G27620	cyclin H;1	8138495	8142177	3682	5	TGAGAACACGTTTGGTTCGCTGTATTGGATTAGAGGTGTATTGGATTAGAGGTGTATTGGATTAGAGGTGTAATGGAATAGAGGTGTAATAGCAAATCAACTGTTTGGTTGAATGTAATGGAATAGAGGCGTAATAGTAAAACTGTGTTTGGTTGAATGTAATAGAGGTGTAATAGCATAATGGAGAAAACTAAAATGACCAGAATACCCTTAGCATAAATTTGTTTTGGTAAATGATTATTGTTATTGTTATTTAAATTTTAATAAGATTATTTATTATCAAAAATAAATAATTTAATCATATTTAAACATAATTATTATTTAATATATTTTAATTAAAATATATAATTTAATAAAATTCTTAATAATTAATATTCTTATATGAATTTACTCAAATCA…
Gh_A07G0587	AT5G27620	cyclin H;1	8138495	8142177	3682	5	TGAGAACACGTTTGGTTCGCTGTATTGGATTAGAGGTGTATTGGATTAGAGGTGTATTGGATTAGAGGTGTAATGGAATAGAGGTGTAATAGCAAATCAACTGTTTGGTTGAATGTAATGGAATAGAGGCGTAATAGTAAAACTGTGTTTGGTTGAATGTAATAGAGGTGTAATAGCATAATGGAGAAAACTAAAATGACCAGAATACCCTTAGCATAAATTTGTTTTGGTAAATGATTATTGTTATTGTTATTTAAATTTTAATAAGATTATTTATTATCAAAAATAAATAATTTAATCATATTTAAACATAATTATTATTTAATATATTTTAATTAAAATATATAATTTAATAAAATTCTTAATAATTAATATTCTTATATGAATTTACTCAAATCA…
Gh_A07G0587	AT5G27620	cyclin H;1	8138495	8142177	3682	5	TGAGAACACGTTTGGTTCGCTGTATTGGATTAGAGGTGTATTGGATTAGAGGTGTATTGGATTAGAGGTGTAATGGAATAGAGGTGTAATAGCAAATCAACTGTTTGGTTGAATGTAATGGAATAGAGGCGTAATAGTAAAACTGTGTTTGGTTGAATGTAATAGAGGTGTAATAGCATAATGGAGAAAACTAAAATGACCAGAATACCCTTAGCATAAATTTGTTTTGGTAAATGATTATTGTTATTGTTATTTAAATTTTAATAAGATTATTTATTATCAAAAATAAATAATTTAATCATATTTAAACATAATTATTATTTAATATATTTTAATTAAAATATATAATTTAATAAAATTCTTAATAATTAATATTCTTATATGAATTTACTCAAATCA…
Gh_A07G0588			8138495	8142177	3682	5	TGAGAACACGTTTGGTTCGCTGTATTGGATTAGAGGTGTATTGGATTAGAGGTGTATTGGATTAGAGGTGTAATGGAATAGAGGTGTAATAGCAAATCAACTGTTTGGTTGAATGTAATGGAATAGAGGCGTAATAGTAAAACTGTGTTTGGTTGAATGTAATAGAGGTGTAATAGCATAATGGAGAAAACTAAAATGACCAGAATACCCTTAGCATAAATTTGTTTTGGTAAATGATTATTGTTATTGTTATTTAAATTTTAATAAGATTATTTATTATCAAAAATAAATAATTTAATCATATTTAAACATAATTATTATTTAATATATTTTAATTAAAATATATAATTTAATAAAATTCTTAATAATTAATATTCTTATATGAATTTACTCAAATCA…
Gh_A07G0588			8138495	8142177	3682	5	TGAGAACACGTTTGGTTCGCTGTATTGGATTAGAGGTGTATTGGATTAGAGGTGTATTGGATTAGAGGTGTAATGGAATAGAGGTGTAATAGCAAATCAACTGTTTGGTTGAATGTAATGGAATAGAGGCGTAATAGTAAAACTGTGTTTGGTTGAATGTAATAGAGGTGTAATAGCATAATGGAGAAAACTAAAATGACCAGAATACCCTTAGCATAAATTTGTTTTGGTAAATGATTATTGTTATTGTTATTTAAATTTTAATAAGATTATTTATTATCAAAAATAAATAATTTAATCATATTTAAACATAATTATTATTTAATATATTTTAATTAAAATATATAATTTAATAAAATTCTTAATAATTAATATTCTTATATGAATTTACTCAAATCA…
Gh_A07G0588			8138495	8142177	3682	5	TGAGAACACGTTTGGTTCGCTGTATTGGATTAGAGGTGTATTGGATTAGAGGTGTATTGGATTAGAGGTGTAATGGAATAGAGGTGTAATAGCAAATCAACTGTTTGGTTGAATGTAATGGAATAGAGGCGTAATAGTAAAACTGTGTTTGGTTGAATGTAATAGAGGTGTAATAGCATAATGGAGAAAACTAAAATGACCAGAATACCCTTAGCATAAATTTGTTTTGGTAAATGATTATTGTTATTGTTATTTAAATTTTAATAAGATTATTTATTATCAAAAATAAATAATTTAATCATATTTAAACATAATTATTATTTAATATATTTTAATTAAAATATATAATTTAATAAAATTCTTAATAATTAATATTCTTATATGAATTTACTCAAATCA…
Gh_A07G0588			8138495	8142177	3682	5	TGAGAACACGTTTGGTTCGCTGTATTGGATTAGAGGTGTATTGGATTAGAGGTGTATTGGATTAGAGGTGTAATGGAATAGAGGTGTAATAGCAAATCAACTGTTTGGTTGAATGTAATGGAATAGAGGCGTAATAGTAAAACTGTGTTTGGTTGAATGTAATAGAGGTGTAATAGCATAATGGAGAAAACTAAAATGACCAGAATACCCTTAGCATAAATTTGTTTTGGTAAATGATTATTGTTATTGTTATTTAAATTTTAATAAGATTATTTATTATCAAAAATAAATAATTTAATCATATTTAAACATAATTATTATTTAATATATTTTAATTAAAATATATAATTTAATAAAATTCTTAATAATTAATATTCTTATATGAATTTACTCAAATCA…
Gh_A07G0599	AT1G68320	myb domain protein 62	8298761	8298793	32	2	ATACCTGGATGGCGACGGCCACAAGCAAGATT
Gh_A07G0626	AT5G44700	Leucine-rich repeat transmembrane protein kinase	8730847	8733179	2332	7	TAAGTTAAACATGAAAAAGAGTCCGTATTTCTAAGTCAAACTAGACTCAAGTGTGTTAGAAAATCTCACAAATATGTTAGCTTCGGAATATCGGCGACTGCCGTTGGTATCACTCCAGACATCTTGTTGTATGAAAGGTATCTGAAACCAATAAAAAGAAAGTAAAGAAAAAAAAAAAGCCGAAGAGTCTCATAAAATACAAAATCAATATATTATTGTTACTTACAATATCTCCAAATTTGTCACATTTGCGAGCTGAGCCGGAACTCCTCCGGTCAAATAATTGTTATTCAGATATCTGCATCAAATGCAAGCCTTAAGCAACTTTGAATCGGATCACATGGAAAAACAAATCATTGCACAAAAATAATGGATGAGATCCATAGCACATTAACCAAC…
Gh_A07G0626	AT5G44700	Leucine-rich repeat transmembrane protein kinase	8730847	8733179	2332	7	TAAGTTAAACATGAAAAAGAGTCCGTATTTCTAAGTCAAACTAGACTCAAGTGTGTTAGAAAATCTCACAAATATGTTAGCTTCGGAATATCGGCGACTGCCGTTGGTATCACTCCAGACATCTTGTTGTATGAAAGGTATCTGAAACCAATAAAAAGAAAGTAAAGAAAAAAAAAAAGCCGAAGAGTCTCATAAAATACAAAATCAATATATTATTGTTACTTACAATATCTCCAAATTTGTCACATTTGCGAGCTGAGCCGGAACTCCTCCGGTCAAATAATTGTTATTCAGATATCTGCATCAAATGCAAGCCTTAAGCAACTTTGAATCGGATCACATGGAAAAACAAATCATTGCACAAAAATAATGGATGAGATCCATAGCACATTAACCAAC…
Gh_A07G0626	AT5G44700	Leucine-rich repeat transmembrane protein kinase	8730847	8733179	2332	7	TAAGTTAAACATGAAAAAGAGTCCGTATTTCTAAGTCAAACTAGACTCAAGTGTGTTAGAAAATCTCACAAATATGTTAGCTTCGGAATATCGGCGACTGCCGTTGGTATCACTCCAGACATCTTGTTGTATGAAAGGTATCTGAAACCAATAAAAAGAAAGTAAAGAAAAAAAAAAAGCCGAAGAGTCTCATAAAATACAAAATCAATATATTATTGTTACTTACAATATCTCCAAATTTGTCACATTTGCGAGCTGAGCCGGAACTCCTCCGGTCAAATAATTGTTATTCAGATATCTGCATCAAATGCAAGCCTTAAGCAACTTTGAATCGGATCACATGGAAAAACAAATCATTGCACAAAAATAATGGATGAGATCCATAGCACATTAACCAAC…
Gh_A07G0626	AT5G44700	Leucine-rich repeat transmembrane protein kinase	8730847	8733179	2332	7	TAAGTTAAACATGAAAAAGAGTCCGTATTTCTAAGTCAAACTAGACTCAAGTGTGTTAGAAAATCTCACAAATATGTTAGCTTCGGAATATCGGCGACTGCCGTTGGTATCACTCCAGACATCTTGTTGTATGAAAGGTATCTGAAACCAATAAAAAGAAAGTAAAGAAAAAAAAAAAGCCGAAGAGTCTCATAAAATACAAAATCAATATATTATTGTTACTTACAATATCTCCAAATTTGTCACATTTGCGAGCTGAGCCGGAACTCCTCCGGTCAAATAATTGTTATTCAGATATCTGCATCAAATGCAAGCCTTAAGCAACTTTGAATCGGATCACATGGAAAAACAAATCATTGCACAAAAATAATGGATGAGATCCATAGCACATTAACCAAC…
Gh_A07G0626	AT5G44700	Leucine-rich repeat transmembrane protein kinase	8730847	8733179	2332	7	TAAGTTAAACATGAAAAAGAGTCCGTATTTCTAAGTCAAACTAGACTCAAGTGTGTTAGAAAATCTCACAAATATGTTAGCTTCGGAATATCGGCGACTGCCGTTGGTATCACTCCAGACATCTTGTTGTATGAAAGGTATCTGAAACCAATAAAAAGAAAGTAAAGAAAAAAAAAAAGCCGAAGAGTCTCATAAAATACAAAATCAATATATTATTGTTACTTACAATATCTCCAAATTTGTCACATTTGCGAGCTGAGCCGGAACTCCTCCGGTCAAATAATTGTTATTCAGATATCTGCATCAAATGCAAGCCTTAAGCAACTTTGAATCGGATCACATGGAAAAACAAATCATTGCACAAAAATAATGGATGAGATCCATAGCACATTAACCAAC…
Gh_A07G0626	AT5G44700	Leucine-rich repeat transmembrane protein kinase	8730847	8733179	2332	7	TAAGTTAAACATGAAAAAGAGTCCGTATTTCTAAGTCAAACTAGACTCAAGTGTGTTAGAAAATCTCACAAATATGTTAGCTTCGGAATATCGGCGACTGCCGTTGGTATCACTCCAGACATCTTGTTGTATGAAAGGTATCTGAAACCAATAAAAAGAAAGTAAAGAAAAAAAAAAAGCCGAAGAGTCTCATAAAATACAAAATCAATATATTATTGTTACTTACAATATCTCCAAATTTGTCACATTTGCGAGCTGAGCCGGAACTCCTCCGGTCAAATAATTGTTATTCAGATATCTGCATCAAATGCAAGCCTTAAGCAACTTTGAATCGGATCACATGGAAAAACAAATCATTGCACAAAAATAATGGATGAGATCCATAGCACATTAACCAAC…
Gh_A07G0632	AT5G07740	actin binding	8921102	8921221	119	5	CTTGTTTTTTATGCAAACAGCAACTGTCTGTCTTTTTTATTGTCTAAACCCTGTTTTATTGTGGTTCAGGTCCTAGCTGCCAAGAAACCAGCACTTTTAGATTTTCACCAAGAATTTGT
Gh_A07G0659	AT5G06310	Nucleic acid-binding, OB-fold-like protein	9633955	9633973	18	4	TGACAAAAAGATCACCTC
Gh_A07G0719			10990099	10990122	23	3	GGAGTGCTCAGAAGTGAGCACTC
Gh_A07G0720			11000232	11000233	1	2	C
Gh_A07G0740			11570913	11570914	1	2	C
Gh_A07G0822	AT3G07520	glutamate receptor 1.4	14137454	14146157	8703	2	ACTCCAAAGGGAACCCTTTACATTCTTCATCTGACGGTAAGTAAGCTATTTGAAGTTAATTTATCATTATTAATAAATATTGAGTGCAATAATAAATCATATGAAATTAAATACGAATTTGTTGAGAGACGCAATAATAAATTTGGAAAAGATTAATCTCTATAAAATAAAATGGACAGATAAGATCCTTAGTATCTATTTTTTGTAATAAGTTAGATATAAAATTAAATTATATCCCACTTATAACGTGGATATTTTATAAAAAAAAATTTAAAAATTGTTCAATAATAATTATAGATGAAGTGATAAATAACTTACAAATTTTGAAATTCGAAACTTCTGGTTATCCAATAAAAATATGAGATCCCTAATAATAAACTAAAATGCCTATCCGATTAG…
Gh_A07G0822	AT3G07520	glutamate receptor 1.4	14137454	14146157	8703	2	ACTCCAAAGGGAACCCTTTACATTCTTCATCTGACGGTAAGTAAGCTATTTGAAGTTAATTTATCATTATTAATAAATATTGAGTGCAATAATAAATCATATGAAATTAAATACGAATTTGTTGAGAGACGCAATAATAAATTTGGAAAAGATTAATCTCTATAAAATAAAATGGACAGATAAGATCCTTAGTATCTATTTTTTGTAATAAGTTAGATATAAAATTAAATTATATCCCACTTATAACGTGGATATTTTATAAAAAAAAATTTAAAAATTGTTCAATAATAATTATAGATGAAGTGATAAATAACTTACAAATTTTGAAATTCGAAACTTCTGGTTATCCAATAAAAATATGAGATCCCTAATAATAAACTAAAATGCCTATCCGATTAG…
Gh_A07G0822	AT3G07520	glutamate receptor 1.4	14137454	14146157	8703	2	ACTCCAAAGGGAACCCTTTACATTCTTCATCTGACGGTAAGTAAGCTATTTGAAGTTAATTTATCATTATTAATAAATATTGAGTGCAATAATAAATCATATGAAATTAAATACGAATTTGTTGAGAGACGCAATAATAAATTTGGAAAAGATTAATCTCTATAAAATAAAATGGACAGATAAGATCCTTAGTATCTATTTTTTGTAATAAGTTAGATATAAAATTAAATTATATCCCACTTATAACGTGGATATTTTATAAAAAAAAATTTAAAAATTGTTCAATAATAATTATAGATGAAGTGATAAATAACTTACAAATTTTGAAATTCGAAACTTCTGGTTATCCAATAAAAATATGAGATCCCTAATAATAAACTAAAATGCCTATCCGATTAG…
Gh_A07G0822	AT3G07520	glutamate receptor 1.4	14137454	14146157	8703	2	ACTCCAAAGGGAACCCTTTACATTCTTCATCTGACGGTAAGTAAGCTATTTGAAGTTAATTTATCATTATTAATAAATATTGAGTGCAATAATAAATCATATGAAATTAAATACGAATTTGTTGAGAGACGCAATAATAAATTTGGAAAAGATTAATCTCTATAAAATAAAATGGACAGATAAGATCCTTAGTATCTATTTTTTGTAATAAGTTAGATATAAAATTAAATTATATCCCACTTATAACGTGGATATTTTATAAAAAAAAATTTAAAAATTGTTCAATAATAATTATAGATGAAGTGATAAATAACTTACAAATTTTGAAATTCGAAACTTCTGGTTATCCAATAAAAATATGAGATCCCTAATAATAAACTAAAATGCCTATCCGATTAG…
Gh_A07G0822	AT3G07520	glutamate receptor 1.4	14137454	14146157	8703	2	ACTCCAAAGGGAACCCTTTACATTCTTCATCTGACGGTAAGTAAGCTATTTGAAGTTAATTTATCATTATTAATAAATATTGAGTGCAATAATAAATCATATGAAATTAAATACGAATTTGTTGAGAGACGCAATAATAAATTTGGAAAAGATTAATCTCTATAAAATAAAATGGACAGATAAGATCCTTAGTATCTATTTTTTGTAATAAGTTAGATATAAAATTAAATTATATCCCACTTATAACGTGGATATTTTATAAAAAAAAATTTAAAAATTGTTCAATAATAATTATAGATGAAGTGATAAATAACTTACAAATTTTGAAATTCGAAACTTCTGGTTATCCAATAAAAATATGAGATCCCTAATAATAAACTAAAATGCCTATCCGATTAG…
Gh_A07G0823	AT3G07520	glutamate receptor 1.4	14164451	14164455	4	3	TCGA
Gh_A07G0984	AT3G22430		18683600	18683610	10	2	ACAAGTTGGA
Gh_A07G1011	AT5G22350	Protein of unknown function (DUF1022)	19562235	19562267	32	8	CTCGCGACAAACCTATGAGTAGGGTTTTGAAT
Gh_A07G1016	AT5G06270		19683733	19683736	3	3	CAA
Gh_A07G1058	AT1G18440	Peptidyl-tRNA hydrolase family protein	20958431	20961824	3393	7	CAGCATGTTTGGTTGGCATGAATAGCCATTCCATTCCTTGCCTATTCCGCGCGCTACAGTGATTACACCCCTATTACACTGTTTGGTTCACCGTTTACTATTCCACCGTTTTGCTATTACTTGTTTATTCCCTCAGCACCTGTAATAGGTATTCAGGGGTGGGGGTAAGGAATTGGTATTCACCGTTTACTGATTTCTTCTCCCCAAAATTTTGAGACCAAAATATCCTACTTTCTTCTACCCAAAAAGTTTGCTCCAGATTTCATATCCCCAGATCTCATCCTTCCTTCAAAATTTCTGCCGCTACCAAAAGAACCATGACTCAATTCCCTAATTTTTCCACGAAAATTTCAAATTCTTCTCTCGCCAATACGGCGGAAGATGCCCAGGTGTCGCTGC…
Gh_A07G1058	AT1G18440	Peptidyl-tRNA hydrolase family protein	20958431	20961824	3393	7	CAGCATGTTTGGTTGGCATGAATAGCCATTCCATTCCTTGCCTATTCCGCGCGCTACAGTGATTACACCCCTATTACACTGTTTGGTTCACCGTTTACTATTCCACCGTTTTGCTATTACTTGTTTATTCCCTCAGCACCTGTAATAGGTATTCAGGGGTGGGGGTAAGGAATTGGTATTCACCGTTTACTGATTTCTTCTCCCCAAAATTTTGAGACCAAAATATCCTACTTTCTTCTACCCAAAAAGTTTGCTCCAGATTTCATATCCCCAGATCTCATCCTTCCTTCAAAATTTCTGCCGCTACCAAAAGAACCATGACTCAATTCCCTAATTTTTCCACGAAAATTTCAAATTCTTCTCTCGCCAATACGGCGGAAGATGCCCAGGTGTCGCTGC…
Gh_A07G1058	AT1G18440	Peptidyl-tRNA hydrolase family protein	20958431	20961824	3393	7	CAGCATGTTTGGTTGGCATGAATAGCCATTCCATTCCTTGCCTATTCCGCGCGCTACAGTGATTACACCCCTATTACACTGTTTGGTTCACCGTTTACTATTCCACCGTTTTGCTATTACTTGTTTATTCCCTCAGCACCTGTAATAGGTATTCAGGGGTGGGGGTAAGGAATTGGTATTCACCGTTTACTGATTTCTTCTCCCCAAAATTTTGAGACCAAAATATCCTACTTTCTTCTACCCAAAAAGTTTGCTCCAGATTTCATATCCCCAGATCTCATCCTTCCTTCAAAATTTCTGCCGCTACCAAAAGAACCATGACTCAATTCCCTAATTTTTCCACGAAAATTTCAAATTCTTCTCTCGCCAATACGGCGGAAGATGCCCAGGTGTCGCTGC…
Gh_A07G1058	AT1G18440	Peptidyl-tRNA hydrolase family protein	20958431	20961824	3393	7	CAGCATGTTTGGTTGGCATGAATAGCCATTCCATTCCTTGCCTATTCCGCGCGCTACAGTGATTACACCCCTATTACACTGTTTGGTTCACCGTTTACTATTCCACCGTTTTGCTATTACTTGTTTATTCCCTCAGCACCTGTAATAGGTATTCAGGGGTGGGGGTAAGGAATTGGTATTCACCGTTTACTGATTTCTTCTCCCCAAAATTTTGAGACCAAAATATCCTACTTTCTTCTACCCAAAAAGTTTGCTCCAGATTTCATATCCCCAGATCTCATCCTTCCTTCAAAATTTCTGCCGCTACCAAAAGAACCATGACTCAATTCCCTAATTTTTCCACGAAAATTTCAAATTCTTCTCTCGCCAATACGGCGGAAGATGCCCAGGTGTCGCTGC…
Gh_A07G1122	AT5G04590	sulfite reductase	23735836	23735837	1	18	T
Gh_A07G1132	AT3G49170	Tetratricopeptide repeat (TPR)-like superfamily protein	24174195	24175700	1505	2	ACTGTTTATGACCAAAAGGTTTTTGGGATGTTACAAGTAGTATATTATATATTAATTATTAATTATTATTGTTTATTATTATACTAGTTGAAATATGCTCTAAGTCCCTATACTTTTTGTACATTTGAAAGTTAGCCCTTCTACCATAGTATATAATGGTAGATCATATTATGCAGTATATAATATATTAATAGTTTATATATATGCATCAATGATTAAACATTATAATATCCTATAGTATTATATCCTTTATAGTTATATATAATAATAGTACATTATATATGACTTATTATTATATATTATTGTTTATTATTATACTAATTGAAATATATTCTAAGTCCTTATACTTTTCATTCATTTGAAAGTTATCTCTCCTACTATATTATATAATGTTATATC…
Gh_A07G1233			28197178	28197179	1	3	G
Gh_A07G1322	AT4G00630	K+ efflux antiporter 2	32384898	32384899	6	2	GGTAAG
Gh_A07G1322	AT4G00630	K+ efflux antiporter 2	32406572	32406573	11	2	ACTGCTGTCGT
Gh_A07G1360	AT2G45290	Transketolase	34080033	34080172	139	3	CTGGAAAGTGCACAAAAAACAGGGCTCAAAATATAGACTTACATTCCACTTTAATCAGACTGTATTAGTCCCATGAAAGAGAACAACTAAGAATTAAGGTGTCAAAACATATTTAGCAAGGACAATAAAGGTTGCTCAC
Gh_A07G1360	AT2G45290	Transketolase	34080326	34080412	86	2	CTGCAGAAAATGGAAAGAAAGTTTTGAACACTAAACCAAAAAGCATAATCAGATGCATATACAGAAACCCCAAGAGATCTCCTTAC
Gh_A07G1361	AT2G45200	golgi snare 12	34281776	34289570	7794	4	TTTTTATCTAGACTTGTTATTAGAACTCAGGTTTCCATGTTTAATTACCGGGTGCTATAAGCTTCAATGAAATATTAACATTTCCTGATATTTTGTCCTACATCACTGCTAGATATTAAATTATGTGTAGTGTATAGTCTTGCAACTTCTAATTATTGCTGTTGTTTTTGTATTCTTTTACCACTGCAATTGGAAAAACTCTCTTCCAACCTCTAAGTCATTGTCACCATTATGTTTGTGAGCCATGGTTCAAACTGATAATATACCAAATCATGACACCATCAAGGCATGCTTATAAACATGTTTGATTGGTTGTTTTGGCAATTCTTACTGGGATATCTGTACCTCTATTTGAAATAAAATATAATTCAGTTATTCTATTTATTAATTGTAATTAGT…
Gh_A07G1361	AT2G45200	golgi snare 12	34281776	34289570	7794	4	TTTTTATCTAGACTTGTTATTAGAACTCAGGTTTCCATGTTTAATTACCGGGTGCTATAAGCTTCAATGAAATATTAACATTTCCTGATATTTTGTCCTACATCACTGCTAGATATTAAATTATGTGTAGTGTATAGTCTTGCAACTTCTAATTATTGCTGTTGTTTTTGTATTCTTTTACCACTGCAATTGGAAAAACTCTCTTCCAACCTCTAAGTCATTGTCACCATTATGTTTGTGAGCCATGGTTCAAACTGATAATATACCAAATCATGACACCATCAAGGCATGCTTATAAACATGTTTGATTGGTTGTTTTGGCAATTCTTACTGGGATATCTGTACCTCTATTTGAAATAAAATATAATTCAGTTATTCTATTTATTAATTGTAATTAGT…
Gh_A07G1361	AT2G45200	golgi snare 12	34281776	34289570	7794	4	TTTTTATCTAGACTTGTTATTAGAACTCAGGTTTCCATGTTTAATTACCGGGTGCTATAAGCTTCAATGAAATATTAACATTTCCTGATATTTTGTCCTACATCACTGCTAGATATTAAATTATGTGTAGTGTATAGTCTTGCAACTTCTAATTATTGCTGTTGTTTTTGTATTCTTTTACCACTGCAATTGGAAAAACTCTCTTCCAACCTCTAAGTCATTGTCACCATTATGTTTGTGAGCCATGGTTCAAACTGATAATATACCAAATCATGACACCATCAAGGCATGCTTATAAACATGTTTGATTGGTTGTTTTGGCAATTCTTACTGGGATATCTGTACCTCTATTTGAAATAAAATATAATTCAGTTATTCTATTTATTAATTGTAATTAGT…
Gh_A07G1361	AT2G45200	golgi snare 12	34281776	34289570	7794	4	TTTTTATCTAGACTTGTTATTAGAACTCAGGTTTCCATGTTTAATTACCGGGTGCTATAAGCTTCAATGAAATATTAACATTTCCTGATATTTTGTCCTACATCACTGCTAGATATTAAATTATGTGTAGTGTATAGTCTTGCAACTTCTAATTATTGCTGTTGTTTTTGTATTCTTTTACCACTGCAATTGGAAAAACTCTCTTCCAACCTCTAAGTCATTGTCACCATTATGTTTGTGAGCCATGGTTCAAACTGATAATATACCAAATCATGACACCATCAAGGCATGCTTATAAACATGTTTGATTGGTTGTTTTGGCAATTCTTACTGGGATATCTGTACCTCTATTTGAAATAAAATATAATTCAGTTATTCTATTTATTAATTGTAATTAGT…
Gh_A07G1392	AT3G54790	ARM repeat superfamily protein	37405539	37405603	64	3	CACTTTCTCAGTGCTGAGTTAGCATTTTAGTAGTCAGACTAATTGATGTTCAACTGTTTCAGCA
Gh_A07G1423	AT1G04950	TATA BOX ASSOCIATED FACTOR II 59	39534123	39536637	2514	3	GATCAAATTAAAGTATAAAGATTAAATCCACCATTTTCGTAAAGTACAGAGACTAATTGCAGAATTTAACCTAAAATTTAATATAAATAAAATCCAAAGTAGAATATATTTTTGATAACTACATAATACATTTATGAGCAAGGAAAAAAGAAGACTTATAAAAGATGAACACAGTAAAACTGAAAAAAAACTATGGAGATAATTTACACATTCCTTCAAAAACCATAGCTTTTGGAAGTAAAATTTAATCAAAAGAAGAATGAAAGCTCAGGTTTGGGGGTAAATGATAACATACTCTCACCAAAAAGTTCAAATAATGATGCTAACAAGTTCCCTGGGTCTGTGTCTTCCTTCCAAGCCTGAGCTAGAACAGTTGATGTCTTTGAAACTCGACCCCCG…
Gh_A07G1423	AT1G04950	TATA BOX ASSOCIATED FACTOR II 59	39534123	39536637	2514	3	GATCAAATTAAAGTATAAAGATTAAATCCACCATTTTCGTAAAGTACAGAGACTAATTGCAGAATTTAACCTAAAATTTAATATAAATAAAATCCAAAGTAGAATATATTTTTGATAACTACATAATACATTTATGAGCAAGGAAAAAAGAAGACTTATAAAAGATGAACACAGTAAAACTGAAAAAAAACTATGGAGATAATTTACACATTCCTTCAAAAACCATAGCTTTTGGAAGTAAAATTTAATCAAAAGAAGAATGAAAGCTCAGGTTTGGGGGTAAATGATAACATACTCTCACCAAAAAGTTCAAATAATGATGCTAACAAGTTCCCTGGGTCTGTGTCTTCCTTCCAAGCCTGAGCTAGAACAGTTGATGTCTTTGAAACTCGACCCCCG…
Gh_A07G1423	AT1G04950	TATA BOX ASSOCIATED FACTOR II 59	39534123	39536637	2514	3	GATCAAATTAAAGTATAAAGATTAAATCCACCATTTTCGTAAAGTACAGAGACTAATTGCAGAATTTAACCTAAAATTTAATATAAATAAAATCCAAAGTAGAATATATTTTTGATAACTACATAATACATTTATGAGCAAGGAAAAAAGAAGACTTATAAAAGATGAACACAGTAAAACTGAAAAAAAACTATGGAGATAATTTACACATTCCTTCAAAAACCATAGCTTTTGGAAGTAAAATTTAATCAAAAGAAGAATGAAAGCTCAGGTTTGGGGGTAAATGATAACATACTCTCACCAAAAAGTTCAAATAATGATGCTAACAAGTTCCCTGGGTCTGTGTCTTCCTTCCAAGCCTGAGCTAGAACAGTTGATGTCTTTGAAACTCGACCCCCG…
Gh_A07G1423	AT1G04950	TATA BOX ASSOCIATED FACTOR II 59	39534123	39536637	2514	3	GATCAAATTAAAGTATAAAGATTAAATCCACCATTTTCGTAAAGTACAGAGACTAATTGCAGAATTTAACCTAAAATTTAATATAAATAAAATCCAAAGTAGAATATATTTTTGATAACTACATAATACATTTATGAGCAAGGAAAAAAGAAGACTTATAAAAGATGAACACAGTAAAACTGAAAAAAAACTATGGAGATAATTTACACATTCCTTCAAAAACCATAGCTTTTGGAAGTAAAATTTAATCAAAAGAAGAATGAAAGCTCAGGTTTGGGGGTAAATGATAACATACTCTCACCAAAAAGTTCAAATAATGATGCTAACAAGTTCCCTGGGTCTGTGTCTTCCTTCCAAGCCTGAGCTAGAACAGTTGATGTCTTTGAAACTCGACCCCCG…
Gh_A07G1423	AT1G04950	TATA BOX ASSOCIATED FACTOR II 59	39534123	39536637	2514	3	GATCAAATTAAAGTATAAAGATTAAATCCACCATTTTCGTAAAGTACAGAGACTAATTGCAGAATTTAACCTAAAATTTAATATAAATAAAATCCAAAGTAGAATATATTTTTGATAACTACATAATACATTTATGAGCAAGGAAAAAAGAAGACTTATAAAAGATGAACACAGTAAAACTGAAAAAAAACTATGGAGATAATTTACACATTCCTTCAAAAACCATAGCTTTTGGAAGTAAAATTTAATCAAAAGAAGAATGAAAGCTCAGGTTTGGGGGTAAATGATAACATACTCTCACCAAAAAGTTCAAATAATGATGCTAACAAGTTCCCTGGGTCTGTGTCTTCCTTCCAAGCCTGAGCTAGAACAGTTGATGTCTTTGAAACTCGACCCCCG…
Gh_A07G1423	AT1G04950	TATA BOX ASSOCIATED FACTOR II 59	39534123	39536637	2514	3	GATCAAATTAAAGTATAAAGATTAAATCCACCATTTTCGTAAAGTACAGAGACTAATTGCAGAATTTAACCTAAAATTTAATATAAATAAAATCCAAAGTAGAATATATTTTTGATAACTACATAATACATTTATGAGCAAGGAAAAAAGAAGACTTATAAAAGATGAACACAGTAAAACTGAAAAAAAACTATGGAGATAATTTACACATTCCTTCAAAAACCATAGCTTTTGGAAGTAAAATTTAATCAAAAGAAGAATGAAAGCTCAGGTTTGGGGGTAAATGATAACATACTCTCACCAAAAAGTTCAAATAATGATGCTAACAAGTTCCCTGGGTCTGTGTCTTCCTTCCAAGCCTGAGCTAGAACAGTTGATGTCTTTGAAACTCGACCCCCG…
Gh_A07G1423	AT1G04950	TATA BOX ASSOCIATED FACTOR II 59	39534123	39536637	2514	3	GATCAAATTAAAGTATAAAGATTAAATCCACCATTTTCGTAAAGTACAGAGACTAATTGCAGAATTTAACCTAAAATTTAATATAAATAAAATCCAAAGTAGAATATATTTTTGATAACTACATAATACATTTATGAGCAAGGAAAAAAGAAGACTTATAAAAGATGAACACAGTAAAACTGAAAAAAAACTATGGAGATAATTTACACATTCCTTCAAAAACCATAGCTTTTGGAAGTAAAATTTAATCAAAAGAAGAATGAAAGCTCAGGTTTGGGGGTAAATGATAACATACTCTCACCAAAAAGTTCAAATAATGATGCTAACAAGTTCCCTGGGTCTGTGTCTTCCTTCCAAGCCTGAGCTAGAACAGTTGATGTCTTTGAAACTCGACCCCCG…
Gh_A07G1425	AT1G04080	Tetratricopeptide repeat (TPR)-like superfamily protein	39706154	39706160	6	6	CACAGG
Gh_A07G1457	AT3G52300	ATP synthase D chain, mitochondrial	42304437	42304438	1	8	G
Gh_A07G1471	AT5G48740	Leucine-rich repeat protein kinase family protein	43099551	43099552	3	2	ATG
Gh_A07G1511	AT3G57890	Tubulin binding cofactor C domain-containing protein	49312842	49320812	7970	8	TATTGTGTAACACCCTGAACCCGAGACCGACACCGGAGTCGAACACGAGGTGTTAGCAGACTTTAAACCCTTTATAAAAATNAATCTGCGTACTAGTCACTTTAAAAATCATATCTTGAGTTTCACAACTCGAAAATCAGTTTCGTGATTTTTGCCTGAAATTAGACTCATATGCTCATCTACATATTTTTTTCTAGAATTTTTGGTCAGGCCAATTAGTACAGTTTATTAGTCAAAGTCTCCCATGTTACAGGGATCGACTACACTGACCTTTGCGCATTACGACCTGGATATCTCCCTGCACAGAGCTTCAATACTGATGCCGTTTGTTTCTATAGAAACTAGACTCAGAGAGGAATCTATACATATATGGTATGACTCCTAATTATCTCTGGTTAA…
Gh_A07G1511	AT3G57890	Tubulin binding cofactor C domain-containing protein	49318413	49318651	238	14	TGAGCTTCTGGATTGGTAGGAGGCCGTGCTCGAAAGGCTCGCGTCGCGGGTGGAGAAGAGTGGTCGGACTTGGATTCGGAATCGAAACAAGGGTCAGTAAAGAAGGTCGACTGGTTGAGAAGGCAATCGAAAGAGTGGCAGAGCGAAAAAGAAAAGAAAGGAAACGGAGGGAACAAATCGGCAGCAAAGAGGCGTAATGGACTGGGAGGAAATCGGCAGAAAACAAAAGCAAAAAAAT
Gh_A07G1688	AT4G03960	Phosphotyrosine protein phosphatases superfamily protein	68509733	68517691	7958	18	GGNAAAACAGAAGATGTATATACAAATAAAGAAACGGAAATGAAGGGACGCAAGAATGAATTTCAACCTCTTTTTTTTCTGATTGCTTGAATCCTGGTACAAAACTTTTGTTCTTTTTATTTCTTTTTTCCCTTTTTTAGAATACCATCGGTTCCCCCCTAAAATACAATCGATTCCCCCTTTGAAATATCAAAAATCCTCCCCTCTTCTAAAATTTTTTTCTTCCGTTTTATAATGGATTACAATAACAATAAAAAATGCTCCGTTTCTCTGTTGTGGCTGCCTTTTTTGTTGTTTGTGTTTGCAGGGTATGGCCGGTGTTGGTGATGGGGGTGTCAGACGGTATGGACGTCGTGGTGGCCAAGGCTGAGGTGTGCGAGTGGCGACCGGTCAGAGGCG…
Gh_A07G1688	AT4G03960	Phosphotyrosine protein phosphatases superfamily protein	68509733	68517691	7958	18	GGNAAAACAGAAGATGTATATACAAATAAAGAAACGGAAATGAAGGGACGCAAGAATGAATTTCAACCTCTTTTTTTTCTGATTGCTTGAATCCTGGTACAAAACTTTTGTTCTTTTTATTTCTTTTTTCCCTTTTTTAGAATACCATCGGTTCCCCCCTAAAATACAATCGATTCCCCCTTTGAAATATCAAAAATCCTCCCCTCTTCTAAAATTTTTTTCTTCCGTTTTATAATGGATTACAATAACAATAAAAAATGCTCCGTTTCTCTGTTGTGGCTGCCTTTTTTGTTGTTTGTGTTTGCAGGGTATGGCCGGTGTTGGTGATGGGGGTGTCAGACGGTATGGACGTCGTGGTGGCCAAGGCTGAGGTGTGCGAGTGGCGACCGGTCAGAGGCG…
Gh_A07G1688	AT4G03960	Phosphotyrosine protein phosphatases superfamily protein	68509733	68517691	7958	18	GGNAAAACAGAAGATGTATATACAAATAAAGAAACGGAAATGAAGGGACGCAAGAATGAATTTCAACCTCTTTTTTTTCTGATTGCTTGAATCCTGGTACAAAACTTTTGTTCTTTTTATTTCTTTTTTCCCTTTTTTAGAATACCATCGGTTCCCCCCTAAAATACAATCGATTCCCCCTTTGAAATATCAAAAATCCTCCCCTCTTCTAAAATTTTTTTCTTCCGTTTTATAATGGATTACAATAACAATAAAAAATGCTCCGTTTCTCTGTTGTGGCTGCCTTTTTTGTTGTTTGTGTTTGCAGGGTATGGCCGGTGTTGGTGATGGGGGTGTCAGACGGTATGGACGTCGTGGTGGCCAAGGCTGAGGTGTGCGAGTGGCGACCGGTCAGAGGCG…
Gh_A07G1688	AT4G03960	Phosphotyrosine protein phosphatases superfamily protein	68509733	68517691	7958	18	GGNAAAACAGAAGATGTATATACAAATAAAGAAACGGAAATGAAGGGACGCAAGAATGAATTTCAACCTCTTTTTTTTCTGATTGCTTGAATCCTGGTACAAAACTTTTGTTCTTTTTATTTCTTTTTTCCCTTTTTTAGAATACCATCGGTTCCCCCCTAAAATACAATCGATTCCCCCTTTGAAATATCAAAAATCCTCCCCTCTTCTAAAATTTTTTTCTTCCGTTTTATAATGGATTACAATAACAATAAAAAATGCTCCGTTTCTCTGTTGTGGCTGCCTTTTTTGTTGTTTGTGTTTGCAGGGTATGGCCGGTGTTGGTGATGGGGGTGTCAGACGGTATGGACGTCGTGGTGGCCAAGGCTGAGGTGTGCGAGTGGCGACCGGTCAGAGGCG…
Gh_A07G1688	AT4G03960	Phosphotyrosine protein phosphatases superfamily protein	68509733	68517691	7958	18	GGNAAAACAGAAGATGTATATACAAATAAAGAAACGGAAATGAAGGGACGCAAGAATGAATTTCAACCTCTTTTTTTTCTGATTGCTTGAATCCTGGTACAAAACTTTTGTTCTTTTTATTTCTTTTTTCCCTTTTTTAGAATACCATCGGTTCCCCCCTAAAATACAATCGATTCCCCCTTTGAAATATCAAAAATCCTCCCCTCTTCTAAAATTTTTTTCTTCCGTTTTATAATGGATTACAATAACAATAAAAAATGCTCCGTTTCTCTGTTGTGGCTGCCTTTTTTGTTGTTTGTGTTTGCAGGGTATGGCCGGTGTTGGTGATGGGGGTGTCAGACGGTATGGACGTCGTGGTGGCCAAGGCTGAGGTGTGCGAGTGGCGACCGGTCAGAGGCG…
Gh_A07G1730	AT5G35770	Transducin/WD40 repeat-like superfamily protein	70669280	70669281	18	2	AGAAGATGATGATGATGA
Gh_A07G1730	AT5G35770	Transducin/WD40 repeat-like superfamily protein	70669280	70669281	21	2	AGAAGATGATGATGATGATGA
Gh_A07G1780	AT3G07510		72560022	72560024	2	3	GT
Gh_A07G1867	AT3G48520	cytochrome P450, family 94, subfamily B, polypeptide 3	73810970	73810971	18	4	GTTACCGGCTAGTTCTTG
Gh_A07G1867	AT3G48520	cytochrome P450, family 94, subfamily B, polypeptide 3	73810974	73810975	18	7	CCGGCTAATTCTTGTTTA
Gh_A07G1880	AT5G25120	ytochrome p450, family 71, subfamily B, polypeptide 11	74195586	74195666	80	2	GGTTAGTATTCAAAGCTTATAACTTTATTGAAAAGCAAATCTATCATCAGCTTGAAGTAATGTTGGCTCATATAATCTCA
Gh_A07G1995	AT3G28210	zinc finger (AN1-like) family protein	76129484	76130972	1488	5	ATTTAAAAACCGATCTTTATCCTAACACAATAATATCTTAACAAAATTGACTCAAAAAGTTGAGTCCTTTAAAGACTGACATTCAATAAATTTTGAATCCAAATCTCTTATCTATGAAAAGAAAATATTAGAAAAAGCATAAACCCTATTTTCCTAATCCCAACAAAATTGATTCATGAAGTCGTATACTTTTAAGAGTTGATATTCAACAGATTTTGAATCCAAACTTGTTACCTACGAAATGAAAACATTAGAAAAAACATAAACCCTGTTTTCCTATTTCTTAATATCTTCCATAGTGTCGTATCCTTTAAGAGTTGATCCAAACCTATTATCTACGAAAAGAAAACACTAAAAAAAGCATAAAGCCTATGTTCTTAACGCAATAAAGTCTTAACA…
Gh_A07G1999	AT5G14920	Gibberellin-regulated family protein	76223897	76223989	92	2	CTGCCAACAAAGTTGTCCAACAGGTTGTTGTCAGAAAGATAACAGATAAGTTCCTTGAGTTTTGGTAAGTAAAAAAATGATGTTTTCTTTAC
Gh_A07G2017	AT3G16520	UDP-glucosyl transferase 88A1	76445109	76445110	1	2	G
Gh_A07G2024	AT3G01500	carbonic anhydrase 1	76572738	76573333	595	2	CCTGCAATATCAACCATTTTCACGCACACATACATCTATATCAATATTATCTTAGCAAAGACTAAGACCTTGGTTCCAGGGACTTGTGGATCTCTAGTCTCATCACTTATTAGTTTGATAGATCGATTGGTTTTAGTTTGGATTATTTTAATTTTCAGTCCGTTGGTGTTTTGTGTTGATTTGATTATATTTTGTAGTTGTTCTAACTTATTTTAAAAATTTAAATTAATTTTTTAGTATTTGTAAGGAGCTAAAAATATAAATTTTGGACCAAGTCCCTTTGCTAAAACCATGTAAATTGCAGTGTTAATTTTTTGCAATGTTATTTGAACCGAATTGGATCGGGCAATTAGTCAAACAGTTGGGCTTGGAATTGATGCAGTTAGAGGGATTAGATTG…
Gh_A07G2024	AT3G01500	carbonic anhydrase 1	76573440	76573534	94	3	CTGCATTATTCTCATTCATAATACTTAATTAAAATCCACCATTTTCACAACTTACCAATGCAAAATTTAATGTATATTTAGGGTTAGGGCTTAC
Gh_A07G2036			76745893	76745894	1	5	G
Gh_A07G2051	AT3G18035	winged-helix DNA-binding transcription factor family protein	76943821	76943838	17	2	AATGACCCTTTTGCTTG
Gh_A07G2056	AT5G39090	HXXXD-type acyl-transferase family protein	77036243	77036296	53	3	ACGATGGAGTTTCCCTCACAGTTGCCCACTCCGATGCCGACTTTAACATCCTC
Gh_A07G2071	AT5G14360	Ubiquitin-like superfamily protein	77251107	77258552	7445	5	CACTACTTGTTGTTTGAAAATTCTGAATTGAAGATTGTGTTCCACTGCACTGACATCCGATGGACCGAAAAACTTTTCTTCAGTACCTTTTACTCTATGCTCCAAGCCTTCCCTTCTTTCATATTGAAACATACAATGTAGAGAGGAAAATAACAAGTAAATCCAAGCTAACTCTAGAAATGATAAAAATCAAATAAAATATAATTAAGCTGAAAAATATATAAAATGTAATAAAACTAACCTAAATGCTAAGATTATCTACTAAAATGCTATAAAAACTAAATCAACATAACTCTAAATATGAGAGTTATTAGCAATACGTGCAAACCTCTCAGAGGAACCCCCTCGATTCTGACAGTTGGACCCACTCATTAACCACCCGCACCAAACTCCAATTAT…
Gh_A07G2071	AT5G14360	Ubiquitin-like superfamily protein	77251107	77258552	7445	5	CACTACTTGTTGTTTGAAAATTCTGAATTGAAGATTGTGTTCCACTGCACTGACATCCGATGGACCGAAAAACTTTTCTTCAGTACCTTTTACTCTATGCTCCAAGCCTTCCCTTCTTTCATATTGAAACATACAATGTAGAGAGGAAAATAACAAGTAAATCCAAGCTAACTCTAGAAATGATAAAAATCAAATAAAATATAATTAAGCTGAAAAATATATAAAATGTAATAAAACTAACCTAAATGCTAAGATTATCTACTAAAATGCTATAAAAACTAAATCAACATAACTCTAAATATGAGAGTTATTAGCAATACGTGCAAACCTCTCAGAGGAACCCCCTCGATTCTGACAGTTGGACCCACTCATTAACCACCCGCACCAAACTCCAATTAT…
Gh_A07G2151	AT2G44060	Late embryogenesis abundant protein, group 2	78214474	78222073	7599	2	TGTGGAAATAGATCGCCACTTTATAAAAGAAAAAATACACTCAGAAGAAATGTGCATCACCTACCTACCTACTAGACAACAAGTTGCAGACGTGTTAACTAAAAGTTTGAGCAGAAACATGTTTGAAGAACTTATTGGCAAGCTGGGTTTGATAAACATCTACACTCCAGCTTGAGGGCGAGTGTTGGAATTCCTAAGATTTAAGGACAGAAAACTTACCTTATTACTAGGAGTTCCCTTGTAAATAGAAACTAATCTCAGTCACTGATTCTTAGGAAGTTACTGTTTTTTAGGGATTGTTTTCCTTGTTTGTGTTAATTCCTCTCTTTATAGGTGTAAACTAATTAGCAGAATGAATAACAATCTTTTTCTAAGTTTCTTCACTCTGAATCTCTGATA…
Gh_A07G2151	AT2G44060	Late embryogenesis abundant protein, group 2	78214474	78222073	7599	2	TGTGGAAATAGATCGCCACTTTATAAAAGAAAAAATACACTCAGAAGAAATGTGCATCACCTACCTACCTACTAGACAACAAGTTGCAGACGTGTTAACTAAAAGTTTGAGCAGAAACATGTTTGAAGAACTTATTGGCAAGCTGGGTTTGATAAACATCTACACTCCAGCTTGAGGGCGAGTGTTGGAATTCCTAAGATTTAAGGACAGAAAACTTACCTTATTACTAGGAGTTCCCTTGTAAATAGAAACTAATCTCAGTCACTGATTCTTAGGAAGTTACTGTTTTTTAGGGATTGTTTTCCTTGTTTGTGTTAATTCCTCTCTTTATAGGTGTAAACTAATTAGCAGAATGAATAACAATCTTTTTCTAAGTTTCTTCACTCTGAATCTCTGATA…
Gh_A07G2151	AT2G44060	Late embryogenesis abundant protein, group 2	78214474	78222073	7599	2	TGTGGAAATAGATCGCCACTTTATAAAAGAAAAAATACACTCAGAAGAAATGTGCATCACCTACCTACCTACTAGACAACAAGTTGCAGACGTGTTAACTAAAAGTTTGAGCAGAAACATGTTTGAAGAACTTATTGGCAAGCTGGGTTTGATAAACATCTACACTCCAGCTTGAGGGCGAGTGTTGGAATTCCTAAGATTTAAGGACAGAAAACTTACCTTATTACTAGGAGTTCCCTTGTAAATAGAAACTAATCTCAGTCACTGATTCTTAGGAAGTTACTGTTTTTTAGGGATTGTTTTCCTTGTTTGTGTTAATTCCTCTCTTTATAGGTGTAAACTAATTAGCAGAATGAATAACAATCTTTTTCTAAGTTTCTTCACTCTGAATCTCTGATA…
Gh_A07G2151	AT2G44060	Late embryogenesis abundant protein, group 2	78214474	78222073	7599	2	TGTGGAAATAGATCGCCACTTTATAAAAGAAAAAATACACTCAGAAGAAATGTGCATCACCTACCTACCTACTAGACAACAAGTTGCAGACGTGTTAACTAAAAGTTTGAGCAGAAACATGTTTGAAGAACTTATTGGCAAGCTGGGTTTGATAAACATCTACACTCCAGCTTGAGGGCGAGTGTTGGAATTCCTAAGATTTAAGGACAGAAAACTTACCTTATTACTAGGAGTTCCCTTGTAAATAGAAACTAATCTCAGTCACTGATTCTTAGGAAGTTACTGTTTTTTAGGGATTGTTTTCCTTGTTTGTGTTAATTCCTCTCTTTATAGGTGTAAACTAATTAGCAGAATGAATAACAATCTTTTTCTAAGTTTCTTCACTCTGAATCTCTGATA…
Gh_A07G2151	AT2G44060	Late embryogenesis abundant protein, group 2	78214474	78222073	7599	2	TGTGGAAATAGATCGCCACTTTATAAAAGAAAAAATACACTCAGAAGAAATGTGCATCACCTACCTACCTACTAGACAACAAGTTGCAGACGTGTTAACTAAAAGTTTGAGCAGAAACATGTTTGAAGAACTTATTGGCAAGCTGGGTTTGATAAACATCTACACTCCAGCTTGAGGGCGAGTGTTGGAATTCCTAAGATTTAAGGACAGAAAACTTACCTTATTACTAGGAGTTCCCTTGTAAATAGAAACTAATCTCAGTCACTGATTCTTAGGAAGTTACTGTTTTTTAGGGATTGTTTTCCTTGTTTGTGTTAATTCCTCTCTTTATAGGTGTAAACTAATTAGCAGAATGAATAACAATCTTTTTCTAAGTTTCTTCACTCTGAATCTCTGATA…
Gh_A07G2151	AT2G44060	Late embryogenesis abundant protein, group 2	78214474	78222073	7599	2	TGTGGAAATAGATCGCCACTTTATAAAAGAAAAAATACACTCAGAAGAAATGTGCATCACCTACCTACCTACTAGACAACAAGTTGCAGACGTGTTAACTAAAAGTTTGAGCAGAAACATGTTTGAAGAACTTATTGGCAAGCTGGGTTTGATAAACATCTACACTCCAGCTTGAGGGCGAGTGTTGGAATTCCTAAGATTTAAGGACAGAAAACTTACCTTATTACTAGGAGTTCCCTTGTAAATAGAAACTAATCTCAGTCACTGATTCTTAGGAAGTTACTGTTTTTTAGGGATTGTTTTCCTTGTTTGTGTTAATTCCTCTCTTTATAGGTGTAAACTAATTAGCAGAATGAATAACAATCTTTTTCTAAGTTTCTTCACTCTGAATCTCTGATA…
Gh_A07G2151	AT2G44060	Late embryogenesis abundant protein, group 2	78214474	78222073	7599	2	TGTGGAAATAGATCGCCACTTTATAAAAGAAAAAATACACTCAGAAGAAATGTGCATCACCTACCTACCTACTAGACAACAAGTTGCAGACGTGTTAACTAAAAGTTTGAGCAGAAACATGTTTGAAGAACTTATTGGCAAGCTGGGTTTGATAAACATCTACACTCCAGCTTGAGGGCGAGTGTTGGAATTCCTAAGATTTAAGGACAGAAAACTTACCTTATTACTAGGAGTTCCCTTGTAAATAGAAACTAATCTCAGTCACTGATTCTTAGGAAGTTACTGTTTTTTAGGGATTGTTTTCCTTGTTTGTGTTAATTCCTCTCTTTATAGGTGTAAACTAATTAGCAGAATGAATAACAATCTTTTTCTAAGTTTCTTCACTCTGAATCTCTGATA…
Gh_A07G2151	AT2G44060	Late embryogenesis abundant protein, group 2	78214474	78222073	7599	2	TGTGGAAATAGATCGCCACTTTATAAAAGAAAAAATACACTCAGAAGAAATGTGCATCACCTACCTACCTACTAGACAACAAGTTGCAGACGTGTTAACTAAAAGTTTGAGCAGAAACATGTTTGAAGAACTTATTGGCAAGCTGGGTTTGATAAACATCTACACTCCAGCTTGAGGGCGAGTGTTGGAATTCCTAAGATTTAAGGACAGAAAACTTACCTTATTACTAGGAGTTCCCTTGTAAATAGAAACTAATCTCAGTCACTGATTCTTAGGAAGTTACTGTTTTTTAGGGATTGTTTTCCTTGTTTGTGTTAATTCCTCTCTTTATAGGTGTAAACTAATTAGCAGAATGAATAACAATCTTTTTCTAAGTTTCTTCACTCTGAATCTCTGATA…
Gh_A07G2151	AT2G44060	Late embryogenesis abundant protein, group 2	78214474	78222073	7599	2	TGTGGAAATAGATCGCCACTTTATAAAAGAAAAAATACACTCAGAAGAAATGTGCATCACCTACCTACCTACTAGACAACAAGTTGCAGACGTGTTAACTAAAAGTTTGAGCAGAAACATGTTTGAAGAACTTATTGGCAAGCTGGGTTTGATAAACATCTACACTCCAGCTTGAGGGCGAGTGTTGGAATTCCTAAGATTTAAGGACAGAAAACTTACCTTATTACTAGGAGTTCCCTTGTAAATAGAAACTAATCTCAGTCACTGATTCTTAGGAAGTTACTGTTTTTTAGGGATTGTTTTCCTTGTTTGTGTTAATTCCTCTCTTTATAGGTGTAAACTAATTAGCAGAATGAATAACAATCTTTTTCTAAGTTTCTTCACTCTGAATCTCTGATA…
Gh_A07G2152	AT5G49410		78214474	78222073	7599	2	TGTGGAAATAGATCGCCACTTTATAAAAGAAAAAATACACTCAGAAGAAATGTGCATCACCTACCTACCTACTAGACAACAAGTTGCAGACGTGTTAACTAAAAGTTTGAGCAGAAACATGTTTGAAGAACTTATTGGCAAGCTGGGTTTGATAAACATCTACACTCCAGCTTGAGGGCGAGTGTTGGAATTCCTAAGATTTAAGGACAGAAAACTTACCTTATTACTAGGAGTTCCCTTGTAAATAGAAACTAATCTCAGTCACTGATTCTTAGGAAGTTACTGTTTTTTAGGGATTGTTTTCCTTGTTTGTGTTAATTCCTCTCTTTATAGGTGTAAACTAATTAGCAGAATGAATAACAATCTTTTTCTAAGTTTCTTCACTCTGAATCTCTGATA…
Gh_A07G2152	AT5G49410		78214474	78222073	7599	2	TGTGGAAATAGATCGCCACTTTATAAAAGAAAAAATACACTCAGAAGAAATGTGCATCACCTACCTACCTACTAGACAACAAGTTGCAGACGTGTTAACTAAAAGTTTGAGCAGAAACATGTTTGAAGAACTTATTGGCAAGCTGGGTTTGATAAACATCTACACTCCAGCTTGAGGGCGAGTGTTGGAATTCCTAAGATTTAAGGACAGAAAACTTACCTTATTACTAGGAGTTCCCTTGTAAATAGAAACTAATCTCAGTCACTGATTCTTAGGAAGTTACTGTTTTTTAGGGATTGTTTTCCTTGTTTGTGTTAATTCCTCTCTTTATAGGTGTAAACTAATTAGCAGAATGAATAACAATCTTTTTCTAAGTTTCTTCACTCTGAATCTCTGATA…
Gh_A08G0032	AT3G44900	cation/H+ exchanger 4	175718	175719	20	6	TTAGTTGTGCAACAACAACA
Gh_A08G0107	AT1G58170	Disease resistance-responsive (dirigent-like protein) family protein	913648	913944	296	2	CGAGAGTCGATGGGCTTAAAAAAAGAAAAGCTAAGTCACTTTCGCATCTACTGGCACGACATTGTTAGTGGCCGCAATGCTACGTCGATACGAGTGGTTCGACCTTCTAACGCATCGGTAACAGGGTTCGGAATAATCAACATGATCGACAATCCATTAACCTTAGGGCCGAACCTAAGCTCGAAACTAGTGGGAAGAGCACAAGGGTTCTACGCACTCTCGTCACAAGAAGAAGTGGGATTGTTGATGTCGATGAACTTTGCTTTCACGGAAGGGAAATACAATGGTAGCACGAT
Gh_A08G0286	AT4G00740	S-adenosyl-L-methionine-dependent methyltransferases superfamily protein	3342333	3344141	1808	2	AAAGGGCAATGCCTTTCTCTATAGAAATTCATCTCCCTACTGAGCTGACTACTACGCCTAGGATCCTCGCACGGCATATGATCGACGGAATCAGCAGGGCAAGCTTCGATAGGCTGGTGATGATGGCCAAGCTCCAACAGCTCCACCAAACGATGCCGTTGCTTTGGATCGGAGGTGGAAAGCAACAAAGCTTGCCTACCAGAGGCAGCCAAGGAATCGCCGAGAGGGGTGAAGACCAACAAGAAAAACAAGAGTACGAGGGCGAAGAAGAAGGCGGAGACGATGTCCAAAAGTTTCCATTGGCGCGGATTTCGTTTGGATGGTGGTAGATTTAAGTGACCCATGTTTTGTTGAAGCTTTGATTAGATTTAAATTTCAATGATTCATTGAAGACTTTTT…
Gh_A08G0346	AT4G11290	Peroxidase superfamily protein	4289619	4289620	1	3	C
Gh_A08G0390	AT3G62980	F-box/RNI-like superfamily protein	5083920	5085769	1849	2	TAAACAGGAAATGTTAAGAGACACCATGGATGTGTATGTCTCAGGAAAATGGCTGAGCCAATGCACACTCGAATCATCCACTTCACTTTCTCGCAAGTCCAGCTCTCTCAGGTTCCTACATTACCAAGCAGAAAATCAACATTTTGTATACTTTTACTAGATTAAATCCAAGAGTTGAAACATAAGAAATCAAGAAAATCTATGGTGGCTAATGAACAAAATTAGGAGATGACCATTGTCATTGAAATTGAAAATGATTAATCAGATCCGATAAAAGGAAACAATGAACCTTAAAAATCTACAAGTAAACAGTTCTTTCAATCAACTTCATTACTAGGTAACGTTATAATTACTCCATTAAGAAAAATGCAGCTAAAAACAAGACAATTTGAAGTAAAA…
Gh_A08G0390	AT3G62980	F-box/RNI-like superfamily protein	5083920	5085769	1849	2	TAAACAGGAAATGTTAAGAGACACCATGGATGTGTATGTCTCAGGAAAATGGCTGAGCCAATGCACACTCGAATCATCCACTTCACTTTCTCGCAAGTCCAGCTCTCTCAGGTTCCTACATTACCAAGCAGAAAATCAACATTTTGTATACTTTTACTAGATTAAATCCAAGAGTTGAAACATAAGAAATCAAGAAAATCTATGGTGGCTAATGAACAAAATTAGGAGATGACCATTGTCATTGAAATTGAAAATGATTAATCAGATCCGATAAAAGGAAACAATGAACCTTAAAAATCTACAAGTAAACAGTTCTTTCAATCAACTTCATTACTAGGTAACGTTATAATTACTCCATTAAGAAAAATGCAGCTAAAAACAAGACAATTTGAAGTAAAA…
Gh_A08G0417	AT3G23240	ethylene response factor 1	5488562	5488563	26	2	GTCCCGAAGCCGCGGCTTTAGCTTAC
Gh_A08G0417	AT3G23240	ethylene response factor 1	5488563	5488564	26	2	TCCCGAAGCCGCGGCTTTAGCTTACG
Gh_A08G0420	AT1G04010	phospholipid sterol acyl transferase 1	5539973	5540000	27	2	GTCATTAGTCATTGCCTGGGCCTAGCA
Gh_A08G0425	AT2G20260	photosystem I subunit E-2	5604896	5605706	810	2	ACCTACAGGATAAAGTCAGAAAAGCATACCAAAATTAAATTATAATTTCTACTATAATAAAAATACAATTCCATTATTTTTAGAAGGATTAAAATATAATTTTAATTTTATTAATTTAAAATTTAAAAAATTTAAATAAAAAATTTTTCATTTTAAATTTGGCAGGAGGTTACGCCCCTGTTTACCACCAATTCCAAATATATATATTATGTAGCGTCCTTGTCCACCTAACACCAATTCCATATAAATATATCTTATCCTTAATAAATTTTACCTGCAATCATATAGCTAACCCTAAATCGAATTATTAAACTATTAATAATACAAAAAATTAAAATAAATTTTGAAAAATTAATAATATTGTTCTATATTAATTACATCAATACACTTTTTCTTAGG…
Gh_A08G0440	AT3G22400	PLAT/LH2 domain-containing lipoxygenase family protein	5898055	5898061	6	4	CTGACA
Gh_A08G0488	AT2G32850	Protein kinase superfamily protein	6864199	6869695	5496	5	GGAAAATTTAAAAAAGTTAAAAGAAATAAAAACAGGGCTTAATCAGATGGTGGCAAAACAGGAAGGGACCAAATGCGAAAATTCCCCATTAAGGGCAAAAACTCGCAGACCCTCCCTGAGGGTCGAGTCAACGCGCGGACCTAGCCCCCCATTAAATGGCGCCGTTTTTGCTATGCTATTTAAACCTTTTTTTTTGTTTTAAAAAACATTTTAAGCTTTGTTTTTAGAAAAGAAACCCCAAAAGCCCTATAATATTTTCTGCTCCCTCACTTCCCCTTATTCTCCAACCGAAGGGCTAAGCCTCAAAAGCTATCAAAATCCGACTGCGATGAATGGAGTTGAGCCTCCAACGGCGTGAGTGCGATGCGACTCCGGTAAGTCTCCCTCTCGCTCTTATAT…
Gh_A08G0488	AT2G32850	Protein kinase superfamily protein	6864199	6869695	5496	5	GGAAAATTTAAAAAAGTTAAAAGAAATAAAAACAGGGCTTAATCAGATGGTGGCAAAACAGGAAGGGACCAAATGCGAAAATTCCCCATTAAGGGCAAAAACTCGCAGACCCTCCCTGAGGGTCGAGTCAACGCGCGGACCTAGCCCCCCATTAAATGGCGCCGTTTTTGCTATGCTATTTAAACCTTTTTTTTTGTTTTAAAAAACATTTTAAGCTTTGTTTTTAGAAAAGAAACCCCAAAAGCCCTATAATATTTTCTGCTCCCTCACTTCCCCTTATTCTCCAACCGAAGGGCTAAGCCTCAAAAGCTATCAAAATCCGACTGCGATGAATGGAGTTGAGCCTCCAACGGCGTGAGTGCGATGCGACTCCGGTAAGTCTCCCTCTCGCTCTTATAT…
Gh_A08G0488	AT2G32850	Protein kinase superfamily protein	6864199	6869695	5496	5	GGAAAATTTAAAAAAGTTAAAAGAAATAAAAACAGGGCTTAATCAGATGGTGGCAAAACAGGAAGGGACCAAATGCGAAAATTCCCCATTAAGGGCAAAAACTCGCAGACCCTCCCTGAGGGTCGAGTCAACGCGCGGACCTAGCCCCCCATTAAATGGCGCCGTTTTTGCTATGCTATTTAAACCTTTTTTTTTGTTTTAAAAAACATTTTAAGCTTTGTTTTTAGAAAAGAAACCCCAAAAGCCCTATAATATTTTCTGCTCCCTCACTTCCCCTTATTCTCCAACCGAAGGGCTAAGCCTCAAAAGCTATCAAAATCCGACTGCGATGAATGGAGTTGAGCCTCCAACGGCGTGAGTGCGATGCGACTCCGGTAAGTCTCCCTCTCGCTCTTATAT…
Gh_A08G0488	AT2G32850	Protein kinase superfamily protein	6864199	6869695	5496	5	GGAAAATTTAAAAAAGTTAAAAGAAATAAAAACAGGGCTTAATCAGATGGTGGCAAAACAGGAAGGGACCAAATGCGAAAATTCCCCATTAAGGGCAAAAACTCGCAGACCCTCCCTGAGGGTCGAGTCAACGCGCGGACCTAGCCCCCCATTAAATGGCGCCGTTTTTGCTATGCTATTTAAACCTTTTTTTTTGTTTTAAAAAACATTTTAAGCTTTGTTTTTAGAAAAGAAACCCCAAAAGCCCTATAATATTTTCTGCTCCCTCACTTCCCCTTATTCTCCAACCGAAGGGCTAAGCCTCAAAAGCTATCAAAATCCGACTGCGATGAATGGAGTTGAGCCTCCAACGGCGTGAGTGCGATGCGACTCCGGTAAGTCTCCCTCTCGCTCTTATAT…
Gh_A08G0496	AT5G05170	Cellulose synthase family protein	7044094	7044095	9	2	CAAAGGTTT
Gh_A08G0499	AT5G12840	nuclear factor Y, subunit A1	7136977	7136978	1	20	A
Gh_A08G0647	AT4G03020	transducin family protein / WD-40 repeat family protein	12638386	12638401	15	4	TCCAAAAGAATACCC
Gh_A08G0671	AT3G62900	CW-type Zinc Finger	14821105	14821106	1	3	C
Gh_A08G0676	AT4G02570	cullin 1	14934352	14934353	1	3	T
Gh_A08G0716	AT1G55240	Family of unknown function (DUF716)	18754898	18754899	6	2	CTCCAT
Gh_A08G0750	AT4G17620	glycine-rich protein	25094885	25097155	2270	2	AAATACAACAATTCAAACAATAATAATCAACCACGAGAATTCCCTGTCATCCACAATTTCAAATTCATCTATGTTCAGATCAACATTCAATCAATAAAAAATCTTTCAAAATTCATTAAATAGATTACCTTAACGAGATTAACCAGACAGAAAGTATAACACGAGAGTTGATAACAAATGTTGAACCTCGGTTTACTCAGGTAATATACAGATATCTCCCTCCAATACCATCTCCATTCCAAACCCCCGTAACACACCAAATCATCACTACAGCAAGACTGACTTTTAGCGGCGTTTCTTTAGGCTTTTAGCGGTGCTTTATGGCGTTTTTGCAAGATCCGCAAAATATGCCGCTATAGGAAACGCCGCTAAAAGTCATGACCTTTAGCGGCGCTTCTC…
Gh_A08G0789	AT5G57830	Protein of unknown function, DUF593	33034847	33034868	21	4	ATACGGACTTACTAGTTCGTG
Gh_A08G0830			42357036	42357060	24	5	GCAGGTTCTGAAGCTGGTTCATCC
Gh_A08G0847			45315839	45315840	29	3	CAGATTCGGGCTTCAAGGGATGACACAAA
Gh_A08G0907	AT2G46680	homeobox 7	55728476	55728477	3	3	CCT
Gh_A08G0920	AT1G74960	fatty acid biosynthesis 1	58446154	58449843	3689	8	TTACAACATGTTTGGTTTGGTGTATTGGCTAAGCCAATACACCCCTAATCGGTGGACCCCACCTAATCCCTCTCTATCCCGTGTTTGGTTTAAAGTATTGGTAATACGGGTGTAATCGGTTACTTTCCTAATCGGTGAAAATCACCGATTTCTATTCCCCCCATTTTGCCCAGATTAGGAACGACTTCAGCAAACCCTCCCTGTTTTACCCTCCCCGATCCCCTGTGTTCCTCTTCCGTTCCTTCAAGCTTGCTCCCCCCATTTCATTTCTTTTCTTTTTTGGCCGATTTGCTTTCTATCGATTTGCTCTCTGTTTTTCCCTCCCGATTGCCTTCCCTATTGTCTTCCTTCCTTCTACCTTCTGCCCATTTGCTCAAGTTTCGACTGATTTCCTTCTAC…
Gh_A08G0920	AT1G74960	fatty acid biosynthesis 1	58446154	58449843	3689	8	TTACAACATGTTTGGTTTGGTGTATTGGCTAAGCCAATACACCCCTAATCGGTGGACCCCACCTAATCCCTCTCTATCCCGTGTTTGGTTTAAAGTATTGGTAATACGGGTGTAATCGGTTACTTTCCTAATCGGTGAAAATCACCGATTTCTATTCCCCCCATTTTGCCCAGATTAGGAACGACTTCAGCAAACCCTCCCTGTTTTACCCTCCCCGATCCCCTGTGTTCCTCTTCCGTTCCTTCAAGCTTGCTCCCCCCATTTCATTTCTTTTCTTTTTTGGCCGATTTGCTTTCTATCGATTTGCTCTCTGTTTTTCCCTCCCGATTGCCTTCCCTATTGTCTTCCTTCCTTCTACCTTCTGCCCATTTGCTCAAGTTTCGACTGATTTCCTTCTAC…
Gh_A08G0920	AT1G74960	fatty acid biosynthesis 1	58446154	58449843	3689	8	TTACAACATGTTTGGTTTGGTGTATTGGCTAAGCCAATACACCCCTAATCGGTGGACCCCACCTAATCCCTCTCTATCCCGTGTTTGGTTTAAAGTATTGGTAATACGGGTGTAATCGGTTACTTTCCTAATCGGTGAAAATCACCGATTTCTATTCCCCCCATTTTGCCCAGATTAGGAACGACTTCAGCAAACCCTCCCTGTTTTACCCTCCCCGATCCCCTGTGTTCCTCTTCCGTTCCTTCAAGCTTGCTCCCCCCATTTCATTTCTTTTCTTTTTTGGCCGATTTGCTTTCTATCGATTTGCTCTCTGTTTTTCCCTCCCGATTGCCTTCCCTATTGTCTTCCTTCCTTCTACCTTCTGCCCATTTGCTCAAGTTTCGACTGATTTCCTTCTAC…
Gh_A08G0920	AT1G74960	fatty acid biosynthesis 1	58446154	58449843	3689	8	TTACAACATGTTTGGTTTGGTGTATTGGCTAAGCCAATACACCCCTAATCGGTGGACCCCACCTAATCCCTCTCTATCCCGTGTTTGGTTTAAAGTATTGGTAATACGGGTGTAATCGGTTACTTTCCTAATCGGTGAAAATCACCGATTTCTATTCCCCCCATTTTGCCCAGATTAGGAACGACTTCAGCAAACCCTCCCTGTTTTACCCTCCCCGATCCCCTGTGTTCCTCTTCCGTTCCTTCAAGCTTGCTCCCCCCATTTCATTTCTTTTCTTTTTTGGCCGATTTGCTTTCTATCGATTTGCTCTCTGTTTTTCCCTCCCGATTGCCTTCCCTATTGTCTTCCTTCCTTCTACCTTCTGCCCATTTGCTCAAGTTTCGACTGATTTCCTTCTAC…
Gh_A08G0928	AT5G53730	Late embryogenesis abundant (LEA) hydroxyproline-rich glycoprotein family	59237634	59237635	1	2	A
Gh_A08G0929	AT5G54160	O-methyltransferase 1	59526757	59526782	25	2	TGGGGAGCTGGGAAGCCAATTCTTT
Gh_A08G0939	AT5G24680	Peptidase C78, ubiquitin fold modifier-specific peptidase 1/ 2	60521292	60521293	1	3	G
Gh_A08G0949	ATCG01280	Chloroplast Ycf2;ATPase, AAA type, core	61210882	61210883	1	2	G
Gh_A08G0949	ATCG01280	Chloroplast Ycf2;ATPase, AAA type, core	61210884	61210885	1	3	C
Gh_A08G0949	ATCG01280	Chloroplast Ycf2;ATPase, AAA type, core	61211046	61211202	156	3	CCCTTATAATACACCAGATCCGGCTCGGTTATTGATAGAGTGAATAGATCTGCCATTTCTTGAAATCTCTCTTCTGATTCAAAATCGTGGTGTAACGTGTATCCCCTCCTGTTCTGGTCATGGAATAGATGAAATAAATCAAAAAATGGATTNACA
Gh_A08G0949	ATCG01280	Chloroplast Ycf2;ATPase, AAA type, core	61211046	61211199	153	14	CCCTTATAATACACCAGATCCGGCTCGGTTATTGATAGAGTGAATAGATCTGCCATTTCTTGAAATCTCTCTTCTGATTCAAAATCGTGGTGTAACGTGTATCCCCTCCTGTTCTGGTCATGGAATAGATGAAATAAATCAAAAAATGGATTN
Gh_A08G0955	AT2G46800	zinc transporter of Arabidopsis thaliana	62703513	62707297	3784	2	AAACTTAGCAGCAAACATCACAACTGAAGCCAATGTATCGGATCAGGAAAAGCGTCACACGTTTTAATATGTATATACATATATATTGATACATGTATACAAGATCGTAGCAGTTTTAAATCTAGAGTCAAACAAAAAAAAAGTAATTCCAAAGGTGATTATTCAGAATCATTTTCAACGAATAAACGGACTTAAAGGAACCAGTGGAGTAATAAAATAAAAGAAATAGAATTACCTTCTGTAGTGGCTCTTCGTTCTCGCTTTTGATTACTGCAGCCTTCTCCGAAGAATAGATCCCAATTTCTTTTGCATATTACAGAGGTACGATCATGATGAGAAAAAAAATAAGAAACCAGCAAAAAAATAAATTATACAATTAAATATTGGTGTTGCAAGAGA…
Gh_A08G0955	AT2G46800	zinc transporter of Arabidopsis thaliana	62703513	62707297	3784	2	AAACTTAGCAGCAAACATCACAACTGAAGCCAATGTATCGGATCAGGAAAAGCGTCACACGTTTTAATATGTATATACATATATATTGATACATGTATACAAGATCGTAGCAGTTTTAAATCTAGAGTCAAACAAAAAAAAAGTAATTCCAAAGGTGATTATTCAGAATCATTTTCAACGAATAAACGGACTTAAAGGAACCAGTGGAGTAATAAAATAAAAGAAATAGAATTACCTTCTGTAGTGGCTCTTCGTTCTCGCTTTTGATTACTGCAGCCTTCTCCGAAGAATAGATCCCAATTTCTTTTGCATATTACAGAGGTACGATCATGATGAGAAAAAAAATAAGAAACCAGCAAAAAAATAAATTATACAATTAAATATTGGTGTTGCAAGAGA…
Gh_A08G0982	AT1G64060	respiratory burst oxidase protein F	68664035	68666127	2092	3	GGGTGCGTTTGGTTCGCTGTATTGGATTAGAGGTGTATTGGATTAGAGATGTATTGGATTAGAGGTGTATTGGATTAGAGGTGTAATAGCAAATCAACTGTTTGGTTGAATGTAATGGAATAGAGGCGTAATAGTAATCTTGTGTTTGGTTGAATGGAATAGAGGTGTAATAGCATANNNNNNNNNNNNNNNNNNNNNNNNNNNNNNNNNNNNNNNNNNNNNNNNNNNNNNNNNNNNNNNNNNNNNNNNNNNNNNNNNNNNNNNNNNNNNNNNNNNNNNNNNNNNNNTTAAGGGTGCGTTTGGTTCGCTGTATTGGATTAGAGGTGTATTGGATTAGAGATGTATTGGATTAGAGGTGTATTGGATTAGAGGTGTAATAGCAAATCAACTGTTTGGTTG…
Gh_A08G0982	AT1G64060	respiratory burst oxidase protein F	68664035	68666127	2092	3	GGGTGCGTTTGGTTCGCTGTATTGGATTAGAGGTGTATTGGATTAGAGATGTATTGGATTAGAGGTGTATTGGATTAGAGGTGTAATAGCAAATCAACTGTTTGGTTGAATGTAATGGAATAGAGGCGTAATAGTAATCTTGTGTTTGGTTGAATGGAATAGAGGTGTAATAGCATANNNNNNNNNNNNNNNNNNNNNNNNNNNNNNNNNNNNNNNNNNNNNNNNNNNNNNNNNNNNNNNNNNNNNNNNNNNNNNNNNNNNNNNNNNNNNNNNNNNNNNNNNNNNNNTTAAGGGTGCGTTTGGTTCGCTGTATTGGATTAGAGGTGTATTGGATTAGAGATGTATTGGATTAGAGGTGTATTGGATTAGAGGTGTAATAGCAAATCAACTGTTTGGTTG…
Gh_A08G0991	AT1G15520	pleiotropic drug resistance 12	69103746	69108312	4566	5	AAATGGTATCATGAGCCCGAGTCTTTGAGGGGCCTTTGTATGCAATCTGTTGTGTTCAAATCAAAACCAACAGCAAGTTCAAAATTTGGTAAGATTGAAGCATTTAAAATCAGTTTAGCAGAATGAGTTTCACTCCACCACCTCCACCAGTGTTCACTGGAGAAAACTATCACATTTGGATAGTTAAAATGAAGACTTATCTCCAGGCACATGATCTTTGGAGTGTGATCGAGAATGATGCTGAACCACCTCCATTGAGAGCCAATCCCACCATTGCACAGATGAGGCAACATACTGAGGAGCGAGCCAAGAAGCATAAGGCTATGGCCTGCTTGCAAAATGGAGTCTCTGATGTGATATTTACTCGCATCATGGCCTGTGACTCACCAAAGCAGGCTT…
Gh_A08G0991	AT1G15520	pleiotropic drug resistance 12	69103746	69108312	4566	5	AAATGGTATCATGAGCCCGAGTCTTTGAGGGGCCTTTGTATGCAATCTGTTGTGTTCAAATCAAAACCAACAGCAAGTTCAAAATTTGGTAAGATTGAAGCATTTAAAATCAGTTTAGCAGAATGAGTTTCACTCCACCACCTCCACCAGTGTTCACTGGAGAAAACTATCACATTTGGATAGTTAAAATGAAGACTTATCTCCAGGCACATGATCTTTGGAGTGTGATCGAGAATGATGCTGAACCACCTCCATTGAGAGCCAATCCCACCATTGCACAGATGAGGCAACATACTGAGGAGCGAGCCAAGAAGCATAAGGCTATGGCCTGCTTGCAAAATGGAGTCTCTGATGTGATATTTACTCGCATCATGGCCTGTGACTCACCAAAGCAGGCTT…
Gh_A08G1052	AT1G52740	histone H2A protein 9	72894429	72898455	4026	2	TTAGGGTGCGTTTGGTTAGCTGTATTGGATTAGAGGTGTATTGAGATTAGAGGTGTATTGGATTAGAGGTGTAATAGCTAATCCACTGTTTGGTTGAATGTAATGGAATAGAGGCGTAATAGTAATCTTGTGTTTGGTTGAATGGAATAGAGGTGTAATAGCATAATGGAAAAAACTAAAATGACTAGAATACCCTTANNNNNNNNNNNNNNNNNNNNNNNNNNNNNNNNNNNNNNNNNNNNNNNNNNNNNNNNNNNNNNNNNNNNNNNNNNNNNNNNNNNNNNNNNNNNNNNNNNNNNNNNNNNNNNNNNNNNNNNNNNNNNNNNNNNNNNNNNNNNNNNNNNNNNNNNNNNNNNNNNNNNNNNNNNNNNNNNNNNNNNNNNNNNNNNNNNNNNNNNN…
Gh_A08G1052	AT1G52740	histone H2A protein 9	72894429	72898455	4026	2	TTAGGGTGCGTTTGGTTAGCTGTATTGGATTAGAGGTGTATTGAGATTAGAGGTGTATTGGATTAGAGGTGTAATAGCTAATCCACTGTTTGGTTGAATGTAATGGAATAGAGGCGTAATAGTAATCTTGTGTTTGGTTGAATGGAATAGAGGTGTAATAGCATAATGGAAAAAACTAAAATGACTAGAATACCCTTANNNNNNNNNNNNNNNNNNNNNNNNNNNNNNNNNNNNNNNNNNNNNNNNNNNNNNNNNNNNNNNNNNNNNNNNNNNNNNNNNNNNNNNNNNNNNNNNNNNNNNNNNNNNNNNNNNNNNNNNNNNNNNNNNNNNNNNNNNNNNNNNNNNNNNNNNNNNNNNNNNNNNNNNNNNNNNNNNNNNNNNNNNNNNNNNNNNNNNNNN…
Gh_A08G1064	ATCG01280	Chloroplast Ycf2;ATPase, AAA type, core	73257538	73257780	242	10	NGTTCTATGATTCAGAGTATCATTTCCTATTTGATCCCTTTGAATTCCATATTCGAAGTTGCGATCGGATCGATTCTTTTTAATGAATCGATTCAATACATTTCTTATGTACCCATAGGTGCTATATTGGATTTGAATCAGATTTCGGATCAATCTATCTTGATTGACTGCCTCCATTATGTTGTTGCTAGCAAATACCACTATTTTTGGTTTTGGATCTTCCAAATCATTCCCGCAGGAGA
Gh_A08G1079	AT2G44860	Ribosomal protein L24e family protein	73940972	73947085	6113	4	TTGCACTACACCAAAACAGGCTTTTAGCGGCATTTTTAGTGGCGTTTGGTAAAAAAACGCCGCTAAAAATCGAGCATTAGTGGCGCTTTAAATAAAACGCCGCTAAAGATTGACCTTTCGGGGCTTTACCGGCGTTTTTATAAAAGCGCCGCTAATGCTCTGGTCTTTAGCAGCGTTTTTGGAGAAGCGCCGCTAATGCTCTGGTCTTTAGCGGCATTTCTGGAAAAGTGCCGCTAAAGCTCAGGTCTTTAGCAGCGTTTTTGGAAAAGCGCCGCTAATGCTCTGGTCTTTAGCGGCGTTTTTTGAAAAGCGCCGCAAAAACATTTTATTTGTCTAATTACTATTTAATTTGTTTATTTATATTAATTAAAATTCTATTTATTTTTAATTGAATATTTG…
Gh_A08G1079	AT2G44860	Ribosomal protein L24e family protein	73940972	73947085	6113	4	TTGCACTACACCAAAACAGGCTTTTAGCGGCATTTTTAGTGGCGTTTGGTAAAAAAACGCCGCTAAAAATCGAGCATTAGTGGCGCTTTAAATAAAACGCCGCTAAAGATTGACCTTTCGGGGCTTTACCGGCGTTTTTATAAAAGCGCCGCTAATGCTCTGGTCTTTAGCAGCGTTTTTGGAGAAGCGCCGCTAATGCTCTGGTCTTTAGCGGCATTTCTGGAAAAGTGCCGCTAAAGCTCAGGTCTTTAGCAGCGTTTTTGGAAAAGCGCCGCTAATGCTCTGGTCTTTAGCGGCGTTTTTTGAAAAGCGCCGCAAAAACATTTTATTTGTCTAATTACTATTTAATTTGTTTATTTATATTAATTAAAATTCTATTTATTTTTAATTGAATATTTG…
Gh_A08G1079	AT2G44860	Ribosomal protein L24e family protein	73940972	73947085	6113	4	TTGCACTACACCAAAACAGGCTTTTAGCGGCATTTTTAGTGGCGTTTGGTAAAAAAACGCCGCTAAAAATCGAGCATTAGTGGCGCTTTAAATAAAACGCCGCTAAAGATTGACCTTTCGGGGCTTTACCGGCGTTTTTATAAAAGCGCCGCTAATGCTCTGGTCTTTAGCAGCGTTTTTGGAGAAGCGCCGCTAATGCTCTGGTCTTTAGCGGCATTTCTGGAAAAGTGCCGCTAAAGCTCAGGTCTTTAGCAGCGTTTTTGGAAAAGCGCCGCTAATGCTCTGGTCTTTAGCGGCGTTTTTTGAAAAGCGCCGCAAAAACATTTTATTTGTCTAATTACTATTTAATTTGTTTATTTATATTAATTAAAATTCTATTTATTTTTAATTGAATATTTG…
Gh_A08G1079	AT2G44860	Ribosomal protein L24e family protein	73940972	73947085	6113	4	TTGCACTACACCAAAACAGGCTTTTAGCGGCATTTTTAGTGGCGTTTGGTAAAAAAACGCCGCTAAAAATCGAGCATTAGTGGCGCTTTAAATAAAACGCCGCTAAAGATTGACCTTTCGGGGCTTTACCGGCGTTTTTATAAAAGCGCCGCTAATGCTCTGGTCTTTAGCAGCGTTTTTGGAGAAGCGCCGCTAATGCTCTGGTCTTTAGCGGCATTTCTGGAAAAGTGCCGCTAAAGCTCAGGTCTTTAGCAGCGTTTTTGGAAAAGCGCCGCTAATGCTCTGGTCTTTAGCGGCGTTTTTTGAAAAGCGCCGCAAAAACATTTTATTTGTCTAATTACTATTTAATTTGTTTATTTATATTAATTAAAATTCTATTTATTTTTAATTGAATATTTG…
Gh_A08G1182	AT4G38230	calcium-dependent protein kinase 26	81747940	81752254	4314	3	CTAACAGCTTGTTTGGTTTGGTGTATTGGCATAGCCAATACACCCCTAATCGGTGGGCCCCACCTAATCCGGGTGTAACACGTCGTTTGGTTTGATGTATTGGTAATACGCACCTAATCCATTACCTTCTTAATCGGTGAAAACCACCGATTTCTATTCCCCCCTCTTTGCCCAGATTAGCTACCGATTGAGCATCACCTCCCTGATTTGCCCTCCCCCCATCCCCTTGTTTCTCTTCTGTTCCTTCATCCGATTTCCTTCCTTATTTTTTTGCTTTTGTTTTCTGCCGATTTCCTCCCAGTCCATTACGCCTCTTTGCTGCCGATTTGTTCCCTCCGTTTCCTTTCTTTTCTTTTTCGCTCTGCCACTCTTTCGATTGCCTTCTCAACCAGTCGACCT…
Gh_A08G1182	AT4G38230	calcium-dependent protein kinase 26	81747940	81752254	4314	3	CTAACAGCTTGTTTGGTTTGGTGTATTGGCATAGCCAATACACCCCTAATCGGTGGGCCCCACCTAATCCGGGTGTAACACGTCGTTTGGTTTGATGTATTGGTAATACGCACCTAATCCATTACCTTCTTAATCGGTGAAAACCACCGATTTCTATTCCCCCCTCTTTGCCCAGATTAGCTACCGATTGAGCATCACCTCCCTGATTTGCCCTCCCCCCATCCCCTTGTTTCTCTTCTGTTCCTTCATCCGATTTCCTTCCTTATTTTTTTGCTTTTGTTTTCTGCCGATTTCCTCCCAGTCCATTACGCCTCTTTGCTGCCGATTTGTTCCCTCCGTTTCCTTTCTTTTCTTTTTCGCTCTGCCACTCTTTCGATTGCCTTCTCAACCAGTCGACCT…
Gh_A08G1182	AT4G38230	calcium-dependent protein kinase 26	81747940	81752254	4314	3	CTAACAGCTTGTTTGGTTTGGTGTATTGGCATAGCCAATACACCCCTAATCGGTGGGCCCCACCTAATCCGGGTGTAACACGTCGTTTGGTTTGATGTATTGGTAATACGCACCTAATCCATTACCTTCTTAATCGGTGAAAACCACCGATTTCTATTCCCCCCTCTTTGCCCAGATTAGCTACCGATTGAGCATCACCTCCCTGATTTGCCCTCCCCCCATCCCCTTGTTTCTCTTCTGTTCCTTCATCCGATTTCCTTCCTTATTTTTTTGCTTTTGTTTTCTGCCGATTTCCTCCCAGTCCATTACGCCTCTTTGCTGCCGATTTGTTCCCTCCGTTTCCTTTCTTTTCTTTTTCGCTCTGCCACTCTTTCGATTGCCTTCTCAACCAGTCGACCT…
Gh_A08G1182	AT4G38230	calcium-dependent protein kinase 26	81747940	81752254	4314	3	CTAACAGCTTGTTTGGTTTGGTGTATTGGCATAGCCAATACACCCCTAATCGGTGGGCCCCACCTAATCCGGGTGTAACACGTCGTTTGGTTTGATGTATTGGTAATACGCACCTAATCCATTACCTTCTTAATCGGTGAAAACCACCGATTTCTATTCCCCCCTCTTTGCCCAGATTAGCTACCGATTGAGCATCACCTCCCTGATTTGCCCTCCCCCCATCCCCTTGTTTCTCTTCTGTTCCTTCATCCGATTTCCTTCCTTATTTTTTTGCTTTTGTTTTCTGCCGATTTCCTCCCAGTCCATTACGCCTCTTTGCTGCCGATTTGTTCCCTCCGTTTCCTTTCTTTTCTTTTTCGCTCTGCCACTCTTTCGATTGCCTTCTCAACCAGTCGACCT…
Gh_A08G1182	AT4G38230	calcium-dependent protein kinase 26	81747940	81752254	4314	3	CTAACAGCTTGTTTGGTTTGGTGTATTGGCATAGCCAATACACCCCTAATCGGTGGGCCCCACCTAATCCGGGTGTAACACGTCGTTTGGTTTGATGTATTGGTAATACGCACCTAATCCATTACCTTCTTAATCGGTGAAAACCACCGATTTCTATTCCCCCCTCTTTGCCCAGATTAGCTACCGATTGAGCATCACCTCCCTGATTTGCCCTCCCCCCATCCCCTTGTTTCTCTTCTGTTCCTTCATCCGATTTCCTTCCTTATTTTTTTGCTTTTGTTTTCTGCCGATTTCCTCCCAGTCCATTACGCCTCTTTGCTGCCGATTTGTTCCCTCCGTTTCCTTTCTTTTCTTTTTCGCTCTGCCACTCTTTCGATTGCCTTCTCAACCAGTCGACCT…
Gh_A08G1193	AT3G61530	Phosphoenolpyruvate carboxylase family protein	81910890	81910891	1	8	G
Gh_A08G1445	AT2G38740	Haloacid dehalogenase-like hydrolase (HAD) superfamily protein	90331850	90331877	27	3	GCTGAAGAAATTTCTTTCACAATGACG
Gh_A08G1456	AT5G19620	outer envelope protein of 80 kDa	90472271	90473991	1720	2	AGATGTCCACCGGATCATTGATAGCGGTTACTTCTCTTCCTGTATGCCTGTGGCCGTTGACACGCGGGATGGTATCAGATTGGTGTTTCAAGTATGTTGTCTCAAGCCAAATTCATTTTACTTACATTTTGGTGTCGTTTCTATTTTTTTCCTACTTGTTTTGAACAATCATAGGATTGTAAATAGAGAATTGATATGGAGTTGAGCTGCTAGGTTTTAGGTCATTGCAATGGATAGACTTGCTCTTAGATGATTAGCTTGATGAGCTGCTTGTTAATTATGGTCATAAGAGGCCTTCGTTATTTTTACTTTTGGTGTCAAGCTGTGCAGGAAAAGTGGTAAATCTCAAGCGCTTGGATGAAGTAATTAATTCCATCAATGGATGGTATATGGAATGTG…
Gh_A08G1456	AT5G19620	outer envelope protein of 80 kDa	90472271	90473991	1720	2	AGATGTCCACCGGATCATTGATAGCGGTTACTTCTCTTCCTGTATGCCTGTGGCCGTTGACACGCGGGATGGTATCAGATTGGTGTTTCAAGTATGTTGTCTCAAGCCAAATTCATTTTACTTACATTTTGGTGTCGTTTCTATTTTTTTCCTACTTGTTTTGAACAATCATAGGATTGTAAATAGAGAATTGATATGGAGTTGAGCTGCTAGGTTTTAGGTCATTGCAATGGATAGACTTGCTCTTAGATGATTAGCTTGATGAGCTGCTTGTTAATTATGGTCATAAGAGGCCTTCGTTATTTTTACTTTTGGTGTCAAGCTGTGCAGGAAAAGTGGTAAATCTCAAGCGCTTGGATGAAGTAATTAATTCCATCAATGGATGGTATATGGAATGTG…
Gh_A08G1456	AT5G19620	outer envelope protein of 80 kDa	90472271	90473991	1720	2	AGATGTCCACCGGATCATTGATAGCGGTTACTTCTCTTCCTGTATGCCTGTGGCCGTTGACACGCGGGATGGTATCAGATTGGTGTTTCAAGTATGTTGTCTCAAGCCAAATTCATTTTACTTACATTTTGGTGTCGTTTCTATTTTTTTCCTACTTGTTTTGAACAATCATAGGATTGTAAATAGAGAATTGATATGGAGTTGAGCTGCTAGGTTTTAGGTCATTGCAATGGATAGACTTGCTCTTAGATGATTAGCTTGATGAGCTGCTTGTTAATTATGGTCATAAGAGGCCTTCGTTATTTTTACTTTTGGTGTCAAGCTGTGCAGGAAAAGTGGTAAATCTCAAGCGCTTGGATGAAGTAATTAATTCCATCAATGGATGGTATATGGAATGTG…
Gh_A08G1456	AT5G19620	outer envelope protein of 80 kDa	90472271	90473991	1720	2	AGATGTCCACCGGATCATTGATAGCGGTTACTTCTCTTCCTGTATGCCTGTGGCCGTTGACACGCGGGATGGTATCAGATTGGTGTTTCAAGTATGTTGTCTCAAGCCAAATTCATTTTACTTACATTTTGGTGTCGTTTCTATTTTTTTCCTACTTGTTTTGAACAATCATAGGATTGTAAATAGAGAATTGATATGGAGTTGAGCTGCTAGGTTTTAGGTCATTGCAATGGATAGACTTGCTCTTAGATGATTAGCTTGATGAGCTGCTTGTTAATTATGGTCATAAGAGGCCTTCGTTATTTTTACTTTTGGTGTCAAGCTGTGCAGGAAAAGTGGTAAATCTCAAGCGCTTGGATGAAGTAATTAATTCCATCAATGGATGGTATATGGAATGTG…
Gh_A08G1489			91350727	91350728	39	2	CTCCTCCTTCAGCCATGACCCCTAGGGAGGGCCCACAAG
Gh_A08G1603	AT4G11820	hydroxymethylglutaryl-CoA synthase / HMG-CoA synthase / 3-hydroxy-3-methylglutaryl coenzyme A synthase	94672339	94672525	186	3	TGAATAGAGCTGCAGTCCCTCCATAACAAGCATTCGTTGAGTCCACCCCTTCAATGTCAGTGTTACCACATTTCTGTTTGTTTAACATGAGAAAAGAGCGCATTAGTCAGATAGATTTTCTTTTACCAATCTAGGAGGAAAAAAGATGAAACTATCCTGGAGAAGCGGATTATGATGCTTGGACAG
Gh_A08G1645	AT4G23460	Adaptin family protein	96021813	96021826	13	2	GTTGCAGTTAGCA
Gh_A08G1881	AT1G57790	F-box family protein	99566178	99566263	85	2	CTACGACGTCTTTAACATGTTCAATAAATGTGTTTAATCGATAAATGTGTACCATCTGGGGCTATTCGGTTGGTTATTTCAGGTT
Gh_A08G1907	AT1G60690	NAD(P)-linked oxidoreductase superfamily protein	99781330	99781542	212	2	CCTGTATTGTTGAACACATTTAGGCAGGCATAACCTCACAGCAGTTGAAGGAGTTAAAACAGTTGATAACTTGAGAAAAGACAATCAATAAGTGAATTTCAATATATTTGAGCAAAAGGGTATATTTATATCCCTCCAAATATATAAAAATTTGAATATATCTATATTCGAATAAAAAAAAAGTTAACGATGATTGAAGATAGAAGAACAAA
Gh_A08G1909	AT5G28840	GDP-D-mannose 3\',5\'-epimerase	99815531	99815631	100	2	CTAAAACCAAGGTTTAAAACACGACAATCAGTAGTTATATTGGATTAACTAATAGAACATAAGATTACCGGATAGTATTTAATGAATTTGAGTCACAAAC
Gh_A08G1958	AT3G13610	2-oxoglutarate (2OG) and Fe(II)-dependent oxygenase superfamily protein	100660741	100660761	20	2	ACCTTTTATGTTTATAGTTT
Gh_A08G2027	AT1G33500		101451823	101451881	58	2	GTCCTGCAGTGAGCAAAGATACTCAGTTTCTCCGTCTTTATCTGATAGAAGTGCTTTG
Gh_A08G2046	AT1G71410	ARM repeat superfamily protein	101605567	101605585	18	2	AAAGAGCATATATTTGGT
Gh_A08G2184	AT5G56780	effector of transcription2	102868472	102868473	12	5	CGGCAGTTTACA
Gh_A08G2184	AT5G56780	effector of transcription2	102868473	102868474	12	4	GGCAGTTTACAC
Gh_A08G2197	AT2G05920	Subtilase family protein	102985869	102985893	24	2	AGTGTGGGGCAATGCTCAACATCA
Gh_A08G2208	AT3G43930	BRCT domain-containing DNA repair protein	103068731	103068732	5	26	CATTT
Gh_A08G2245	AT5G11560	catalytics	103322782	103322783	7	2	TTAGCCA
Gh_A08G2278	AT5G16715	ATP binding;valine-tRNA ligases;aminoacyl-tRNA ligases;nucleotide binding;ATP binding;aminoacyl-tRNA ligases	103619155	103619173	18	7	GCTAGATTTAGACAATAT
Gh_A09G0003	AT3G02060	DEAD/DEAH box helicase, putative	13812	13813	3	10	CTA
Gh_A09G0078	AT3G25820	terpene synthase-like sequence-1,8-cineole	1916215	1922549	6334	3	TTTTCATACGCATCTATGAACCATCTGGCCTCCAACCTTAACATCCTCCAATGTAGAGGAAGCTCCAAGGCATGTTCCACAAGCATCGAAAGATATTGATCATTGTTTTGCTTTAAACATTGTTTGAGAAGTTTAGCCGCTAACTCTCTTGCATTCTCTAGCATTGTTTCACCTTCTACTAAGTGATATGAAGCCTCATATAGGTTGAGTAGTCCCTTGCAATCATGAGTAAAACTTGCTTTAATGTTTCCATCCTTATCCATGAAGCTAGTGAAAACATCTAGTACATGAAAAAAAAATTCAATGTTAAAGTATCTTTAAATTATGTGCAAATTAATACGTCTAATTTTGAATGTGTTTCTTTTTTTTACCTTGATTGACCTCGTATCCGTGCTGTCT…
Gh_A09G0078	AT3G25820	terpene synthase-like sequence-1,8-cineole	1916215	1922549	6334	3	TTTTCATACGCATCTATGAACCATCTGGCCTCCAACCTTAACATCCTCCAATGTAGAGGAAGCTCCAAGGCATGTTCCACAAGCATCGAAAGATATTGATCATTGTTTTGCTTTAAACATTGTTTGAGAAGTTTAGCCGCTAACTCTCTTGCATTCTCTAGCATTGTTTCACCTTCTACTAAGTGATATGAAGCCTCATATAGGTTGAGTAGTCCCTTGCAATCATGAGTAAAACTTGCTTTAATGTTTCCATCCTTATCCATGAAGCTAGTGAAAACATCTAGTACATGAAAAAAAAATTCAATGTTAAAGTATCTTTAAATTATGTGCAAATTAATACGTCTAATTTTGAATGTGTTTCTTTTTTTTACCTTGATTGACCTCGTATCCGTGCTGTCT…
Gh_A09G0125	AT3G29090	pectin methylesterase 31	2896804	2896805	3	2	AAG
Gh_A09G0131	AT4G34380	Transducin/WD40 repeat-like superfamily protein	3021804	3021805	1	2	G
Gh_A09G0201	AT5G15140	Galactose mutarotase-like superfamily protein	6024891	6030927	6036	3	AGCAGCACACTAAACAGACCAACATTGGAGCTGAACTAAGTACAACAGCTAGCTTGGTTCATTTTGATCATTTTGTTCCTATGTAACTTAGTTTAGTTACTTTGTAATTTGTTCACAAAGTTAGAAGGATTAGATTTTCTTGATTTGTACTTAATGTAATAGCTGTTATGATAGCTTTCTTTTGTATATGATTCAAAGATTGTATTTGCTTCATATTAGTGGGAGCAGTTACATTATTAGGTAACTGTCAAATTCATATGTAACTCTCATATATTTTGAAATTTATCAATGAAAGCAATGATGTTATCCAGTCATCTTTTGTGTTTTCAAATTCTTCTCTTTGCTTTTGCTTGTTTTCATTTTTAGTTTCATAGCAAACTTAAGCTTGTATTGTGTATA…
Gh_A09G0261	AT1G14790	RNA-dependent RNA polymerase 1	8138492	8138493	1	2	A
Gh_A09G0428	ATCG00710	photosystem II reaction center protein H	32175938	32176662	724	4	TTTATACATTCCTCTTAGTATCTACTCTAGGGATAATTTTTTTCGCTATCTTTTTTCGAGAACCGCCTAAAATTCTAACTAAAAAAATGAAATGATTTTTCATTATCTCAATTGAAGTAATGAGCCTCCCAATATTGGGAGGCTCATTACTTCAATTAGTCCCCGTGTTCCTCGAATGGATCTCTTAATTGTTGAGAGGGTTGCCCAAAAGCAGTATATAAGGCGTACCCAGTAAAACTTACAAGTAAACCAGATATAGAGATGGCGACTAAGGTTGCTGTTTCCATTATTATATAATTTCAAGATCACAATGGGTCTATGATAAGATTGTTTATTTACAGCGGAATGATATACAAAGTCAACAGATCTCACTGAATACAAAATAAGATTTATGGCTAC…
Gh_A09G0429	AT4G25370	Double Clp-N motif protein	32180176	32181196	1020	2	ACCTGCACACAATGATCTTAATTAAATCTCAAGGACAAACAATTCAAAGATATGAGATGATGGAATGATTGTAATAAGGAAAAACATATCCATATATAAAATATTAATAACAACTTGCTCAGTTGATACCAAATCTCAAACATTTAGAAACATATAGGAAGGAGAAAGAAGCTGTTGAAGAATTGTGGAGGTTGGCACAGGTAAAACATGTGGCTCTTGTAGCGATCCTACTGTGGCAGATAGATAATGTTTTAAAAATATGTACATCATGAACTTAAAAATATAATAAACGTCCCAGTCAAACACATTCTGCAAAAGGATACACTAGTGAAAGTGCCATCACTAAATTTTAATATTAGAACTGTCAATCCCAAAAATCATAATTTGCTTTCTTTTGAG…
Gh_A09G0434	AT1G78070	Transducin/WD40 repeat-like superfamily protein	32652518	32656551	4033	25	CTTACACCATGTTTGGTTGGGTGTATTGGCATAGCCAATACACCCCTAATCGGTGGGTCCCGCTTAATCCCTCTCTATTCCTATGTTTGGTTCATGGTATTGCTAATACCATTGTAATCGGTTACTGATTTAATCGGTGGATTTCATCGATTTGTAATCCTTCCATTTTGCCCAGATTAGGCGCCGCATAGGTTTACCATCCCTGTTATACCCTCTCATCTGCTTCCCCTTTGTTTCTCTTCTGTTCCTTCTAGCCTCTGCCGATTTGCTCCCTCCGTTTCTTTTCTTTTCTTTTCTGCCCTCTGTTTATTTTCTTTTCTTTTCTACCGATTTGCTCCCTTTGTTTCTTCTCATTTTCTTTTTTGCCGATTTCTGAGTTAGTGCAACTGAAAGGTAGGT…
Gh_A09G0434	AT1G78070	Transducin/WD40 repeat-like superfamily protein	32652518	32656551	4033	25	CTTACACCATGTTTGGTTGGGTGTATTGGCATAGCCAATACACCCCTAATCGGTGGGTCCCGCTTAATCCCTCTCTATTCCTATGTTTGGTTCATGGTATTGCTAATACCATTGTAATCGGTTACTGATTTAATCGGTGGATTTCATCGATTTGTAATCCTTCCATTTTGCCCAGATTAGGCGCCGCATAGGTTTACCATCCCTGTTATACCCTCTCATCTGCTTCCCCTTTGTTTCTCTTCTGTTCCTTCTAGCCTCTGCCGATTTGCTCCCTCCGTTTCTTTTCTTTTCTTTTCTGCCCTCTGTTTATTTTCTTTTCTTTTCTACCGATTTGCTCCCTTTGTTTCTTCTCATTTTCTTTTTTGCCGATTTCTGAGTTAGTGCAACTGAAAGGTAGGT…
Gh_A09G0434	AT1G78070	Transducin/WD40 repeat-like superfamily protein	32652518	32656551	4033	25	CTTACACCATGTTTGGTTGGGTGTATTGGCATAGCCAATACACCCCTAATCGGTGGGTCCCGCTTAATCCCTCTCTATTCCTATGTTTGGTTCATGGTATTGCTAATACCATTGTAATCGGTTACTGATTTAATCGGTGGATTTCATCGATTTGTAATCCTTCCATTTTGCCCAGATTAGGCGCCGCATAGGTTTACCATCCCTGTTATACCCTCTCATCTGCTTCCCCTTTGTTTCTCTTCTGTTCCTTCTAGCCTCTGCCGATTTGCTCCCTCCGTTTCTTTTCTTTTCTTTTCTGCCCTCTGTTTATTTTCTTTTCTTTTCTACCGATTTGCTCCCTTTGTTTCTTCTCATTTTCTTTTTTGCCGATTTCTGAGTTAGTGCAACTGAAAGGTAGGT…
Gh_A09G0434	AT1G78070	Transducin/WD40 repeat-like superfamily protein	32652518	32656551	4033	25	CTTACACCATGTTTGGTTGGGTGTATTGGCATAGCCAATACACCCCTAATCGGTGGGTCCCGCTTAATCCCTCTCTATTCCTATGTTTGGTTCATGGTATTGCTAATACCATTGTAATCGGTTACTGATTTAATCGGTGGATTTCATCGATTTGTAATCCTTCCATTTTGCCCAGATTAGGCGCCGCATAGGTTTACCATCCCTGTTATACCCTCTCATCTGCTTCCCCTTTGTTTCTCTTCTGTTCCTTCTAGCCTCTGCCGATTTGCTCCCTCCGTTTCTTTTCTTTTCTTTTCTGCCCTCTGTTTATTTTCTTTTCTTTTCTACCGATTTGCTCCCTTTGTTTCTTCTCATTTTCTTTTTTGCCGATTTCTGAGTTAGTGCAACTGAAAGGTAGGT…
Gh_A09G0434	AT1G78070	Transducin/WD40 repeat-like superfamily protein	32652518	32656551	4033	25	CTTACACCATGTTTGGTTGGGTGTATTGGCATAGCCAATACACCCCTAATCGGTGGGTCCCGCTTAATCCCTCTCTATTCCTATGTTTGGTTCATGGTATTGCTAATACCATTGTAATCGGTTACTGATTTAATCGGTGGATTTCATCGATTTGTAATCCTTCCATTTTGCCCAGATTAGGCGCCGCATAGGTTTACCATCCCTGTTATACCCTCTCATCTGCTTCCCCTTTGTTTCTCTTCTGTTCCTTCTAGCCTCTGCCGATTTGCTCCCTCCGTTTCTTTTCTTTTCTTTTCTGCCCTCTGTTTATTTTCTTTTCTTTTCTACCGATTTGCTCCCTTTGTTTCTTCTCATTTTCTTTTTTGCCGATTTCTGAGTTAGTGCAACTGAAAGGTAGGT…
Gh_A09G0434	AT1G78070	Transducin/WD40 repeat-like superfamily protein	32652518	32656551	4033	25	CTTACACCATGTTTGGTTGGGTGTATTGGCATAGCCAATACACCCCTAATCGGTGGGTCCCGCTTAATCCCTCTCTATTCCTATGTTTGGTTCATGGTATTGCTAATACCATTGTAATCGGTTACTGATTTAATCGGTGGATTTCATCGATTTGTAATCCTTCCATTTTGCCCAGATTAGGCGCCGCATAGGTTTACCATCCCTGTTATACCCTCTCATCTGCTTCCCCTTTGTTTCTCTTCTGTTCCTTCTAGCCTCTGCCGATTTGCTCCCTCCGTTTCTTTTCTTTTCTTTTCTGCCCTCTGTTTATTTTCTTTTCTTTTCTACCGATTTGCTCCCTTTGTTTCTTCTCATTTTCTTTTTTGCCGATTTCTGAGTTAGTGCAACTGAAAGGTAGGT…
Gh_A09G0434	AT1G78070	Transducin/WD40 repeat-like superfamily protein	32652518	32656551	4033	25	CTTACACCATGTTTGGTTGGGTGTATTGGCATAGCCAATACACCCCTAATCGGTGGGTCCCGCTTAATCCCTCTCTATTCCTATGTTTGGTTCATGGTATTGCTAATACCATTGTAATCGGTTACTGATTTAATCGGTGGATTTCATCGATTTGTAATCCTTCCATTTTGCCCAGATTAGGCGCCGCATAGGTTTACCATCCCTGTTATACCCTCTCATCTGCTTCCCCTTTGTTTCTCTTCTGTTCCTTCTAGCCTCTGCCGATTTGCTCCCTCCGTTTCTTTTCTTTTCTTTTCTGCCCTCTGTTTATTTTCTTTTCTTTTCTACCGATTTGCTCCCTTTGTTTCTTCTCATTTTCTTTTTTGCCGATTTCTGAGTTAGTGCAACTGAAAGGTAGGT…
Gh_A09G0444			33474918	33474933	15	7	TAACTCAAACTTCTT
Gh_A09G0492	AT1G15060	Uncharacterised conserved protein UCP031088, alpha/beta hydrolase	38984311	38984312	1	4	C
Gh_A09G0511	AT1G04690	potassium channel beta subunit 1	41033112	41033113	1	4	A
Gh_A09G0512	AT3G09100	mRNA capping enzyme family protein	41044079	41044080	1	4	T
Gh_A09G0535	AT3G06100	NOD26-like intrinsic protein 7;1	43687511	43687512	1	7	G
Gh_A09G0627	AT4G24220	NAD(P)-binding Rossmann-fold superfamily protein	49033689	49033690	1	3	A
Gh_A09G0669	AT1G61790	Oligosaccharyltransferase complex/magnesium transporter family protein	51462735	51462757	22	3	TTCTTGGATTGTGAAACATGGT
Gh_A09G0742	AT3G42170	BED zinc finger ;hAT family dimerisation domain	53411197	53416360	5163	5	TTATAGTTAAAATGATATTTTTAGTGCTGATTAAAAATAATAAAAAATTGATTAGGTGCATAAGCCATTTGAGTGTATTAGTTTTGATAATTTCAACTCAAGCTTGGCTCATATTATGAAGCCCAGTTTCTTAATTTTTTAAAAGAATGCATTTCATCTAGTTTTAATCTCCATATTGGAAACTGAAATTGATAGAATTAGTAAAATAAATGCTTTGTTTTCTTTTAGGGCAAGTAAAATAGATTTCCTTACAACAAATGTGAAACAAGTCTTTTTTTCGGTTACATGTAACAGACATTAAAAGCATCCATCCACTTTCGCATTAAAACAAGGCTAAGTGATTGAATTCTAACCCTAGATTTTCTTTTTACCCTTTTAGAGCATTAAATTATTGATAAC…
Gh_A09G0742	AT3G42170	BED zinc finger ;hAT family dimerisation domain	53411197	53416360	5163	5	TTATAGTTAAAATGATATTTTTAGTGCTGATTAAAAATAATAAAAAATTGATTAGGTGCATAAGCCATTTGAGTGTATTAGTTTTGATAATTTCAACTCAAGCTTGGCTCATATTATGAAGCCCAGTTTCTTAATTTTTTAAAAGAATGCATTTCATCTAGTTTTAATCTCCATATTGGAAACTGAAATTGATAGAATTAGTAAAATAAATGCTTTGTTTTCTTTTAGGGCAAGTAAAATAGATTTCCTTACAACAAATGTGAAACAAGTCTTTTTTTCGGTTACATGTAACAGACATTAAAAGCATCCATCCACTTTCGCATTAAAACAAGGCTAAGTGATTGAATTCTAACCCTAGATTTTCTTTTTACCCTTTTAGAGCATTAAATTATTGATAAC…
Gh_A09G0821	AT1G80100	histidine phosphotransfer protein 6	55117337	55117338	7	4	CGCCACT
Gh_A09G0829			55234281	55235377	1096	9	CTATGGCATTTTTTTATCTGTTGATATAGTTTCAAAATAGCAACCCAACATACAATCAAGTTCCATACCAATTGAGAATGAAAGAAACTTAAGAAAATTTCCAGTGAAACAATATATATACATATATATGATTGCTGCAATCCTGAATAATTGACAAAACTACACTGCAAGTAAAATAGAGGGCAATCCTAAATATTCATTTTCGAAAGCATTAAACCTTTACACCTCAACTACAAACCATGTCCTAATAAATCTACCCATGTCTAAATATGTTTTCACTTTTGCTTTTGCTTCTTGCTAGCCTTTATCCCCGACTCGGAAGGTTTCCTGCGACAAATAAACATGAACTTGGATGGACTTAGTTTGCACACCCATTTCAGCTTGTTGTCCGTTTTCGAT…
Gh_A09G0830			55234281	55235377	1096	9	CTATGGCATTTTTTTATCTGTTGATATAGTTTCAAAATAGCAACCCAACATACAATCAAGTTCCATACCAATTGAGAATGAAAGAAACTTAAGAAAATTTCCAGTGAAACAATATATATACATATATATGATTGCTGCAATCCTGAATAATTGACAAAACTACACTGCAAGTAAAATAGAGGGCAATCCTAAATATTCATTTTCGAAAGCATTAAACCTTTACACCTCAACTACAAACCATGTCCTAATAAATCTACCCATGTCTAAATATGTTTTCACTTTTGCTTTTGCTTCTTGCTAGCCTTTATCCCCGACTCGGAAGGTTTCCTGCGACAAATAAACATGAACTTGGATGGACTTAGTTTGCACACCCATTTCAGCTTGTTGTCCGTTTTCGAT…
Gh_A09G0830			55234281	55235377	1096	9	CTATGGCATTTTTTTATCTGTTGATATAGTTTCAAAATAGCAACCCAACATACAATCAAGTTCCATACCAATTGAGAATGAAAGAAACTTAAGAAAATTTCCAGTGAAACAATATATATACATATATATGATTGCTGCAATCCTGAATAATTGACAAAACTACACTGCAAGTAAAATAGAGGGCAATCCTAAATATTCATTTTCGAAAGCATTAAACCTTTACACCTCAACTACAAACCATGTCCTAATAAATCTACCCATGTCTAAATATGTTTTCACTTTTGCTTTTGCTTCTTGCTAGCCTTTATCCCCGACTCGGAAGGTTTCCTGCGACAAATAAACATGAACTTGGATGGACTTAGTTTGCACACCCATTTCAGCTTGTTGTCCGTTTTCGAT…
Gh_A09G0878	AT5G03740	histone deacetylase 2C	56628586	56628592	6	4	AGCATT
Gh_A09G0879	AT2G27830		56730716	56730836	120	2	ACCTGCTATCACACAAACCCAAAAATATTGGCAATCAATTACAGCCGTACGTTTCCCCAAAAATATAGAAACCTGATCTAACGGCTAATAAATTTTCGGGGGTAGTTTTTCTTTTTTCTT
Gh_A09G0964	ATCG00350	Photosystem I, PsaA/PsaB protein	59232786	59232787	1	2	C
Gh_A09G0964	ATCG00350	Photosystem I, PsaA/PsaB protein	59232976	59232977	1	2	C
Gh_A09G1132	AT4G21000	alpha carbonic anhydrase 6	62687202	62687203	1	2	A
Gh_A09G1196			63699040	63699109	69	2	AAGATGAGAAAATGGAGCTGAGAACTGGGTTGCTTGCAGGCTTGGAAACAATAGAAAGGGTGAAGGAAG
Gh_A09G1372	AT2G36910	ATP binding cassette subfamily B1	66819526	66819527	1	3	A
Gh_A09G1416			67415663	67417317	1654	9	GGAATAATTAATTTGACATTGATCCATTTTCAATGCAAGTTTTCGGTGATGATAATAACTAATAATGTTGTTGGCTTTTGTTTTGACTCGTTTAATAGTAGGATTATATGTTGTAAATGTAAAGATTGGCTGAGATTTTTTTTCCTTTTCATTAATTTTTTTTGCTAAAGACAAAGCAGTCATTTAATAGCTGCTATTAATGGAAATATTTCCCTTTCTTAATGTGGGATTTGAAATGATCAACTCGGATTGGGTTTTTGTTAGTCTATACTCCTCCTTAATGTCCAAAAAGAAAAAAAAATGAAAACTGAATTTTTAGCGGACAACCAGAAAAATGTTCTCACTTGGTAACATTCGATGATTTCGTTATGCATTTCAATGCCATAATTATGCCTAGCT…
Gh_A09G1549	AT5G03610	GDSL-like Lipase/Acylhydrolase superfamily protein	68735345	68735354	9	2	TGCAGGAGT
Gh_A09G1602	AT5G51830	pfkB-like carbohydrate kinase family protein	69618324	69618325	5	17	ATGAA
Gh_A09G1695	AT4G10925	Nuclear transport factor 2 (NTF2) family protein	70428804	70428805	1	2	G
Gh_A09G1700	AT4G23910		70461217	70461457	240	2	CTACAAAAAAGGAAATTTGCTCACTTAGCATTAATACAAGTGATCCGAGAAAATCAAATAAATGACGATTTAGTCACACAAGACAATTCCAATCCAATTGGGAATCATAAACTATTAATTTGCAAAGTTAAAAAGCCAATAAATCTATAGAATCTAGGTTCCAATCCGTAAAAAAGCATTATTTACAATTCACTACATGCCTATGACCAACCATTTGAGCTTCTGGAGAAAAATGAGTAC
Gh_A09G1730	AT2G45570	cytochrome P450, family 76, subfamily C, polypeptide 2	70695818	70695819	1	2	A
Gh_A09G1826	AT2G32720	cytochrome B5 isoform B	71605887	71605913	26	4	GTGTCCAACATCCTGTATCGTAGGCA
Gh_A09G1846	AT3G57030	Calcium-dependent phosphotriesterase superfamily protein	71756052	71756112	60	3	TGATTGTTTAGGAACGTCGATTCTTTATTAAGATCCCTTGATCAAACAGGAAGACTGCTA
Gh_A09G1897	AT5G60060	Protein of unknown function (DUF295)	72188710	72188711	1	5	T
Gh_A09G1897	AT5G60060	Protein of unknown function (DUF295)	72188711	72188712	1	2	T
Gh_A09G1990	AT5G43380	type one serine/threonine protein phosphatase 6	73146326	73153865	7539	2	GCCTGTGAAGACTATAATTGACGAAATGTTGCCCACAAATAAAATCATCATTGACGAAGTTGAGACCATACAAAATAAGAGTGATGATGCCTATTCTAATAAGGTATTCGTAACAAATTCCAATGAACATAACAAAAATAGTTTAAATATTAAATAAAAACGTTAAAGTCTATTTCATTATTTAAAATAATATTGAAAAGTTTGAAATATATTATTCATATTATTCTTAATATATTTTGAAATTAAATTTAAATAAAAATAAAAATAATTTGAATAATTTTAGATCCGTGGATTGATATTTTTTAGTTAAAATATATTTAAATTTTTATATTTTTGTACATTTAAAATTTAATTGCTCTATTTTTATTTCCATAAATTTAGTCAATTTAATTTTCAGAT…
Gh_A09G1990	AT5G43380	type one serine/threonine protein phosphatase 6	73146326	73153865	7539	2	GCCTGTGAAGACTATAATTGACGAAATGTTGCCCACAAATAAAATCATCATTGACGAAGTTGAGACCATACAAAATAAGAGTGATGATGCCTATTCTAATAAGGTATTCGTAACAAATTCCAATGAACATAACAAAAATAGTTTAAATATTAAATAAAAACGTTAAAGTCTATTTCATTATTTAAAATAATATTGAAAAGTTTGAAATATATTATTCATATTATTCTTAATATATTTTGAAATTAAATTTAAATAAAAATAAAAATAATTTGAATAATTTTAGATCCGTGGATTGATATTTTTTAGTTAAAATATATTTAAATTTTTATATTTTTGTACATTTAAAATTTAATTGCTCTATTTTTATTTCCATAAATTTAGTCAATTTAATTTTCAGAT…
Gh_A09G1990	AT5G43380	type one serine/threonine protein phosphatase 6	73146326	73153865	7539	2	GCCTGTGAAGACTATAATTGACGAAATGTTGCCCACAAATAAAATCATCATTGACGAAGTTGAGACCATACAAAATAAGAGTGATGATGCCTATTCTAATAAGGTATTCGTAACAAATTCCAATGAACATAACAAAAATAGTTTAAATATTAAATAAAAACGTTAAAGTCTATTTCATTATTTAAAATAATATTGAAAAGTTTGAAATATATTATTCATATTATTCTTAATATATTTTGAAATTAAATTTAAATAAAAATAAAAATAATTTGAATAATTTTAGATCCGTGGATTGATATTTTTTAGTTAAAATATATTTAAATTTTTATATTTTTGTACATTTAAAATTTAATTGCTCTATTTTTATTTCCATAAATTTAGTCAATTTAATTTTCAGAT…
Gh_A09G1990	AT5G43380	type one serine/threonine protein phosphatase 6	73146326	73153865	7539	2	GCCTGTGAAGACTATAATTGACGAAATGTTGCCCACAAATAAAATCATCATTGACGAAGTTGAGACCATACAAAATAAGAGTGATGATGCCTATTCTAATAAGGTATTCGTAACAAATTCCAATGAACATAACAAAAATAGTTTAAATATTAAATAAAAACGTTAAAGTCTATTTCATTATTTAAAATAATATTGAAAAGTTTGAAATATATTATTCATATTATTCTTAATATATTTTGAAATTAAATTTAAATAAAAATAAAAATAATTTGAATAATTTTAGATCCGTGGATTGATATTTTTTAGTTAAAATATATTTAAATTTTTATATTTTTGTACATTTAAAATTTAATTGCTCTATTTTTATTTCCATAAATTTAGTCAATTTAATTTTCAGAT…
Gh_A09G1991	AT3G07360	plant U-box 9	73146326	73153865	7539	2	GCCTGTGAAGACTATAATTGACGAAATGTTGCCCACAAATAAAATCATCATTGACGAAGTTGAGACCATACAAAATAAGAGTGATGATGCCTATTCTAATAAGGTATTCGTAACAAATTCCAATGAACATAACAAAAATAGTTTAAATATTAAATAAAAACGTTAAAGTCTATTTCATTATTTAAAATAATATTGAAAAGTTTGAAATATATTATTCATATTATTCTTAATATATTTTGAAATTAAATTTAAATAAAAATAAAAATAATTTGAATAATTTTAGATCCGTGGATTGATATTTTTTAGTTAAAATATATTTAAATTTTTATATTTTTGTACATTTAAAATTTAATTGCTCTATTTTTATTTCCATAAATTTAGTCAATTTAATTTTCAGAT…
Gh_A09G1991	AT3G07360	plant U-box 9	73146326	73153865	7539	2	GCCTGTGAAGACTATAATTGACGAAATGTTGCCCACAAATAAAATCATCATTGACGAAGTTGAGACCATACAAAATAAGAGTGATGATGCCTATTCTAATAAGGTATTCGTAACAAATTCCAATGAACATAACAAAAATAGTTTAAATATTAAATAAAAACGTTAAAGTCTATTTCATTATTTAAAATAATATTGAAAAGTTTGAAATATATTATTCATATTATTCTTAATATATTTTGAAATTAAATTTAAATAAAAATAAAAATAATTTGAATAATTTTAGATCCGTGGATTGATATTTTTTAGTTAAAATATATTTAAATTTTTATATTTTTGTACATTTAAAATTTAATTGCTCTATTTTTATTTCCATAAATTTAGTCAATTTAATTTTCAGAT…
Gh_A09G1991	AT3G07360	plant U-box 9	73146326	73153865	7539	2	GCCTGTGAAGACTATAATTGACGAAATGTTGCCCACAAATAAAATCATCATTGACGAAGTTGAGACCATACAAAATAAGAGTGATGATGCCTATTCTAATAAGGTATTCGTAACAAATTCCAATGAACATAACAAAAATAGTTTAAATATTAAATAAAAACGTTAAAGTCTATTTCATTATTTAAAATAATATTGAAAAGTTTGAAATATATTATTCATATTATTCTTAATATATTTTGAAATTAAATTTAAATAAAAATAAAAATAATTTGAATAATTTTAGATCCGTGGATTGATATTTTTTAGTTAAAATATATTTAAATTTTTATATTTTTGTACATTTAAAATTTAATTGCTCTATTTTTATTTCCATAAATTTAGTCAATTTAATTTTCAGAT…
Gh_A09G2021			73363192	73363193	1	5	T
Gh_A09G2021			73363196	73363197	1	2	T
Gh_A09G2117	AT1G09020	homolog of yeast sucrose nonfermenting 4	74146432	74146440	8	3	ATCAGGTA
Gh_A09G2118	AT5G18560	Integrase-type DNA-binding superfamily protein	74152584	74152587	3	2	TTG
Gh_A09G2145	AT5G07740	actin binding	74514093	74514132	39	3	TTGATGTGGAGCGAGATGGAGAACAAAGTTGACTAAGTT
Gh_A09G2180	AT5G63380	AMP-dependent synthetase and ligase family protein	74803549	74803555	6	4	GCCGCC
Gh_A10G0001			23118	26693	3575	2	ACTAAGCTTTCATAAGCTTACTCTTGTGTGTTAAATGTTCTTTGTAGATTGACGTGAAATCGGTGGATCGAATCAACACATCAGGGCACACTATCTAGATTACTTGGGTAAATTTTATTATGCATCTTAAGATTTATATGACATGTATAGGGTTTAATTGAAAGGAAGTGAATGTGTTATAAACTTAGTTATCAACTTTTTTCACTAAAACAGTTTTGGACAGCAGCAGTAGTCCAACTTTGAAAAATTACCAAAAATTGTGGAAATCGACTTATAGGTTAAATAAAATATTAAATTAAAGCCTATTGAGTCTAGTTTTACATAGAAGAAATGGTGTAATTAAAAAAATTTCATATTATTAGATATTTAAATTTTTTTTAGACAAGACTAGAATGATTT…
Gh_A10G0002	AT3G58610	ketol-acid reductoisomerase	23118	26693	3575	2	ACTAAGCTTTCATAAGCTTACTCTTGTGTGTTAAATGTTCTTTGTAGATTGACGTGAAATCGGTGGATCGAATCAACACATCAGGGCACACTATCTAGATTACTTGGGTAAATTTTATTATGCATCTTAAGATTTATATGACATGTATAGGGTTTAATTGAAAGGAAGTGAATGTGTTATAAACTTAGTTATCAACTTTTTTCACTAAAACAGTTTTGGACAGCAGCAGTAGTCCAACTTTGAAAAATTACCAAAAATTGTGGAAATCGACTTATAGGTTAAATAAAATATTAAATTAAAGCCTATTGAGTCTAGTTTTACATAGAAGAAATGGTGTAATTAAAAAAATTTCATATTATTAGATATTTAAATTTTTTTTAGACAAGACTAGAATGATTT…
Gh_A10G0002	AT3G58610	ketol-acid reductoisomerase	23118	26693	3575	2	ACTAAGCTTTCATAAGCTTACTCTTGTGTGTTAAATGTTCTTTGTAGATTGACGTGAAATCGGTGGATCGAATCAACACATCAGGGCACACTATCTAGATTACTTGGGTAAATTTTATTATGCATCTTAAGATTTATATGACATGTATAGGGTTTAATTGAAAGGAAGTGAATGTGTTATAAACTTAGTTATCAACTTTTTTCACTAAAACAGTTTTGGACAGCAGCAGTAGTCCAACTTTGAAAAATTACCAAAAATTGTGGAAATCGACTTATAGGTTAAATAAAATATTAAATTAAAGCCTATTGAGTCTAGTTTTACATAGAAGAAATGGTGTAATTAAAAAAATTTCATATTATTAGATATTTAAATTTTTTTTAGACAAGACTAGAATGATTT…
Gh_A10G0095	AT4G05530	indole-3-butyric acid response 1	778357	778380	23	3	TGCTGCTGCTATTTCTTCCGGTG
Gh_A10G0139	AT1G61850	phospholipases;galactolipases	1172121	1172146	25	5	CTTCACATTGATCCAAGGTCATCAA
Gh_A10G0184			1598167	1601072	2905	2	AGAGCGGTGAATACCTTAACCATAAGTCAACACAATTAATTCGGTGAACTGTGTTTTAAGTATTAATTATAATAATAGTTGAAGCTTTAATTGAGTAAACAAAGAAAGAAGCCATCAGTGGTTGACAATGGCGGTTCAAATTTGGTATTTGTAACGCTCCCATAATGTAATAATTTTTATATTAAGAAAAAAAAACATATAAATAACGACATCTGGCCAAACTACTAAAAAATAATAAAGAATATATCACTTCCAAACTTTAAATAATGTTGATCTTTTCACCCCTAGCAGTAGCCAAGTTGTAGCCATGCCATTATCTTTCATATAAACCAATGCGAATTTAACACAAACCCGTTGGCGTCACAACTCCATACCGCTTCCTTAAACTCCTCCAACGTG…
Gh_A10G0197	AT1G61260	Protein of unknown function (DUF761)	1729690	1730417	727	2	AGGTATATTTAGCATTTTTCTTCTATCGAATCATTTGACAATATTATCATATTTTCTGAAACAAACATTAACGTTACTCGGTTAAAATGTCTACATCCAGATTTAAAATTCAAAAAAACTCTGAAAAGCAGTTTGGTTCACTCGACGGAGCCTCTCCGTCGGTGTTTCAATTCTTTTACCCATGTTTTCCATGTTCTATCACTTTTCGGAACGGAACTGAGTCGTTTTAGTTTCGGTATAATTTGATTTGTCCTTTTACTATTCTAAAATTTAAGATTTAATCCTTTATTTTAATTCTATATAATTTGATCCTTTATTTTTATAATGATATTAGTTAGTTGAAATTGTTATTTACTCACAAGGTCAAAGTCTTTGGAAAGTTTAGTGAATTATGTTTAA…
Gh_A10G0365	AT3G59090		3340796	3340797	3	2	TTA
Gh_A10G0430	AT1G78640		4346768	4346780	12	2	GCTGTCTATTTC
Gh_A10G0642	AT1G15740	Leucine-rich repeat family protein	10386770	10387413	643	6	NCTTCAAAATCATTGTCAAATATTTACTCAATTGTTGATCAGTCTAGTTGAACCATGATGCCTTATCTTCTTTGCAATAGGACCTTTATCTGGGAGACTACCCCGGGGTTAATGAGAATTGGATGGATGTCATCTCTTCACAAGGCTCATCCTTGCTTTCACTAGGCCTCTCTGGTTCTGATGTTTCGGATCCTGGATTGATATATCTCAAAGATTGCGTGAACCTTCAAGATTTAAATTTAAATTACTGTGACCAGATTTCTGACCGTGGGCTAAAACACATCAGTGGTAACCTTTTAATGCTTTACAATTCTGATCTATCAAATGCCAAAATTCCATAATAGGAAAAAAATATTAAATAACAAGTATTTTGATTGCGACCTGTGGTGCAACATAACC…
Gh_A10G0655	AT1G15340	methyl-CPG-binding domain 10	10823494	10825696	2202	2	CTGTAAAAAAAAACCAGAAAGACATTTTATACAAGTATACTACAGCCAAATCAATTAAAGAAGAAGCACAATAACATGAACACTGAAATATGAAATTCAAAATGTATCATAATCCATCTGCATGTTTCAGATCATACAAAACAAGTAGAAGGCACAAGGTAATTGCCGATCTATATGTAGTCAAGACCTAAGTTGTTAAGGGAATGTTTAATTTCTGCCAAAGGGCCATGCCAAATAATTCAATGACATCAACAATTTAAATACTTAAAAGCAAAAAATACTAACATCGGAATGATCATGAAACAATTCAACGCTGATCAAGCAGAGGACTACTAGATACAAAGTAAAAGAAAAGTTTGTACAGTGTCTACACACACGGAGAGAGGAAAGCAATATTAC…
Gh_A10G0677	AT2G26040	PYR1-like 2	11425001	11425002	1	5	G
Gh_A10G0688	AT3G15630		11647626	11647640	14	2	AGGATGAAGAAACT
Gh_A10G0741	AT5G64750	Integrase-type DNA-binding superfamily protein	13113279	13113280	2	5	CA
Gh_A10G0742	ATMG00160	cytochrome oxidase 2	13186722	13190634	3912	6	AATGACCGGCGAGTCGGAACATGTACGAATATAACCACGCGGAGGGCCGAATTAGCAGGAGGAAGGGCGGCCCACCCTTCTCTATTTTGAGGGATCCCTCCAATTTTTGATTCCAGGCTTCCCGGACTCATAACAGATGGCTAAGAAAAAAAAGAGGGTCAGTAGTCTCTGCCGTTGCAGGTCCTTCTCCTTCCGCTGAGACGGCCCTCTTTTTTCTTTTTCACCGCGGCACGAAAGAATGAAGAAGCTGGAATAACTCAGAAAGAGAGTGACGCCTAGCCGTTGAGAGCGTCTGTTGTCTTTGTAGAGGAACAGTACGATCTTGGACTGGCCCCCTTCGCATGACCTAGAAAGAAAAAGAAGTCCGTGCTACTATAAGGCCTCTAAACTCCTCCCTCA…
Gh_A10G0781	AT5G65380	MATE efflux family protein	15889081	15889096	15	5	CCCATAAAAAATCCA
Gh_A10G0843	AT2G23790	Protein of unknown function (DUF607)	17880344	17880355	11	6	TGACATCCCAT
Gh_A10G0846	AT4G33920	Protein phosphatase 2C family protein	17945711	17949778	4067	2	CTTACAGCTTGTTTGGTTCAGTGTATTGGCTATGCCAATACACCTCTAATCGGTGGGCCCCACCTAATACCTCTCTAATCCGCCGTTTGGTTCAGCGTATTGCTAATACGCGTGTATTCCGTTACTTTCCTAATCGGTGAAAAGCACCGATTTCTATTCCCCCCCTTCTGCCCAGATTAGGTGACGCTTCAGCAAACCCTCCCTCTTTTACCCTCCCCCGATCCCCTTTGTTTCTCTTCTGTTTTCCACCTTCATCCGATTTGCTTCCTTGTTTCATTGCTTTTCTTTTCTGCCGATTTGGTCCCAGTTTATTTTCTTGCCTTTTCCTTTGTTTTCTTTCGTTTTCCCTCTTACCAAACTCTAAATATCTTTCCATTTTCCTCTCCCCCAAAGTGAAAC…
Gh_A10G0846	AT4G33920	Protein phosphatase 2C family protein	17945711	17949778	4067	2	CTTACAGCTTGTTTGGTTCAGTGTATTGGCTATGCCAATACACCTCTAATCGGTGGGCCCCACCTAATACCTCTCTAATCCGCCGTTTGGTTCAGCGTATTGCTAATACGCGTGTATTCCGTTACTTTCCTAATCGGTGAAAAGCACCGATTTCTATTCCCCCCCTTCTGCCCAGATTAGGTGACGCTTCAGCAAACCCTCCCTCTTTTACCCTCCCCCGATCCCCTTTGTTTCTCTTCTGTTTTCCACCTTCATCCGATTTGCTTCCTTGTTTCATTGCTTTTCTTTTCTGCCGATTTGGTCCCAGTTTATTTTCTTGCCTTTTCCTTTGTTTTCTTTCGTTTTCCCTCTTACCAAACTCTAAATATCTTTCCATTTTCCTCTCCCCCAAAGTGAAAC…
Gh_A10G0846	AT4G33920	Protein phosphatase 2C family protein	17945711	17949778	4067	2	CTTACAGCTTGTTTGGTTCAGTGTATTGGCTATGCCAATACACCTCTAATCGGTGGGCCCCACCTAATACCTCTCTAATCCGCCGTTTGGTTCAGCGTATTGCTAATACGCGTGTATTCCGTTACTTTCCTAATCGGTGAAAAGCACCGATTTCTATTCCCCCCCTTCTGCCCAGATTAGGTGACGCTTCAGCAAACCCTCCCTCTTTTACCCTCCCCCGATCCCCTTTGTTTCTCTTCTGTTTTCCACCTTCATCCGATTTGCTTCCTTGTTTCATTGCTTTTCTTTTCTGCCGATTTGGTCCCAGTTTATTTTCTTGCCTTTTCCTTTGTTTTCTTTCGTTTTCCCTCTTACCAAACTCTAAATATCTTTCCATTTTCCTCTCCCCCAAAGTGAAAC…
Gh_A10G0846	AT4G33920	Protein phosphatase 2C family protein	17945711	17949778	4067	2	CTTACAGCTTGTTTGGTTCAGTGTATTGGCTATGCCAATACACCTCTAATCGGTGGGCCCCACCTAATACCTCTCTAATCCGCCGTTTGGTTCAGCGTATTGCTAATACGCGTGTATTCCGTTACTTTCCTAATCGGTGAAAAGCACCGATTTCTATTCCCCCCCTTCTGCCCAGATTAGGTGACGCTTCAGCAAACCCTCCCTCTTTTACCCTCCCCCGATCCCCTTTGTTTCTCTTCTGTTTTCCACCTTCATCCGATTTGCTTCCTTGTTTCATTGCTTTTCTTTTCTGCCGATTTGGTCCCAGTTTATTTTCTTGCCTTTTCCTTTGTTTTCTTTCGTTTTCCCTCTTACCAAACTCTAAATATCTTTCCATTTTCCTCTCCCCCAAAGTGAAAC…
Gh_A10G0865	ATCG00070	photosystem II reaction center protein K precursor	18632999	18633169	170	28	TCGAAAAAAGGGCAGAATTAAAACAGATACAGATCAAATTAAAGATATTAAGCATAACAAAATTTTGTTCTTGGAGATAATTTTGATTGAGTTATTAATANACCTAGGATAATAAGCTCATGGGCTTGGTCTTACTTCACCGTCGAGAAACGAAAGAAGGCTTCCATCTC
Gh_A10G0879	AT3G51160	NAD(P)-binding Rossmann-fold superfamily protein	19092134	19092475	341	3	AAGAGGTCAGCGTAATGGAGCTTCATCCGAGCCTTATGGGCATTGTGGAGGTCGATATAGATGTGGTTGATATGCTGCGTATTGAAGTTAAAAGAACAGTGAATCAAGCTGTGGACCTCGTATCCTTTGTTGAGGAGGAATTTGGTGAGATATGAACCATCTTGACCAGTGATGCCAGTGATCAACGTAATCTTACACTCAGGGATGACGTCACCATTAATGGCGGGAGATCCGGCCTTGTAACTTTCAATATTGGCTGCCATTGGAATGTGAAGGAAGGGTGAGAGTTTTGAGAGGAAAAATGAAGACGACAAGGGTTCTGTCAGTGATTTTATTTTATA
Gh_A10G1014	AT1G35710	Protein kinase family protein with leucine-rich repeat domain	30146130	30151464	5334	2	TTAGAGTCTCTATTTATTGGCATAAGAAGTATAATAAAAGAAGTAGAAATTTAATTCTAATAACTGTTAGAATTAGAATTTAAAGTATATTAAAACTTTCTATTGATCATGATCGATATCCACTTATGAAGATATTCATAACAAATATAAATTTTATTTCTACCTTTTAAGTAAGTCATGATTAATTTGAGATATAGTTTTATATAAACGTACATCGCTAAAAATTTAGGTGTATATAATCAACATCTCATTTGTCAAATTAATAAATACAAAAAAAATCATTTTTGTAATATATATATATATACACACACATTCTCTTTTATTTATGCTTCTATCATATTATAGTACAGAAACTAATCAAAGTAAAGATCAATGTATATCTTCAAATTGTGGTGATTT…
Gh_A10G1014	AT1G35710	Protein kinase family protein with leucine-rich repeat domain	30146130	30151464	5334	2	TTAGAGTCTCTATTTATTGGCATAAGAAGTATAATAAAAGAAGTAGAAATTTAATTCTAATAACTGTTAGAATTAGAATTTAAAGTATATTAAAACTTTCTATTGATCATGATCGATATCCACTTATGAAGATATTCATAACAAATATAAATTTTATTTCTACCTTTTAAGTAAGTCATGATTAATTTGAGATATAGTTTTATATAAACGTACATCGCTAAAAATTTAGGTGTATATAATCAACATCTCATTTGTCAAATTAATAAATACAAAAAAAATCATTTTTGTAATATATATATATATACACACACATTCTCTTTTATTTATGCTTCTATCATATTATAGTACAGAAACTAATCAAAGTAAAGATCAATGTATATCTTCAAATTGTGGTGATTT…
Gh_A10G1030	AT5G18980	ARM repeat superfamily protein	39044981	39044982	1	2	C
Gh_A10G1135	AT2G44160	methylenetetrahydrofolate reductase 2	57697586	57697587	1	2	C
Gh_A10G1179	AT1G69730	Wall-associated kinase family protein	61710938	61715722	4784	5	ATTTTTATCACATCAATACATATTCCACCCTATTTTTATGTCAAATAATCAATAATAACTCTCATTTCTCATTTTGGTCAAATTTTCATTTTAATCCCCAAACTTTTTAGAATTTACAATTTGGACATTTTGTCATATTCTCACACCCACGTTACTTTTCATTTCATTGATTTCTATCTCCAATATCACTTTTCCTTTAATAAAAATTCTTTATTTGATTGATCTTTCCAATTTTCTAGATATTTTATTGTATCCAATCTCATATCAGTGACATAAGTCTAATCGAAAATTTGGGATGTTACAAAGGGTGTAGACACCTTTTTTTTTTCCAGGGCTTATGATTTTGACTTGGACTTCAAAATTTTCAATGGGCTGAGAATTTCCTTTTTCATTCTTGAT…
Gh_A10G1207	AT2G43160	ENTH/VHS family protein	62792821	62792824	3	7	CTT
Gh_A10G1213	AT2G43110		63337525	63337543	18	3	GCTGCGACGGAGATGCCG
Gh_A10G1222	AT3G59390		64054326	64054327	2	3	TA
Gh_A10G1343	AT1G61670	Lung seven transmembrane receptor family protein	71603561	71603562	1	2	G
Gh_A10G1395	AT3G21180	autoinhibited Ca(2+)-ATPase 9	76073916	76077549	3633	7	GCTTAAAACAATGAAGCCTAACATTAGATAAATGCATTACCAAACAAGCAACTTACAATCTTGCTTTCTCCCGTCATGCTAGATTCATCAATTGCTAGAGAATGGCCAGCGATTAAGACTCCATCAGCAGGAACCTAACAAAAGCATCAAACTATTATTTAATCCAAGTGCACATGAATATCAATGCCCTGGAGAAAAACTGAGAAACACACCTGATCACCAATCTTTAGCGGGACAACATCACCAACAACAAGATCATATATTGAAACCTTTACAGTTCTACCACCTCTCACGACCTGAAAGGACATTAAAAAAATAACCAAATTTTAAGGTAACTATAGAAATGCTAAAAATGGATGTTGTCATACAGCAAGAAGTTACACATACCTCTAGCTGGAT…
Gh_A10G1395	AT3G21180	autoinhibited Ca(2+)-ATPase 9	76073916	76077549	3633	7	GCTTAAAACAATGAAGCCTAACATTAGATAAATGCATTACCAAACAAGCAACTTACAATCTTGCTTTCTCCCGTCATGCTAGATTCATCAATTGCTAGAGAATGGCCAGCGATTAAGACTCCATCAGCAGGAACCTAACAAAAGCATCAAACTATTATTTAATCCAAGTGCACATGAATATCAATGCCCTGGAGAAAAACTGAGAAACACACCTGATCACCAATCTTTAGCGGGACAACATCACCAACAACAAGATCATATATTGAAACCTTTACAGTTCTACCACCTCTCACGACCTGAAAGGACATTAAAAAAATAACCAAATTTTAAGGTAACTATAGAAATGCTAAAAATGGATGTTGTCATACAGCAAGAAGTTACACATACCTCTAGCTGGAT…
Gh_A10G1395	AT3G21180	autoinhibited Ca(2+)-ATPase 9	76073916	76077549	3633	7	GCTTAAAACAATGAAGCCTAACATTAGATAAATGCATTACCAAACAAGCAACTTACAATCTTGCTTTCTCCCGTCATGCTAGATTCATCAATTGCTAGAGAATGGCCAGCGATTAAGACTCCATCAGCAGGAACCTAACAAAAGCATCAAACTATTATTTAATCCAAGTGCACATGAATATCAATGCCCTGGAGAAAAACTGAGAAACACACCTGATCACCAATCTTTAGCGGGACAACATCACCAACAACAAGATCATATATTGAAACCTTTACAGTTCTACCACCTCTCACGACCTGAAAGGACATTAAAAAAATAACCAAATTTTAAGGTAACTATAGAAATGCTAAAAATGGATGTTGTCATACAGCAAGAAGTTACACATACCTCTAGCTGGAT…
Gh_A10G1395	AT3G21180	autoinhibited Ca(2+)-ATPase 9	76073916	76077549	3633	7	GCTTAAAACAATGAAGCCTAACATTAGATAAATGCATTACCAAACAAGCAACTTACAATCTTGCTTTCTCCCGTCATGCTAGATTCATCAATTGCTAGAGAATGGCCAGCGATTAAGACTCCATCAGCAGGAACCTAACAAAAGCATCAAACTATTATTTAATCCAAGTGCACATGAATATCAATGCCCTGGAGAAAAACTGAGAAACACACCTGATCACCAATCTTTAGCGGGACAACATCACCAACAACAAGATCATATATTGAAACCTTTACAGTTCTACCACCTCTCACGACCTGAAAGGACATTAAAAAAATAACCAAATTTTAAGGTAACTATAGAAATGCTAAAAATGGATGTTGTCATACAGCAAGAAGTTACACATACCTCTAGCTGGAT…
Gh_A10G1395	AT3G21180	autoinhibited Ca(2+)-ATPase 9	76073916	76077549	3633	7	GCTTAAAACAATGAAGCCTAACATTAGATAAATGCATTACCAAACAAGCAACTTACAATCTTGCTTTCTCCCGTCATGCTAGATTCATCAATTGCTAGAGAATGGCCAGCGATTAAGACTCCATCAGCAGGAACCTAACAAAAGCATCAAACTATTATTTAATCCAAGTGCACATGAATATCAATGCCCTGGAGAAAAACTGAGAAACACACCTGATCACCAATCTTTAGCGGGACAACATCACCAACAACAAGATCATATATTGAAACCTTTACAGTTCTACCACCTCTCACGACCTGAAAGGACATTAAAAAAATAACCAAATTTTAAGGTAACTATAGAAATGCTAAAAATGGATGTTGTCATACAGCAAGAAGTTACACATACCTCTAGCTGGAT…
Gh_A10G1395	AT3G21180	autoinhibited Ca(2+)-ATPase 9	76073916	76077549	3633	7	GCTTAAAACAATGAAGCCTAACATTAGATAAATGCATTACCAAACAAGCAACTTACAATCTTGCTTTCTCCCGTCATGCTAGATTCATCAATTGCTAGAGAATGGCCAGCGATTAAGACTCCATCAGCAGGAACCTAACAAAAGCATCAAACTATTATTTAATCCAAGTGCACATGAATATCAATGCCCTGGAGAAAAACTGAGAAACACACCTGATCACCAATCTTTAGCGGGACAACATCACCAACAACAAGATCATATATTGAAACCTTTACAGTTCTACCACCTCTCACGACCTGAAAGGACATTAAAAAAATAACCAAATTTTAAGGTAACTATAGAAATGCTAAAAATGGATGTTGTCATACAGCAAGAAGTTACACATACCTCTAGCTGGAT…
Gh_A10G1395	AT3G21180	autoinhibited Ca(2+)-ATPase 9	76073916	76077549	3633	7	GCTTAAAACAATGAAGCCTAACATTAGATAAATGCATTACCAAACAAGCAACTTACAATCTTGCTTTCTCCCGTCATGCTAGATTCATCAATTGCTAGAGAATGGCCAGCGATTAAGACTCCATCAGCAGGAACCTAACAAAAGCATCAAACTATTATTTAATCCAAGTGCACATGAATATCAATGCCCTGGAGAAAAACTGAGAAACACACCTGATCACCAATCTTTAGCGGGACAACATCACCAACAACAAGATCATATATTGAAACCTTTACAGTTCTACCACCTCTCACGACCTGAAAGGACATTAAAAAAATAACCAAATTTTAAGGTAACTATAGAAATGCTAAAAATGGATGTTGTCATACAGCAAGAAGTTACACATACCTCTAGCTGGAT…
Gh_A10G1395	AT3G21180	autoinhibited Ca(2+)-ATPase 9	76073916	76077549	3633	7	GCTTAAAACAATGAAGCCTAACATTAGATAAATGCATTACCAAACAAGCAACTTACAATCTTGCTTTCTCCCGTCATGCTAGATTCATCAATTGCTAGAGAATGGCCAGCGATTAAGACTCCATCAGCAGGAACCTAACAAAAGCATCAAACTATTATTTAATCCAAGTGCACATGAATATCAATGCCCTGGAGAAAAACTGAGAAACACACCTGATCACCAATCTTTAGCGGGACAACATCACCAACAACAAGATCATATATTGAAACCTTTACAGTTCTACCACCTCTCACGACCTGAAAGGACATTAAAAAAATAACCAAATTTTAAGGTAACTATAGAAATGCTAAAAATGGATGTTGTCATACAGCAAGAAGTTACACATACCTCTAGCTGGAT…
Gh_A10G1395	AT3G21180	autoinhibited Ca(2+)-ATPase 9	76073916	76077549	3633	7	GCTTAAAACAATGAAGCCTAACATTAGATAAATGCATTACCAAACAAGCAACTTACAATCTTGCTTTCTCCCGTCATGCTAGATTCATCAATTGCTAGAGAATGGCCAGCGATTAAGACTCCATCAGCAGGAACCTAACAAAAGCATCAAACTATTATTTAATCCAAGTGCACATGAATATCAATGCCCTGGAGAAAAACTGAGAAACACACCTGATCACCAATCTTTAGCGGGACAACATCACCAACAACAAGATCATATATTGAAACCTTTACAGTTCTACCACCTCTCACGACCTGAAAGGACATTAAAAAAATAACCAAATTTTAAGGTAACTATAGAAATGCTAAAAATGGATGTTGTCATACAGCAAGAAGTTACACATACCTCTAGCTGGAT…
Gh_A10G1395	AT3G21180	autoinhibited Ca(2+)-ATPase 9	76073916	76077549	3633	7	GCTTAAAACAATGAAGCCTAACATTAGATAAATGCATTACCAAACAAGCAACTTACAATCTTGCTTTCTCCCGTCATGCTAGATTCATCAATTGCTAGAGAATGGCCAGCGATTAAGACTCCATCAGCAGGAACCTAACAAAAGCATCAAACTATTATTTAATCCAAGTGCACATGAATATCAATGCCCTGGAGAAAAACTGAGAAACACACCTGATCACCAATCTTTAGCGGGACAACATCACCAACAACAAGATCATATATTGAAACCTTTACAGTTCTACCACCTCTCACGACCTGAAAGGACATTAAAAAAATAACCAAATTTTAAGGTAACTATAGAAATGCTAAAAATGGATGTTGTCATACAGCAAGAAGTTACACATACCTCTAGCTGGAT…
Gh_A10G1424			76888717	76888735	18	2	GAGCTGCTGCTGCTACTA
Gh_A10G1431	AT5G18590	Galactose oxidase/kelch repeat superfamily protein	77284133	77284148	15	12	CATGGCATCATCGAA
Gh_A10G1719	AT5G06120	ARM repeat superfamily protein	91049751	91049833	82	2	ACCTAAACCCCACAGCACACTAGTTATATTTCCTTCAAATAGTAAAATACAGAAAACATGAAAGCAGGTGAGCATTAAGATT
Gh_A10G1733	AT1G80260	Spc97 / Spc98 family of spindle pole body (SBP) component	91330760	91330761	24	2	GAATGATTGGAGATTAATGGATGA
Gh_A10G1736	AT5G04930	aminophospholipid ATPase 1	91349420	91349421	1	2	T
Gh_A10G1751	AT1G28490	syntaxin of plants 61	91865117	91865118	2	6	AG
Gh_A10G1764	AT1G06720	P-loop containing nucleoside triphosphate hydrolases superfamily protein	92050751	92050752	8	2	TGCTCTCG
Gh_A10G1808	AT5G53070	Ribosomal protein L9/RNase H1	93360162	93363522	3360	2	TAAGGGTGCGTTTGGTTCGCTGTATTGGATTAGAGGTGTATTGGATTAGAGGTGTATTGGGATTAGAGGTGTATTGGATTAGAGGTGTAATAGCTAATCCACTGTTTGGTTGAATGTAATGGAATAGAGGCGTAATAGTAATCTTGTGTTTGGTTGAATGGAATAGAGGTGTAATAGCATAATGGAAAAAACTAAAATGACTAGAATACCCTTANNNNNNNNNNNNNNNNNNNNNNNNNNNNNNNNNNNNNNNNNNNNNNNNNNNNNNNNNNNNNNNNNNNNNNNNNNNNNNNNNNNNNNNNNNNNNNNNNNNNNNNNNNNNNNNNNNNNNNNNNNNNNNNNNNNNNNNNNNNNNNNNNNNNNNNNNNNNNNNNNNNNNNNNNNNNNNNNNNNNNNNNN…
Gh_A10G1808	AT5G53070	Ribosomal protein L9/RNase H1	93360162	93363522	3360	2	TAAGGGTGCGTTTGGTTCGCTGTATTGGATTAGAGGTGTATTGGATTAGAGGTGTATTGGGATTAGAGGTGTATTGGATTAGAGGTGTAATAGCTAATCCACTGTTTGGTTGAATGTAATGGAATAGAGGCGTAATAGTAATCTTGTGTTTGGTTGAATGGAATAGAGGTGTAATAGCATAATGGAAAAAACTAAAATGACTAGAATACCCTTANNNNNNNNNNNNNNNNNNNNNNNNNNNNNNNNNNNNNNNNNNNNNNNNNNNNNNNNNNNNNNNNNNNNNNNNNNNNNNNNNNNNNNNNNNNNNNNNNNNNNNNNNNNNNNNNNNNNNNNNNNNNNNNNNNNNNNNNNNNNNNNNNNNNNNNNNNNNNNNNNNNNNNNNNNNNNNNNNNNNNNNNN…
Gh_A10G1827	AT1G28410		93748242	93748265	23	2	CTTCGAGAAAAAACAACTTTGAA
Gh_A10G1850	AT2G39190	Protein kinase superfamily protein	94628131	94628163	32	14	ACAGAAAGAAGGAATTTCGGTGGGAGAGGCTG
Gh_A10G1974	AT3G55460	SC35-like splicing factor 30	97412423	97412424	1	3	C
Gh_A10G1978	AT3G12560	TRF-like 9	97523219	97523221	2	2	AA
Gh_A10G2026	AT3G46850	Subtilase family protein	98118838	98118852	14	11	AACCCTGCACTAGC
Gh_A10G2045	AT4G12560	F-box and associated interaction domains-containing protein	98461986	98461987	3	3	AAG
Gh_A10G2073	AT1G69550	disease resistance protein (TIR-NBS-LRR class)	99326022	99330663	4641	2	TCCATTGTTAGAAATCAAACCCACTCCAAGCATAATCTAGAAGCATGAGACGTGGAGCAATTTTGTGCCATGCAAAGTGCTGAAATTTTAGCCATACAAAGTGCTCCATTATTGAGATGTTTTGTGGCTGGAAATTAAGTGGATTAATAGCCACATTTGTTGTCACTTTATCAGCCTATAAATAGAGGCTTGAACTTGTGTTGTAATGAAGAAAAATGAGAAGAAAAAAGAAATAAGAGAAGCAACGTGAGTGAGAGTGAGAAGGTTAGCAAACCTTGAGTGAGTTAAAATCTAGCAGCAGCTAGACTATCTAGTCATTGAGAAAATATTTGTAATCTTCGTATTGTAATATATTGAGTGTGTAATAAAAAGTAAATTTTCGGCCCATCACGTTTCCAA…
Gh_A10G2075			99409885	99409886	1	7	T
Gh_A10G2112	AT5G65550	UDP-Glycosyltransferase superfamily protein	99949778	99949779	1	3	T
Gh_A10G2163	AT2G40410	Staphylococcal nuclease homologue	100527999	100533824	5825	3	CTATATCTCTTGTTTGTATGCCATGCTTATTATTATCAAATGATTGTCAAACATATATATATATATACATTACTTTTGAAACATGGATGTGCTCCTAAATTGATCTCTAAGGAGAGCATTGTACCATAATATGGCGTGCTAGCTCCACTCAAACATATGGACTCCATTTAACAAAGACATAACATCATATTCATGTCCGCCAAATCAAAACATCTTCATGTAGGACCAGAGTTCTATTCAAAATTTCCAAGCACAGATTTGCATAAAGATCTGTTCAGCATGCAAAATCCCCAACGATGCAATCCATAAAATACCAAAATCCGTGAACAGGAAAAAGAAAGTATATTCCATTAAATGAAACTCCTTTACATAAACAAATCAGTCATAACAATCTATGAT…
Gh_A10G2163	AT2G40410	Staphylococcal nuclease homologue	100527999	100533824	5825	3	CTATATCTCTTGTTTGTATGCCATGCTTATTATTATCAAATGATTGTCAAACATATATATATATATACATTACTTTTGAAACATGGATGTGCTCCTAAATTGATCTCTAAGGAGAGCATTGTACCATAATATGGCGTGCTAGCTCCACTCAAACATATGGACTCCATTTAACAAAGACATAACATCATATTCATGTCCGCCAAATCAAAACATCTTCATGTAGGACCAGAGTTCTATTCAAAATTTCCAAGCACAGATTTGCATAAAGATCTGTTCAGCATGCAAAATCCCCAACGATGCAATCCATAAAATACCAAAATCCGTGAACAGGAAAAAGAAAGTATATTCCATTAAATGAAACTCCTTTACATAAACAAATCAGTCATAACAATCTATGAT…
Gh_A10G2163	AT2G40410	Staphylococcal nuclease homologue	100527999	100533824	5825	3	CTATATCTCTTGTTTGTATGCCATGCTTATTATTATCAAATGATTGTCAAACATATATATATATATACATTACTTTTGAAACATGGATGTGCTCCTAAATTGATCTCTAAGGAGAGCATTGTACCATAATATGGCGTGCTAGCTCCACTCAAACATATGGACTCCATTTAACAAAGACATAACATCATATTCATGTCCGCCAAATCAAAACATCTTCATGTAGGACCAGAGTTCTATTCAAAATTTCCAAGCACAGATTTGCATAAAGATCTGTTCAGCATGCAAAATCCCCAACGATGCAATCCATAAAATACCAAAATCCGTGAACAGGAAAAAGAAAGTATATTCCATTAAATGAAACTCCTTTACATAAACAAATCAGTCATAACAATCTATGAT…
Gh_A10G2174	AT4G27190	NB-ARC domain-containing disease resistance protein	100631507	100634347	2840	2	GACATTGTTGACACCATTTTTTTTGATGAAAACGGGGTCGACTTGGATTTTAAAAAAAGAATGAAAACGGGAGTCGCCACCAATCCTTTTTTGACGAGGTGTGATCGGGTCACCTCAAAAAGTGGTTGTTTTTAATAAATGATTTAATTTTATTTAAACAACGATTTTGGTCTACGAAATTCAGAAAAATGAGTTCGGGAGTCGGTTACGCACGAGGAAGGATTAGCACCCTCGATACGCCCAAAATTGGTACCTAGTTGATTAATTAGTGTCTTAGTGTCNNNNNNNNNNNNNNNNNNNNNNNNNNNNNNNNNNNNNNNNNNNNNNNNNNNNNNNNNNNNNNNNNNNNNNNNNNNNNNNNNNNNNNNNNNNNNNNNNNNNNNNNNNNNNNNNNNNNNN…
Gh_A10G2174	AT4G27190	NB-ARC domain-containing disease resistance protein	100633815	100633816	1	3	A
Gh_A11G0010	AT4G32180	pantothenate kinase 2	169872	169873	1	2	A
Gh_A11G0093	AT4G33270	Transducin family protein / WD-40 repeat family protein	965217	965242	25	10	TTGCTGGCCACAGGTGGAGGTGGCN
Gh_A11G0147	AT5G24590	TCV-interacting protein	1434416	1434417	24	2	CGTCGGGAACTTTTCCGGCTCCTC
Gh_A11G0155	AT1G32990	plastid ribosomal protein l11	1493959	1496882	2923	2	CCTAAAACACCATAAAATGTAATAATAGCCAATTTGCATTATAATTCGAAGAAAGTAAGAAATGATAGCCAAAAATTGTTCTCTTATGCGCAAGTTACTCATGCAAGGAATCTGCTACTACGGTGACTATTCTGGGACAAGATGGTTAAAACTTTCAATCATCTTGATCAAATGCAGCATGCCTAAGACGATCAACCACAACCTACCATGTTCGTATGACTAATAACCAGTAAATTAGTCATTAATTAATGGCCCGTAGAAGATGTATCCATTAGACCGACATCGGTTAATCCATATACAATGACAGGGAACAAGGTTTACGTAAAGAGAAAAGATCGGTGATATCGAAGCATCAGTCACACTGTGAAAATCTTTATACCAACATGCAAATAAATCTAG…
Gh_A11G0202	AT5G41315	basic helix-loop-helix (bHLH) DNA-binding superfamily protein	1939022	1939023	2	4	AA
Gh_A11G0295	AT5G07740	actin binding	2735891	2735906	15	9	TGAGGGAAGAGGTTG
Gh_A11G0296	AT1G13950	eukaryotic elongation factor 5A-1	2746383	2746384	1	7	A
Gh_A11G0312	AT5G08100	N-terminal nucleophile aminohydrolases (Ntn hydrolases) superfamily protein	2872173	2872174	1	4	G
Gh_A11G0365	AT5G44700	Leucine-rich repeat transmembrane protein kinase	3399178	3399210	32	7	AAAAAACAGATGTCTACAGCTTCGGTATTCTA
Gh_A11G0432	AT5G42930	alpha/beta-Hydrolases superfamily protein	4049672	4049676	4	2	AAGG
Gh_A11G0506	AT4G09830	Uncharacterised conserved protein UCP009193	4754158	4754164	6	2	AGATCA
Gh_A11G0589	AT3G26740	CCR-like	5624392	5624485	93	2	CTGCATAAATGCATGCCCCACGAGCCCAAATTAGTTAAAAGCTTTCGTGTCAAACGAAACAACACAACTTTAAACTAGAAAAAAAAGACTTAC
Gh_A11G0663	AT5G19440	NAD(P)-binding Rossmann-fold superfamily protein	6499213	6499214	1	4	C
Gh_A11G0751	AT2G45510	cytochrome P450, family 704, subfamily A, polypeptide 2	7330781	7330814	33	3	AGATATAATTCTTAACTTCATAATTGCTGGCAA
Gh_A11G0849	AT2G46270	G-box binding factor 3	8586182	8586196	14	6	CTCAACCACCAACT
Gh_A11G0882	AT4G00990	Transcription factor jumonji (jmjC) domain-containing protein	8990411	8990474	63	3	GTCTGATTCTTTCGAAACAGGGACACTAAGTGCACAATCACCAGAGAATGAAATCCCAAACTT
Gh_A11G0990	AT2G17080	Arabidopsis protein of unknown function (DUF241)	10890911	10890935	24	20	CAAGCTCTCGCCCAAGAGAAGCAA
Gh_A11G0990	AT2G17080	Arabidopsis protein of unknown function (DUF241)	10891059	10891093	34	4	GACGTGGAGCCGAAGGGCTTGCTAATGAGTTTAG
Gh_A11G0998	AT2G47360		10950369	10952292	1923	4	AAAACCCAGCATCCACTCTCCCTTATCATTACGAAAGACGCCACCTGCTGAGGTCAATCCTCTCATCTTACTCAGAGCTCCATCTGTATTAATTTTCATCAGTACCCCAAAAGAGGGTTTCGACCATGTTTCAGCCTGTTGGGACGGACAGTAAGAACACCCAGGCCTCTTGATTGAATATGAAGAATTGAATTATAATTAAAATTTTATGTATATATTTTAATCATAGTTAAAATTTTACGTGTATAATTATATCAAATTAAAATTTATAAATCAAATTATATATTAAATGAAAGTTTTTGAATTAAATCTAAATTTATGTGTTTTATAATCTTATATATCATAAGACCAATTAACTATTATATTTACATATATCATTATTATATATCATAAAATTTT…
Gh_A11G1011	AT5G38700		11377224	11377729	505	3	GACGGTGCATCTTCACCTGGAAAATGGGTGTCTCATCGAATGAAAGCTGGCGTTCCTTAAAATAGATTTGGCCAGGAGGAGAAGGGGATGTGTGTCCTAGACCCTTGAGGAACTTAGGCACCAACCTTAGCTCCATCATAAGCCGTCTCCTGAGCACCCCACTTTTTCTAGTCCATAACAAGAATAGACGCAGTAGCCTCCATGCTCTTTGAGCAGTAGCATCACTCTTTTTCTTCGTCACCTTCATTTTTGCAGTAAATTAACAAAGTAGTAGTTGTGGCAGTATAGCTTTTAAGTAAAACGTGATTGGGAAAGTTTTTGTAACAACAATAGATTTTGCTGAATCTGGTGAGTAGTCTCTGATAGCAGTTGATGGCTTTTGAGATATCCAGGTTGCCT…
Gh_A11G1029			11622723	11622735	12	2	AGAAGAAGAAGA
Gh_A11G1077	AT3G62980	F-box/RNI-like superfamily protein	12507516	12507521	5	5	TAGAG
Gh_A11G1124	AT2G44740	cyclin p4;1	13202651	13206530	3879	3	TAAGAGCACGTTTGGTTCGCTGTATTGGATTAGAGGTGTATTGGATTAGAGGTGTAATGGAATAGAGGTGTAATGGAATAGAGGTGTAATAGCAAATCAACTGTTTGGTTGAATGTAATGGAATAGAGGCGTAATAGTAATCCTGTGTTTGGTTGAATGTAATAGAGGTGTAATAGCATAATGGAAAAAACTAAAATGACTAGAATACCCTTAGCAGAAATTTGTTTAGGTAAATGATTATTGTTATTGTTATTAAATTTTAATAAGATTATTAATATCAATAATAAATAATTTAATCATATTTTAACATAATTATTATTAAATATATTTTAATTAAAATATATAATTTAATAAAATTCTTAATAATCAATATTCTTATATTAATTTTTTCATTTAATT…
Gh_A11G1154	AT2G41790	Insulinase (Peptidase family M16) family protein	13901024	13907310	6286	2	GGTCACAAACATTCACTTTCTATTCAATTCTTTCAATAAAATCAGAATATATACAATTTAAAACTCTAATTCCATGCCAAATAATCATATACTTCCAGAAAATATTCATAGCAACTTTCAATTTCTTTCATATAATCAAAAACTAATGAATTCAACAAGTGGACCTAGGTGTAAAAGTCACAAAAACACAAAAATTTTAAGAAATAATCAAGAATTGAACTTACTTGAAGTAAAAATATGAAAAACCAGCTTAAGTGAACTCTTCCATGGCATTTTTTGCTGATGAGAATGCAGAAAAATAAAGAGAAATCTAGATAATTCCACTTTAGTCCTAGCTTTCTTAAGTAAATTTTGTAATTTTCCAATTTTGTCCTTAATTCTCCTTATTTCCTTGCTGAT…
Gh_A11G1154	AT2G41790	Insulinase (Peptidase family M16) family protein	13902885	13907696	4811	2	TAATTCAAAGGATTTTTTCATTAATTTTATAAATGTTAATTGGGAGAAGCAACTCCAGAAATCATCATATGTTATAAATAATTCAGCACTTATGAGCTAAACAAAGGAGCTTGATGATATCCCAATACACAGGTTTATACAAACTTGATAGCAATCTTCCATCAAAAGTGTACGGATGAAGATAAGAGATGGTGACATTTTGGTAAGATAACAGTTCCAGGACAGCTTATCGCCCCAAAAGCGCAACACGATCCTTCTATACTGCCTGTGTCAGGTTGATGTCAAAGAGTTCGAATCGTATGGGCATCTCCATCTCATAAAAGGGGTTCTTCAAAACATAATCAGTGTAGAGCTCATAAACAACTTTCAAGAGAGCCTCCATGTGCTGTGTCCCAGGTT…
Gh_A11G1154	AT2G41790	Insulinase (Peptidase family M16) family protein	13901024	13907310	6286	2	GGTCACAAACATTCACTTTCTATTCAATTCTTTCAATAAAATCAGAATATATACAATTTAAAACTCTAATTCCATGCCAAATAATCATATACTTCCAGAAAATATTCATAGCAACTTTCAATTTCTTTCATATAATCAAAAACTAATGAATTCAACAAGTGGACCTAGGTGTAAAAGTCACAAAAACACAAAAATTTTAAGAAATAATCAAGAATTGAACTTACTTGAAGTAAAAATATGAAAAACCAGCTTAAGTGAACTCTTCCATGGCATTTTTTGCTGATGAGAATGCAGAAAAATAAAGAGAAATCTAGATAATTCCACTTTAGTCCTAGCTTTCTTAAGTAAATTTTGTAATTTTCCAATTTTGTCCTTAATTCTCCTTATTTCCTTGCTGAT…
Gh_A11G1154	AT2G41790	Insulinase (Peptidase family M16) family protein	13902885	13907696	4811	2	TAATTCAAAGGATTTTTTCATTAATTTTATAAATGTTAATTGGGAGAAGCAACTCCAGAAATCATCATATGTTATAAATAATTCAGCACTTATGAGCTAAACAAAGGAGCTTGATGATATCCCAATACACAGGTTTATACAAACTTGATAGCAATCTTCCATCAAAAGTGTACGGATGAAGATAAGAGATGGTGACATTTTGGTAAGATAACAGTTCCAGGACAGCTTATCGCCCCAAAAGCGCAACACGATCCTTCTATACTGCCTGTGTCAGGTTGATGTCAAAGAGTTCGAATCGTATGGGCATCTCCATCTCATAAAAGGGGTTCTTCAAAACATAATCAGTGTAGAGCTCATAAACAACTTTCAAGAGAGCCTCCATGTGCTGTGTCCCAGGTT…
Gh_A11G1154	AT2G41790	Insulinase (Peptidase family M16) family protein	13901024	13907310	6286	2	GGTCACAAACATTCACTTTCTATTCAATTCTTTCAATAAAATCAGAATATATACAATTTAAAACTCTAATTCCATGCCAAATAATCATATACTTCCAGAAAATATTCATAGCAACTTTCAATTTCTTTCATATAATCAAAAACTAATGAATTCAACAAGTGGACCTAGGTGTAAAAGTCACAAAAACACAAAAATTTTAAGAAATAATCAAGAATTGAACTTACTTGAAGTAAAAATATGAAAAACCAGCTTAAGTGAACTCTTCCATGGCATTTTTTGCTGATGAGAATGCAGAAAAATAAAGAGAAATCTAGATAATTCCACTTTAGTCCTAGCTTTCTTAAGTAAATTTTGTAATTTTCCAATTTTGTCCTTAATTCTCCTTATTTCCTTGCTGAT…
Gh_A11G1154	AT2G41790	Insulinase (Peptidase family M16) family protein	13902885	13907696	4811	2	TAATTCAAAGGATTTTTTCATTAATTTTATAAATGTTAATTGGGAGAAGCAACTCCAGAAATCATCATATGTTATAAATAATTCAGCACTTATGAGCTAAACAAAGGAGCTTGATGATATCCCAATACACAGGTTTATACAAACTTGATAGCAATCTTCCATCAAAAGTGTACGGATGAAGATAAGAGATGGTGACATTTTGGTAAGATAACAGTTCCAGGACAGCTTATCGCCCCAAAAGCGCAACACGATCCTTCTATACTGCCTGTGTCAGGTTGATGTCAAAGAGTTCGAATCGTATGGGCATCTCCATCTCATAAAAGGGGTTCTTCAAAACATAATCAGTGTAGAGCTCATAAACAACTTTCAAGAGAGCCTCCATGTGCTGTGTCCCAGGTT…
Gh_A11G1154	AT2G41790	Insulinase (Peptidase family M16) family protein	13901024	13907310	6286	2	GGTCACAAACATTCACTTTCTATTCAATTCTTTCAATAAAATCAGAATATATACAATTTAAAACTCTAATTCCATGCCAAATAATCATATACTTCCAGAAAATATTCATAGCAACTTTCAATTTCTTTCATATAATCAAAAACTAATGAATTCAACAAGTGGACCTAGGTGTAAAAGTCACAAAAACACAAAAATTTTAAGAAATAATCAAGAATTGAACTTACTTGAAGTAAAAATATGAAAAACCAGCTTAAGTGAACTCTTCCATGGCATTTTTTGCTGATGAGAATGCAGAAAAATAAAGAGAAATCTAGATAATTCCACTTTAGTCCTAGCTTTCTTAAGTAAATTTTGTAATTTTCCAATTTTGTCCTTAATTCTCCTTATTTCCTTGCTGAT…
Gh_A11G1154	AT2G41790	Insulinase (Peptidase family M16) family protein	13902885	13907696	4811	2	TAATTCAAAGGATTTTTTCATTAATTTTATAAATGTTAATTGGGAGAAGCAACTCCAGAAATCATCATATGTTATAAATAATTCAGCACTTATGAGCTAAACAAAGGAGCTTGATGATATCCCAATACACAGGTTTATACAAACTTGATAGCAATCTTCCATCAAAAGTGTACGGATGAAGATAAGAGATGGTGACATTTTGGTAAGATAACAGTTCCAGGACAGCTTATCGCCCCAAAAGCGCAACACGATCCTTCTATACTGCCTGTGTCAGGTTGATGTCAAAGAGTTCGAATCGTATGGGCATCTCCATCTCATAAAAGGGGTTCTTCAAAACATAATCAGTGTAGAGCTCATAAACAACTTTCAAGAGAGCCTCCATGTGCTGTGTCCCAGGTT…
Gh_A11G1179	AT2G38870	Serine protease inhibitor, potato inhibitor I-type family protein	14381205	14381206	3	2	CTT
Gh_A11G1253	AT3G24750		15638729	15638750	21	6	ACGTGCCCAAGCTGAGCACCG
Gh_A11G1256	AT3G24760	Galactose oxidase/kelch repeat superfamily protein	15647516	15647519	3	2	CAA
Gh_A11G1363			17506164	17506165	1	4	T
Gh_A11G1364			17512357	17516703	4346	3	TAACAGCACGTTTAGTTCGCTGTATTGGATTAGAGGTGTATTGGATTAGAGGTGTAATAGAATAGAGGTGTAATGGAAAAGCTGTGTAATAGCAAATCAACTGTTTGGTTGAATGTAATGGAATAGAGGCGTAATAGTAATCCTGTGTTTGGTTGAGTGTAATAGAGGTGTAATAGCATAATGAAAAAACTAAAATGACTAGAATACCCTTAGCAGAAATTTGTTTTGGTAAATGATTATTGTTATTGTTATTTAAATTTTAATAAGATTATTATTATCAATAATAAATAATTTAATCATATTTAAACATAATTATTATTAAATATATTTTAATTAAAATATATAATTTAATAAAATTCTTAATAATTAATATTCTTATATGAATTTACTCAAATCATA…
Gh_A11G1463	AT3G51550	Malectin/receptor-like protein kinase family protein	20226457	20226458	1	3	A
Gh_A11G1509	AT5G38430	Ribulose bisphosphate carboxylase (small chain) family protein	21313123	21313209	86	3	CCTGCACATGCATATAAAACACACTTAATCAACTCAAATATCCCACTAAAAAGTGGAGGAATGGAATAATTTAGAGCTCGAAAACA
Gh_A11G1591	AT4G35905		23401850	23401853	3	2	CTT
Gh_A11G1599	AT2G24960		23501301	23501309	8	4	TATTCTTG
Gh_A11G1609	AT5G66190	ferredoxin-NADP(+)-oxidoreductase 1	23814988	23815072	84	3	TACCTGCAAAAACACATGATTAAATTTACCGGCTAGGCTAGCTTTTGAGTAAATCAATGGGTTCATTTTGTTTTTTTAGTTTGT
Gh_A11G1670	AT1G75420	UDP-Glycosyltransferase superfamily protein	25327112	25327113	3	2	TGG
Gh_A11G1694	AT1G75220	Major facilitator superfamily protein	25875117	25875231	114	2	AGGTATTGATTTTTGAGTCACCCAAATTCCTTTTTTTTTTAATTTGAATTGATTTTATTCTGTTGTTCTTTTCATTAAATCCGCCCCCCTTTTTTTTTCTTTTTTTTGGGGGCC
Gh_A11G1704	AT1G67190	F-box/RNI-like superfamily protein	26276266	26280144	3878	3	TTAGGCCACGTTTGGTTCAGTGTAATGGAATAGGGTTGTAATGGAATAGAACTGTAATGGAATAGAGTTGTAATAGAATAGAACTGTAATAACAATTCAATTGTTTGGTTGAATGGAATGGAATAGAACTGTAATAATATTCTTGTGTTTGGTTGAATGGAATAAAGTTGTAATAGCATAAGAAAAGAAGCTAAAATGACCAGAGTACCCTTAGCAGAAATTTTGTTAAAAGGATGATTATTGTTATTAAATTTAATAGGATTATTATTAGATATAATTTAATAAAAATAATAATACATAATTTAACCCTATTTTAATAAATTTATTATTAATTATAATTTAACAATAATAATATATAATTTAATAATATTCTTAATATAGCAATTATTAAAATATAAA…
Gh_A11G1704	AT1G67190	F-box/RNI-like superfamily protein	26276266	26280144	3878	3	TTAGGCCACGTTTGGTTCAGTGTAATGGAATAGGGTTGTAATGGAATAGAACTGTAATGGAATAGAGTTGTAATAGAATAGAACTGTAATAACAATTCAATTGTTTGGTTGAATGGAATGGAATAGAACTGTAATAATATTCTTGTGTTTGGTTGAATGGAATAAAGTTGTAATAGCATAAGAAAAGAAGCTAAAATGACCAGAGTACCCTTAGCAGAAATTTTGTTAAAAGGATGATTATTGTTATTAAATTTAATAGGATTATTATTAGATATAATTTAATAAAAATAATAATACATAATTTAACCCTATTTTAATAAATTTATTATTAATTATAATTTAACAATAATAATATATAATTTAATAATATTCTTAATATAGCAATTATTAAAATATAAA…
Gh_A11G1704	AT1G67190	F-box/RNI-like superfamily protein	26276266	26280144	3878	3	TTAGGCCACGTTTGGTTCAGTGTAATGGAATAGGGTTGTAATGGAATAGAACTGTAATGGAATAGAGTTGTAATAGAATAGAACTGTAATAACAATTCAATTGTTTGGTTGAATGGAATGGAATAGAACTGTAATAATATTCTTGTGTTTGGTTGAATGGAATAAAGTTGTAATAGCATAAGAAAAGAAGCTAAAATGACCAGAGTACCCTTAGCAGAAATTTTGTTAAAAGGATGATTATTGTTATTAAATTTAATAGGATTATTATTAGATATAATTTAATAAAAATAATAATACATAATTTAACCCTATTTTAATAAATTTATTATTAATTATAATTTAACAATAATAATATATAATTTAATAATATTCTTAATATAGCAATTATTAAAATATAAA…
Gh_A11G1704	AT1G67190	F-box/RNI-like superfamily protein	26276266	26280144	3878	3	TTAGGCCACGTTTGGTTCAGTGTAATGGAATAGGGTTGTAATGGAATAGAACTGTAATGGAATAGAGTTGTAATAGAATAGAACTGTAATAACAATTCAATTGTTTGGTTGAATGGAATGGAATAGAACTGTAATAATATTCTTGTGTTTGGTTGAATGGAATAAAGTTGTAATAGCATAAGAAAAGAAGCTAAAATGACCAGAGTACCCTTAGCAGAAATTTTGTTAAAAGGATGATTATTGTTATTAAATTTAATAGGATTATTATTAGATATAATTTAATAAAAATAATAATACATAATTTAACCCTATTTTAATAAATTTATTATTAATTATAATTTAACAATAATAATATATAATTTAATAATATTCTTAATATAGCAATTATTAAAATATAAA…
Gh_A11G1704	AT1G67190	F-box/RNI-like superfamily protein	26276266	26280144	3878	3	TTAGGCCACGTTTGGTTCAGTGTAATGGAATAGGGTTGTAATGGAATAGAACTGTAATGGAATAGAGTTGTAATAGAATAGAACTGTAATAACAATTCAATTGTTTGGTTGAATGGAATGGAATAGAACTGTAATAATATTCTTGTGTTTGGTTGAATGGAATAAAGTTGTAATAGCATAAGAAAAGAAGCTAAAATGACCAGAGTACCCTTAGCAGAAATTTTGTTAAAAGGATGATTATTGTTATTAAATTTAATAGGATTATTATTAGATATAATTTAATAAAAATAATAATACATAATTTAACCCTATTTTAATAAATTTATTATTAATTATAATTTAACAATAATAATATATAATTTAATAATATTCTTAATATAGCAATTATTAAAATATAAA…
Gh_A11G1711	AT3G50690	Leucine-rich repeat (LRR) family protein	26529039	26529040	30	5	ATCATCATCATCATCATCATCTTCTTCTTC
Gh_A11G1786	AT3G14420	Aldolase-type TIM barrel family protein	31965994	31968884	2890	20	TAAGGGTCTGTTTGATTGCCAGTAAAATATTTTCCGTAAAATGATTTCTAGAAAATGCTTTACTTTTCTGTAAAATGATTTACTGAAAAATATTTTCTGGTGTTTGATTGAATCTGTGTAAAATATTTTCTGCTGTTTGACAGATTTCCTGAAAATATTTTCCGGAAAAGTTGTTTTTACATATATTAATATATATTAATAAATTTTTATATTTTAAATTATTTTTACATATATTGCAATGATTTATTTATAATAATACTCAATTATTAAGCTACAATATTAATGGTTATAAATTGAAAAAAACTAATATCAAATAAATTATTTGTAATTGTGTTAAAAAACAAGTATTGAATAATTATAAATTGCTTCGAAACCACAATGAGTACTAGAAATAATATT…
Gh_A11G1786	AT3G14420	Aldolase-type TIM barrel family protein	31965994	31968884	2890	20	TAAGGGTCTGTTTGATTGCCAGTAAAATATTTTCCGTAAAATGATTTCTAGAAAATGCTTTACTTTTCTGTAAAATGATTTACTGAAAAATATTTTCTGGTGTTTGATTGAATCTGTGTAAAATATTTTCTGCTGTTTGACAGATTTCCTGAAAATATTTTCCGGAAAAGTTGTTTTTACATATATTAATATATATTAATAAATTTTTATATTTTAAATTATTTTTACATATATTGCAATGATTTATTTATAATAATACTCAATTATTAAGCTACAATATTAATGGTTATAAATTGAAAAAAACTAATATCAAATAAATTATTTGTAATTGTGTTAAAAAACAAGTATTGAATAATTATAAATTGCTTCGAAACCACAATGAGTACTAGAAATAATATT…
Gh_A11G1786	AT3G14420	Aldolase-type TIM barrel family protein	31965994	31968884	2890	20	TAAGGGTCTGTTTGATTGCCAGTAAAATATTTTCCGTAAAATGATTTCTAGAAAATGCTTTACTTTTCTGTAAAATGATTTACTGAAAAATATTTTCTGGTGTTTGATTGAATCTGTGTAAAATATTTTCTGCTGTTTGACAGATTTCCTGAAAATATTTTCCGGAAAAGTTGTTTTTACATATATTAATATATATTAATAAATTTTTATATTTTAAATTATTTTTACATATATTGCAATGATTTATTTATAATAATACTCAATTATTAAGCTACAATATTAATGGTTATAAATTGAAAAAAACTAATATCAAATAAATTATTTGTAATTGTGTTAAAAAACAAGTATTGAATAATTATAAATTGCTTCGAAACCACAATGAGTACTAGAAATAATATT…
Gh_A11G1786	AT3G14420	Aldolase-type TIM barrel family protein	31965994	31968884	2890	20	TAAGGGTCTGTTTGATTGCCAGTAAAATATTTTCCGTAAAATGATTTCTAGAAAATGCTTTACTTTTCTGTAAAATGATTTACTGAAAAATATTTTCTGGTGTTTGATTGAATCTGTGTAAAATATTTTCTGCTGTTTGACAGATTTCCTGAAAATATTTTCCGGAAAAGTTGTTTTTACATATATTAATATATATTAATAAATTTTTATATTTTAAATTATTTTTACATATATTGCAATGATTTATTTATAATAATACTCAATTATTAAGCTACAATATTAATGGTTATAAATTGAAAAAAACTAATATCAAATAAATTATTTGTAATTGTGTTAAAAAACAAGTATTGAATAATTATAAATTGCTTCGAAACCACAATGAGTACTAGAAATAATATT…
Gh_A11G1818	AT5G26680	5\'-3\' exonuclease family protein	36349299	36354110	4811	14	CACCACGACACCAAAACAGGCTTTTAAGCGCCGCTGAAAGTATTTGCGGCGCTTTGAGAAGCGCCGCCAAAAACGCCGCTAATGACAGCGTCGCTAACTTTAGCGGCGCTTTTCCCACAAACGCCGCTAAAGACCAGGACCTTTAGCGGCGCTTTTCCCACAAACGCCGCTATAGATCAGAACCTTTAGCGGCACTTTTACACAAACGCCGCTATAGATCAAAACCTTTAGCGGCGCTTTTTTTATAAACGCCGCTATAGATCATGACTTTTAGCGACGTTTTTTTCGCAAACGCCGCTAAAAGTGCCATTCCGCTAAACATTTTTATTAAATAAATTTTTGTAATAACAAATGGAAAGGTCAAATTTTATTTTGAATGTATTACTTTTCATTAACAAT…
Gh_A11G1818	AT5G26680	5\'-3\' exonuclease family protein	36349299	36354110	4811	14	CACCACGACACCAAAACAGGCTTTTAAGCGCCGCTGAAAGTATTTGCGGCGCTTTGAGAAGCGCCGCCAAAAACGCCGCTAATGACAGCGTCGCTAACTTTAGCGGCGCTTTTCCCACAAACGCCGCTAAAGACCAGGACCTTTAGCGGCGCTTTTCCCACAAACGCCGCTATAGATCAGAACCTTTAGCGGCACTTTTACACAAACGCCGCTATAGATCAAAACCTTTAGCGGCGCTTTTTTTATAAACGCCGCTATAGATCATGACTTTTAGCGACGTTTTTTTCGCAAACGCCGCTAAAAGTGCCATTCCGCTAAACATTTTTATTAAATAAATTTTTGTAATAACAAATGGAAAGGTCAAATTTTATTTTGAATGTATTACTTTTCATTAACAAT…
Gh_A11G1831	AT2G24960		39602866	39608115	5249	2	CTAACAGCTTGTTTGGTTGGGTGTATTGGCATAGCCAATACACCTCTAATCAGTGGGTCCCACTTAATACCCCTTTAATACTTTGTTTGGTTGAGGGTATTCTTATTACAGGTCTAATCCAATACTGACCTAATCCTCAAAATTCACGGATTTGTAATCCCACCCTTTTGCTCAGTTTAGCTGCTGTTTTAGATTACCCTCCTTGTTTTACCCCCGATTGGCTTCCCCTTTTCTTTTGTTTCTTCCTTCTGTTTCAGTTTAGCTACTTCACAACTTAGCCGTTCCTTCTATTTCTTCTTTCTGTTTCAGTTTAGCTGTTCCTTCTGTTTCTTCCTTCTGTTTCAGTTTAGCTGCTTCACAACCTTTTCTTTTCTTTTTCTTTACAACACAATTTACAAC…
Gh_A11G1831	AT2G24960		39602866	39608115	5249	2	CTAACAGCTTGTTTGGTTGGGTGTATTGGCATAGCCAATACACCTCTAATCAGTGGGTCCCACTTAATACCCCTTTAATACTTTGTTTGGTTGAGGGTATTCTTATTACAGGTCTAATCCAATACTGACCTAATCCTCAAAATTCACGGATTTGTAATCCCACCCTTTTGCTCAGTTTAGCTGCTGTTTTAGATTACCCTCCTTGTTTTACCCCCGATTGGCTTCCCCTTTTCTTTTGTTTCTTCCTTCTGTTTCAGTTTAGCTACTTCACAACTTAGCCGTTCCTTCTATTTCTTCTTTCTGTTTCAGTTTAGCTGTTCCTTCTGTTTCTTCCTTCTGTTTCAGTTTAGCTGCTTCACAACCTTTTCTTTTCTTTTTCTTTACAACACAATTTACAAC…
Gh_A11G1888			49159700	49159722	22	8	GGCCATTTTTAACCACTGCTAG
Gh_A11G1890			49530191	49530192	1	2	A
Gh_A11G1926	AT2G22870	P-loop containing nucleoside triphosphate hydrolases superfamily protein	52272768	52272795	27	8	GGGCCGCCAAGCAACCGATGTCCGAAC
Gh_A11G2015	AT1G16570	UDP-Glycosyltransferase superfamily protein	56995611	56995762	151	3	CTCAGGGTGAGTTTGGATGGGCGGTGCTTTTAGCTGCGGTTAGTGTAAAAACAGCGGTGGCGGTGAGATTAGATACTGTAGCGATACAGCGTGAGACAAAAAAGTAAGTTAAACGCACCGCACCGCAGTCAATCGCCCATCCAAACGAAGC
Gh_A11G2022	AT5G17540	HXXXD-type acyl-transferase family protein	58970238	58972778	2540	2	TAATTTCATGTTATATTCATAATACTTTTGGGTGTTGTAATTGCGTTTAAAATTACTTAAATTTCATGTTATTATTTAGGCAATTGCTCAGTCAACATTATATATGATCAACTAGAAGATTTAAACTTGTTAATAAGGCACAATTACATATACTTTTTATCAGGTATATGTAGTTAGCTATTCCTATTGTTTTTTTTTTCAAGATTTCAAAAAATTTAGCATGATTGATTGACAATGCATAAAATTTATAAATTGTGAGTACATTAAATATTATCCCATAAAATTTATATAGGTTATTATATTTTCTTTTAAAATAGATAAATTACCTTAATTTATAATACTTAAATGGTTACTTTACCTTACCTCTTTTTTTTTAATTAAGATAGTAAGCCATTTAAG…
Gh_A11G2022	AT5G17540	HXXXD-type acyl-transferase family protein	58970238	58972778	2540	2	TAATTTCATGTTATATTCATAATACTTTTGGGTGTTGTAATTGCGTTTAAAATTACTTAAATTTCATGTTATTATTTAGGCAATTGCTCAGTCAACATTATATATGATCAACTAGAAGATTTAAACTTGTTAATAAGGCACAATTACATATACTTTTTATCAGGTATATGTAGTTAGCTATTCCTATTGTTTTTTTTTTCAAGATTTCAAAAAATTTAGCATGATTGATTGACAATGCATAAAATTTATAAATTGTGAGTACATTAAATATTATCCCATAAAATTTATATAGGTTATTATATTTTCTTTTAAAATAGATAAATTACCTTAATTTATAATACTTAAATGGTTACTTTACCTTACCTCTTTTTTTTTAATTAAGATAGTAAGCCATTTAAG…
Gh_A11G2059	ATCG00680	photosystem II reaction center protein B	64095709	64095710	1	5	C
Gh_A11G2088			67156587	67156593	6	9	CTTCAT
Gh_A11G2130	AT1G54580	acyl carrier protein 2	70161403	70161696	293	2	ACCTGAAATGCCCATTCTATCGAATTACACACATACTACTACTGTAGGAATATTCTGTAAATATTTTAGGAATATTTTGTAGATATTCTTTTTATTAAAATCCCTCAAGCAATAAAAAATAACTGATTGACAAGAGGTACAACAAAGAAAACGAAGGGAAAAAATTCATCAAACTAAAAGAAATGCATACTCTCCTTGGTCCAGCACCTAATCCTACCCAAATAAGGAGTAAAAACAAACAAGATCCAGATATTAAAGAAAAAACTGCTTCAGATGGTTATAAACAGTTAAGT
Gh_A11G2130	AT1G54580	acyl carrier protein 2	70161820	70162367	547	2	CCTGCCCAAAACATTTAACTAGGGTATCAGCATTATGTCATTCACAAAAGGTACAATAGTCATTCCTACTTAAATGACCAGGCCATAACAAGCATATTTACACAAAACCCTGAATATGAAGCACAATAAACTTTTATAGAAGAAGCAGAAATTAATGAATATTTATATACAAAGGACTTCATGCAAAAGCACAAGAAAAGACAAACATGATAACAGATAAACAGGTACTAGAGGCAAGTGACTTGCCAACCATTCCTTGCGCTCCTTAAAGTTAACAAAATAATAGCACAAACAGTTAACCATATTTCAAACAGTCCCATACGAGAAATATCAAAGATAAGAAAACCATGCACTGTTAGAAGAGAGTCCACAAGTGGATTCTTATCTTATCATCTCTCT…
Gh_A11G2152			71577454	71577542	88	5	GCCAACCATGGTCTTGATAGACGAAGCTACAAAGACCTTAATTGAAGTGCCGAACGAGGCTCAATCTCGCGGGAGCCGCCGCGCTATT
Gh_A11G2154	AT3G23980	BLISTER	71660040	71665956	5916	2	TTTTGGCTTCCTTTGGATGCAACTGCATCTCAGTACGTTGGCTTTTTTAAGCTAAAAAAAATTTGCAACTAAAATGTTAGTAAACGCAAGGCTGTTTGGAAAGCATTGTTCAGTACGTTGAAAATGCATTTCACCTCACTGGAGGCTTAATTCCAAACTGGAGCCTTTTGCTCCAGGCAAAATTTAGCAACTTCAGTTGCTTTTTCTTTTCCTCTTTTACCCATATCTTCTTCAGTTCTTCATCTTCTCTTCTCAGCATATTCTGTTTTGTTTCCTTTCTTTCTCTCTTTCTCATGCAAATCTACCATGAATTCTTCGCTGGGTCTTGGCTTAAGGCGATGGTCGTTCTTTGATTTCTAATATTTTTATTTTAATGAATTATGCTGATTGTCATCAAAT…
Gh_A11G2154	AT3G23980	BLISTER	71660040	71665956	5916	2	TTTTGGCTTCCTTTGGATGCAACTGCATCTCAGTACGTTGGCTTTTTTAAGCTAAAAAAAATTTGCAACTAAAATGTTAGTAAACGCAAGGCTGTTTGGAAAGCATTGTTCAGTACGTTGAAAATGCATTTCACCTCACTGGAGGCTTAATTCCAAACTGGAGCCTTTTGCTCCAGGCAAAATTTAGCAACTTCAGTTGCTTTTTCTTTTCCTCTTTTACCCATATCTTCTTCAGTTCTTCATCTTCTCTTCTCAGCATATTCTGTTTTGTTTCCTTTCTTTCTCTCTTTCTCATGCAAATCTACCATGAATTCTTCGCTGGGTCTTGGCTTAAGGCGATGGTCGTTCTTTGATTTCTAATATTTTTATTTTAATGAATTATGCTGATTGTCATCAAAT…
Gh_A11G2154	AT3G23980	BLISTER	71660040	71665956	5916	2	TTTTGGCTTCCTTTGGATGCAACTGCATCTCAGTACGTTGGCTTTTTTAAGCTAAAAAAAATTTGCAACTAAAATGTTAGTAAACGCAAGGCTGTTTGGAAAGCATTGTTCAGTACGTTGAAAATGCATTTCACCTCACTGGAGGCTTAATTCCAAACTGGAGCCTTTTGCTCCAGGCAAAATTTAGCAACTTCAGTTGCTTTTTCTTTTCCTCTTTTACCCATATCTTCTTCAGTTCTTCATCTTCTCTTCTCAGCATATTCTGTTTTGTTTCCTTTCTTTCTCTCTTTCTCATGCAAATCTACCATGAATTCTTCGCTGGGTCTTGGCTTAAGGCGATGGTCGTTCTTTGATTTCTAATATTTTTATTTTAATGAATTATGCTGATTGTCATCAAAT…
Gh_A11G2176	AT3G42170	BED zinc finger ;hAT family dimerisation domain	72247698	72256359	8661	3	TTTATTTACTTAAATTATGAATGAATGGTAAAATATACTTTTTAGACATACGAGCTTACTAAGCTTAATAGCTTACTTTGTTTACTTTTTCGTGTTTTATAGTGATTTTGAAGCTTGCTCAGATTGAAAGTTGTCGGAGATCTCATCACACTATCCAGCAGTTGTTTTGGTAATTTTGGACTTAATGTATTTTGGTTATATGGAATGTATAGATCTTTTGGCTAATATAGCATTTATGTCTTGATGAATTTTGGCCATTTGAATTGGCTTGTAAGTAGTCATATATTTTGAAATGAATATATGTATATATGGTCTTGTGAAATATGGTGTTTAGTTGCTATATGATTGCCTTTCTTGTGAGATTGTGTTTTGGTACCAAATAGTGAAATTGAGAATGTA…
Gh_A11G2176	AT3G42170	BED zinc finger ;hAT family dimerisation domain	72247698	72256359	8661	3	TTTATTTACTTAAATTATGAATGAATGGTAAAATATACTTTTTAGACATACGAGCTTACTAAGCTTAATAGCTTACTTTGTTTACTTTTTCGTGTTTTATAGTGATTTTGAAGCTTGCTCAGATTGAAAGTTGTCGGAGATCTCATCACACTATCCAGCAGTTGTTTTGGTAATTTTGGACTTAATGTATTTTGGTTATATGGAATGTATAGATCTTTTGGCTAATATAGCATTTATGTCTTGATGAATTTTGGCCATTTGAATTGGCTTGTAAGTAGTCATATATTTTGAAATGAATATATGTATATATGGTCTTGTGAAATATGGTGTTTAGTTGCTATATGATTGCCTTTCTTGTGAGATTGTGTTTTGGTACCAAATAGTGAAATTGAGAATGTA…
Gh_A11G2176	AT3G42170	BED zinc finger ;hAT family dimerisation domain	72247698	72256359	8661	3	TTTATTTACTTAAATTATGAATGAATGGTAAAATATACTTTTTAGACATACGAGCTTACTAAGCTTAATAGCTTACTTTGTTTACTTTTTCGTGTTTTATAGTGATTTTGAAGCTTGCTCAGATTGAAAGTTGTCGGAGATCTCATCACACTATCCAGCAGTTGTTTTGGTAATTTTGGACTTAATGTATTTTGGTTATATGGAATGTATAGATCTTTTGGCTAATATAGCATTTATGTCTTGATGAATTTTGGCCATTTGAATTGGCTTGTAAGTAGTCATATATTTTGAAATGAATATATGTATATATGGTCTTGTGAAATATGGTGTTTAGTTGCTATATGATTGCCTTTCTTGTGAGATTGTGTTTTGGTACCAAATAGTGAAATTGAGAATGTA…
Gh_A11G2176	AT3G42170	BED zinc finger ;hAT family dimerisation domain	72247698	72256359	8661	3	TTTATTTACTTAAATTATGAATGAATGGTAAAATATACTTTTTAGACATACGAGCTTACTAAGCTTAATAGCTTACTTTGTTTACTTTTTCGTGTTTTATAGTGATTTTGAAGCTTGCTCAGATTGAAAGTTGTCGGAGATCTCATCACACTATCCAGCAGTTGTTTTGGTAATTTTGGACTTAATGTATTTTGGTTATATGGAATGTATAGATCTTTTGGCTAATATAGCATTTATGTCTTGATGAATTTTGGCCATTTGAATTGGCTTGTAAGTAGTCATATATTTTGAAATGAATATATGTATATATGGTCTTGTGAAATATGGTGTTTAGTTGCTATATGATTGCCTTTCTTGTGAGATTGTGTTTTGGTACCAAATAGTGAAATTGAGAATGTA…
Gh_A11G2176	AT3G42170	BED zinc finger ;hAT family dimerisation domain	72247698	72256359	8661	3	TTTATTTACTTAAATTATGAATGAATGGTAAAATATACTTTTTAGACATACGAGCTTACTAAGCTTAATAGCTTACTTTGTTTACTTTTTCGTGTTTTATAGTGATTTTGAAGCTTGCTCAGATTGAAAGTTGTCGGAGATCTCATCACACTATCCAGCAGTTGTTTTGGTAATTTTGGACTTAATGTATTTTGGTTATATGGAATGTATAGATCTTTTGGCTAATATAGCATTTATGTCTTGATGAATTTTGGCCATTTGAATTGGCTTGTAAGTAGTCATATATTTTGAAATGAATATATGTATATATGGTCTTGTGAAATATGGTGTTTAGTTGCTATATGATTGCCTTTCTTGTGAGATTGTGTTTTGGTACCAAATAGTGAAATTGAGAATGTA…
Gh_A11G2207	AT5G18450	Integrase-type DNA-binding superfamily protein	74434409	74434993	584	2	CCCTTCTATAGTAATTTAATAGCACAATTAAATACTACTATTATACCCTCAAATATTGAAAGAAAAATAGGACAAGAAAGAACACAAGAGTTTTAACGAGGTTCGGTAAATTATACCTACGTCCTCGGGCACTAACACCAGATGATAACTTTACTATCTCCAAAGTATTACAAACAAATAGAATTCCTTAAGAATTCTCAAATGGGAGAAGAGAGAAAACTAAGAGAGAAAGATTGGTTGGGATGATTGAAATGAGAAATGAGAAGGCCTATTTATAGTTGAGGTTTAAGGACCAAACAATAAATAGCCCATTATCTCAAGGACCAAAAAAAAAATTATCCCATGCCACTTTTTCAAAGTCAACTTTAGGGTGCTAAACTTGCATCACTTTGTATTGTT…
Gh_A11G2257	AT2G30860	glutathione S-transferase PHI 9	77596195	77599145	2950	4	TTTCAGTGTGTTTGGTTCAGTGTAATAGGTAATCCATTACGCTCCGATTACGCGCCTATTACATTACCGACCCATTCCGGCGTTTGGTTCGCTGTAATAGGTATTACGCGCGTATTACAATCCCGACCTAATCCCCAAATTCCCTGATTTTCTATTCCCTTCCCAAATCGAGGATTACCCATTACGTCCGGCTTCCCTTCCCAACTCTCTATTTTACCCTCCTTCCCCACCCGACCCTCTCCTTTTTCTGTCCTCATCATTTCTCCTCGTCTGCCTTTACCGATTTTCTCTTTCGATCATTTTTTCCCTTTCATTTGTTGCAGCACGTTTGAAAGCCACTGCTTCATTTTTTTCTCTCGGTCTCGGCGTAAGGTATGAATCTTGAACTTTTCATTTTAG…
Gh_A11G2265	AT2G37690	phosphoribosylaminoimidazole carboxylase, putative / AIR carboxylase, putative	77708272	77708300	28	3	CTCCAGTGCCCTTGCTATAAGTTGATGN
Gh_A11G2271	AT5G23960	terpene synthase 21	77942209	77942232	23	2	ATGATTTATCCGTATCTGTCACC
Gh_A11G2288	AT1G60690	NAD(P)-linked oxidoreductase superfamily protein	78673973	78673974	2	2	CT
Gh_A11G2409			81988686	81988705	19	2	CTGTGTTGCCCAAGGTTTC
Gh_A11G2454	AT2G28290	P-loop containing nucleoside triphosphate hydrolases superfamily protein	82930710	82934021	3311	7	GCGTGTTTGGTTCGCCGTATTACCCAATCCATTACGCCCCGATTACGCGCGTATTACATTACACCCCTAATTCGGCGTTTGGTTCGCTGTATTAGCCATTACGCGCGTATTACATTACGCCCCTAATCCCCAAATTCCCGTGTTTTACAATCCGTTCCCAAATCGTTGTATTAGCCATTACGCCCGGCCTCCCTCCCCATCTCTCTGTTTTACCCTCCCTCCCTACCCGACCCTCTCCTCTTCCGTCCTAATCATTTTCTCCTCCCATTTCCCACTGATTCCGTTGATTAATCTGTCGTCATCGTTTCTTCTCGTCTCGGCATCAAATTTCCCTTCCCCATTTCCTCCCAACACTATCTGCTCCGCACACCAAAACCCTCTCTTTTTCTCTTCAATATA…
Gh_A11G2454	AT2G28290	P-loop containing nucleoside triphosphate hydrolases superfamily protein	82930710	82934021	3311	7	GCGTGTTTGGTTCGCCGTATTACCCAATCCATTACGCCCCGATTACGCGCGTATTACATTACACCCCTAATTCGGCGTTTGGTTCGCTGTATTAGCCATTACGCGCGTATTACATTACGCCCCTAATCCCCAAATTCCCGTGTTTTACAATCCGTTCCCAAATCGTTGTATTAGCCATTACGCCCGGCCTCCCTCCCCATCTCTCTGTTTTACCCTCCCTCCCTACCCGACCCTCTCCTCTTCCGTCCTAATCATTTTCTCCTCCCATTTCCCACTGATTCCGTTGATTAATCTGTCGTCATCGTTTCTTCTCGTCTCGGCATCAAATTTCCCTTCCCCATTTCCTCCCAACACTATCTGCTCCGCACACCAAAACCCTCTCTTTTTCTCTTCAATATA…
Gh_A11G2484	AT2G47430	Signal transduction histidine kinase	83496724	83496725	1	2	C
Gh_A11G2506	AT3G13080	multidrug resistance-associated protein 3	83948125	83955536	7411	4	TATCACGTGTATATTTTGAAGATTAATTCGAATATATTGTACTGGACAATATTAGAATATAAAATTTGATAATGAGATAACACGAGTTGTAATTGTGAGAGATTATGCATAGCAAATTATGATCCAAAAGGTTGGTATGAAATTGGAACGAATTAATCAATTCGATTGGGAATATAGTATGCTACAATGTTATACTCTTGAGCTAGTTTATGGAACTTAATGAACTTAAGCGGAATAAATGATGTTCTTGGTAGTATGCTTTGCCTAGGTGTAATTATTGAGTATTTTCATTAACTTAACTTATTCATGTTGATATTGAATTTGTAGAAATACCACTGAGTTGATTACTCAGCGTACGACTTATTTTTCGTGTGCAGGTTAGGATATATTAAAGATCCT…
Gh_A11G2507	AT3G13080	multidrug resistance-associated protein 3	83948125	83955536	7411	4	TATCACGTGTATATTTTGAAGATTAATTCGAATATATTGTACTGGACAATATTAGAATATAAAATTTGATAATGAGATAACACGAGTTGTAATTGTGAGAGATTATGCATAGCAAATTATGATCCAAAAGGTTGGTATGAAATTGGAACGAATTAATCAATTCGATTGGGAATATAGTATGCTACAATGTTATACTCTTGAGCTAGTTTATGGAACTTAATGAACTTAAGCGGAATAAATGATGTTCTTGGTAGTATGCTTTGCCTAGGTGTAATTATTGAGTATTTTCATTAACTTAACTTATTCATGTTGATATTGAATTTGTAGAAATACCACTGAGTTGATTACTCAGCGTACGACTTATTTTTCGTGTGCAGGTTAGGATATATTAAAGATCCT…
Gh_A11G2507	AT3G13080	multidrug resistance-associated protein 3	83948125	83955536	7411	4	TATCACGTGTATATTTTGAAGATTAATTCGAATATATTGTACTGGACAATATTAGAATATAAAATTTGATAATGAGATAACACGAGTTGTAATTGTGAGAGATTATGCATAGCAAATTATGATCCAAAAGGTTGGTATGAAATTGGAACGAATTAATCAATTCGATTGGGAATATAGTATGCTACAATGTTATACTCTTGAGCTAGTTTATGGAACTTAATGAACTTAAGCGGAATAAATGATGTTCTTGGTAGTATGCTTTGCCTAGGTGTAATTATTGAGTATTTTCATTAACTTAACTTATTCATGTTGATATTGAATTTGTAGAAATACCACTGAGTTGATTACTCAGCGTACGACTTATTTTTCGTGTGCAGGTTAGGATATATTAAAGATCCT…
Gh_A11G2507	AT3G13080	multidrug resistance-associated protein 3	83948125	83955536	7411	4	TATCACGTGTATATTTTGAAGATTAATTCGAATATATTGTACTGGACAATATTAGAATATAAAATTTGATAATGAGATAACACGAGTTGTAATTGTGAGAGATTATGCATAGCAAATTATGATCCAAAAGGTTGGTATGAAATTGGAACGAATTAATCAATTCGATTGGGAATATAGTATGCTACAATGTTATACTCTTGAGCTAGTTTATGGAACTTAATGAACTTAAGCGGAATAAATGATGTTCTTGGTAGTATGCTTTGCCTAGGTGTAATTATTGAGTATTTTCATTAACTTAACTTATTCATGTTGATATTGAATTTGTAGAAATACCACTGAGTTGATTACTCAGCGTACGACTTATTTTTCGTGTGCAGGTTAGGATATATTAAAGATCCT…
Gh_A11G2507	AT3G13080	multidrug resistance-associated protein 3	83948125	83955536	7411	4	TATCACGTGTATATTTTGAAGATTAATTCGAATATATTGTACTGGACAATATTAGAATATAAAATTTGATAATGAGATAACACGAGTTGTAATTGTGAGAGATTATGCATAGCAAATTATGATCCAAAAGGTTGGTATGAAATTGGAACGAATTAATCAATTCGATTGGGAATATAGTATGCTACAATGTTATACTCTTGAGCTAGTTTATGGAACTTAATGAACTTAAGCGGAATAAATGATGTTCTTGGTAGTATGCTTTGCCTAGGTGTAATTATTGAGTATTTTCATTAACTTAACTTATTCATGTTGATATTGAATTTGTAGAAATACCACTGAGTTGATTACTCAGCGTACGACTTATTTTTCGTGTGCAGGTTAGGATATATTAAAGATCCT…
Gh_A11G2507	AT3G13080	multidrug resistance-associated protein 3	83948125	83955536	7411	4	TATCACGTGTATATTTTGAAGATTAATTCGAATATATTGTACTGGACAATATTAGAATATAAAATTTGATAATGAGATAACACGAGTTGTAATTGTGAGAGATTATGCATAGCAAATTATGATCCAAAAGGTTGGTATGAAATTGGAACGAATTAATCAATTCGATTGGGAATATAGTATGCTACAATGTTATACTCTTGAGCTAGTTTATGGAACTTAATGAACTTAAGCGGAATAAATGATGTTCTTGGTAGTATGCTTTGCCTAGGTGTAATTATTGAGTATTTTCATTAACTTAACTTATTCATGTTGATATTGAATTTGTAGAAATACCACTGAGTTGATTACTCAGCGTACGACTTATTTTTCGTGTGCAGGTTAGGATATATTAAAGATCCT…
Gh_A11G2543	AT5G23960	terpene synthase 21	84699309	84699312	3	11	CTT
Gh_A11G2572	AT4G05120	Major facilitator superfamily protein	85783870	85783989	119	2	ATAATCTCTTCCCTGTAAGTAAACTCTTCTTACTTTGTGTTTAATGTTCATACTTTAATTTTATAGCAACTAATTTTGCTCTTCACCAATTTTAATCTAAATATTTTATCCAACTCAAC
Gh_A11G2578	AT1G28130	Auxin-responsive GH3 family protein	86005015	86005016	1	3	T
Gh_A11G2585	AT2G45330	RNA 2\'-phosphotransferase, Tpt1 / KptA family	86354542	86357990	3448	3	AAGGGCTCCTTTGGTTTGCCATTGCATACTAGTGAGGTGCGGTTGGGGGGGGGGAAATGGCAGCAACCGCACTGGTCAGCCCTTTGGTTCAGCATGCCAGTCCGGTGAGAAGCAGCCTCCACCACGCTGGTCAGCCCCAAATCAACTGGAGATTGTTGGTCCGGTAAAAATTTAGCAACTCCAGTAGCTTTTTCTTTTCCTCTTTTACCCATATTATTTCTTTTGTTTCTTTTCCTCTTTTGTTTCTTCTGATGTTTGGTTACCCTTCTTCTCCCCTTTCCCCTTCCCCTTGGTTTGCAAATCAGTTTGGTCAAGGTGATGGTGGTGACTGTTTACGGGTTAACATGCATTTCTCCTTTTGCAGATTTCAACTATTGCTGGTGAATTGAGATACACTGA…
Gh_A11G2585	AT2G45330	RNA 2\'-phosphotransferase, Tpt1 / KptA family	86354542	86357990	3448	3	AAGGGCTCCTTTGGTTTGCCATTGCATACTAGTGAGGTGCGGTTGGGGGGGGGGAAATGGCAGCAACCGCACTGGTCAGCCCTTTGGTTCAGCATGCCAGTCCGGTGAGAAGCAGCCTCCACCACGCTGGTCAGCCCCAAATCAACTGGAGATTGTTGGTCCGGTAAAAATTTAGCAACTCCAGTAGCTTTTTCTTTTCCTCTTTTACCCATATTATTTCTTTTGTTTCTTTTCCTCTTTTGTTTCTTCTGATGTTTGGTTACCCTTCTTCTCCCCTTTCCCCTTCCCCTTGGTTTGCAAATCAGTTTGGTCAAGGTGATGGTGGTGACTGTTTACGGGTTAACATGCATTTCTCCTTTTGCAGATTTCAACTATTGCTGGTGAATTGAGATACACTGA…
Gh_A11G2585	AT2G45330	RNA 2\'-phosphotransferase, Tpt1 / KptA family	86354542	86357990	3448	3	AAGGGCTCCTTTGGTTTGCCATTGCATACTAGTGAGGTGCGGTTGGGGGGGGGGAAATGGCAGCAACCGCACTGGTCAGCCCTTTGGTTCAGCATGCCAGTCCGGTGAGAAGCAGCCTCCACCACGCTGGTCAGCCCCAAATCAACTGGAGATTGTTGGTCCGGTAAAAATTTAGCAACTCCAGTAGCTTTTTCTTTTCCTCTTTTACCCATATTATTTCTTTTGTTTCTTTTCCTCTTTTGTTTCTTCTGATGTTTGGTTACCCTTCTTCTCCCCTTTCCCCTTCCCCTTGGTTTGCAAATCAGTTTGGTCAAGGTGATGGTGGTGACTGTTTACGGGTTAACATGCATTTCTCCTTTTGCAGATTTCAACTATTGCTGGTGAATTGAGATACACTGA…
Gh_A11G2585	AT2G45330	RNA 2\'-phosphotransferase, Tpt1 / KptA family	86354542	86357990	3448	3	AAGGGCTCCTTTGGTTTGCCATTGCATACTAGTGAGGTGCGGTTGGGGGGGGGGAAATGGCAGCAACCGCACTGGTCAGCCCTTTGGTTCAGCATGCCAGTCCGGTGAGAAGCAGCCTCCACCACGCTGGTCAGCCCCAAATCAACTGGAGATTGTTGGTCCGGTAAAAATTTAGCAACTCCAGTAGCTTTTTCTTTTCCTCTTTTACCCATATTATTTCTTTTGTTTCTTTTCCTCTTTTGTTTCTTCTGATGTTTGGTTACCCTTCTTCTCCCCTTTCCCCTTCCCCTTGGTTTGCAAATCAGTTTGGTCAAGGTGATGGTGGTGACTGTTTACGGGTTAACATGCATTTCTCCTTTTGCAGATTTCAACTATTGCTGGTGAATTGAGATACACTGA…
Gh_A11G2585	AT2G45330	RNA 2\'-phosphotransferase, Tpt1 / KptA family	86354542	86357990	3448	3	AAGGGCTCCTTTGGTTTGCCATTGCATACTAGTGAGGTGCGGTTGGGGGGGGGGAAATGGCAGCAACCGCACTGGTCAGCCCTTTGGTTCAGCATGCCAGTCCGGTGAGAAGCAGCCTCCACCACGCTGGTCAGCCCCAAATCAACTGGAGATTGTTGGTCCGGTAAAAATTTAGCAACTCCAGTAGCTTTTTCTTTTCCTCTTTTACCCATATTATTTCTTTTGTTTCTTTTCCTCTTTTGTTTCTTCTGATGTTTGGTTACCCTTCTTCTCCCCTTTCCCCTTCCCCTTGGTTTGCAAATCAGTTTGGTCAAGGTGATGGTGGTGACTGTTTACGGGTTAACATGCATTTCTCCTTTTGCAGATTTCAACTATTGCTGGTGAATTGAGATACACTGA…
Gh_A11G2618	AT1G56170	nuclear factor Y, subunit C2	87117590	87117593	3	2	TGC
Gh_A11G2622	AT1G56450	20S proteasome beta subunit G1	87326847	87327391	544	2	AAAGCTCACAAGGAAAAAAGTCTCGATTAACATAATGATGCATCGACTTTTTCTATTTTAGCCTCCTAATTTGGTTGTTTCATGTTCTTTTTAATATGCTATAGAAGTTTTGAATAAAGGACGATGTTTCTTACAGTTACCATGATCCTATGGCACCCTGAGCTGGATTCTCAAATGCGGAGACTTCCCAGTAAGTCTTCAATGAGTAGGGCTGGTGAATTGTCACACCTTCTTTGGTGATCTTAGCTATCTGCGAATTCGGATTTAAAATACACGAAACATCAATATAAATAATTTTTTGTTTTCAATTGTGAAGGTTCAAATACGAGCCGTCTTGTGAAATACATCAACCTAAAGTTAAAACTAGTTGAACTATTGAATCTTCATTTCATTGCAAAC…
Gh_A11G2682	AT3G21000	Gag-Pol-related retrotransposon family protein	89192325	89196887	4562	5	AATACTGTTGGTGCAACAGCAGAATCAAGCAGACTCAGCAAGTATCTTGTCGAGCAAGCCTCGAATCTTGCTGAGCAAACAAACAATTTCGAGTTGAAGAAAGAAGAAAATAAGCTGAGGAAATTTTAGAGAATATTGATGAACAAAGCTGATTTCATTCATATGTTAAACAATGGCATAATGCCAATACATAAACCAAGCAATTTGCTTGTCAAAATCTGCATAATGATACCTAATCATCACCTACTACCACTAATACATTGAAACTTGAAAAACTAAGCTTACACACTTAAACAAAGCTGACTTAACAGCTCAATTGTCATCAAAATTACATCAATCATAAACCTAACATAGTTCTAAATGAACTAAAGTACATTACATTAACTTAAGATTACTAGA…
Gh_A11G2682	AT3G21000	Gag-Pol-related retrotransposon family protein	89192325	89196887	4562	5	AATACTGTTGGTGCAACAGCAGAATCAAGCAGACTCAGCAAGTATCTTGTCGAGCAAGCCTCGAATCTTGCTGAGCAAACAAACAATTTCGAGTTGAAGAAAGAAGAAAATAAGCTGAGGAAATTTTAGAGAATATTGATGAACAAAGCTGATTTCATTCATATGTTAAACAATGGCATAATGCCAATACATAAACCAAGCAATTTGCTTGTCAAAATCTGCATAATGATACCTAATCATCACCTACTACCACTAATACATTGAAACTTGAAAAACTAAGCTTACACACTTAAACAAAGCTGACTTAACAGCTCAATTGTCATCAAAATTACATCAATCATAAACCTAACATAGTTCTAAATGAACTAAAGTACATTACATTAACTTAAGATTACTAGA…
Gh_A11G2698	AT5G42080	dynamin-like protein	89392347	89397699	5352	2	TAACACCATGTTTGGTTGGGTGTATTGGCCTAATCGGTGGGCCCCACTTAAGCTCCCTTTATTCCGTTGTTTGGTTCATGGTAATGCTATTACGGGTGTAATCCATTACTGCCCTAATCGGTGAAATCCACCGATTTCTAATCCGCCCCTTCTGCTCAGTTTAGGTGCTGCTTCACTTTACCCTCCCTGTTTTACCCTCTGCCTCTTCTGTTCCCCTTTGCCGTCAGGAAGGAGATTCAAGATGAGATGGATAGAGAAACTGGCCGAACCAAGCAAATCTCCAGTGCTCCAATTCATCTTAGGCGCTATCATGTTCTGATTCATGTTTCCTTTGACTTAGATATTGGAAGGCAAATCTTATCGGCTGAAATTCCCTTGGGTTGGTGTCGTGAATCGCTC…
Gh_A11G2698	AT5G42080	dynamin-like protein	89392347	89397699	5352	2	TAACACCATGTTTGGTTGGGTGTATTGGCCTAATCGGTGGGCCCCACTTAAGCTCCCTTTATTCCGTTGTTTGGTTCATGGTAATGCTATTACGGGTGTAATCCATTACTGCCCTAATCGGTGAAATCCACCGATTTCTAATCCGCCCCTTCTGCTCAGTTTAGGTGCTGCTTCACTTTACCCTCCCTGTTTTACCCTCTGCCTCTTCTGTTCCCCTTTGCCGTCAGGAAGGAGATTCAAGATGAGATGGATAGAGAAACTGGCCGAACCAAGCAAATCTCCAGTGCTCCAATTCATCTTAGGCGCTATCATGTTCTGATTCATGTTTCCTTTGACTTAGATATTGGAAGGCAAATCTTATCGGCTGAAATTCCCTTGGGTTGGTGTCGTGAATCGCTC…
Gh_A11G2698	AT5G42080	dynamin-like protein	89392347	89397699	5352	2	TAACACCATGTTTGGTTGGGTGTATTGGCCTAATCGGTGGGCCCCACTTAAGCTCCCTTTATTCCGTTGTTTGGTTCATGGTAATGCTATTACGGGTGTAATCCATTACTGCCCTAATCGGTGAAATCCACCGATTTCTAATCCGCCCCTTCTGCTCAGTTTAGGTGCTGCTTCACTTTACCCTCCCTGTTTTACCCTCTGCCTCTTCTGTTCCCCTTTGCCGTCAGGAAGGAGATTCAAGATGAGATGGATAGAGAAACTGGCCGAACCAAGCAAATCTCCAGTGCTCCAATTCATCTTAGGCGCTATCATGTTCTGATTCATGTTTCCTTTGACTTAGATATTGGAAGGCAAATCTTATCGGCTGAAATTCCCTTGGGTTGGTGTCGTGAATCGCTC…
Gh_A11G2698	AT5G42080	dynamin-like protein	89392347	89397699	5352	2	TAACACCATGTTTGGTTGGGTGTATTGGCCTAATCGGTGGGCCCCACTTAAGCTCCCTTTATTCCGTTGTTTGGTTCATGGTAATGCTATTACGGGTGTAATCCATTACTGCCCTAATCGGTGAAATCCACCGATTTCTAATCCGCCCCTTCTGCTCAGTTTAGGTGCTGCTTCACTTTACCCTCCCTGTTTTACCCTCTGCCTCTTCTGTTCCCCTTTGCCGTCAGGAAGGAGATTCAAGATGAGATGGATAGAGAAACTGGCCGAACCAAGCAAATCTCCAGTGCTCCAATTCATCTTAGGCGCTATCATGTTCTGATTCATGTTTCCTTTGACTTAGATATTGGAAGGCAAATCTTATCGGCTGAAATTCCCTTGGGTTGGTGTCGTGAATCGCTC…
Gh_A11G2729			89905142	89906123	981	5	AGTGGTATCAGAGCTAGTTTAACTTTCATAGATCAGCCCGGTCAGAGATGGCAGCAACAAGGTTTGAAATTGAGAAGTTCGATGGTGAGACAAATTTCAATCTGTGGCAAGTTCGGATGATGGCAATTCTAGTTCAAAATGGCTTGAAAAAGGTTGTTACAGGGAAAAAGCCTGAGAATCTAAATCAAACAGAATGGGAAGAGCTTGATGAAAAGGCCTTGTCTGCAATCCAGTTGTGCCTCGCGAATACAGTATTGCAGGAGGTATTGATGGAGAAGACCTCATTCGCCTTGTGGAAAAGGTTAGAAACTCTTTATGCGACTAAGTCTCTGGCTAACCGTTTAGTGTTGAAACAACGTCTATTTACGTTTCGCATGAACGAATGTGAGCTTCTTAAAG…
Gh_A11G2783	AT3G14880		90846244	90846245	1	2	A
Gh_A11G2914			93030684	93031162	478	2	GTAAGTATCACATAGAGATAAAAAATGGTTAAAGTACTTGGGAGGTCCCTATATTATAGGGATTGGATTAAATTAATCCCTCTATTATTAAATAGATCAATTTAATTCTTAGAATTTAATAAGTCTAAAATGTAATAGAGCTGACATTTACTATATTAAAAATATGGTGAAAAATATTTTTTTTCAATTGTAGTTCAATTCTAAATAAAAGATTTCATTTAAAAATATTAATTTTGTTAAACAATAAATGATATTTTTAAACAATAAATTTAACTATATTCTAATTTGAAATTATTTGATTCTTTTTAATAGTACATGAACTAAATTGCTTAATCATTTAATACTAGAGGGACTAATTTAATCAGGTCCGTATAATATAGAGACCTCTAAAATATATTG…
Gh_A11G2922	AT5G60020	laccase 17	93090949	93090986	37	2	ATCGGACACTGTGTGACATAAGCAGGTCCATCGGCCC
Gh_A11G2949	AT5G56290	peroxin 5	93309817	93309818	1	2	A
Gh_A12G0050	AT1G35710	Protein kinase family protein with leucine-rich repeat domain	674256	674271	15	5	TGCTCTGTTTTTAGT
Gh_A12G0083	AT3G62730		1193730	1193733	3	2	CTA
Gh_A12G0084	AT3G62730		1251075	1251116	41	3	GAGCACTTTATCGACGGATCCTTACTCTAAAACTTAGCTGA
Gh_A12G0088			1278006	1278021	15	5	GTTTATGAGCTGCCT
Gh_A12G0106	AT4G18180	Pectin lyase-like superfamily protein	1496336	1496594	258	4	CACTTAAATTTGCAGGCCCCTGCGAAAATGTGTCTAAAATAATAGTCCATATGAAGGTATTCTTCTACCATTTTCTGAATTTTCCACTTATTTTTTTTTACCATGAATGAGAAAGAAGCTTCCAGGGTTATCTCAAGGCAACAACAAACTTGTTTAAATACGGAGATGGTGCTGGTTGGGTTGAATTTCGATGGATAGAAGGGCTAGCCTTGACTGGAGGAGGGACCTTTGATGGTCAGGGTGCCAAAGCTTGGCCTT
Gh_A12G0106	AT4G18180	Pectin lyase-like superfamily protein	1496336	1496594	258	4	CACTTAAATTTGCAGGCCCCTGCGAAAATGTGTCTAAAATAATAGTCCATATGAAGGTATTCTTCTACCATTTTCTGAATTTTCCACTTATTTTTTTTTACCATGAATGAGAAAGAAGCTTCCAGGGTTATCTCAAGGCAACAACAAACTTGTTTAAATACGGAGATGGTGCTGGTTGGGTTGAATTTCGATGGATAGAAGGGCTAGCCTTGACTGGAGGAGGGACCTTTGATGGTCAGGGTGCCAAAGCTTGGCCTT
Gh_A12G0252	AT5G53070	Ribosomal protein L9/RNase H1	3953921	3958035	4114	3	CTTACACTATGTTTGGTTGGGTGTATTGGATTAGCCAATACACCCCTAATCCGTGGGCCCCACTTAAGCCCCTCTTAAGCAGGTGTTTGGTTCAATGTATTGCCTAATACACCCCTAATACGTTACGCCCCTAATCCCCGAAATTCTCTGTTTTCTAATCCCTGGCTTCTCCTCAGTTTACATCCGTTTTATTTTTCACGCCCTAATTTGCCCTCTGTTTCCTGGGTCTGTCTCTCTTTATCTCCTTCATTGCTTGCTTCGCCTTCTGCCAGTAGCCCCAATTTCTTGTCGAGCATGCCATAGAGAAAGGCAAGAAGAGGCTTTTAGCTTTTTCAGTCCACTCGAAAAACCCTAAACCCATCTGAGTTTCCCACCTCGCCGTGCGATCCATTTTCCCGC…
Gh_A12G0252	AT5G53070	Ribosomal protein L9/RNase H1	3953921	3958035	4114	3	CTTACACTATGTTTGGTTGGGTGTATTGGATTAGCCAATACACCCCTAATCCGTGGGCCCCACTTAAGCCCCTCTTAAGCAGGTGTTTGGTTCAATGTATTGCCTAATACACCCCTAATACGTTACGCCCCTAATCCCCGAAATTCTCTGTTTTCTAATCCCTGGCTTCTCCTCAGTTTACATCCGTTTTATTTTTCACGCCCTAATTTGCCCTCTGTTTCCTGGGTCTGTCTCTCTTTATCTCCTTCATTGCTTGCTTCGCCTTCTGCCAGTAGCCCCAATTTCTTGTCGAGCATGCCATAGAGAAAGGCAAGAAGAGGCTTTTAGCTTTTTCAGTCCACTCGAAAAACCCTAAACCCATCTGAGTTTCCCACCTCGCCGTGCGATCCATTTTCCCGC…
Gh_A12G0252	AT5G53070	Ribosomal protein L9/RNase H1	3953921	3958035	4114	3	CTTACACTATGTTTGGTTGGGTGTATTGGATTAGCCAATACACCCCTAATCCGTGGGCCCCACTTAAGCCCCTCTTAAGCAGGTGTTTGGTTCAATGTATTGCCTAATACACCCCTAATACGTTACGCCCCTAATCCCCGAAATTCTCTGTTTTCTAATCCCTGGCTTCTCCTCAGTTTACATCCGTTTTATTTTTCACGCCCTAATTTGCCCTCTGTTTCCTGGGTCTGTCTCTCTTTATCTCCTTCATTGCTTGCTTCGCCTTCTGCCAGTAGCCCCAATTTCTTGTCGAGCATGCCATAGAGAAAGGCAAGAAGAGGCTTTTAGCTTTTTCAGTCCACTCGAAAAACCCTAAACCCATCTGAGTTTCCCACCTCGCCGTGCGATCCATTTTCCCGC…
Gh_A12G0252	AT5G53070	Ribosomal protein L9/RNase H1	3953921	3958035	4114	3	CTTACACTATGTTTGGTTGGGTGTATTGGATTAGCCAATACACCCCTAATCCGTGGGCCCCACTTAAGCCCCTCTTAAGCAGGTGTTTGGTTCAATGTATTGCCTAATACACCCCTAATACGTTACGCCCCTAATCCCCGAAATTCTCTGTTTTCTAATCCCTGGCTTCTCCTCAGTTTACATCCGTTTTATTTTTCACGCCCTAATTTGCCCTCTGTTTCCTGGGTCTGTCTCTCTTTATCTCCTTCATTGCTTGCTTCGCCTTCTGCCAGTAGCCCCAATTTCTTGTCGAGCATGCCATAGAGAAAGGCAAGAAGAGGCTTTTAGCTTTTTCAGTCCACTCGAAAAACCCTAAACCCATCTGAGTTTCCCACCTCGCCGTGCGATCCATTTTCCCGC…
Gh_A12G0252	AT5G53070	Ribosomal protein L9/RNase H1	3953921	3958035	4114	3	CTTACACTATGTTTGGTTGGGTGTATTGGATTAGCCAATACACCCCTAATCCGTGGGCCCCACTTAAGCCCCTCTTAAGCAGGTGTTTGGTTCAATGTATTGCCTAATACACCCCTAATACGTTACGCCCCTAATCCCCGAAATTCTCTGTTTTCTAATCCCTGGCTTCTCCTCAGTTTACATCCGTTTTATTTTTCACGCCCTAATTTGCCCTCTGTTTCCTGGGTCTGTCTCTCTTTATCTCCTTCATTGCTTGCTTCGCCTTCTGCCAGTAGCCCCAATTTCTTGTCGAGCATGCCATAGAGAAAGGCAAGAAGAGGCTTTTAGCTTTTTCAGTCCACTCGAAAAACCCTAAACCCATCTGAGTTTCCCACCTCGCCGTGCGATCCATTTTCCCGC…
Gh_A12G0358	AT4G38710	glycine-rich protein	6894856	6894857	3	2	AGC
Gh_A12G0376	AT1G75590	SAUR-like auxin-responsive protein family	7207728	7207752	24	2	GTCGAGACTCGCTGAAAAAACCGA
Gh_A12G0436			9069827	9070728	901	2	CTGCATGAACAAAGGGCAGAAATCTCAAACACAATGAATCTCTTGATACTAGTAGAAATGCAGTTCACTGCTCTTGCGCATATGGATCATTAACTTATATCTAAAGAGTGTTGTGTCACAGAAGGGTATAATTAATTTTTGAAACAATCGTTTCAAAGGGAGTTCAAGACTTCAAGAGGGTGTCCTCAAATATATATATATGCATGTATGTATGTATGTATGTATATATTATTACCGTCTCTTTGCTCCTCTTCTAGAGGCAGTTACTTCCAGAAACTGCAGTTTAATTTATACATAGCCAAGAATATATGCAACGAAGGTCAAACACTTAAACCATAACTGCAGAATCATTTGACAAAGGATTTTCTATTGGGAAATGATTGGCATCAATTATTCGCA…
Gh_A12G0487	AT2G18410		10769810	10770765	955	2	GAGAGAGAGAGAGACTTACCATCACACGGACCCGTCCATTTCTCTTCTTAAATCTAACATGAAACTTTCCTTTCTTGGAGTTATGCTTGATCAAAGAGAAATTTTCCAAATCACCTCTCTGTCCATTTGCAAGTTGATGTGATGGTTCTAAACTTGCCACTATAGATGACAAATATTCCNCATATTTTCTACCTTGGTGTTCAAAAGGAAGTACAACATTAGCCTTATCAATTCTCTCTTTCTCTGACAACTGAAGACTGAACTGGACCTGTACAAGAAACATTAATTCATCCTCAAATGACAGCTCCAGACTGAACTGGACCTATAAAATTGAAACTTGATAAATTGTGCTCTGAACTCTTGTTTTGCCAGAGCATGAAATTAGAAAATAGGTCAGCA…
Gh_A12G0487	AT2G18410		10769810	10770765	955	2	GAGAGAGAGAGAGACTTACCATCACACGGACCCGTCCATTTCTCTTCTTAAATCTAACATGAAACTTTCCTTTCTTGGAGTTATGCTTGATCAAAGAGAAATTTTCCAAATCACCTCTCTGTCCATTTGCAAGTTGATGTGATGGTTCTAAACTTGCCACTATAGATGACAAATATTCCNCATATTTTCTACCTTGGTGTTCAAAAGGAAGTACAACATTAGCCTTATCAATTCTCTCTTTCTCTGACAACTGAAGACTGAACTGGACCTGTACAAGAAACATTAATTCATCCTCAAATGACAGCTCCAGACTGAACTGGACCTATAAAATTGAAACTTGATAAATTGTGCTCTGAACTCTTGTTTTGCCAGAGCATGAAATTAGAAAATAGGTCAGCA…
Gh_A12G0547	AT5G66190	ferredoxin-NADP(+)-oxidoreductase 1	13557010	13557028	18	2	AGAGGTTCGAGTAGTAAA
Gh_A12G0553	AT5G23570	XS domain-containing protein / XS zinc finger domain-containing protein-related	13680916	13685647	4731	2	AGGGATTTAAATTGCAGTCGCGGTCGCGTTTTTGGTCGCATTGCGTTTATCGCGGTTGCGGACATAACGGATGCTATTGCGGTCATTGCAGGTATCGCGGTCGTGAATTTTACATTACTTATTGTGTATTGCGGGTATAGCGGGTTTCGGCAGTAGCGGTTTCGGACGGTGCCGCTACCGCTATATAACGGCCGCTATTTCGGTAACGGACCGCTATTTAAATCCCTGATCAATACCTTTTAGGCTTAGTTTGGATGGGCGGTGTGTTTAGCTCCGGTGAGATTAAAAACAGTGGTGGCGGTGAGATTAGTTACTGTAGCAGTGAGATTGGATACTGTAGCAGTGAGATTAGAAACAGCGGTGGAGTGTGTGTTTGGATTCAAACGCAGCTGTAGCAGT…
Gh_A12G0553	AT5G23570	XS domain-containing protein / XS zinc finger domain-containing protein-related	13680916	13685647	4731	2	AGGGATTTAAATTGCAGTCGCGGTCGCGTTTTTGGTCGCATTGCGTTTATCGCGGTTGCGGACATAACGGATGCTATTGCGGTCATTGCAGGTATCGCGGTCGTGAATTTTACATTACTTATTGTGTATTGCGGGTATAGCGGGTTTCGGCAGTAGCGGTTTCGGACGGTGCCGCTACCGCTATATAACGGCCGCTATTTCGGTAACGGACCGCTATTTAAATCCCTGATCAATACCTTTTAGGCTTAGTTTGGATGGGCGGTGTGTTTAGCTCCGGTGAGATTAAAAACAGTGGTGGCGGTGAGATTAGTTACTGTAGCAGTGAGATTGGATACTGTAGCAGTGAGATTAGAAACAGCGGTGGAGTGTGTGTTTGGATTCAAACGCAGCTGTAGCAGT…
Gh_A12G0553	AT5G23570	XS domain-containing protein / XS zinc finger domain-containing protein-related	13680916	13685647	4731	2	AGGGATTTAAATTGCAGTCGCGGTCGCGTTTTTGGTCGCATTGCGTTTATCGCGGTTGCGGACATAACGGATGCTATTGCGGTCATTGCAGGTATCGCGGTCGTGAATTTTACATTACTTATTGTGTATTGCGGGTATAGCGGGTTTCGGCAGTAGCGGTTTCGGACGGTGCCGCTACCGCTATATAACGGCCGCTATTTCGGTAACGGACCGCTATTTAAATCCCTGATCAATACCTTTTAGGCTTAGTTTGGATGGGCGGTGTGTTTAGCTCCGGTGAGATTAAAAACAGTGGTGGCGGTGAGATTAGTTACTGTAGCAGTGAGATTGGATACTGTAGCAGTGAGATTAGAAACAGCGGTGGAGTGTGTGTTTGGATTCAAACGCAGCTGTAGCAGT…
Gh_A12G0636	AT3G50440	methyl esterase 10	17777701	17777702	1	2	G
Gh_A12G0639	AT2G23630	SKU5 similar 16	18028404	18028445	41	2	GGGTTCAGTGTTTTGGAAAACAATCTCAACAAAGTCATGGA
Gh_A12G0690	AT2G24960		26685259	26690564	5305	2	TAAGGGTCTGTTTGATTGGCTGTAAAATGTTTTCCGTAAAATGAATTCTGGAAAATATTTTACTTTTCTGTAAAATGACTTACTGGAAAATATTTTCTGGTGTTTGATTGAATCTGTGTAAAATATTTTCTGCTGTTTGACAGATTTCCTGAAAATATTTTCCGGAAAAGTTGTTTTTTACATATATTAATATATATTAATAAATTTTTATATTTTAAATTGTTTTTACATATATTGCAATGATTTATTTATAATAATACTCAATAATAAGCTACAATATTGATCGTTATAAATTGAAAAAATATTATCCACAATGAGTACTAGTAAGAATATTGAATAATTATAAATTGCTTCGAAACCATAATGAGTACTAGAAATAATATTATCCAAATACATAAT…
Gh_A12G0690	AT2G24960		26685259	26690564	5305	2	TAAGGGTCTGTTTGATTGGCTGTAAAATGTTTTCCGTAAAATGAATTCTGGAAAATATTTTACTTTTCTGTAAAATGACTTACTGGAAAATATTTTCTGGTGTTTGATTGAATCTGTGTAAAATATTTTCTGCTGTTTGACAGATTTCCTGAAAATATTTTCCGGAAAAGTTGTTTTTTACATATATTAATATATATTAATAAATTTTTATATTTTAAATTGTTTTTACATATATTGCAATGATTTATTTATAATAATACTCAATAATAAGCTACAATATTGATCGTTATAAATTGAAAAAATATTATCCACAATGAGTACTAGTAAGAATATTGAATAATTATAAATTGCTTCGAAACCATAATGAGTACTAGAAATAATATTATCCAAATACATAAT…
Gh_A12G0690	AT2G24960		26685259	26690564	5305	2	TAAGGGTCTGTTTGATTGGCTGTAAAATGTTTTCCGTAAAATGAATTCTGGAAAATATTTTACTTTTCTGTAAAATGACTTACTGGAAAATATTTTCTGGTGTTTGATTGAATCTGTGTAAAATATTTTCTGCTGTTTGACAGATTTCCTGAAAATATTTTCCGGAAAAGTTGTTTTTTACATATATTAATATATATTAATAAATTTTTATATTTTAAATTGTTTTTACATATATTGCAATGATTTATTTATAATAATACTCAATAATAAGCTACAATATTGATCGTTATAAATTGAAAAAATATTATCCACAATGAGTACTAGTAAGAATATTGAATAATTATAAATTGCTTCGAAACCATAATGAGTACTAGAAATAATATTATCCAAATACATAAT…
Gh_A12G0706	AT1G07930	GTP binding Elongation factor Tu family protein	29598959	29599013	54	6	CTCAGCCTTCAATTTGTCGAGCACCCAGGCATACTTGAATGACCTTTTGTTCAT
Gh_A12G0709	AT5G67530	plant U-box 49	30259617	30259628	11	2	GAAGAGAAAGA
Gh_A12G0735			36556174	36556195	21	8	CGACGCCCATGTGTTAGGGTA
Gh_A12G0777	AT5G10490	MSCS-like 2	43211791	43211792	1	3	A
Gh_A12G0780	AT4G15930	Dynein light chain type 1 family protein	43339919	43339932	13	23	TTCTGCTTATCAT
Gh_A12G0816	ATCG01280	Chloroplast Ycf2;ATPase, AAA type, core	47805307	47805308	1	3	G
Gh_A12G0816	ATCG01280	Chloroplast Ycf2;ATPase, AAA type, core	47805475	47805476	1	5	G
Gh_A12G0993	AT2G46300	Late embryogenesis abundant (LEA) hydroxyproline-rich glycoprotein family	61141233	61141251	18	2	GCAAAAAAAAGACTTACA
Gh_A12G1023	AT1G01220	L-fucokinase/GDP-L-fucose pyrophosphorylase	61846187	61846190	3	2	CCC
Gh_A12G1046	AT5G53070	Ribosomal protein L9/RNase H1	62628338	62631594	3256	2	CCTAACACTATGTTTGGTTGGGTGTATTGGATTAGCCAATACACCCCTAATCCGTGGGCCCCACTTAAGTCCCTCTTAAGCAGGTGTTTGGTTCAATGTATTGCCTAATACACCCCTAATACGTTACGCCCCTAATCCCCGAAATTCTCTGTTTTCTAATCCCTGGCTTCTCCTCAGTTTACATCCGTTTTATTTTTCACGCCCTAATTTGCCCTCTGTTTCCTGGGTCTGTCTCTCTTTATCTCCTTCATTGCTTGCTTCGCCTTCGGCCAGTAGCCCCAATTTCTTGTCGAGCATGCCATAGAGAAAGGCAAGAAGAGGCTTTTAGCTTTTTCAGTCCACTCGAAAAACCCTAAACCCATCTGAGTTTCCCACCTCGCCGTGCGATCCATTTTCCCG…
Gh_A12G1046	AT5G53070	Ribosomal protein L9/RNase H1	62628338	62631594	3256	2	CCTAACACTATGTTTGGTTGGGTGTATTGGATTAGCCAATACACCCCTAATCCGTGGGCCCCACTTAAGTCCCTCTTAAGCAGGTGTTTGGTTCAATGTATTGCCTAATACACCCCTAATACGTTACGCCCCTAATCCCCGAAATTCTCTGTTTTCTAATCCCTGGCTTCTCCTCAGTTTACATCCGTTTTATTTTTCACGCCCTAATTTGCCCTCTGTTTCCTGGGTCTGTCTCTCTTTATCTCCTTCATTGCTTGCTTCGCCTTCGGCCAGTAGCCCCAATTTCTTGTCGAGCATGCCATAGAGAAAGGCAAGAAGAGGCTTTTAGCTTTTTCAGTCCACTCGAAAAACCCTAAACCCATCTGAGTTTCCCACCTCGCCGTGCGATCCATTTTCCCG…
Gh_A12G1046	AT5G53070	Ribosomal protein L9/RNase H1	62628338	62631594	3256	2	CCTAACACTATGTTTGGTTGGGTGTATTGGATTAGCCAATACACCCCTAATCCGTGGGCCCCACTTAAGTCCCTCTTAAGCAGGTGTTTGGTTCAATGTATTGCCTAATACACCCCTAATACGTTACGCCCCTAATCCCCGAAATTCTCTGTTTTCTAATCCCTGGCTTCTCCTCAGTTTACATCCGTTTTATTTTTCACGCCCTAATTTGCCCTCTGTTTCCTGGGTCTGTCTCTCTTTATCTCCTTCATTGCTTGCTTCGCCTTCGGCCAGTAGCCCCAATTTCTTGTCGAGCATGCCATAGAGAAAGGCAAGAAGAGGCTTTTAGCTTTTTCAGTCCACTCGAAAAACCCTAAACCCATCTGAGTTTCCCACCTCGCCGTGCGATCCATTTTCCCG…
Gh_A12G1046	AT5G53070	Ribosomal protein L9/RNase H1	62628338	62631594	3256	2	CCTAACACTATGTTTGGTTGGGTGTATTGGATTAGCCAATACACCCCTAATCCGTGGGCCCCACTTAAGTCCCTCTTAAGCAGGTGTTTGGTTCAATGTATTGCCTAATACACCCCTAATACGTTACGCCCCTAATCCCCGAAATTCTCTGTTTTCTAATCCCTGGCTTCTCCTCAGTTTACATCCGTTTTATTTTTCACGCCCTAATTTGCCCTCTGTTTCCTGGGTCTGTCTCTCTTTATCTCCTTCATTGCTTGCTTCGCCTTCGGCCAGTAGCCCCAATTTCTTGTCGAGCATGCCATAGAGAAAGGCAAGAAGAGGCTTTTAGCTTTTTCAGTCCACTCGAAAAACCCTAAACCCATCTGAGTTTCCCACCTCGCCGTGCGATCCATTTTCCCG…
Gh_A12G1055	AT5G55840	Pentatricopeptide repeat (PPR) superfamily protein	62846150	62846151	3	3	AGG
Gh_A12G1152	AT5G25540	CTC-interacting domain 6	65082615	65086521	3906	3	TTAGGGTGCGTTTGGTTCGCTGTATTGGATTAGAGGTGTATTGGATTAGAGGTGTAATAGCAAATCAACTGTTTGGTTGAATGTAATGGAATAGAGGCGTAATAGTAATCTTGTGTTTGGTTGAATGGAATAGAGGTGTAATAGCATAATGGAAAAAACTAAAATGACTAGAATACCCTTAGCATAAATTTGTTTTGGTAAATGATTATTGTTATTGTTATTTAAATTTTAATAAGATTATTATTATCAATAATAAATAATTTAATCATATTTAAACATAATTATTATTAAATATATTTTAATTAAAATATATAATTTAATAAAATTCTTAATAATTAGCAGAAATTTGTTTTGGTAAATTATTATTGTTATTGTTATTTAAATTTTAATAAGATTATT…
Gh_A12G1152	AT5G25540	CTC-interacting domain 6	65082615	65086521	3906	3	TTAGGGTGCGTTTGGTTCGCTGTATTGGATTAGAGGTGTATTGGATTAGAGGTGTAATAGCAAATCAACTGTTTGGTTGAATGTAATGGAATAGAGGCGTAATAGTAATCTTGTGTTTGGTTGAATGGAATAGAGGTGTAATAGCATAATGGAAAAAACTAAAATGACTAGAATACCCTTAGCATAAATTTGTTTTGGTAAATGATTATTGTTATTGTTATTTAAATTTTAATAAGATTATTATTATCAATAATAAATAATTTAATCATATTTAAACATAATTATTATTAAATATATTTTAATTAAAATATATAATTTAATAAAATTCTTAATAATTAGCAGAAATTTGTTTTGGTAAATTATTATTGTTATTGTTATTTAAATTTTAATAAGATTATT…
Gh_A12G1176	AT4G02320	Plant invertase/pectin methylesterase inhibitor superfamily	65458561	65462675	4114	2	CNCTAGTCTTGCTTGAGTAGTAAGGCTCGAGGCTTGGTGAAGAAGCAAACTCGGAAGCAGNNNNNNNNNNNNNNNNNNNNNNNNNNNNNNNNNNNNNNNNNNNNNNNNNNNNNNNNNNNNNNNNNNNNNNNNNNNNNNNNNNNNNNNNNNNNNNNNNNNNNNNNNNNNNNNNNNNNNNNNNNNNNNNNNNNNNNNNNNNCTAACATACCTAACACCACTAAAATGCCTAGTAACTTGGTAAACTTGATTGAAAAACAAAAAGNGTGAAATCCTGTTGTAAACCCAAACTGCTTACTAGACCTTTCATCCACAATGCTTCTTTCACTGCTTCTGCTAACGCCATATATTCCGCCTCAGTCGTAGATAAGGCTACGGTAGACTGTAACACAGCTTTCCAAC…
Gh_A12G1179			65502060	65508664	6604	6	ACCTGTTGCGGAGCGAGGGGAAAGGGTTGAAAACCCTAGCTGATAATTTTAGGCTTTTGGGCCTCTGTTTTTTGGGTCTAGTTTAGGTCTGGGCCTCGGGTGTATTTGGGTTAAGGTTGTAAGTGGGTCCACTGGGTAGCTTTAGGCCTACTAGGTGGTATCCGGGTAAATGGGTCTAAGATGTTTGATTTTGGGCCCACTGTTTGGGCTTTGTAACATGGAGTGTTTATTTTTTAATGGACTTTTAAAATAAATAAACATTTATTTTTTTGTTTCTGTTTTAGTTAAGGGCCTGGTCAAATTTGGGCTATTACAGCTGCCCCTCTTTGCTTATTGCTGTATAACGGGAATTGAGCAAAGATTCAAAAAGACCAAATTTGACCAGTCCTATCAAATCAT…
Gh_A12G1204	AT5G08535	D111/G-patch domain-containing protein	66019961	66019962	1	2	A
Gh_A12G1284	AT5G44180	Homeodomain-like transcriptional regulator	68064967	68064968	6	3	AATATT
Gh_A12G1302	AT3G27010	TEOSINTE BRANCHED 1, cycloidea, PCF (TCP)-domain family protein 20	69065416	69066733	1317	2	GCCCTTNTGGAAATCCCCCTCATCTCTATTGCTTTAAGATACCAATCTACTTCGCTTAGACATGAAATATAGAGCAAACAAGTGATATTTGCCCGACAAAATTGTACTAAACAATAATAAACACACCTCAAAGTTCAGTTTAACAAACACCAAACTAAATCCATCAATGTTTAACAAGCAGCAGAAGTAAATCCAATTTCCTGGCCATTGTTATTCTCTTCACAACTCATCTGCAAAATGACAAGGCACGCAGATGGAATTATGTTGATGTTTTAGAAGAAGAAGGTGAAGAAGAATTTGCCATGCCAAATACGAAATTGACTCAGTAGAATGAAAACCTACCCCAGCAAATTGAACTGTTCAGAAATCATTTTACCTTTAGTTTCTGGTCAAGGAACG…
Gh_A12G1302	AT3G27010	TEOSINTE BRANCHED 1, cycloidea, PCF (TCP)-domain family protein 20	69066733	69066734	18	2	GCCCTTGCCCTTGCCCTT
Gh_A12G1314	AT3G48000	aldehyde dehydrogenase 2B4	69558167	69560602	2435	3	CGACCATGACAGCGGCTTCCCGAATTTCTTCCTTCCTTTCTCGTTCTCTCCTCTCTAAAGGTATTCTTTTTTATTCGAATTCATCACTTGTTTCAAATGGAAACAACTTCATATATCATTTACTGGATACTAGTATTTATAGCCGTAGTTGTTGAAATTATGAAATGTTGATAACAGGGAGGATCTGTGGAGTGGGCAGATCAGTGGCTTGTAGCTACACCACCGCTGCTGCTTTAGAGAAACCATTCACTCCTTCTATCAAGGTCAACTACACCAAGCTTTTAATTAATGGCAACTTTGTTGATTCTGCTTCAGGTCTGCTTTCCTTCTTTTACCATTTTACATTCTTGTTTGTTTTTATACCCTTGGTGAAATAAATCAATACTAGGAGGAACTACT…
Gh_A12G1314	AT3G48000	aldehyde dehydrogenase 2B4	69558167	69560602	2435	3	CGACCATGACAGCGGCTTCCCGAATTTCTTCCTTCCTTTCTCGTTCTCTCCTCTCTAAAGGTATTCTTTTTTATTCGAATTCATCACTTGTTTCAAATGGAAACAACTTCATATATCATTTACTGGATACTAGTATTTATAGCCGTAGTTGTTGAAATTATGAAATGTTGATAACAGGGAGGATCTGTGGAGTGGGCAGATCAGTGGCTTGTAGCTACACCACCGCTGCTGCTTTAGAGAAACCATTCACTCCTTCTATCAAGGTCAACTACACCAAGCTTTTAATTAATGGCAACTTTGTTGATTCTGCTTCAGGTCTGCTTTCCTTCTTTTACCATTTTACATTCTTGTTTGTTTTTATACCCTTGGTGAAATAAATCAATACTAGGAGGAACTACT…
Gh_A12G1314	AT3G48000	aldehyde dehydrogenase 2B4	69558167	69560602	2435	3	CGACCATGACAGCGGCTTCCCGAATTTCTTCCTTCCTTTCTCGTTCTCTCCTCTCTAAAGGTATTCTTTTTTATTCGAATTCATCACTTGTTTCAAATGGAAACAACTTCATATATCATTTACTGGATACTAGTATTTATAGCCGTAGTTGTTGAAATTATGAAATGTTGATAACAGGGAGGATCTGTGGAGTGGGCAGATCAGTGGCTTGTAGCTACACCACCGCTGCTGCTTTAGAGAAACCATTCACTCCTTCTATCAAGGTCAACTACACCAAGCTTTTAATTAATGGCAACTTTGTTGATTCTGCTTCAGGTCTGCTTTCCTTCTTTTACCATTTTACATTCTTGTTTGTTTTTATACCCTTGGTGAAATAAATCAATACTAGGAGGAACTACT…
Gh_A12G1314	AT3G48000	aldehyde dehydrogenase 2B4	69558167	69560602	2435	3	CGACCATGACAGCGGCTTCCCGAATTTCTTCCTTCCTTTCTCGTTCTCTCCTCTCTAAAGGTATTCTTTTTTATTCGAATTCATCACTTGTTTCAAATGGAAACAACTTCATATATCATTTACTGGATACTAGTATTTATAGCCGTAGTTGTTGAAATTATGAAATGTTGATAACAGGGAGGATCTGTGGAGTGGGCAGATCAGTGGCTTGTAGCTACACCACCGCTGCTGCTTTAGAGAAACCATTCACTCCTTCTATCAAGGTCAACTACACCAAGCTTTTAATTAATGGCAACTTTGTTGATTCTGCTTCAGGTCTGCTTTCCTTCTTTTACCATTTTACATTCTTGTTTGTTTTTATACCCTTGGTGAAATAAATCAATACTAGGAGGAACTACT…
Gh_A12G1314	AT3G48000	aldehyde dehydrogenase 2B4	69558167	69560602	2435	3	CGACCATGACAGCGGCTTCCCGAATTTCTTCCTTCCTTTCTCGTTCTCTCCTCTCTAAAGGTATTCTTTTTTATTCGAATTCATCACTTGTTTCAAATGGAAACAACTTCATATATCATTTACTGGATACTAGTATTTATAGCCGTAGTTGTTGAAATTATGAAATGTTGATAACAGGGAGGATCTGTGGAGTGGGCAGATCAGTGGCTTGTAGCTACACCACCGCTGCTGCTTTAGAGAAACCATTCACTCCTTCTATCAAGGTCAACTACACCAAGCTTTTAATTAATGGCAACTTTGTTGATTCTGCTTCAGGTCTGCTTTCCTTCTTTTACCATTTTACATTCTTGTTTGTTTTTATACCCTTGGTGAAATAAATCAATACTAGGAGGAACTACT…
Gh_A12G1314	AT3G48000	aldehyde dehydrogenase 2B4	69558167	69560602	2435	3	CGACCATGACAGCGGCTTCCCGAATTTCTTCCTTCCTTTCTCGTTCTCTCCTCTCTAAAGGTATTCTTTTTTATTCGAATTCATCACTTGTTTCAAATGGAAACAACTTCATATATCATTTACTGGATACTAGTATTTATAGCCGTAGTTGTTGAAATTATGAAATGTTGATAACAGGGAGGATCTGTGGAGTGGGCAGATCAGTGGCTTGTAGCTACACCACCGCTGCTGCTTTAGAGAAACCATTCACTCCTTCTATCAAGGTCAACTACACCAAGCTTTTAATTAATGGCAACTTTGTTGATTCTGCTTCAGGTCTGCTTTCCTTCTTTTACCATTTTACATTCTTGTTTGTTTTTATACCCTTGGTGAAATAAATCAATACTAGGAGGAACTACT…
Gh_A12G1315	AT1G70330	equilibrative nucleotide transporter 1	69583223	69583224	1	5	C
Gh_A12G1351	AT1G24510	TCP-1/cpn60 chaperonin family protein	70739287	70739294	7	2	GCAGTTC
Gh_A12G1369	AT4G40042	Microsomal signal peptidase 12 kDa subunit (SPC12)	71305510	71305519	9	3	GCATTATCT
Gh_A12G1478	AT1G13750	Purple acid phosphatases superfamily protein	74102668	74102669	1	4	T
Gh_A12G1538	AT1G25480	Aluminium activated malate transporter family protein	75273269	75273279	10	6	TCGTACGTTT
Gh_A12G1665	AT5G08100	N-terminal nucleophile aminohydrolases (Ntn hydrolases) superfamily protein	78293941	78293944	3	2	CAA
Gh_A12G1680	AT4G20240	cytochrome P450, family 71, subfamily A, polypeptide 27	78494749	78494832	83	4	CATAAGAATCAAAAGCCTTCTAGCCAACAACCCAAACTTGCTTTTCCCATCTTTGTCTTATAATTTTCGACCCAGAGAATTTC
Gh_A12G1687	AT3G57520	seed imbibition 2	78609876	78609887	11	3	AACAAACAATC
Gh_A12G1708	AT4G02480	AAA-type ATPase family protein	78841008	78841009	12	2	AGACAATTCCTC
Gh_A12G1708	AT4G02480	AAA-type ATPase family protein	78842210	78842231	21	4	TAGTTGTCCCTTGGAAAAGAG
Gh_A12G1850	AT5G20710	beta-galactosidase 7	81118394	81118395	1	7	T
Gh_A12G1883	AT1G32320	MAP kinase kinase 10	81427996	81427997	1	3	T
Gh_A12G1890	AT3G03550	RING/U-box superfamily protein	81528469	81528470	3	2	TCT
Gh_A12G1912	AT2G35390	Phosphoribosyltransferase family protein	81726399	81726401	2	3	CC
Gh_A12G2017	AT4G12230	alpha/beta-Hydrolases superfamily protein	83116811	83116847	36	2	CAAGTCCCTCTTCACAAGATACCTGTAAGGTTCTTT
Gh_A12G2111	AT3G05170	Phosphoglycerate mutase family protein	83959122	83959124	2	2	CT
Gh_A12G2298	AT1G01490	Heavy metal transport/detoxification superfamily protein	85629978	85629979	2	2	AT
Gh_A12G2368	AT5G51950	Glucose-methanol-choline (GMC) oxidoreductase family protein	86175180	86175186	6	4	CTTGAA
Gh_A12G2371	AT5G62170		86218749	86218764	15	3	AGTGGGGACGAAGTT
Gh_A12G2377	AT5G51790	basic helix-loop-helix (bHLH) DNA-binding superfamily protein	86253492	86253493	2	5	AT
Gh_A12G2399	AT4G12300	cytochrome P450, family 706, subfamily A, polypeptide 4	86451626	86451628	2	2	TA
Gh_A12G2469	AT1G48410	Stabilizer of iron transporter SufD / Polynucleotidyl transferase	87167630	87167709	79	2	GGTATAAATTTTCTGGTCTGAAATTTGTTTCTTTAAAAAAGATTCATGCTGATCTCTGAATCATTCTATTTCCCTTGCA
Gh_A13G0006			65314	65316	2	2	GC
Gh_A13G0009	AT5G22540	Plant protein of unknown function (DUF247)	115429	115434	5	3	CCAAG
Gh_A13G0012			127579	127681	102	2	CCCTGCATCAATTGCACCGTCAACAACAGCAATAGCCTCAATAGCCTCCTCATTCTCTTTGTTCTTCTTCTTCTTCTTCTTCTTCTTTTCAATTTCATCACT
Gh_A13G0012			128883	128892	9	3	TCTTCTTCT
Gh_A13G0041	AT2G40475		405185	406500	1315	2	TTAACCCACCTACATAATTGGACTATTAATTAATTTTAATTTAAAATTAATTTCCAAAATCAAGCCAACTTTATTGAAATAGAATCCATATAATTTTATTATTTATGTTATTTTTATCTGATTTTGAATTTTCTAGGGTAAAATTAACACTTAATTTAAATATATATTTACTCAATTAAAAAAATCTAAAGTGATTAACTTAAATTGCTAATATAAGAGGATGTGGGTTCAAATATGTTAAACGCATTCATTTCATGCTAAGGTGCGAAGAATATACAATAAAGAGTTGAATATGAACCTGTATATAATGATGCTTTTTAGATTGTCCTAATATAAGTTATTTATAATCATAAATACTTTTGATTGATACCATTTTCTCTGATCCTTTCCAATTTCCGT…
Gh_A13G0049	AT3G56360		530539	530540	6	2	TTAGCT
Gh_A13G0055	AT4G02180	DC1 domain-containing protein	565994	566048	54	4	TTTTGTCAAGAAGATTCATTACTATCCTGAATGTGTTGAATGTGGTATGCCTTG
Gh_A13G0055	AT4G02180	DC1 domain-containing protein	566111	566112	1	2	A
Gh_A13G0098	AT5G63610	cyclin-dependent kinase E;1	1180564	1180565	3	3	AAA
Gh_A13G0121	AT2G41430	dehydration-induced protein (ERD15)	1394765	1394766	12	2	CGACGACGTTTC
Gh_A13G0121	AT2G41430	dehydration-induced protein (ERD15)	1394785	1394786	12	5	TTTCCGACGACG
Gh_A13G0136	AT3G55990	Plant protein of unknown function (DUF828)	1558527	1558530	3	2	TTC
Gh_A13G0137	AT3G11150	2-oxoglutarate (2OG) and Fe(II)-dependent oxygenase superfamily protein	1566163	1569803	3640	3	GCCTATGTTGCGGAAGCGACGATAATATTAATAACAATATTATCAGAAATATTTAGATAATTATTATGCCAACAATTATACTAAGAAAATTCCCAGTTAAATTGGAGGGGTCACAATGGTCCCGCTTAAAACCCAACAACTAGACAGAACTCACTTAGATATTTATAGCAATAATAACTAAATAAATATAACCAACATAAAGCTATTAAATAAAAGCAAACAAATAAGAAATAAAATACCAGAGTTTTAACGAGGTTCGGCCAATTTAGCTTACGTCCTCGGACACTACCAAATTAATATTTCCTCTAGAAATATTACAAAGGAGAAGATTTTGGGATGATACAACCAAAGGGGGAGGGGTTCTATATATAACAAACCAAACCCCCTCCCTTTCTATCT…
Gh_A13G0137	AT3G11150	2-oxoglutarate (2OG) and Fe(II)-dependent oxygenase superfamily protein	1566163	1569803	3640	3	GCCTATGTTGCGGAAGCGACGATAATATTAATAACAATATTATCAGAAATATTTAGATAATTATTATGCCAACAATTATACTAAGAAAATTCCCAGTTAAATTGGAGGGGTCACAATGGTCCCGCTTAAAACCCAACAACTAGACAGAACTCACTTAGATATTTATAGCAATAATAACTAAATAAATATAACCAACATAAAGCTATTAAATAAAAGCAAACAAATAAGAAATAAAATACCAGAGTTTTAACGAGGTTCGGCCAATTTAGCTTACGTCCTCGGACACTACCAAATTAATATTTCCTCTAGAAATATTACAAAGGAGAAGATTTTGGGATGATACAACCAAAGGGGGAGGGGTTCTATATATAACAAACCAAACCCCCTCCCTTTCTATCT…
Gh_A13G0137	AT3G11150	2-oxoglutarate (2OG) and Fe(II)-dependent oxygenase superfamily protein	1570349	1570350	6	2	CCGAAC
Gh_A13G0137	AT3G11150	2-oxoglutarate (2OG) and Fe(II)-dependent oxygenase superfamily protein	1570360	1570361	6	5	CCCGAA
Gh_A13G0175	AT5G49690	UDP-Glycosyltransferase superfamily protein	1915957	1915958	1	2	T
Gh_A13G0251	AT1G14780	MAC/Perforin domain-containing protein	3077560	3077561	3	3	AAG
Gh_A13G0280	AT4G34680	GATA transcription factor 3	3416612	3416613	1	3	T
Gh_A13G0305	AT1G71180	6-phosphogluconate dehydrogenase family protein	3812104	3812105	1	2	C
Gh_A13G0324	AT3G11800		4029784	4029785	1	2	C
Gh_A13G0398	AT3G19640	magnesium transporter 4	5481600	5481624	24	5	AGCAGATTTTGACCTAACCTTCTG
Gh_A13G0531	AT1G50360	P-loop containing nucleoside triphosphate hydrolases superfamily protein	12266389	12266390	1	4	G
Gh_A13G0545	AT1G06690	NAD(P)-linked oxidoreductase superfamily protein	12673503	12677192	3689	2	ACACTATGTTTGGTTGGGTGTATTGGCTATGCCAATACACCCCTAATCGGTGGGCCCCACCTAATACATCTTTATTCCATCGTTTGGTTGAATGTGTTTCTAATACGCGTAATACAATACAGATCTAATCGGTGAAAACCACCGATTTGTAATACAGCCCTTCTGCTCAGATTAGGTGCTGCATCGTTTACCCTCCCTGTTTTACCCTCCCAATTGGCTTCCCCATTCCGTCGCCTCTTCCTTCGTTCTACCTTCGTTCTACCTTCGCCTCCCGATTGGCTTCCCCATTCCTTCGCCTCTTCCTCTGTCTCTCAACCTTTTCTTTTCTTTTTCTTTACAACCAGTCACTCTTTCGATTTGCCAACCAGTCGACCTTTTTCTTTTCTTTTTCTCTGTGTC…
Gh_A13G0545	AT1G06690	NAD(P)-linked oxidoreductase superfamily protein	12673503	12677192	3689	2	ACACTATGTTTGGTTGGGTGTATTGGCTATGCCAATACACCCCTAATCGGTGGGCCCCACCTAATACATCTTTATTCCATCGTTTGGTTGAATGTGTTTCTAATACGCGTAATACAATACAGATCTAATCGGTGAAAACCACCGATTTGTAATACAGCCCTTCTGCTCAGATTAGGTGCTGCATCGTTTACCCTCCCTGTTTTACCCTCCCAATTGGCTTCCCCATTCCGTCGCCTCTTCCTTCGTTCTACCTTCGTTCTACCTTCGCCTCCCGATTGGCTTCCCCATTCCTTCGCCTCTTCCTCTGTCTCTCAACCTTTTCTTTTCTTTTTCTTTACAACCAGTCACTCTTTCGATTTGCCAACCAGTCGACCTTTTTCTTTTCTTTTTCTCTGTGTC…
Gh_A13G0545	AT1G06690	NAD(P)-linked oxidoreductase superfamily protein	12673503	12677192	3689	2	ACACTATGTTTGGTTGGGTGTATTGGCTATGCCAATACACCCCTAATCGGTGGGCCCCACCTAATACATCTTTATTCCATCGTTTGGTTGAATGTGTTTCTAATACGCGTAATACAATACAGATCTAATCGGTGAAAACCACCGATTTGTAATACAGCCCTTCTGCTCAGATTAGGTGCTGCATCGTTTACCCTCCCTGTTTTACCCTCCCAATTGGCTTCCCCATTCCGTCGCCTCTTCCTTCGTTCTACCTTCGTTCTACCTTCGCCTCCCGATTGGCTTCCCCATTCCTTCGCCTCTTCCTCTGTCTCTCAACCTTTTCTTTTCTTTTTCTTTACAACCAGTCACTCTTTCGATTTGCCAACCAGTCGACCTTTTTCTTTTCTTTTTCTCTGTGTC…
Gh_A13G0545	AT1G06690	NAD(P)-linked oxidoreductase superfamily protein	12673503	12677192	3689	2	ACACTATGTTTGGTTGGGTGTATTGGCTATGCCAATACACCCCTAATCGGTGGGCCCCACCTAATACATCTTTATTCCATCGTTTGGTTGAATGTGTTTCTAATACGCGTAATACAATACAGATCTAATCGGTGAAAACCACCGATTTGTAATACAGCCCTTCTGCTCAGATTAGGTGCTGCATCGTTTACCCTCCCTGTTTTACCCTCCCAATTGGCTTCCCCATTCCGTCGCCTCTTCCTTCGTTCTACCTTCGTTCTACCTTCGCCTCCCGATTGGCTTCCCCATTCCTTCGCCTCTTCCTCTGTCTCTCAACCTTTTCTTTTCTTTTTCTTTACAACCAGTCACTCTTTCGATTTGCCAACCAGTCGACCTTTTTCTTTTCTTTTTCTCTGTGTC…
Gh_A13G0603	AT4G33510	3-deoxy-d-arabino-heptulosonate 7-phosphate synthase	14411437	14411438	1	2	G
Gh_A13G0603	AT4G33510	3-deoxy-d-arabino-heptulosonate 7-phosphate synthase	14411441	14411442	1	3	G
Gh_A13G0608	AT2G36690	2-oxoglutarate (2OG) and Fe(II)-dependent oxygenase superfamily protein	14670741	14670742	1	2	A
Gh_A13G0609			14673167	14673170	3	3	CTT
Gh_A13G0731	AT1G13750	Purple acid phosphatases superfamily protein	25175281	25175291	10	2	AGGTGATAGC
Gh_A13G0821			39299572	39299573	9	2	CCCCAGGTG
Gh_A13G0824	AT5G56350	Pyruvate kinase family protein	39376240	39376242	2	3	TA
Gh_A13G0834	AT1G04080	Tetratricopeptide repeat (TPR)-like superfamily protein	40456861	40456898	37	3	AGTAAGCGCCAGAACCAGCAGAATTATAAGCTGCTGA
Gh_A13G0902	AT3G05540	Methionine sulfoxide reductase (MSS4-like) family protein	47160311	47168103	7792	5	GCAAAGCTACACTGAATTTCCGAGAAGATAATCCATGTTAAATAATATAAAGATTGATGACATCTCAGAGAAAGTCCAGAAGAGTAATATTACACATTCACACTAGAAACAGTCTTAATAAAGATAGTGTAACTTGCACATTTTCCATTCAGAACTTCAATCAACAGAATTAGAAAATAGCATCATACGAATCTTATCATCAAGTCTTCTATCACCTATAATGGCTTGGAAAACCAAAGAAAAATGAAGCAATATCACTCATGAGTCAATCAGGCTTGCAATAATTTCCATCTATTACCATGTTTAGCCAACCTTTCCATATAATGATTATAACATCCGAACATGAACAATTACATATATCTCTGAGAGTAACAATGCATATAGAATACCCATATAAAA…
Gh_A13G0902	AT3G05540	Methionine sulfoxide reductase (MSS4-like) family protein	47160311	47168103	7792	5	GCAAAGCTACACTGAATTTCCGAGAAGATAATCCATGTTAAATAATATAAAGATTGATGACATCTCAGAGAAAGTCCAGAAGAGTAATATTACACATTCACACTAGAAACAGTCTTAATAAAGATAGTGTAACTTGCACATTTTCCATTCAGAACTTCAATCAACAGAATTAGAAAATAGCATCATACGAATCTTATCATCAAGTCTTCTATCACCTATAATGGCTTGGAAAACCAAAGAAAAATGAAGCAATATCACTCATGAGTCAATCAGGCTTGCAATAATTTCCATCTATTACCATGTTTAGCCAACCTTTCCATATAATGATTATAACATCCGAACATGAACAATTACATATATCTCTGAGAGTAACAATGCATATAGAATACCCATATAAAA…
Gh_A13G0944	AT3G52300	ATP synthase D chain, mitochondrial	50540516	50544427	3911	2	TAAGGGTGCGTTTGGTTCGCTGTATTGGATTAGAGGTGTATTGGATTAGAAGTGTATTGGATTAGAGGTGTATTGGATTAGAGGTGTAATAGCAAATCAACTGTTTGGTTGAATGTAATGGAATAGAGGCGTAATAGTAATCTTGTGTTTGGTTGAATGGAATAGAGGTGTAATAGCATAGTGGAAAAAACTAAAATGACTAGAATACCCTTAGCATAAATTTGTTTTGGTAAATGATTATTGTTATTGTTATTTAAATTNNNNNNNNNNNNNNNNNNNNNNNNNNNNNNNNNNNNNNNNNNNNNNNNNNNNNNNNNNNNNNNNNNNNNNNNNNNNNNNNNNNNNNNNNNNNNNNNNNNNNNNNNNNNNNNNNNNNNNNNNNNNNNNNNNNNNNNNNNN…
Gh_A13G0944	AT3G52300	ATP synthase D chain, mitochondrial	50540516	50544427	3911	2	TAAGGGTGCGTTTGGTTCGCTGTATTGGATTAGAGGTGTATTGGATTAGAAGTGTATTGGATTAGAGGTGTATTGGATTAGAGGTGTAATAGCAAATCAACTGTTTGGTTGAATGTAATGGAATAGAGGCGTAATAGTAATCTTGTGTTTGGTTGAATGGAATAGAGGTGTAATAGCATAGTGGAAAAAACTAAAATGACTAGAATACCCTTAGCATAAATTTGTTTTGGTAAATGATTATTGTTATTGTTATTTAAATTNNNNNNNNNNNNNNNNNNNNNNNNNNNNNNNNNNNNNNNNNNNNNNNNNNNNNNNNNNNNNNNNNNNNNNNNNNNNNNNNNNNNNNNNNNNNNNNNNNNNNNNNNNNNNNNNNNNNNNNNNNNNNNNNNNNNNNNNNNN…
Gh_A13G0944	AT3G52300	ATP synthase D chain, mitochondrial	50540516	50544427	3911	2	TAAGGGTGCGTTTGGTTCGCTGTATTGGATTAGAGGTGTATTGGATTAGAAGTGTATTGGATTAGAGGTGTATTGGATTAGAGGTGTAATAGCAAATCAACTGTTTGGTTGAATGTAATGGAATAGAGGCGTAATAGTAATCTTGTGTTTGGTTGAATGGAATAGAGGTGTAATAGCATAGTGGAAAAAACTAAAATGACTAGAATACCCTTAGCATAAATTTGTTTTGGTAAATGATTATTGTTATTGTTATTTAAATTNNNNNNNNNNNNNNNNNNNNNNNNNNNNNNNNNNNNNNNNNNNNNNNNNNNNNNNNNNNNNNNNNNNNNNNNNNNNNNNNNNNNNNNNNNNNNNNNNNNNNNNNNNNNNNNNNNNNNNNNNNNNNNNNNNNNNNNNNNN…
Gh_A13G0944	AT3G52300	ATP synthase D chain, mitochondrial	50540516	50544427	3911	2	TAAGGGTGCGTTTGGTTCGCTGTATTGGATTAGAGGTGTATTGGATTAGAAGTGTATTGGATTAGAGGTGTATTGGATTAGAGGTGTAATAGCAAATCAACTGTTTGGTTGAATGTAATGGAATAGAGGCGTAATAGTAATCTTGTGTTTGGTTGAATGGAATAGAGGTGTAATAGCATAGTGGAAAAAACTAAAATGACTAGAATACCCTTAGCATAAATTTGTTTTGGTAAATGATTATTGTTATTGTTATTTAAATTNNNNNNNNNNNNNNNNNNNNNNNNNNNNNNNNNNNNNNNNNNNNNNNNNNNNNNNNNNNNNNNNNNNNNNNNNNNNNNNNNNNNNNNNNNNNNNNNNNNNNNNNNNNNNNNNNNNNNNNNNNNNNNNNNNNNNNNNNNN…
Gh_A13G0975			53298564	53298565	21	7	ACACGGGCGTGGGGCTTGCAC
Gh_A13G0983	AT1G05070	Protein of unknown function (DUF1068)	54790259	54790263	4	2	AAGT
Gh_A13G0999	AT5G53070	Ribosomal protein L9/RNase H1	55412205	55415786	3581	13	TAACACTGTGTTTGGTTCGCCGTATTACCCAATCCATTACGCCCCGATTACGTGCGTATTACATTACGCCCCTATTCCGGCGTTTGGTTCGCTGTAATAGGTATTACGCGCGTAATCGGTTACGCCCCTAATCCCCAAATTCCTGTGTTTTCCAATCCCTTCCCTTTTCGCTGTATTAGCTATTACTTCCGGCCTCCCTCCCCATCTCCCTGTTTTACCCTCCCTCCCTACCCGACCCTCTCCTCTTCCGTCCTAATCATTTTCTCCTCCCATTTCCCACTTCTTCCGTTGATTATTCTGTCGTGAAATTTTAGGCAAAAGGTCTTCCGTGCATGAACCTCTTCCCTCACCGTTAAATTCCTTTTATATTTTAGAGCCCCCCACAAAGTTAGGAAATTA…
Gh_A13G0999	AT5G53070	Ribosomal protein L9/RNase H1	55412205	55415786	3581	13	TAACACTGTGTTTGGTTCGCCGTATTACCCAATCCATTACGCCCCGATTACGTGCGTATTACATTACGCCCCTATTCCGGCGTTTGGTTCGCTGTAATAGGTATTACGCGCGTAATCGGTTACGCCCCTAATCCCCAAATTCCTGTGTTTTCCAATCCCTTCCCTTTTCGCTGTATTAGCTATTACTTCCGGCCTCCCTCCCCATCTCCCTGTTTTACCCTCCCTCCCTACCCGACCCTCTCCTCTTCCGTCCTAATCATTTTCTCCTCCCATTTCCCACTTCTTCCGTTGATTATTCTGTCGTGAAATTTTAGGCAAAAGGTCTTCCGTGCATGAACCTCTTCCCTCACCGTTAAATTCCTTTTATATTTTAGAGCCCCCCACAAAGTTAGGAAATTA…
Gh_A13G0999	AT5G53070	Ribosomal protein L9/RNase H1	55412205	55415786	3581	13	TAACACTGTGTTTGGTTCGCCGTATTACCCAATCCATTACGCCCCGATTACGTGCGTATTACATTACGCCCCTATTCCGGCGTTTGGTTCGCTGTAATAGGTATTACGCGCGTAATCGGTTACGCCCCTAATCCCCAAATTCCTGTGTTTTCCAATCCCTTCCCTTTTCGCTGTATTAGCTATTACTTCCGGCCTCCCTCCCCATCTCCCTGTTTTACCCTCCCTCCCTACCCGACCCTCTCCTCTTCCGTCCTAATCATTTTCTCCTCCCATTTCCCACTTCTTCCGTTGATTATTCTGTCGTGAAATTTTAGGCAAAAGGTCTTCCGTGCATGAACCTCTTCCCTCACCGTTAAATTCCTTTTATATTTTAGAGCCCCCCACAAAGTTAGGAAATTA…
Gh_A13G0999	AT5G53070	Ribosomal protein L9/RNase H1	55412205	55415786	3581	13	TAACACTGTGTTTGGTTCGCCGTATTACCCAATCCATTACGCCCCGATTACGTGCGTATTACATTACGCCCCTATTCCGGCGTTTGGTTCGCTGTAATAGGTATTACGCGCGTAATCGGTTACGCCCCTAATCCCCAAATTCCTGTGTTTTCCAATCCCTTCCCTTTTCGCTGTATTAGCTATTACTTCCGGCCTCCCTCCCCATCTCCCTGTTTTACCCTCCCTCCCTACCCGACCCTCTCCTCTTCCGTCCTAATCATTTTCTCCTCCCATTTCCCACTTCTTCCGTTGATTATTCTGTCGTGAAATTTTAGGCAAAAGGTCTTCCGTGCATGAACCTCTTCCCTCACCGTTAAATTCCTTTTATATTTTAGAGCCCCCCACAAAGTTAGGAAATTA…
Gh_A13G1042			58893270	58899654	6384	11	ATTTGTTTCATGTACCATTTTAGCCCTCAAATCATTGAGATTTCTCTTTGCCTCCAGAATTTCTTTCTGTAGCCCATCTTTATCGCCGGCCATTGATTTACAGTGATTTACCATCTCCTCCTTTTCCTTGATTAGATTCTGCCATTCAGCCTTCTTCTGCGTCAGTTCTTCCATAGTTTCCTCAAGTATCTTCTCCATTTCTGAAACTTTCAATCTCAAGTTATCATCTTTGTTATCATCTTCATAGTGTGACATAGCAAGCATAGAATTCATGGGTATGTTCATTGCCAATGGGGTTGCTCGTACTCCTCTAATAGGGTATCAATTCTCACTTTTTATTTTATAAAAAAATAAAAATGTGATTAATTTTATCATTGTTTGAAGGTGGAATAGCCGGAA…
Gh_A13G1064	AT1G79340	metacaspase 4	60371805	60371806	18	2	CATAGTCTTCATTCACTC
Gh_A13G1089	AT3G13310	Chaperone DnaJ-domain superfamily protein	61151736	61151754	18	3	GAGTCAGGACTCGGATTT
Gh_A13G1135	AT3G13080	multidrug resistance-associated protein 3	63202884	63202885	1	2	G
Gh_A13G1222			65543234	65543235	1	4	A
Gh_A13G1277	AT2G45300	RNA 3\'-terminal phosphate cyclase/enolpyruvate transferase, alpha/beta	67177345	67177346	2	2	AC
Gh_A13G1329	AT1G17180	glutathione S-transferase TAU 25	68679877	68679879	2	5	AT
Gh_A13G1384	AT3G50120	Plant protein of unknown function (DUF247)	70353866	70353867	12	3	TGGCTCAGATGC
Gh_A13G1384	AT3G50120	Plant protein of unknown function (DUF247)	70353870	70353871	12	2	TCAGATGCTGGC
Gh_A13G1413	AT1G08620	Transcription factor jumonji (jmj) family protein / zinc finger (C5HC2 type) family protein	71318892	71318893	8	4	TCGATAGC
Gh_A13G1414			71339677	71339678	2	3	CG
Gh_A13G1456			72320026	72320027	9	3	AGAAAAAGA
Gh_A13G1470	AT2G30620	winged-helix DNA-binding transcription factor family protein	72812079	72812168	89	2	AGGTAAATCTCTCTCTCTCTAAAAACCTTTAGTTTCTTTCTCTTAAGATAATTTATTTGATTTTAATTCATTTTTTGAATGATTTTTGC
Gh_A13G1501	AT3G04940	cysteine synthase D1	73437103	73442099	4996	3	TCTTGGGAAAGTGTTGCCTGCAAATTAACACCTTTGGTCATTGTTTTATCTATGTGCAGGATTGCATACAGTATGATTAAAGATGCAGAAGATAAGGGCTTGATTACACCAGGGAAGGTATGGTACCATATTTCGGATTAATGCATATAAAGTGATTGTTTGATAACCTAACCAGGAAGAAATATAGATCCTATGATCTAATATAGTATGGTCTATTTTTCTGTTTTGCTTGGTATGGTACCTTATTCGGTTTAGCTTTCGGGTTAATGCGTATGAAGTGATGATAACCTAACCGGGAAGGAAGTATAGATCTGAGAACACTTAAATTTAAATTGTTTCGTAAGATTTTGTTATAATGATATCTTCTGCAGTTTTGCTTCAGTTGACTTTTGATCAAAT…
Gh_A13G1501	AT3G04940	cysteine synthase D1	73437103	73442099	4996	3	TCTTGGGAAAGTGTTGCCTGCAAATTAACACCTTTGGTCATTGTTTTATCTATGTGCAGGATTGCATACAGTATGATTAAAGATGCAGAAGATAAGGGCTTGATTACACCAGGGAAGGTATGGTACCATATTTCGGATTAATGCATATAAAGTGATTGTTTGATAACCTAACCAGGAAGAAATATAGATCCTATGATCTAATATAGTATGGTCTATTTTTCTGTTTTGCTTGGTATGGTACCTTATTCGGTTTAGCTTTCGGGTTAATGCGTATGAAGTGATGATAACCTAACCGGGAAGGAAGTATAGATCTGAGAACACTTAAATTTAAATTGTTTCGTAAGATTTTGTTATAATGATATCTTCTGCAGTTTTGCTTCAGTTGACTTTTGATCAAAT…
Gh_A13G1501	AT3G04940	cysteine synthase D1	73437103	73442099	4996	3	TCTTGGGAAAGTGTTGCCTGCAAATTAACACCTTTGGTCATTGTTTTATCTATGTGCAGGATTGCATACAGTATGATTAAAGATGCAGAAGATAAGGGCTTGATTACACCAGGGAAGGTATGGTACCATATTTCGGATTAATGCATATAAAGTGATTGTTTGATAACCTAACCAGGAAGAAATATAGATCCTATGATCTAATATAGTATGGTCTATTTTTCTGTTTTGCTTGGTATGGTACCTTATTCGGTTTAGCTTTCGGGTTAATGCGTATGAAGTGATGATAACCTAACCGGGAAGGAAGTATAGATCTGAGAACACTTAAATTTAAATTGTTTCGTAAGATTTTGTTATAATGATATCTTCTGCAGTTTTGCTTCAGTTGACTTTTGATCAAAT…
Gh_A13G1501	AT3G04940	cysteine synthase D1	73437103	73442099	4996	3	TCTTGGGAAAGTGTTGCCTGCAAATTAACACCTTTGGTCATTGTTTTATCTATGTGCAGGATTGCATACAGTATGATTAAAGATGCAGAAGATAAGGGCTTGATTACACCAGGGAAGGTATGGTACCATATTTCGGATTAATGCATATAAAGTGATTGTTTGATAACCTAACCAGGAAGAAATATAGATCCTATGATCTAATATAGTATGGTCTATTTTTCTGTTTTGCTTGGTATGGTACCTTATTCGGTTTAGCTTTCGGGTTAATGCGTATGAAGTGATGATAACCTAACCGGGAAGGAAGTATAGATCTGAGAACACTTAAATTTAAATTGTTTCGTAAGATTTTGTTATAATGATATCTTCTGCAGTTTTGCTTCAGTTGACTTTTGATCAAAT…
Gh_A13G1501	AT3G04940	cysteine synthase D1	73437103	73442099	4996	3	TCTTGGGAAAGTGTTGCCTGCAAATTAACACCTTTGGTCATTGTTTTATCTATGTGCAGGATTGCATACAGTATGATTAAAGATGCAGAAGATAAGGGCTTGATTACACCAGGGAAGGTATGGTACCATATTTCGGATTAATGCATATAAAGTGATTGTTTGATAACCTAACCAGGAAGAAATATAGATCCTATGATCTAATATAGTATGGTCTATTTTTCTGTTTTGCTTGGTATGGTACCTTATTCGGTTTAGCTTTCGGGTTAATGCGTATGAAGTGATGATAACCTAACCGGGAAGGAAGTATAGATCTGAGAACACTTAAATTTAAATTGTTTCGTAAGATTTTGTTATAATGATATCTTCTGCAGTTTTGCTTCAGTTGACTTTTGATCAAAT…
Gh_A13G1501	AT3G04940	cysteine synthase D1	73437103	73442099	4996	3	TCTTGGGAAAGTGTTGCCTGCAAATTAACACCTTTGGTCATTGTTTTATCTATGTGCAGGATTGCATACAGTATGATTAAAGATGCAGAAGATAAGGGCTTGATTACACCAGGGAAGGTATGGTACCATATTTCGGATTAATGCATATAAAGTGATTGTTTGATAACCTAACCAGGAAGAAATATAGATCCTATGATCTAATATAGTATGGTCTATTTTTCTGTTTTGCTTGGTATGGTACCTTATTCGGTTTAGCTTTCGGGTTAATGCGTATGAAGTGATGATAACCTAACCGGGAAGGAAGTATAGATCTGAGAACACTTAAATTTAAATTGTTTCGTAAGATTTTGTTATAATGATATCTTCTGCAGTTTTGCTTCAGTTGACTTTTGATCAAAT…
Gh_A13G1501	AT3G04940	cysteine synthase D1	73437103	73442099	4996	3	TCTTGGGAAAGTGTTGCCTGCAAATTAACACCTTTGGTCATTGTTTTATCTATGTGCAGGATTGCATACAGTATGATTAAAGATGCAGAAGATAAGGGCTTGATTACACCAGGGAAGGTATGGTACCATATTTCGGATTAATGCATATAAAGTGATTGTTTGATAACCTAACCAGGAAGAAATATAGATCCTATGATCTAATATAGTATGGTCTATTTTTCTGTTTTGCTTGGTATGGTACCTTATTCGGTTTAGCTTTCGGGTTAATGCGTATGAAGTGATGATAACCTAACCGGGAAGGAAGTATAGATCTGAGAACACTTAAATTTAAATTGTTTCGTAAGATTTTGTTATAATGATATCTTCTGCAGTTTTGCTTCAGTTGACTTTTGATCAAAT…
Gh_A13G1596	AT1G78510	solanesyl diphosphate synthase 1	74856303	74856304	1	2	G
Gh_A13G1644	AT2G25770	Polyketide cyclase/dehydrase and lipid transport superfamily protein	75379701	75379719	18	2	CACCGTTACTGTCACCAT
Gh_A13G1740	AT4G12140	RING/U-box superfamily protein	76271344	76271419	75	2	TTAACCAAGTACATAATTATAAAAAAAAATTAAAAAAATCATGAGTGGACATGTTTCAAATGTATGACGGTATCA
Gh_A13G1767	AT4G24220	NAD(P)-binding Rossmann-fold superfamily protein	76631279	76631308	29	2	TCTGCAAACCACCAATTTCCCACTCGTCT
Gh_A13G1768	AT5G20070	nudix hydrolase homolog 19	76634483	76634484	3	2	TTC
Gh_A13G1799	AT4G32551	LisH dimerisation motif;WD40/YVTN repeat-like-containing domain	77522985	77522986	3	2	CTG
Gh_A13G1871			78339196	78339202	6	2	GGTGGA
Gh_A13G1872			78354389	78354390	6	2	TGGTGA
Gh_A13G2028	AT4G05160	AMP-dependent synthetase and ligase family protein	79725270	79725271	1	2	T
Gh_A13G2062	AT2G01070	Lung seven transmembrane receptor family protein	79913644	79913904	260	2	AGCTCCAATAAGAAGCACCTTCGAGGTAAGACCACCTAAAGTTGGGCGTACGACACCATAGCCCATAGAAACGGAAAGTATGAGAAGTCGAGAAAGTGTTTTCTTTATAGCTCCAACTGTTACAACCCAAGCTGTAGTTACAACAGGTCTCATTCCTGTTTTGTTAAAATTAGAATAATCAAGATACCACAATATCATTTCAAACAAGCCAAGACCAATGACTGCGGCAATGCAATGCTGAAGTTGAAGGATATCTTCCC
Gh_A13G2062	AT2G01070	Lung seven transmembrane receptor family protein	79914789	79914942	153	2	CATTTACAAAAAATGATTCACGTTCTTAAGTAAATGAAATGTTTCGTTCATTTTACCGAATAAAAGAGCGGCCGTCGGTGGCGGGGTTGTCGGAGGAGAGAGAAGCGTAGAGTCCTTCGCTGCCGCCGGGAAGAATGTAAGCATTGCCGACTT
Gh_D01G0009	AT1G15120	Ubiquinol-cytochrome C reductase hinge protein	50628	50632	4	7	AAGT
Gh_D01G0034	AT4G34660	SH3 domain-containing protein	207981	207993	12	4	ACAGGTTCCGTT
Gh_D01G0171	AT1G51130	Nse4, component of Smc5/6 DNA repair complex	1301196	1301217	21	2	TCGACTCTCTTGTTAGAGACT
Gh_D01G0174	AT1G61310	LRR and NB-ARC domains-containing disease resistance protein	1324560	1325430	870	3	TCAACTTTGAGAATGAGATGAGCCTTAAATGCAAACACTATTTCAGCTTCCATCAAATGCTGTAAAGGGCGATGAAGAGACTTTAGCTCTCCAAGCAATTGAGTTCTGGAGCTGTGTCTGTGGTGAAGAGATTGAACTTCAGGAGCTTGAGAGTCCTGAAAGTGGTGACTCTGGACCTTCCCATTCTGGTATTCCTAAGAAGGCTTTATTGTCTGCTATTCCTTTATTGTTGGAAACTTTGCTGAAGCAGAAAGAGGATCAAGACCAGGATGATACAGTCACAAACAAATATATGGCTGGTGGGACTTGTCTTGTTCTTGTTGCCAGAACGGTTGGAGGTATGATCTGGATGGTAGTTGAATCTACTCTGTTTGAATTATTTTTCAAGTATAAAATTCT…
Gh_D01G0174	AT1G61310	LRR and NB-ARC domains-containing disease resistance protein	1326027	1326056	29	4	GCTGATTGTGTGGTAACCGATGCTGATCA
Gh_D01G0235	AT3G23510	Cyclopropane-fatty-acyl-phospholipid synthase	2007014	2007029	15	3	AGGTCTAAATCAAGG
Gh_D01G0289	AT3G14420	Aldolase-type TIM barrel family protein	2828491	2828597	106	2	GTAAGTATATAACTGTCCTCCCGTATAGGGGTTGCACCATGAAGCTGCAAAAGTTGATATTATACAATCGTGCAATGTTATAACAATGGTGCGCCTTAAATCTCAG
Gh_D01G0290	AT3G14420	Aldolase-type TIM barrel family protein	2839116	2839206	90	4	GTGAGCTTTTTTTTTTTCAAAACAAGACCAGATCGTTCCTTTATTGCTAAATGTTTATGTCTCAATTTGTTGACTTTCTTTGTTCTTAAG
Gh_D01G0297	ATCG00190	RNA polymerase subunit beta	2960515	2967974	7459	5	ACATATTTGTTTCCTTGAACATAATTTCATTTCTTTCTAAAAGAACTAAAAGAAATGAGAACGGTTAATTCCACAAAAAAAGAAGTCTTTTTTTCACGAGGTACAACTCAAAATTCCTAGTTATTTATTTTTACTGACTCGACCATAGACCAATTCCCTTTTTATTTGGGAGTATTGAATACGCCCATAATTCTGAGCTTCATGTTACTCTTCCCAAGAGACATGTCAGATCCAGGGCATCCCAATTCGATTGAATGGGATGACAGTTTCTCATTCCTAATCTGTAAAATAATAATTTCGATCAAATCACACATCGCAGTATACTAGACCCTCTAATTCTTTAAGAGGTTTGTCTAAAAGATTGGCGATATAACTAGGAAGACGTTTCAAATACCATAC…
Gh_D01G0297	ATCG00190	RNA polymerase subunit beta	2963852	2963853	1	30	T
Gh_D01G0297	ATCG00190	RNA polymerase subunit beta	2963864	2963865	1	12	T
Gh_D01G0298			2960515	2967974	7459	5	ACATATTTGTTTCCTTGAACATAATTTCATTTCTTTCTAAAAGAACTAAAAGAAATGAGAACGGTTAATTCCACAAAAAAAGAAGTCTTTTTTTCACGAGGTACAACTCAAAATTCCTAGTTATTTATTTTTACTGACTCGACCATAGACCAATTCCCTTTTTATTTGGGAGTATTGAATACGCCCATAATTCTGAGCTTCATGTTACTCTTCCCAAGAGACATGTCAGATCCAGGGCATCCCAATTCGATTGAATGGGATGACAGTTTCTCATTCCTAATCTGTAAAATAATAATTTCGATCAAATCACACATCGCAGTATACTAGACCCTCTAATTCTTTAAGAGGTTTGTCTAAAAGATTGGCGATATAACTAGGAAGACGTTTCAAATACCATAC…
Gh_D01G0321	AT1G79220	Mitochondrial transcription termination factor family protein	3375425	3375426	1	3	A
Gh_D01G0321	AT1G79220	Mitochondrial transcription termination factor family protein	3375428	3375429	1	2	A
Gh_D01G0322	AT1G11300	protein serine/threonine kinases;protein kinases;ATP binding;sugar binding;kinases;carbohydrate binding	3379848	3380342	494	3	TCCTTCCAACTATTTCCATCAATAACATTCCAAAACTATAAACATCGGCTTTGTATGAGATGCCTCCAAGATTTTTGTAAACCAATTCAGGAGCAATATATCCTATTGTTCCTCGTGCTGCAGTGAGAGAGACAATGCTATCTTCTACTGAATACAATTTAGCAAGGCCAAAATCGGAAACTTTTGGATTAAAATTCTCATCCAGAAGAATGTTGTGCGGCTTGATATCAAAATGTAGAATTTGCATGTCACATCCTTGATGCAAGTAGTGAATTCCTTGAGCCACACCAAGCACAATATCAAACAATTTTTTCCAACCCAAAGTGTTCTTATTTTCTTCTGTAAATATGATTTTATCTAAAGATCCATTAGGCATGAAATCATATACCAAAGCTTGCT…
Gh_D01G0333	AT4G27220	NB-ARC domain-containing disease resistance protein	3586516	3586567	51	7	TTAACTCTGAATCAACATCTGATTTGAATCGCTTTTCTGTGGAGTAGGTTA
Gh_D01G0335	AT4G27190	NB-ARC domain-containing disease resistance protein	3647768	3650481	2713	4	GTTTGGAAATGTTAGTAAATCTGACATATCTTGATTTATCTACTGAAAGCTTAAAGGAGTTCCCAATGGCAATTCTCCCTCAGCTTTCCTGTCTGCAATATTTGATATTTTACAGTAAATCATGTACTGTAAAACTGGATGGATCGGAAGCTGCCAGATTAAGGAAGCTAGAGAAATTTGAAGGGAGATTTAATGAGTTGACAGACTTTAATGACTACACCGACTCTATACGAGGTCAAAGTCTTACTTCTTACTTGCTTGTCATGGCACCACCTGAAGCCAAGTTTAAAGTCAAAGAGGGAACCAGAAAATTAAAGCTCAAGTATGATGGTCCAGGAGACATCACAGTCCCAAAACTAATGAAAATGATAGAAGCATTACAAGGTACGATCGAATCAA…
Gh_D01G0335	AT4G27190	NB-ARC domain-containing disease resistance protein	3647768	3650481	2713	4	GTTTGGAAATGTTAGTAAATCTGACATATCTTGATTTATCTACTGAAAGCTTAAAGGAGTTCCCAATGGCAATTCTCCCTCAGCTTTCCTGTCTGCAATATTTGATATTTTACAGTAAATCATGTACTGTAAAACTGGATGGATCGGAAGCTGCCAGATTAAGGAAGCTAGAGAAATTTGAAGGGAGATTTAATGAGTTGACAGACTTTAATGACTACACCGACTCTATACGAGGTCAAAGTCTTACTTCTTACTTGCTTGTCATGGCACCACCTGAAGCCAAGTTTAAAGTCAAAGAGGGAACCAGAAAATTAAAGCTCAAGTATGATGGTCCAGGAGACATCACAGTCCCAAAACTAATGAAAATGATAGAAGCATTACAAGGTACGATCGAATCAA…
Gh_D01G0335	AT4G27190	NB-ARC domain-containing disease resistance protein	3647768	3650481	2713	4	GTTTGGAAATGTTAGTAAATCTGACATATCTTGATTTATCTACTGAAAGCTTAAAGGAGTTCCCAATGGCAATTCTCCCTCAGCTTTCCTGTCTGCAATATTTGATATTTTACAGTAAATCATGTACTGTAAAACTGGATGGATCGGAAGCTGCCAGATTAAGGAAGCTAGAGAAATTTGAAGGGAGATTTAATGAGTTGACAGACTTTAATGACTACACCGACTCTATACGAGGTCAAAGTCTTACTTCTTACTTGCTTGTCATGGCACCACCTGAAGCCAAGTTTAAAGTCAAAGAGGGAACCAGAAAATTAAAGCTCAAGTATGATGGTCCAGGAGACATCACAGTCCCAAAACTAATGAAAATGATAGAAGCATTACAAGGTACGATCGAATCAA…
Gh_D01G0336	AT1G60360	RING/U-box superfamily protein	3660559	3660570	11	2	TGGAATTGAAG
Gh_D01G0351			3884548	3884872	324	7	ACGATGGCCGTCTCGTTCAAATTTGGACTCTTTTACGAGATCAATTATTTCCAGTGTTTTATTCTCAATCTCCTGACTTAATTGATATCGCCAACACCAATTAGGACACAGACGGAAGCATCTCTTATTTTCTTTAATTTTAGAGTCCAAATCTTCTACATCCTTTAGGGCATTTTCTGCCTTTGGCAGCCATTCATCAACTTGGTCGTAGATCACTTGAGTTCGAATCTGCAATTTAGCCTCCTCAACGTCTTCTTTCACTTTAGTTTCTTTTGCAGCCAAATCTTCTTTGTTTTGGTGCAACTCTTGAACTATCTTATGAAA
Gh_D01G0361	AT1G11300	protein serine/threonine kinases;protein kinases;ATP binding;sugar binding;kinases;carbohydrate binding	4083825	4083852	27	3	CTGGATATAATTTTGCGAGACCAAAAT
Gh_D01G0388	AT1G67000	Protein kinase superfamily protein	4631553	4631554	7	2	CCCAACT
Gh_D01G0396	AT1G73080	PEP1 receptor 1	4744958	4744959	15	6	AATTATTTTTTCAGC
Gh_D01G0408	AT1G59640	BIG PETAL P	4821189	4821190	28	2	TAGGTTCTGCTTCAGCTTTAGAATCACC
Gh_D01G0497	AT3G44050	P-loop containing nucleoside triphosphate hydrolases superfamily protein	6132710	6135696	2986	2	TTCCTTAGGCCCCGTTCTCCTCTGCTTTTTAAACGGGTTTTTGCAACAAAAAGTGTTTTTCTCTTAAAAGCAAAGAAGAACGGCCATCGTTTCAAAATTTTTTCCACCATCTGAGAAGTGCTTTTTGGCTGATGGAGAAGTTAAAAATTTCTCCATTTCTTCAGCCAAAAGTCCGTTTGGCTGATAATTTCCCATTTTAACCTGCCTTCTCCCCCAAAAAAGTTTCTTTTCTCTGGTTCTTTAGAGGAGCTCTATACCCATTTTTTCACATTTTCACTTTCAAAATTTTGGCTTACTACTTTCGATTAGAATTTTCAGGGAAAATTCTGGATTACTACTTTGCTTTGCTCTACTCAGCGGTTGTGGTTTGGGGATTGAGAATCGAGATAAAAGAAATGG…
Gh_D01G0497	AT3G44050	P-loop containing nucleoside triphosphate hydrolases superfamily protein	6132710	6135696	2986	2	TTCCTTAGGCCCCGTTCTCCTCTGCTTTTTAAACGGGTTTTTGCAACAAAAAGTGTTTTTCTCTTAAAAGCAAAGAAGAACGGCCATCGTTTCAAAATTTTTTCCACCATCTGAGAAGTGCTTTTTGGCTGATGGAGAAGTTAAAAATTTCTCCATTTCTTCAGCCAAAAGTCCGTTTGGCTGATAATTTCCCATTTTAACCTGCCTTCTCCCCCAAAAAAGTTTCTTTTCTCTGGTTCTTTAGAGGAGCTCTATACCCATTTTTTCACATTTTCACTTTCAAAATTTTGGCTTACTACTTTCGATTAGAATTTTCAGGGAAAATTCTGGATTACTACTTTGCTTTGCTCTACTCAGCGGTTGTGGTTTGGGGATTGAGAATCGAGATAAAAGAAATGG…
Gh_D01G0497	AT3G44050	P-loop containing nucleoside triphosphate hydrolases superfamily protein	6132710	6135696	2986	2	TTCCTTAGGCCCCGTTCTCCTCTGCTTTTTAAACGGGTTTTTGCAACAAAAAGTGTTTTTCTCTTAAAAGCAAAGAAGAACGGCCATCGTTTCAAAATTTTTTCCACCATCTGAGAAGTGCTTTTTGGCTGATGGAGAAGTTAAAAATTTCTCCATTTCTTCAGCCAAAAGTCCGTTTGGCTGATAATTTCCCATTTTAACCTGCCTTCTCCCCCAAAAAAGTTTCTTTTCTCTGGTTCTTTAGAGGAGCTCTATACCCATTTTTTCACATTTTCACTTTCAAAATTTTGGCTTACTACTTTCGATTAGAATTTTCAGGGAAAATTCTGGATTACTACTTTGCTTTGCTCTACTCAGCGGTTGTGGTTTGGGGATTGAGAATCGAGATAAAAGAAATGG…
Gh_D01G0497	AT3G44050	P-loop containing nucleoside triphosphate hydrolases superfamily protein	6132710	6135696	2986	2	TTCCTTAGGCCCCGTTCTCCTCTGCTTTTTAAACGGGTTTTTGCAACAAAAAGTGTTTTTCTCTTAAAAGCAAAGAAGAACGGCCATCGTTTCAAAATTTTTTCCACCATCTGAGAAGTGCTTTTTGGCTGATGGAGAAGTTAAAAATTTCTCCATTTCTTCAGCCAAAAGTCCGTTTGGCTGATAATTTCCCATTTTAACCTGCCTTCTCCCCCAAAAAAGTTTCTTTTCTCTGGTTCTTTAGAGGAGCTCTATACCCATTTTTTCACATTTTCACTTTCAAAATTTTGGCTTACTACTTTCGATTAGAATTTTCAGGGAAAATTCTGGATTACTACTTTGCTTTGCTCTACTCAGCGGTTGTGGTTTGGGGATTGAGAATCGAGATAAAAGAAATGG…
Gh_D01G0581	AT4G03480	Ankyrin repeat family protein	8019210	8020740	1530	4	TCCCCCTCATTTTTACTAACTTCATTAATTTTTTTCATTATTCTTTGTGAATAAGAAAATATTGAGAGCATTTACTCAAACACCTCTCATGCGTTCTTTTTAATTTTTTTTGTGGCTTCTTTTGGTATAAATTGCTTCCGCTATACAAATTGGTGCCTTGGAGGAGTTCTAAAAGAATCCTCACTTGTGTTTAGGCTAACTTAGGCGATTTTGGACGAATGGATCGCCTAAAGCTACACAGATTGCAAGACGAAAGATCTAGCCCTGTGACTCAGAGAGTACTTATGCCGGACAACACGTCTAATATGGTCCACTTAAAATATTTGCCTCTATTGGAGGATTTCCATCGTGCCGGTACTTACAGTTGGTGATCAGCAGTGTTGGCCATATTGTACCGTG…
Gh_D01G0592	AT5G54770	thiazole biosynthetic enzyme, chloroplast (ARA6) (THI1) (THI4)	8179784	8179861	77	2	GGTAATTTTATTCCCACTTGCACAGTCATTTTTATTACTGTTGTTGTTGGACTATTATTAACATATTAACAAATACA
Gh_D01G0665	AT4G26850	mannose-1-phosphate guanylyltransferase (GDP)s;GDP-galactose:mannose-1-phosphate guanylyltransferases;GDP-galactose:glucose-1-phosphate guanylyltransferases;GDP-galactose:myoinositol-1-phosphate guanylyltransferases;glucose-1-phosphate guanylyltransferase	9387778	9387861	83	2	AGGTAAAAGTTTTCTATTAAGCTTGTCTTGATTACGATTAAGATCATTTTCATGGCTGATGATTGTTAATATGGTTTTATGGT
Gh_D01G0665	AT4G26850	mannose-1-phosphate guanylyltransferase (GDP)s;GDP-galactose:mannose-1-phosphate guanylyltransferases;GDP-galactose:glucose-1-phosphate guanylyltransferases;GDP-galactose:myoinositol-1-phosphate guanylyltransferases;glucose-1-phosphate guanylyltransferase	9387921	9388041	120	3	AGGTCTCGTTTGGCCCCTTTTCTATTCCCTTGCTTCAATTGTTTACCTGCAAACAAGCAGAAATTTTATGGTTAATTGAGTTGTTAGTACCATCAAAGTATCGTACGTTTATCATTGTTC
Gh_D01G0864	AT1G20696	high mobility group B3	14189736	14189862	126	3	GTGAGTTTTCGTCCCCCTTTTTCCATTCGTTTTTTCTCTTGCTTTTTAATATCGTGTTTTCTAGGATCTAAGATCTGGATGGAAATTTTCTTTCTTATTGGTCGACTATTTTTTATTTGTTCTTAG
Gh_D01G0864	AT1G20696	high mobility group B3	14190564	14190633	69	2	CAGGTAATTCAGATTTTCATTTATGAGCATAATGTATCTGTTTGGGCAGCTAATAATTGATGGATTTTC
Gh_D01G0919	AT1G60420	DC1 domain-containing protein	15329708	15329709	1	2	C
Gh_D01G0945	AT1G77210	sugar transporter 14	16040550	16044197	3647	12	TAACACCATGTTTGGTTGGGTGTAATGGCTAATCCATTACACCCCGATTCGGTGGCCCCACCCAATACGTCGTTTGGTTCACCGTTTACCGAATCGGAGGTTTTGCTATTCCTTACCTATTCCCTCAGCAGCTGTAATAGGGATTCCTGGGTTTTAGTTTGTAATGGCTATTCATCGTTTTCTTCTTTAATTTTGAGACCAAAATAGCCTGCCTTCTTCTCCCAAAAAATTTCCCATCGATTTCATATCCTCAAATCAAGCCAAATCGATTCACCTTCACGTTTTCACATCTTCTTCCAGCCAAATCGATTCGCCTTCATCTTCTTCCGGCCAAAGGTATGCTGACAGCCAAAGGGCTTCACCATTCTTCCAGTTCTTGCAGCGACTGAGAAACAGTAG…
Gh_D01G0945	AT1G77210	sugar transporter 14	16040550	16044197	3647	12	TAACACCATGTTTGGTTGGGTGTAATGGCTAATCCATTACACCCCGATTCGGTGGCCCCACCCAATACGTCGTTTGGTTCACCGTTTACCGAATCGGAGGTTTTGCTATTCCTTACCTATTCCCTCAGCAGCTGTAATAGGGATTCCTGGGTTTTAGTTTGTAATGGCTATTCATCGTTTTCTTCTTTAATTTTGAGACCAAAATAGCCTGCCTTCTTCTCCCAAAAAATTTCCCATCGATTTCATATCCTCAAATCAAGCCAAATCGATTCACCTTCACGTTTTCACATCTTCTTCCAGCCAAATCGATTCGCCTTCATCTTCTTCCGGCCAAAGGTATGCTGACAGCCAAAGGGCTTCACCATTCTTCCAGTTCTTGCAGCGACTGAGAAACAGTAG…
Gh_D01G0945	AT1G77210	sugar transporter 14	16040550	16044197	3647	12	TAACACCATGTTTGGTTGGGTGTAATGGCTAATCCATTACACCCCGATTCGGTGGCCCCACCCAATACGTCGTTTGGTTCACCGTTTACCGAATCGGAGGTTTTGCTATTCCTTACCTATTCCCTCAGCAGCTGTAATAGGGATTCCTGGGTTTTAGTTTGTAATGGCTATTCATCGTTTTCTTCTTTAATTTTGAGACCAAAATAGCCTGCCTTCTTCTCCCAAAAAATTTCCCATCGATTTCATATCCTCAAATCAAGCCAAATCGATTCACCTTCACGTTTTCACATCTTCTTCCAGCCAAATCGATTCGCCTTCATCTTCTTCCGGCCAAAGGTATGCTGACAGCCAAAGGGCTTCACCATTCTTCCAGTTCTTGCAGCGACTGAGAAACAGTAG…
Gh_D01G0969	AT3G51030	thioredoxin H-type 1	17173684	17173986	302	3	GGTAAATATCTTTTCTTTGTTGTAACTTAAGAAAACTGGTACAGAAATTGCTGTTTCTTTGTATTAGCTACCAAATTTTGCTTGTTAGGTTGTTTGGAAAAATTGGTTTTGTCTACTTAAACTTGGGCTGATTTCAGCGCAGGACTTGGTAACTCCTGCTTAATTTGTCCTGTATAGTTCTTAGCAAGGTCCTCAGTTATGTCCTAGTGGTGTATCACAAGTATTAGGTGTTGTTTATTGTGTTTGTTATGATAAATTATAGATCTGTATGTATGATACTTAAGAAAAGATTTATTTGGATA
Gh_D01G1314			37041934	37041935	9	2	GCTTCCTGA
Gh_D01G1314			37041935	37041936	9	6	CTTCCTGAG
Gh_D01G1427	AT1G14870	PLANT CADMIUM RESISTANCE 2	42035659	42035660	1	2	G
Gh_D01G1472			44561520	44561521	15	2	TCAAGACAGTACAGG
Gh_D01G1565	AT5G53070	Ribosomal protein L9/RNase H1	48858414	48862486	4072	3	TTACACTATGTTTGGTTGGGTGTATTGGATTAGCCAATACACCCCTAATCCGTGGGCCCCACTTAAGCCCCTCTTAAGCAGGTGTTTGGTTCAATGTATTGCCTAATACACCCCTAATACGTTACGCCCCTAATCCCCGAAATTCTCTGTTTTCTAATCCCTGGCTTCTCCTCAGTTTACATCCGTTTTATTTTTCACGCCCTAATTTGCCCTCTGTTTCCTGGGTCTGTCTCTCTTTATCTCCTTCATTGCTTGCTTCGCCTTCGGCCAGTAGCCCCAATTTCTTGTCGAGCATGCCATAGAGAAAGGCAAGAAGAGGCTTTTAGCTTTTTCAGTCCACTCGAAAAACCCTAAACCCATCTGAGTTTCCCACCTCGCCGTACGATCCATTTTCCCGCT…
Gh_D01G1565	AT5G53070	Ribosomal protein L9/RNase H1	48858414	48862486	4072	3	TTACACTATGTTTGGTTGGGTGTATTGGATTAGCCAATACACCCCTAATCCGTGGGCCCCACTTAAGCCCCTCTTAAGCAGGTGTTTGGTTCAATGTATTGCCTAATACACCCCTAATACGTTACGCCCCTAATCCCCGAAATTCTCTGTTTTCTAATCCCTGGCTTCTCCTCAGTTTACATCCGTTTTATTTTTCACGCCCTAATTTGCCCTCTGTTTCCTGGGTCTGTCTCTCTTTATCTCCTTCATTGCTTGCTTCGCCTTCGGCCAGTAGCCCCAATTTCTTGTCGAGCATGCCATAGAGAAAGGCAAGAAGAGGCTTTTAGCTTTTTCAGTCCACTCGAAAAACCCTAAACCCATCTGAGTTTCCCACCTCGCCGTACGATCCATTTTCCCGCT…
Gh_D01G1565	AT5G53070	Ribosomal protein L9/RNase H1	48858414	48862486	4072	3	TTACACTATGTTTGGTTGGGTGTATTGGATTAGCCAATACACCCCTAATCCGTGGGCCCCACTTAAGCCCCTCTTAAGCAGGTGTTTGGTTCAATGTATTGCCTAATACACCCCTAATACGTTACGCCCCTAATCCCCGAAATTCTCTGTTTTCTAATCCCTGGCTTCTCCTCAGTTTACATCCGTTTTATTTTTCACGCCCTAATTTGCCCTCTGTTTCCTGGGTCTGTCTCTCTTTATCTCCTTCATTGCTTGCTTCGCCTTCGGCCAGTAGCCCCAATTTCTTGTCGAGCATGCCATAGAGAAAGGCAAGAAGAGGCTTTTAGCTTTTTCAGTCCACTCGAAAAACCCTAAACCCATCTGAGTTTCCCACCTCGCCGTACGATCCATTTTCCCGCT…
Gh_D01G1565	AT5G53070	Ribosomal protein L9/RNase H1	48858414	48862486	4072	3	TTACACTATGTTTGGTTGGGTGTATTGGATTAGCCAATACACCCCTAATCCGTGGGCCCCACTTAAGCCCCTCTTAAGCAGGTGTTTGGTTCAATGTATTGCCTAATACACCCCTAATACGTTACGCCCCTAATCCCCGAAATTCTCTGTTTTCTAATCCCTGGCTTCTCCTCAGTTTACATCCGTTTTATTTTTCACGCCCTAATTTGCCCTCTGTTTCCTGGGTCTGTCTCTCTTTATCTCCTTCATTGCTTGCTTCGCCTTCGGCCAGTAGCCCCAATTTCTTGTCGAGCATGCCATAGAGAAAGGCAAGAAGAGGCTTTTAGCTTTTTCAGTCCACTCGAAAAACCCTAAACCCATCTGAGTTTCCCACCTCGCCGTACGATCCATTTTCCCGCT…
Gh_D01G1565	AT5G53070	Ribosomal protein L9/RNase H1	48858414	48862486	4072	3	TTACACTATGTTTGGTTGGGTGTATTGGATTAGCCAATACACCCCTAATCCGTGGGCCCCACTTAAGCCCCTCTTAAGCAGGTGTTTGGTTCAATGTATTGCCTAATACACCCCTAATACGTTACGCCCCTAATCCCCGAAATTCTCTGTTTTCTAATCCCTGGCTTCTCCTCAGTTTACATCCGTTTTATTTTTCACGCCCTAATTTGCCCTCTGTTTCCTGGGTCTGTCTCTCTTTATCTCCTTCATTGCTTGCTTCGCCTTCGGCCAGTAGCCCCAATTTCTTGTCGAGCATGCCATAGAGAAAGGCAAGAAGAGGCTTTTAGCTTTTTCAGTCCACTCGAAAAACCCTAAACCCATCTGAGTTTCCCACCTCGCCGTACGATCCATTTTCCCGCT…
Gh_D01G1625	ATCG00140	ATP synthase subunit C family protein	51321192	51321198	6	38	AAATTG
Gh_D01G1645	AT1G75950	S phase kinase-associated protein 1	52100945	52101314	369	2	GGTCAGTTTCCCCTCTTTTTCCCTAATTCCTTTTTCCGTTCACAATGCTGTTACTTTTAGAGCTGTTTGGGTTAATTGAAATCGTCTGCTCATCTGTTTATTGCTCTACTGTTACCGGACATCGCTTTTTTCCCTAGCGTTTTTTGAATCAGTTTGCACGATCCCAATCAGGAGGCGTATGGTGAATAAATTCCCATTGATTCATTAAGACACATAATTTACAAGCTTCAAAATTTATTCATTTCGTGGAAATACCGGTGTATTGGTCTTGATAATGGGAATTGAAGTATTAAACGTATAGATTGTTGCTTATTTTGTTCGGGTTTATTTTCTATTCGTATGGTAAATCTTTTGATATTGGGATTTGCA
Gh_D01G1713	AT1G68290	endonuclease 2	53741067	53741084	17	2	ATTTTGTGTCGCGATTA
Gh_D01G2032	AT5G03740	histone deacetylase 2C	59321716	59322109	393	2	AGGTTAGATGTCTAGCTATTAGTAATTTAGTATCATATGCAGCTGATAGGCTCTTCCTGATTTTATGGGTTAATCATAAATCTGAATAGTTGAAAGAGGTGGTAGTGAACGATTACCAATATCTGCTACATCAGGATAAGTACTTGTAAGCACTATCCTTGGAATTGACCTAGCAAATCTTTGAACGCTGTCCCTTGTTTTTTTTTTTTCCACAGCTTTTTGCCTTACTGCTATTTCTTTATTTCACCTGATGATTTTCTGAAACGAATCTTTTCTGTCTCTAGCTTGGTGTTGATAGGAGTGTTTGTTTGGATATTGCTGTTTTCATTGTTGCTTCGTAACCCAATCTATGAAATACCATGTCTAATTAGTGTTGATTCTGACTATCATTTT
Gh_D01G2054	AT2G36720	Acyl-CoA N-acyltransferase with RING/FYVE/PHD-type zinc finger domain	59574973	59574976	3	2	TAG
Gh_D01G2057	AT5G04390	C2H2-type zinc finger family protein	59614772	59614786	14	2	TTTTTAATATGTGA
Gh_D01G2076	AT1G65780	P-loop containing nucleoside triphosphate hydrolases superfamily protein	59802933	59802936	3	2	GGT
Gh_D01G2140	AT3G42170	BED zinc finger ;hAT family dimerisation domain	60413306	60419107	5801	2	AGTTTCAACTAGAGGTGCTCATGGGCCGGGCGGCCCGGCCCGGCCCGACGGCCCGCCCGAAATATGGGAGGGTTTGGGTAAAAATATAGGCCCGAAATATGGGCTTGGGCAAAAAAATAGGCCCGTTTAAAATATGGGTCGGGCCTCGGGCACCACTTTTTTGGCCCGGGCCCGGCCCGGCCTGGCCCGGTTATAATTAATATATTTTTTTATTTTTTATTTCATTTACAATTTTAGTTACCTTACCTGCTTAGTGCTCACCTTTCCCATTTCCCCCACCCGTTCAAACTTCAGAATCCCTAACCCCTTCCCTTCCCTCTTCCTTTTTTTTCCCCAAATCAAAAACCCCACCTCCACCTCCACCGATCAACCATCCCACCTCCGGCGTACGGTCCTCGA…
Gh_D01G2140	AT3G42170	BED zinc finger ;hAT family dimerisation domain	60413306	60419107	5801	2	AGTTTCAACTAGAGGTGCTCATGGGCCGGGCGGCCCGGCCCGGCCCGACGGCCCGCCCGAAATATGGGAGGGTTTGGGTAAAAATATAGGCCCGAAATATGGGCTTGGGCAAAAAAATAGGCCCGTTTAAAATATGGGTCGGGCCTCGGGCACCACTTTTTTGGCCCGGGCCCGGCCCGGCCTGGCCCGGTTATAATTAATATATTTTTTTATTTTTTATTTCATTTACAATTTTAGTTACCTTACCTGCTTAGTGCTCACCTTTCCCATTTCCCCCACCCGTTCAAACTTCAGAATCCCTAACCCCTTCCCTTCCCTCTTCCTTTTTTTTCCCCAAATCAAAAACCCCACCTCCACCTCCACCGATCAACCATCCCACCTCCGGCGTACGGTCCTCGA…
Gh_D02G0001	AT3G58610	ketol-acid reductoisomerase	5377	5378	7	2	TTGGTTG
Gh_D02G0002			11261	13440	2179	11	TTAGGCATAGTCCCTATTGATCAAATAAAAATCAAAGGGCAAAACTGAGTTGAAACATCTGACTAACAAACATTAGAATTCATCCAGTTTGATGGTTTGCAGTGAAAAAAACAGTCAGAGGACCATATGAGTGCACCAACACTCAGTACATGTTACTTGGACTCAAGCGGGTGTGAGTAGAGGCATGCATCTTATATCGGTATGTTTGACTTTTTTTTTGGTAAGTTTTTCACTATATTTTAACCCAACTCTTCATTTTGCCTAAATAACTACTGTGTCCGAATTCATCTCCAACACATGCTCGGACATGGGCATCGAGATATGGTCCTCCAAGAGTCCTCCAAATACATGCAATCCTAGAAAAAACTGAAAATACTCAAGTCAGATGCCTATGTCCAA…
Gh_D02G0002			11261	13440	2179	11	TTAGGCATAGTCCCTATTGATCAAATAAAAATCAAAGGGCAAAACTGAGTTGAAACATCTGACTAACAAACATTAGAATTCATCCAGTTTGATGGTTTGCAGTGAAAAAAACAGTCAGAGGACCATATGAGTGCACCAACACTCAGTACATGTTACTTGGACTCAAGCGGGTGTGAGTAGAGGCATGCATCTTATATCGGTATGTTTGACTTTTTTTTTGGTAAGTTTTTCACTATATTTTAACCCAACTCTTCATTTTGCCTAAATAACTACTGTGTCCGAATTCATCTCCAACACATGCTCGGACATGGGCATCGAGATATGGTCCTCCAAGAGTCCTCCAAATACATGCAATCCTAGAAAAAACTGAAAATACTCAAGTCAGATGCCTATGTCCAA…
Gh_D02G0046	AT5G59900	Pentatricopeptide repeat (PPR) superfamily protein	248937	248962	25	5	CCATTTGAAGGAAATGATTGGAATG
Gh_D02G0076	AT2G31810	ACT domain-containing small subunit of acetolactate synthase protein	528523	528529	6	3	AAAGAC
Gh_D02G0083	AT4G27500	proton pump interactor 1	575281	575640	359	4	TATTCGATTAAAATTTTTATAACGAATATTTCGGAGACATGTAGATAAAATGAAAACATAGGATTAAGTATAGGGAATTTACTTTGATTTGCTCCTCTATGGCATTTCTCAGAGTTGAGGAATTGAAAATGTTGGGATTTTGGGCAAAATCAGCCAAAGCTTTCTCTTTTTTCTCTTCAATTTGTTTAAGCTCTTCAAGCATATGGATATACCTGGATTTATCTCTATTTCCCCAATTAAAACAACCAATCTGCCAATGCCATCATTAAAAAGAAAAATAAGGTAAAAAAGAATGAAATTCATGCACTAAAACTTTAATAAATTATATAATTATCTTACAAAGTTTTGTAGTAATGATG
Gh_D02G0083	AT4G27500	proton pump interactor 1	575281	575640	359	4	TATTCGATTAAAATTTTTATAACGAATATTTCGGAGACATGTAGATAAAATGAAAACATAGGATTAAGTATAGGGAATTTACTTTGATTTGCTCCTCTATGGCATTTCTCAGAGTTGAGGAATTGAAAATGTTGGGATTTTGGGCAAAATCAGCCAAAGCTTTCTCTTTTTTCTCTTCAATTTGTTTAAGCTCTTCAAGCATATGGATATACCTGGATTTATCTCTATTTCCCCAATTAAAACAACCAATCTGCCAATGCCATCATTAAAAAGAAAAATAAGGTAAAAAAGAATGAAATTCATGCACTAAAACTTTAATAAATTATATAATTATCTTACAAAGTTTTGTAGTAATGATG
Gh_D02G0090	AT1G69550	disease resistance protein (TIR-NBS-LRR class)	643552	643585	33	2	ACGAGACACGGTGTCATTATTCCACGTGTAAGA
Gh_D02G0119	AT3G59660	C2 domain-containing protein / GRAM domain-containing protein	966568	969805	3237	3	GTTAGTTCACTTTACAAGAGTGAGAGTCTGGTCTTAGCATGAAACCAGTAAAAGAGTGCTTATAATTTTTCTCTTGTCTATTTCAGGTAGAGTCAGGTATAAATTTGCATCATTTTGGAACCGGAACCATGCATTAAGAGAATTACAGCGTGCAGCAAAGAACTACCATACAATATTGGAAGTTGAGAAGAAGGTTTTCTTGCCTTTTCTCTATGATCTGTGAATTAAATTTTGGTAGTCTTGATTATTATTATTATTTTGATATGATCAGAAGCTTAGTTTTCTTCACATCCTTAGAAACAGCAAAATTTGGTAGCTGAAAGCTTTTCTTACTGCCAAAGAAGGGGCATTTACTTTTCATTTAGTATTAATTTTGTTAGAATCTTGTTGACATTGTCT…
Gh_D02G0119	AT3G59660	C2 domain-containing protein / GRAM domain-containing protein	966568	969805	3237	3	GTTAGTTCACTTTACAAGAGTGAGAGTCTGGTCTTAGCATGAAACCAGTAAAAGAGTGCTTATAATTTTTCTCTTGTCTATTTCAGGTAGAGTCAGGTATAAATTTGCATCATTTTGGAACCGGAACCATGCATTAAGAGAATTACAGCGTGCAGCAAAGAACTACCATACAATATTGGAAGTTGAGAAGAAGGTTTTCTTGCCTTTTCTCTATGATCTGTGAATTAAATTTTGGTAGTCTTGATTATTATTATTATTTTGATATGATCAGAAGCTTAGTTTTCTTCACATCCTTAGAAACAGCAAAATTTGGTAGCTGAAAGCTTTTCTTACTGCCAAAGAAGGGGCATTTACTTTTCATTTAGTATTAATTTTGTTAGAATCTTGTTGACATTGTCT…
Gh_D02G0119	AT3G59660	C2 domain-containing protein / GRAM domain-containing protein	966568	969805	3237	3	GTTAGTTCACTTTACAAGAGTGAGAGTCTGGTCTTAGCATGAAACCAGTAAAAGAGTGCTTATAATTTTTCTCTTGTCTATTTCAGGTAGAGTCAGGTATAAATTTGCATCATTTTGGAACCGGAACCATGCATTAAGAGAATTACAGCGTGCAGCAAAGAACTACCATACAATATTGGAAGTTGAGAAGAAGGTTTTCTTGCCTTTTCTCTATGATCTGTGAATTAAATTTTGGTAGTCTTGATTATTATTATTATTTTGATATGATCAGAAGCTTAGTTTTCTTCACATCCTTAGAAACAGCAAAATTTGGTAGCTGAAAGCTTTTCTTACTGCCAAAGAAGGGGCATTTACTTTTCATTTAGTATTAATTTTGTTAGAATCTTGTTGACATTGTCT…
Gh_D02G0119	AT3G59660	C2 domain-containing protein / GRAM domain-containing protein	966568	969805	3237	3	GTTAGTTCACTTTACAAGAGTGAGAGTCTGGTCTTAGCATGAAACCAGTAAAAGAGTGCTTATAATTTTTCTCTTGTCTATTTCAGGTAGAGTCAGGTATAAATTTGCATCATTTTGGAACCGGAACCATGCATTAAGAGAATTACAGCGTGCAGCAAAGAACTACCATACAATATTGGAAGTTGAGAAGAAGGTTTTCTTGCCTTTTCTCTATGATCTGTGAATTAAATTTTGGTAGTCTTGATTATTATTATTATTTTGATATGATCAGAAGCTTAGTTTTCTTCACATCCTTAGAAACAGCAAAATTTGGTAGCTGAAAGCTTTTCTTACTGCCAAAGAAGGGGCATTTACTTTTCATTTAGTATTAATTTTGTTAGAATCTTGTTGACATTGTCT…
Gh_D02G0119	AT3G59660	C2 domain-containing protein / GRAM domain-containing protein	966568	969805	3237	3	GTTAGTTCACTTTACAAGAGTGAGAGTCTGGTCTTAGCATGAAACCAGTAAAAGAGTGCTTATAATTTTTCTCTTGTCTATTTCAGGTAGAGTCAGGTATAAATTTGCATCATTTTGGAACCGGAACCATGCATTAAGAGAATTACAGCGTGCAGCAAAGAACTACCATACAATATTGGAAGTTGAGAAGAAGGTTTTCTTGCCTTTTCTCTATGATCTGTGAATTAAATTTTGGTAGTCTTGATTATTATTATTATTTTGATATGATCAGAAGCTTAGTTTTCTTCACATCCTTAGAAACAGCAAAATTTGGTAGCTGAAAGCTTTTCTTACTGCCAAAGAAGGGGCATTTACTTTTCATTTAGTATTAATTTTGTTAGAATCTTGTTGACATTGTCT…
Gh_D02G0119	AT3G59660	C2 domain-containing protein / GRAM domain-containing protein	966568	969805	3237	3	GTTAGTTCACTTTACAAGAGTGAGAGTCTGGTCTTAGCATGAAACCAGTAAAAGAGTGCTTATAATTTTTCTCTTGTCTATTTCAGGTAGAGTCAGGTATAAATTTGCATCATTTTGGAACCGGAACCATGCATTAAGAGAATTACAGCGTGCAGCAAAGAACTACCATACAATATTGGAAGTTGAGAAGAAGGTTTTCTTGCCTTTTCTCTATGATCTGTGAATTAAATTTTGGTAGTCTTGATTATTATTATTATTTTGATATGATCAGAAGCTTAGTTTTCTTCACATCCTTAGAAACAGCAAAATTTGGTAGCTGAAAGCTTTTCTTACTGCCAAAGAAGGGGCATTTACTTTTCATTTAGTATTAATTTTGTTAGAATCTTGTTGACATTGTCT…
Gh_D02G0119	AT3G59660	C2 domain-containing protein / GRAM domain-containing protein	966568	969805	3237	3	GTTAGTTCACTTTACAAGAGTGAGAGTCTGGTCTTAGCATGAAACCAGTAAAAGAGTGCTTATAATTTTTCTCTTGTCTATTTCAGGTAGAGTCAGGTATAAATTTGCATCATTTTGGAACCGGAACCATGCATTAAGAGAATTACAGCGTGCAGCAAAGAACTACCATACAATATTGGAAGTTGAGAAGAAGGTTTTCTTGCCTTTTCTCTATGATCTGTGAATTAAATTTTGGTAGTCTTGATTATTATTATTATTTTGATATGATCAGAAGCTTAGTTTTCTTCACATCCTTAGAAACAGCAAAATTTGGTAGCTGAAAGCTTTTCTTACTGCCAAAGAAGGGGCATTTACTTTTCATTTAGTATTAATTTTGTTAGAATCTTGTTGACATTGTCT…
Gh_D02G0122	AT1G33060	NAC 014	986888	986889	11	5	TATAAACGATC
Gh_D02G0129	AT4G33990	Tetratricopeptide repeat (TPR)-like superfamily protein	1069505	1069536	31	5	TGAGTGTCTCGTAACATTGAAGAGTAGATTT
Gh_D02G0132	AT3G42170	BED zinc finger ;hAT family dimerisation domain	1160885	1160898	13	4	AGTAAACCTTGAG
Gh_D02G0146	AT2G43410	RNA binding	1368126	1368141	15	2	ACGGTGTCACAGTCT
Gh_D02G0149	AT1G17130	Family of unknown function (DUF572)	1395329	1395330	7	2	CTATGCA
Gh_D02G0161	AT2G31660	ARM repeat superfamily protein	1484988	1485007	19	2	GTGGTCTTTATGACAAGCC
Gh_D02G0170	AT2G43160	ENTH/VHS family protein	1714560	1714572	12	2	GCATGGGCATGG
Gh_D02G0173	AT4G02180	DC1 domain-containing protein	1739970	1739971	1	3	A
Gh_D02G0202	AT1G69730	Wall-associated kinase family protein	2269570	2274581	5011	5	GTCATTGTTGGAAACGTGATGGGCCGAAAATTTACTTTTTATTACACACTCAATATATTACAATACGAAGATTACAAATATTTTCTCAATGACTAGATAGTCTAGCTGCTGCTAGATTTTAACTCACTCAAGGTTTGCTAACCTTCTCACTCTCACTCACGTTGCTTCTCTTATTTCTTTTTTCTTCTCATTTTTCTTCATTACAACACAAGTTCAAGCCTCTATTTATAGGCTGATAAAGTGACAACAAATGTGGCTATTAATCCACTTAATTTCCAGCCACAAAACATCTCAATAATGGAGCACTTTGTATGGCTAAAATTTCAGCACTTTGCATGGCACAAAATTGCTCCACGTCTCATGCTTCTAGATTATGCTTGGAGTGGGTTTGATTTCTAA…
Gh_D02G0202	AT1G69730	Wall-associated kinase family protein	2275341	2275342	3	6	CCT
Gh_D02G0235	AT3G05660	receptor like protein 33	2768259	2768260	3	2	GAC
Gh_D02G0281	AT1G74180	receptor like protein 14	3410799	3410800	19	3	ATTCTATTACTTCTTCTAA
Gh_D02G0281	AT1G74180	receptor like protein 14	3411698	3411699	1	4	C
Gh_D02G0283	AT3G07130	purple acid phosphatase 15	3615688	3615689	3	4	ATT
Gh_D02G0283	AT3G07130	purple acid phosphatase 15	3617572	3617575	3	3	AGT
Gh_D02G0286	AT3G14640	cytochrome P450, family 72, subfamily A, polypeptide 10	3657284	3657288	4	2	TTAC
Gh_D02G0299	AT3G25270	Ribonuclease H-like superfamily protein	4076299	4076300	1	2	C
Gh_D02G0300			4093285	4093286	18	2	ACCACCACAAACATTACC
Gh_D02G0373	AT4G03550	glucan synthase-like 5	4933140	4933142	2	5	TG
Gh_D02G0373	AT4G03550	glucan synthase-like 5	4934460	4934471	11	2	CATGCCTCTGA
Gh_D02G0385	AT2G15080	receptor like protein 19	5005544	5005684	140	8	TCTTCATTTCCTTATTTCACTCTTCCTCTTCTCATGCTTCCTTTCTCTTGTCTTGCCTTTTTCACCTCCTCAAACTCATCTCCCTAAGCAATGCCTTGATGACCAGAGAGCTCCTCTGCTGCAATTGCAGCATCATCTTT
Gh_D02G0385	AT2G15080	receptor like protein 19	5005894	5005895	2	7	CT
Gh_D02G0385	AT2G15080	receptor like protein 19	5005896	5005897	2	16	CT
Gh_D02G0398	AT3G22880	DNA repair (Rad51) family protein	5134600	5135216	616	2	TCCTCTCCCGGTGAAATCTACTCGAAAAAGAGCAATAACAGAATCCACAATCTGAAAATACGAGCGTATAAGAACATCATTAAACAGAGTCCATGGTATCAAGCATTATTGAATGATGTCGACAAAGCTCACCAGAAGTCTGAATGGTTCTTCAGACATTTTTGCTGCCAAACCCAGAAGCAGATTGTACTGATGCTCATACGTGTAGGCTCGAGCATAAACGATCTTTGACATAAATAGAAAACAAGGAATATGCTTAAAAATCTATTTATACAATTCAATTGATTATATATGGATATTGAAGCTTACATTGTCAAGAACAGCTCCTGGATCCATCCCAAATCTTTCTGCTATTGGTATAACTCGATCCGGCCGGCTACAAGTGTACGTAGTTAAAAG…
Gh_D02G0398	AT3G22880	DNA repair (Rad51) family protein	5134600	5135216	616	2	TCCTCTCCCGGTGAAATCTACTCGAAAAAGAGCAATAACAGAATCCACAATCTGAAAATACGAGCGTATAAGAACATCATTAAACAGAGTCCATGGTATCAAGCATTATTGAATGATGTCGACAAAGCTCACCAGAAGTCTGAATGGTTCTTCAGACATTTTTGCTGCCAAACCCAGAAGCAGATTGTACTGATGCTCATACGTGTAGGCTCGAGCATAAACGATCTTTGACATAAATAGAAAACAAGGAATATGCTTAAAAATCTATTTATACAATTCAATTGATTATATATGGATATTGAAGCTTACATTGTCAAGAACAGCTCCTGGATCCATCCCAAATCTTTCTGCTATTGGTATAACTCGATCCGGCCGGCTACAAGTGTACGTAGTTAAAAG…
Gh_D02G0398	AT3G22880	DNA repair (Rad51) family protein	5134600	5135216	616	2	TCCTCTCCCGGTGAAATCTACTCGAAAAAGAGCAATAACAGAATCCACAATCTGAAAATACGAGCGTATAAGAACATCATTAAACAGAGTCCATGGTATCAAGCATTATTGAATGATGTCGACAAAGCTCACCAGAAGTCTGAATGGTTCTTCAGACATTTTTGCTGCCAAACCCAGAAGCAGATTGTACTGATGCTCATACGTGTAGGCTCGAGCATAAACGATCTTTGACATAAATAGAAAACAAGGAATATGCTTAAAAATCTATTTATACAATTCAATTGATTATATATGGATATTGAAGCTTACATTGTCAAGAACAGCTCCTGGATCCATCCCAAATCTTTCTGCTATTGGTATAACTCGATCCGGCCGGCTACAAGTGTACGTAGTTAAAAG…
Gh_D02G0421	AT4G02180	DC1 domain-containing protein	5560754	5560769	15	2	GAAGAAGAAGAAGAT
Gh_D02G0423	AT4G14430	indole-3-butyric acid response 10	5567226	5567229	3	2	CGC
Gh_D02G0425	AT1G06620	2-oxoglutarate (2OG) and Fe(II)-dependent oxygenase superfamily protein	5577628	5577629	16	2	TTCATGATGATTCCAA
Gh_D02G0436	AT1G04400	cryptochrome 2	5766690	5766711	21	2	AGATCGGAATATATACCGTAA
Gh_D02G0456	AT2G35240	plastid developmental protein DAG, putative	6019207	6019519	312	2	CTAACATTGAAACATTATCAAATAAAAAATAAATATCAAACAGGACGGTCTTAAAATCCAAACTAAGTCTTAATAATGTAAGCAACAGAAGAACTCTCTAAATCCTGAAATGAAATGTACCATAAGCAATCTTAATAAAGAATCAATTCTTGTGAAAAACAAAGGTAAACCCAGAAAAATAGTTAATAAAAAAAACCCAAGATATTATCTTCCTTTTCAAAATTAAACTAATTTTTCCCTTCCCATTTTCCCAGACTTTCTCAGCATCCAAACACCCAAAAGAGCCCACGAAAAGAATAATAAAAAAAATAC
Gh_D02G0461	AT5G55550	RNA-binding (RRM/RBD/RNP motifs) family protein	6048264	6048276	12	3	GGTGGTTATGGT
Gh_D02G0571	AT1G24020	MLP-like protein 423	7656353	7656370	17	8	GATATGTTTCCACTATA
Gh_D02G0581	AT2G13980	Polynucleotidyl transferase, ribonuclease H-like superfamily protein	7857086	7857138	52	3	TGAAGAGAGACGAGGAAAACAAAATGAAACGGTAAAAGAAAGCAAAGAAGGA
Gh_D02G0675	AT2G07560	H(+)-ATPase 6	9550056	9553221	3165	2	TTAGAGCATGTTTGGTTGGGTGTATTGGCATAGCCAATACACCCCTAATCAGTGGGCCCCACTTAATACTCCTTTAATCCATTGTTTGGTTCAGTGTATTGTTATTACAGGTCTAATCCATTACAGACCTAATCCCCAAAATCCACCGATTTCTATTCCGGATGAAAAGCTCTGTTTTGCTGCGTATTAAGTTCTCCCCATTTTTCTACCCTGTTTTACCCTCCTAATTGCTTCTTCTGATTTTTCTGATTCCATAACTTTTTCCTTCCTTTCTGCCGCCACATCTGCTTCTTCTTCATCACTCATTAGCAGACTGCTTCTTCTTCTTCATCCGCTCGACCCTGTTGCTGTTTCATGGTGGTAACCGCTTGATTCTCAACTTATTGGCTCTCCAACAAT…
Gh_D02G0675	AT2G07560	H(+)-ATPase 6	9550056	9553221	3165	2	TTAGAGCATGTTTGGTTGGGTGTATTGGCATAGCCAATACACCCCTAATCAGTGGGCCCCACTTAATACTCCTTTAATCCATTGTTTGGTTCAGTGTATTGTTATTACAGGTCTAATCCATTACAGACCTAATCCCCAAAATCCACCGATTTCTATTCCGGATGAAAAGCTCTGTTTTGCTGCGTATTAAGTTCTCCCCATTTTTCTACCCTGTTTTACCCTCCTAATTGCTTCTTCTGATTTTTCTGATTCCATAACTTTTTCCTTCCTTTCTGCCGCCACATCTGCTTCTTCTTCATCACTCATTAGCAGACTGCTTCTTCTTCTTCATCCGCTCGACCCTGTTGCTGTTTCATGGTGGTAACCGCTTGATTCTCAACTTATTGGCTCTCCAACAAT…
Gh_D02G0675	AT2G07560	H(+)-ATPase 6	9550056	9553221	3165	2	TTAGAGCATGTTTGGTTGGGTGTATTGGCATAGCCAATACACCCCTAATCAGTGGGCCCCACTTAATACTCCTTTAATCCATTGTTTGGTTCAGTGTATTGTTATTACAGGTCTAATCCATTACAGACCTAATCCCCAAAATCCACCGATTTCTATTCCGGATGAAAAGCTCTGTTTTGCTGCGTATTAAGTTCTCCCCATTTTTCTACCCTGTTTTACCCTCCTAATTGCTTCTTCTGATTTTTCTGATTCCATAACTTTTTCCTTCCTTTCTGCCGCCACATCTGCTTCTTCTTCATCACTCATTAGCAGACTGCTTCTTCTTCTTCATCCGCTCGACCCTGTTGCTGTTTCATGGTGGTAACCGCTTGATTCTCAACTTATTGGCTCTCCAACAAT…
Gh_D02G0675	AT2G07560	H(+)-ATPase 6	9550056	9553221	3165	2	TTAGAGCATGTTTGGTTGGGTGTATTGGCATAGCCAATACACCCCTAATCAGTGGGCCCCACTTAATACTCCTTTAATCCATTGTTTGGTTCAGTGTATTGTTATTACAGGTCTAATCCATTACAGACCTAATCCCCAAAATCCACCGATTTCTATTCCGGATGAAAAGCTCTGTTTTGCTGCGTATTAAGTTCTCCCCATTTTTCTACCCTGTTTTACCCTCCTAATTGCTTCTTCTGATTTTTCTGATTCCATAACTTTTTCCTTCCTTTCTGCCGCCACATCTGCTTCTTCTTCATCACTCATTAGCAGACTGCTTCTTCTTCTTCATCCGCTCGACCCTGTTGCTGTTTCATGGTGGTAACCGCTTGATTCTCAACTTATTGGCTCTCCAACAAT…
Gh_D02G0677	AT1G34300	lectin protein kinase family protein	9609727	9609743	16	2	GGTGCTCGGAAGAACC
Gh_D02G0689	AT1G71710	DNAse I-like superfamily protein	9721992	9726661	4669	2	ACTTAGGGGTGAGTAAAATTCGATTCGATTCGAAAAATTTGAAAAAAATTTCGAATTTTGAATTATTCGAATCGAGTTAATCGAACCAATTCGATTTTTTTTAAATTTCGAGTTCGAGTCGAATTGAATTTTCGAATTCGAATAAAAACTATATTTTTTATTTTTAAATTAAAATACATATATTTTTTATTTTTAAAAGTTAAAAGTTACAGTGCATTTAAAACAAAACTAGTAAACCACTTCCAAAATCCCTAACTAAGCCCGTGCCCTTCCTCCCCCCTTTTTATCCCAATTCGAAGACTTCCACCGGACCACCACCACCAATCCACCTCCACCTCCAATCCTCCACGGCTGAAGGCTCCACCCAATTCCAGAATCAGATGTTAGAGGCTTAGATCG…
Gh_D02G0689	AT1G71710	DNAse I-like superfamily protein	9721992	9726661	4669	2	ACTTAGGGGTGAGTAAAATTCGATTCGATTCGAAAAATTTGAAAAAAATTTCGAATTTTGAATTATTCGAATCGAGTTAATCGAACCAATTCGATTTTTTTTAAATTTCGAGTTCGAGTCGAATTGAATTTTCGAATTCGAATAAAAACTATATTTTTTATTTTTAAATTAAAATACATATATTTTTTATTTTTAAAAGTTAAAAGTTACAGTGCATTTAAAACAAAACTAGTAAACCACTTCCAAAATCCCTAACTAAGCCCGTGCCCTTCCTCCCCCCTTTTTATCCCAATTCGAAGACTTCCACCGGACCACCACCACCAATCCACCTCCACCTCCAATCCTCCACGGCTGAAGGCTCCACCCAATTCCAGAATCAGATGTTAGAGGCTTAGATCG…
Gh_D02G0691	AT4G09800	S18 ribosomal protein	9813343	9813422	79	2	ATTTTCTAAGGTACGGAGATGTCTTCGTGAGAACATTTATTGGTCTCTTGGAGATGGTCCAAGCCGTAACCGCCAGGTA
Gh_D02G0709	AT5G45340	cytochrome P450, family 707, subfamily A, polypeptide 3	10181457	10181458	1	2	A
Gh_D02G0715			10384802	10384803	6	2	GGTGGC
Gh_D02G0743	AT1G43850	SEUSS transcriptional co-regulator	11175484	11175493	9	2	GGCACTCTA
Gh_D02G0759	AT1G16350	Aldolase-type TIM barrel family protein	11409553	11417467	7914	5	TAGTTTGTTTGATTAAAACTAGAGTAAAGGAAAATAATGTGACTGTTATTGGAAAAGTGGTTTCAGGGTTGGAGGGGCATTAACAACTACAATGATGCTGAGAATGGAAGATTATGGTTTTTATGGATGGACTTTTTTGGAGGTTACAGAGGTTGTTAACACAAATCAGACTATCACATGCATGATTAAAAGCTCTAATCAATTCTGGTATGTTTCTAAGGTTTATGGAAGTACTGATGGTTGTGAAAGGAAGAGGTTATGGACTCATTTGGAGACTAAGCACAATGTTGGTGCTTCTCCTTAGTTAGTAGCTGGGCATTTCAACGTGATTGCCAATCCTCAAGAGAGCTCGGATATTTCAGGAATTTATAATTAAAGTACTGACATTAAAGAGATAGA…
Gh_D02G0759	AT1G16350	Aldolase-type TIM barrel family protein	11409553	11417467	7914	5	TAGTTTGTTTGATTAAAACTAGAGTAAAGGAAAATAATGTGACTGTTATTGGAAAAGTGGTTTCAGGGTTGGAGGGGCATTAACAACTACAATGATGCTGAGAATGGAAGATTATGGTTTTTATGGATGGACTTTTTTGGAGGTTACAGAGGTTGTTAACACAAATCAGACTATCACATGCATGATTAAAAGCTCTAATCAATTCTGGTATGTTTCTAAGGTTTATGGAAGTACTGATGGTTGTGAAAGGAAGAGGTTATGGACTCATTTGGAGACTAAGCACAATGTTGGTGCTTCTCCTTAGTTAGTAGCTGGGCATTTCAACGTGATTGCCAATCCTCAAGAGAGCTCGGATATTTCAGGAATTTATAATTAAAGTACTGACATTAAAGAGATAGA…
Gh_D02G0759	AT1G16350	Aldolase-type TIM barrel family protein	11409553	11417467	7914	5	TAGTTTGTTTGATTAAAACTAGAGTAAAGGAAAATAATGTGACTGTTATTGGAAAAGTGGTTTCAGGGTTGGAGGGGCATTAACAACTACAATGATGCTGAGAATGGAAGATTATGGTTTTTATGGATGGACTTTTTTGGAGGTTACAGAGGTTGTTAACACAAATCAGACTATCACATGCATGATTAAAAGCTCTAATCAATTCTGGTATGTTTCTAAGGTTTATGGAAGTACTGATGGTTGTGAAAGGAAGAGGTTATGGACTCATTTGGAGACTAAGCACAATGTTGGTGCTTCTCCTTAGTTAGTAGCTGGGCATTTCAACGTGATTGCCAATCCTCAAGAGAGCTCGGATATTTCAGGAATTTATAATTAAAGTACTGACATTAAAGAGATAGA…
Gh_D02G0826	AT1G22060		13991658	13991659	1	2	G
Gh_D02G0971	AT4G16310	LSD1-like 3	22546226	22546227	1	5	A
Gh_D02G0990	AT4G35230	BR-signaling kinase 1	23653749	23653750	12	2	TGTTGGGGTTGT
Gh_D02G0992	AT5G57560	Xyloglucan endotransglucosylase/hydrolase family protein	23763794	23768058	4264	3	AGGTTCATTTTGGGGCCACACGACTTGAGAGACGGGCGTGTGTCTCAGTCGTGTGTGGCACACGACCATGCGACACAATCGTGTGTCCCCTGTAGGTTCAAGGTTTACAAGTCAGGTGGTTACACGGCCTGACGCACGGGCCTGTGACGTCATTTCGAGGGGTACATAGCCTGGCACACGGGCGTGTGGCTTGGCCGTGTGACCCAAGTCAATGAGTTACATGGGCATGGACACGGGTTGAAACACAGCCGTATGTCTCTATTTCGAATACCCACACGGCCTGAGACACGGGGGTGTGTCATAGTCGTGTTAGTCACACGACCTGGCCACACGGTCATGTGACCCCTGCAGTCTTAATTTTTCAACTTTTTCTTAAAATTTTCAAATGTTTCCGATTTA…
Gh_D02G1019	AT1G33970	P-loop containing nucleoside triphosphate hydrolases superfamily protein	25179447	25179448	1	7	T
Gh_D02G1019	AT1G33970	P-loop containing nucleoside triphosphate hydrolases superfamily protein	25179782	25179783	1	7	T
Gh_D02G1019	AT1G33970	P-loop containing nucleoside triphosphate hydrolases superfamily protein	25179783	25179784	1	2	T
Gh_D02G1019	AT1G33970	P-loop containing nucleoside triphosphate hydrolases superfamily protein	25179934	25179935	11	4	GCAGTCATCAT
Gh_D02G1030	AT1G33470	RNA-binding (RRM/RBD/RNP motifs) family protein	25998887	25998888	1	3	G
Gh_D02G1034	AT1G74960	fatty acid biosynthesis 1	26251115	26254606	3491	4	CTTAGGGTACGTTTGGTTCGCTGTATTGGATTAGAGGTGTATTGGATTAGAGTTGTATTGGATTAGAGGTGTATTGGATTAGAGATGTAATAGCAAATCAACTGTTTGGTTGAATGTAATGGAATAGAGGCGTAATAGTAATCTTGTGTTTGGTTGAANGAAAAAACGAGAGGTATTTGGGTCAGACTCAAGTTATTTCCAAAATGTGTTCGGATGCTTAAATTAATGAATGAAAAATCACATAAGCGATAAAGTGGCAAAACATTTGCATATTATACAGCTTTAAAGAAACTCAGAATACACAACAAATGATGTTTGCATTCTAAAATATGGTAAAAAATATATTGCTTTAACAATAATACAAGAAAACAGATCCCAATACCATGCCCCATGGTTCTA…
Gh_D02G1034	AT1G74960	fatty acid biosynthesis 1	26251115	26254606	3491	4	CTTAGGGTACGTTTGGTTCGCTGTATTGGATTAGAGGTGTATTGGATTAGAGTTGTATTGGATTAGAGGTGTATTGGATTAGAGATGTAATAGCAAATCAACTGTTTGGTTGAATGTAATGGAATAGAGGCGTAATAGTAATCTTGTGTTTGGTTGAANGAAAAAACGAGAGGTATTTGGGTCAGACTCAAGTTATTTCCAAAATGTGTTCGGATGCTTAAATTAATGAATGAAAAATCACATAAGCGATAAAGTGGCAAAACATTTGCATATTATACAGCTTTAAAGAAACTCAGAATACACAACAAATGATGTTTGCATTCTAAAATATGGTAAAAAATATATTGCTTTAACAATAATACAAGAAAACAGATCCCAATACCATGCCCCATGGTTCTA…
Gh_D02G1034	AT1G74960	fatty acid biosynthesis 1	26251115	26254606	3491	4	CTTAGGGTACGTTTGGTTCGCTGTATTGGATTAGAGGTGTATTGGATTAGAGTTGTATTGGATTAGAGGTGTATTGGATTAGAGATGTAATAGCAAATCAACTGTTTGGTTGAATGTAATGGAATAGAGGCGTAATAGTAATCTTGTGTTTGGTTGAANGAAAAAACGAGAGGTATTTGGGTCAGACTCAAGTTATTTCCAAAATGTGTTCGGATGCTTAAATTAATGAATGAAAAATCACATAAGCGATAAAGTGGCAAAACATTTGCATATTATACAGCTTTAAAGAAACTCAGAATACACAACAAATGATGTTTGCATTCTAAAATATGGTAAAAAATATATTGCTTTAACAATAATACAAGAAAACAGATCCCAATACCATGCCCCATGGTTCTA…
Gh_D02G1034	AT1G74960	fatty acid biosynthesis 1	26251115	26254606	3491	4	CTTAGGGTACGTTTGGTTCGCTGTATTGGATTAGAGGTGTATTGGATTAGAGTTGTATTGGATTAGAGGTGTATTGGATTAGAGATGTAATAGCAAATCAACTGTTTGGTTGAATGTAATGGAATAGAGGCGTAATAGTAATCTTGTGTTTGGTTGAANGAAAAAACGAGAGGTATTTGGGTCAGACTCAAGTTATTTCCAAAATGTGTTCGGATGCTTAAATTAATGAATGAAAAATCACATAAGCGATAAAGTGGCAAAACATTTGCATATTATACAGCTTTAAAGAAACTCAGAATACACAACAAATGATGTTTGCATTCTAAAATATGGTAAAAAATATATTGCTTTAACAATAATACAAGAAAACAGATCCCAATACCATGCCCCATGGTTCTA…
Gh_D02G1034	AT1G74960	fatty acid biosynthesis 1	26251115	26254606	3491	4	CTTAGGGTACGTTTGGTTCGCTGTATTGGATTAGAGGTGTATTGGATTAGAGTTGTATTGGATTAGAGGTGTATTGGATTAGAGATGTAATAGCAAATCAACTGTTTGGTTGAATGTAATGGAATAGAGGCGTAATAGTAATCTTGTGTTTGGTTGAANGAAAAAACGAGAGGTATTTGGGTCAGACTCAAGTTATTTCCAAAATGTGTTCGGATGCTTAAATTAATGAATGAAAAATCACATAAGCGATAAAGTGGCAAAACATTTGCATATTATACAGCTTTAAAGAAACTCAGAATACACAACAAATGATGTTTGCATTCTAAAATATGGTAAAAAATATATTGCTTTAACAATAATACAAGAAAACAGATCCCAATACCATGCCCCATGGTTCTA…
Gh_D02G1034	AT1G74960	fatty acid biosynthesis 1	26251115	26254606	3491	4	CTTAGGGTACGTTTGGTTCGCTGTATTGGATTAGAGGTGTATTGGATTAGAGTTGTATTGGATTAGAGGTGTATTGGATTAGAGATGTAATAGCAAATCAACTGTTTGGTTGAATGTAATGGAATAGAGGCGTAATAGTAATCTTGTGTTTGGTTGAANGAAAAAACGAGAGGTATTTGGGTCAGACTCAAGTTATTTCCAAAATGTGTTCGGATGCTTAAATTAATGAATGAAAAATCACATAAGCGATAAAGTGGCAAAACATTTGCATATTATACAGCTTTAAAGAAACTCAGAATACACAACAAATGATGTTTGCATTCTAAAATATGGTAAAAAATATATTGCTTTAACAATAATACAAGAAAACAGATCCCAATACCATGCCCCATGGTTCTA…
Gh_D02G1034	AT1G74960	fatty acid biosynthesis 1	26251115	26254606	3491	4	CTTAGGGTACGTTTGGTTCGCTGTATTGGATTAGAGGTGTATTGGATTAGAGTTGTATTGGATTAGAGGTGTATTGGATTAGAGATGTAATAGCAAATCAACTGTTTGGTTGAATGTAATGGAATAGAGGCGTAATAGTAATCTTGTGTTTGGTTGAANGAAAAAACGAGAGGTATTTGGGTCAGACTCAAGTTATTTCCAAAATGTGTTCGGATGCTTAAATTAATGAATGAAAAATCACATAAGCGATAAAGTGGCAAAACATTTGCATATTATACAGCTTTAAAGAAACTCAGAATACACAACAAATGATGTTTGCATTCTAAAATATGGTAAAAAATATATTGCTTTAACAATAATACAAGAAAACAGATCCCAATACCATGCCCCATGGTTCTA…
Gh_D02G1034	AT1G74960	fatty acid biosynthesis 1	26251115	26254606	3491	4	CTTAGGGTACGTTTGGTTCGCTGTATTGGATTAGAGGTGTATTGGATTAGAGTTGTATTGGATTAGAGGTGTATTGGATTAGAGATGTAATAGCAAATCAACTGTTTGGTTGAATGTAATGGAATAGAGGCGTAATAGTAATCTTGTGTTTGGTTGAANGAAAAAACGAGAGGTATTTGGGTCAGACTCAAGTTATTTCCAAAATGTGTTCGGATGCTTAAATTAATGAATGAAAAATCACATAAGCGATAAAGTGGCAAAACATTTGCATATTATACAGCTTTAAAGAAACTCAGAATACACAACAAATGATGTTTGCATTCTAAAATATGGTAAAAAATATATTGCTTTAACAATAATACAAGAAAACAGATCCCAATACCATGCCCCATGGTTCTA…
Gh_D02G1075	AT3G18640	Zinc finger C-x8-C-x5-C-x3-H type family protein	29125057	29125058	1	3	G
Gh_D02G1147	AT1G68570	Major facilitator superfamily protein	34591995	34591996	1	2	C
Gh_D02G1149			34634998	34634999	18	3	CCCCAACTCAATAAGCTG
Gh_D02G1149			34635008	34635009	18	6	ATAAGTGGCCCCAACTCA
Gh_D02G1280	AT1G69390	homologue of bacterial MinE 1	42021049	42021070	21	5	AGTGAAGGCAGAATATCAAGA
Gh_D02G1380	AT1G25240	ENTH/VHS/GAT family protein	46600075	46600076	1	2	A
Gh_D02G1404			47477246	47477247	1	6	C
Gh_D02G1411	AT1G08260	ABO4	48357794	48359933	2139	29	AAATTTATATATATATATATATAAATTACACAGGTAAAGAGCACAAAAATGATGATGGAAGACCAAATTTTAGGAGCTTAATTTCATACATCAAGAAGATCAAGCCAGCGGTTTGCAACAACAGCGACAGCTGAGTAGCATTCCTCTAAGGTGGATCCATTAAGGAACTTATCAAAAAGCTCTGCCTGCAAAAGAGAAAGTATTTCATGTCTAGAAAATGCCAAATGTGGAGGAGAGAAGTCCTAATCCTGAAATATGAAAATTGCGGTACATACAATAATAACATAATGCAAACAGTAGAAGAACGAAAACAATTTTTAACTTTGTTCCTTGTTGGGAATGTATTGAAGCTAAACAAACAATGGACGACAAATTTTATCGAGTTTTCTAAGACCTAAA…
Gh_D02G1411	AT1G08260	ABO4	48357794	48359933	2139	29	AAATTTATATATATATATATATAAATTACACAGGTAAAGAGCACAAAAATGATGATGGAAGACCAAATTTTAGGAGCTTAATTTCATACATCAAGAAGATCAAGCCAGCGGTTTGCAACAACAGCGACAGCTGAGTAGCATTCCTCTAAGGTGGATCCATTAAGGAACTTATCAAAAAGCTCTGCCTGCAAAAGAGAAAGTATTTCATGTCTAGAAAATGCCAAATGTGGAGGAGAGAAGTCCTAATCCTGAAATATGAAAATTGCGGTACATACAATAATAACATAATGCAAACAGTAGAAGAACGAAAACAATTTTTAACTTTGTTCCTTGTTGGGAATGTATTGAAGCTAAACAAACAATGGACGACAAATTTTATCGAGTTTTCTAAGACCTAAA…
Gh_D02G1411	AT1G08260	ABO4	48357794	48359933	2139	29	AAATTTATATATATATATATATAAATTACACAGGTAAAGAGCACAAAAATGATGATGGAAGACCAAATTTTAGGAGCTTAATTTCATACATCAAGAAGATCAAGCCAGCGGTTTGCAACAACAGCGACAGCTGAGTAGCATTCCTCTAAGGTGGATCCATTAAGGAACTTATCAAAAAGCTCTGCCTGCAAAAGAGAAAGTATTTCATGTCTAGAAAATGCCAAATGTGGAGGAGAGAAGTCCTAATCCTGAAATATGAAAATTGCGGTACATACAATAATAACATAATGCAAACAGTAGAAGAACGAAAACAATTTTTAACTTTGTTCCTTGTTGGGAATGTATTGAAGCTAAACAAACAATGGACGACAAATTTTATCGAGTTTTCTAAGACCTAAA…
Gh_D02G1411	AT1G08260	ABO4	48357794	48359933	2139	29	AAATTTATATATATATATATATAAATTACACAGGTAAAGAGCACAAAAATGATGATGGAAGACCAAATTTTAGGAGCTTAATTTCATACATCAAGAAGATCAAGCCAGCGGTTTGCAACAACAGCGACAGCTGAGTAGCATTCCTCTAAGGTGGATCCATTAAGGAACTTATCAAAAAGCTCTGCCTGCAAAAGAGAAAGTATTTCATGTCTAGAAAATGCCAAATGTGGAGGAGAGAAGTCCTAATCCTGAAATATGAAAATTGCGGTACATACAATAATAACATAATGCAAACAGTAGAAGAACGAAAACAATTTTTAACTTTGTTCCTTGTTGGGAATGTATTGAAGCTAAACAAACAATGGACGACAAATTTTATCGAGTTTTCTAAGACCTAAA…
Gh_D02G1411	AT1G08260	ABO4	48357794	48359933	2139	29	AAATTTATATATATATATATATAAATTACACAGGTAAAGAGCACAAAAATGATGATGGAAGACCAAATTTTAGGAGCTTAATTTCATACATCAAGAAGATCAAGCCAGCGGTTTGCAACAACAGCGACAGCTGAGTAGCATTCCTCTAAGGTGGATCCATTAAGGAACTTATCAAAAAGCTCTGCCTGCAAAAGAGAAAGTATTTCATGTCTAGAAAATGCCAAATGTGGAGGAGAGAAGTCCTAATCCTGAAATATGAAAATTGCGGTACATACAATAATAACATAATGCAAACAGTAGAAGAACGAAAACAATTTTTAACTTTGTTCCTTGTTGGGAATGTATTGAAGCTAAACAAACAATGGACGACAAATTTTATCGAGTTTTCTAAGACCTAAA…
Gh_D02G1411	AT1G08260	ABO4	48357794	48359933	2139	29	AAATTTATATATATATATATATAAATTACACAGGTAAAGAGCACAAAAATGATGATGGAAGACCAAATTTTAGGAGCTTAATTTCATACATCAAGAAGATCAAGCCAGCGGTTTGCAACAACAGCGACAGCTGAGTAGCATTCCTCTAAGGTGGATCCATTAAGGAACTTATCAAAAAGCTCTGCCTGCAAAAGAGAAAGTATTTCATGTCTAGAAAATGCCAAATGTGGAGGAGAGAAGTCCTAATCCTGAAATATGAAAATTGCGGTACATACAATAATAACATAATGCAAACAGTAGAAGAACGAAAACAATTTTTAACTTTGTTCCTTGTTGGGAATGTATTGAAGCTAAACAAACAATGGACGACAAATTTTATCGAGTTTTCTAAGACCTAAA…
Gh_D02G1420			49019279	49019280	1	6	A
Gh_D02G1459	AT3G52300	ATP synthase D chain, mitochondrial	50206209	50210138	3929	17	TTAGGATGCGTTTGGTTCGCTGTATTGGATTAGAGGTGTATTGGATTAGAAGTGTATTGGATTAGAGGTGTATTGGATTAGAGGTGTAATAGCAAATCAACTGTTTGGTTGAATGTAATGGAATAGAGGCGTAATAGTAATCTTGTGTTTGGTTGAATGGAATAGAGGTGTAATAGCATAATGGAAAAAACTAAAATGACTAGAATACCCTTAGCATAAATTTGTTTTGGTAAATGATTATTGTTATTGTTATTTAAATTTTAATAAGATTATTATTATCAATAATAAATATTTTAATCATATTTAAACATAATTATTATTAAATATATTATAATTAAAATATATAATTTAATAAAATTCTTAATAATTAATATTCTTATATGAATTTACTCAAATCAT…
Gh_D02G1459	AT3G52300	ATP synthase D chain, mitochondrial	50206209	50210138	3929	17	TTAGGATGCGTTTGGTTCGCTGTATTGGATTAGAGGTGTATTGGATTAGAAGTGTATTGGATTAGAGGTGTATTGGATTAGAGGTGTAATAGCAAATCAACTGTTTGGTTGAATGTAATGGAATAGAGGCGTAATAGTAATCTTGTGTTTGGTTGAATGGAATAGAGGTGTAATAGCATAATGGAAAAAACTAAAATGACTAGAATACCCTTAGCATAAATTTGTTTTGGTAAATGATTATTGTTATTGTTATTTAAATTTTAATAAGATTATTATTATCAATAATAAATATTTTAATCATATTTAAACATAATTATTATTAAATATATTATAATTAAAATATATAATTTAATAAAATTCTTAATAATTAATATTCTTATATGAATTTACTCAAATCAT…
Gh_D02G1459	AT3G52300	ATP synthase D chain, mitochondrial	50206209	50210138	3929	17	TTAGGATGCGTTTGGTTCGCTGTATTGGATTAGAGGTGTATTGGATTAGAAGTGTATTGGATTAGAGGTGTATTGGATTAGAGGTGTAATAGCAAATCAACTGTTTGGTTGAATGTAATGGAATAGAGGCGTAATAGTAATCTTGTGTTTGGTTGAATGGAATAGAGGTGTAATAGCATAATGGAAAAAACTAAAATGACTAGAATACCCTTAGCATAAATTTGTTTTGGTAAATGATTATTGTTATTGTTATTTAAATTTTAATAAGATTATTATTATCAATAATAAATATTTTAATCATATTTAAACATAATTATTATTAAATATATTATAATTAAAATATATAATTTAATAAAATTCTTAATAATTAATATTCTTATATGAATTTACTCAAATCAT…
Gh_D02G1459	AT3G52300	ATP synthase D chain, mitochondrial	50206209	50210138	3929	17	TTAGGATGCGTTTGGTTCGCTGTATTGGATTAGAGGTGTATTGGATTAGAAGTGTATTGGATTAGAGGTGTATTGGATTAGAGGTGTAATAGCAAATCAACTGTTTGGTTGAATGTAATGGAATAGAGGCGTAATAGTAATCTTGTGTTTGGTTGAATGGAATAGAGGTGTAATAGCATAATGGAAAAAACTAAAATGACTAGAATACCCTTAGCATAAATTTGTTTTGGTAAATGATTATTGTTATTGTTATTTAAATTTTAATAAGATTATTATTATCAATAATAAATATTTTAATCATATTTAAACATAATTATTATTAAATATATTATAATTAAAATATATAATTTAATAAAATTCTTAATAATTAATATTCTTATATGAATTTACTCAAATCAT…
Gh_D02G1459	AT3G52300	ATP synthase D chain, mitochondrial	50206209	50210138	3929	17	TTAGGATGCGTTTGGTTCGCTGTATTGGATTAGAGGTGTATTGGATTAGAAGTGTATTGGATTAGAGGTGTATTGGATTAGAGGTGTAATAGCAAATCAACTGTTTGGTTGAATGTAATGGAATAGAGGCGTAATAGTAATCTTGTGTTTGGTTGAATGGAATAGAGGTGTAATAGCATAATGGAAAAAACTAAAATGACTAGAATACCCTTAGCATAAATTTGTTTTGGTAAATGATTATTGTTATTGTTATTTAAATTTTAATAAGATTATTATTATCAATAATAAATATTTTAATCATATTTAAACATAATTATTATTAAATATATTATAATTAAAATATATAATTTAATAAAATTCTTAATAATTAATATTCTTATATGAATTTACTCAAATCAT…
Gh_D02G1459	AT3G52300	ATP synthase D chain, mitochondrial	50206209	50210138	3929	17	TTAGGATGCGTTTGGTTCGCTGTATTGGATTAGAGGTGTATTGGATTAGAAGTGTATTGGATTAGAGGTGTATTGGATTAGAGGTGTAATAGCAAATCAACTGTTTGGTTGAATGTAATGGAATAGAGGCGTAATAGTAATCTTGTGTTTGGTTGAATGGAATAGAGGTGTAATAGCATAATGGAAAAAACTAAAATGACTAGAATACCCTTAGCATAAATTTGTTTTGGTAAATGATTATTGTTATTGTTATTTAAATTTTAATAAGATTATTATTATCAATAATAAATATTTTAATCATATTTAAACATAATTATTATTAAATATATTATAATTAAAATATATAATTTAATAAAATTCTTAATAATTAATATTCTTATATGAATTTACTCAAATCAT…
Gh_D02G1506	AT1G27300		52099432	52099433	1	2	G
Gh_D02G1624	AT1G70580	alanine-2-oxoglutarate aminotransferase 2	56231772	56231856	84	2	ACCTGTATGATAGCCAAGAAGAAGTGCTGAGAAGAAATCACAAAAAACAAAAGCTTTTGAGTGACCTGTTGATAACAACGATTT
Gh_D02G1851	AT4G35160	O-methyltransferase family protein	61720421	61720422	1	3	T
Gh_D02G1851	AT4G35160	O-methyltransferase family protein	61720592	61720593	30	2	ATTGGATCGTTGATTGATGTCGGAGGTGAG
Gh_D02G1982	AT3G53810	Concanavalin A-like lectin protein kinase family protein	63801106	63801107	1	2	A
Gh_D02G1999			64107635	64107636	24	5	TAATCTGGGAAGTGGTGGAATTGG
Gh_D02G2020	AT2G14740	vaculolar sorting receptor 3	64490898	64491696	798	7	CCCAACATATTAACTTTCTCAGGATACATTTCGCGGGAGAGTCTGTGAATGTCCCTTGGTTGATGGTGTACAATTTAAAGGAGACGGTTACAGTCACTGTGAAGGTGTTATGAGATTTTGTTTTTTATCATTTTTTTTGCATAGGTTTAGTTATTATTTCGAAGTTAAATTTAAATTGTGAAGTTACCATTTTAATGTTTTTTTTCATGATTCATGTCTCATTATATGAGCCTAACAATATGCAATGGCATTAATAGGATAAAGCTTGATTTGTTTTTGTTTGTTGCTTATGTCCAAATTCGAAGCCCCTCATCAATTTTTATTGTGTTTGCTCATGTTTAATGAGGCAATACAATTTTCTCCCTTAAAACTCTGGTTTCTATCATTAATCATCTTATA…
Gh_D02G2020	AT2G14740	vaculolar sorting receptor 3	64490898	64491696	798	7	CCCAACATATTAACTTTCTCAGGATACATTTCGCGGGAGAGTCTGTGAATGTCCCTTGGTTGATGGTGTACAATTTAAAGGAGACGGTTACAGTCACTGTGAAGGTGTTATGAGATTTTGTTTTTTATCATTTTTTTTGCATAGGTTTAGTTATTATTTCGAAGTTAAATTTAAATTGTGAAGTTACCATTTTAATGTTTTTTTTCATGATTCATGTCTCATTATATGAGCCTAACAATATGCAATGGCATTAATAGGATAAAGCTTGATTTGTTTTTGTTTGTTGCTTATGTCCAAATTCGAAGCCCCTCATCAATTTTTATTGTGTTTGCTCATGTTTAATGAGGCAATACAATTTTCTCCCTTAAAACTCTGGTTTCTATCATTAATCATCTTATA…
Gh_D02G2020	AT2G14740	vaculolar sorting receptor 3	64490898	64491696	798	7	CCCAACATATTAACTTTCTCAGGATACATTTCGCGGGAGAGTCTGTGAATGTCCCTTGGTTGATGGTGTACAATTTAAAGGAGACGGTTACAGTCACTGTGAAGGTGTTATGAGATTTTGTTTTTTATCATTTTTTTTGCATAGGTTTAGTTATTATTTCGAAGTTAAATTTAAATTGTGAAGTTACCATTTTAATGTTTTTTTTCATGATTCATGTCTCATTATATGAGCCTAACAATATGCAATGGCATTAATAGGATAAAGCTTGATTTGTTTTTGTTTGTTGCTTATGTCCAAATTCGAAGCCCCTCATCAATTTTTATTGTGTTTGCTCATGTTTAATGAGGCAATACAATTTTCTCCCTTAAAACTCTGGTTTCTATCATTAATCATCTTATA…
Gh_D02G2084	AT5G08570	Pyruvate kinase family protein	65035926	65035939	13	2	CATCATTTGGAAG
Gh_D02G2115	AT1G47490	RNA-binding protein 47C	65282596	65282597	9	6	ATAGCCATA
Gh_D02G2115	AT1G47490	RNA-binding protein 47C	65282597	65282598	9	22	TAGCCATAA
Gh_D02G2139	AT4G34480	O-Glycosyl hydrolases family 17 protein	65508386	65509888	1502	4	CTGCAATCAAAGGAAAATTTTCTTTTAGAGAAAAAAAAATGGAAATTAAGATATTATATTATTGAGATTTTGATATAAATGTCGAATATGGGTGTTATATATATATATATATAGGGTAAACTATTGAAATAAGTATTTTTATTTATTTCAGGTTACATTTTAGTCATTTATGTCTGAAATGTTACGTTTTAGTTATTTACGTTACCATGTTATAACATTTTAGTCACTGAGCGTTAATTGTCGTTAACGGTGTAACTGTAAGCTGACGTGGCATGTTAAATCATCATTTCAAACAAAAATTTTAGGTTAAATTATACAATTGGTCCTTATATTTTTTTCGTTTTGAGCAATTTAATTTTTTCCTTTTACATTAAAAGAGATGGGAAAGGGAAGAAAATA…
Gh_D02G2154	AT2G21600	endoplasmatic reticulum retrieval protein 1B	65629951	65629957	6	4	CCAAAT
Gh_D02G2171	AT4G34610	BEL1-like homeodomain 6	65773382	65773384	2	3	GA
Gh_D02G2260	AT4G35140	Transducin/WD40 repeat-like superfamily protein	66462015	66462016	6	2	GTCATC
Gh_D02G2374	AT2G35060	K+ uptake permease 11	67200197	67200216	19	2	GAGAGTCTGTTGAACGTAG
Gh_D03G0082	AT4G34950	Major facilitator superfamily protein	583517	583518	6	2	GCAACG
Gh_D03G0167	AT2G18630	Protein of unknown function (DUF677)	1254323	1256176	1853	7	GACTTCTCGAAACAAATCAGGCAGTAGTGAAAGTCATTTTGGAATGTCAAAGAGATATATGGAACAATTCAGAGTTGTTTTCTTTGGTTGAGGAATACTTTGAGAACAGCAAGAAGACCTTAGATTTTTGTACCATGCTCGAAAATTGCCTCAAACGAGCTCAGAATGATCAGTTGATCATTCAATTGGCGGTTAAGTATTTCGATGAAGAGGTCGGATTAGAAGTTGGGGTCGATGAGAAGAAATTCGTGAAGACGTTGGAAGAACTGAGGAGATTTAAAGCAGCTGACAAGCCTTTCCCGAAGGAGTTCTTTGTACTGTTAGATTTGGTCCGTAAGCAGCAAGAATCGATGCTGGGGAAGTTGCTAGTTCGGAAAAAGAAGCTTGATAAGAAATTAA…
Gh_D03G0168	AT4G34320	Protein of unknown function (DUF677)	1254323	1256176	1853	7	GACTTCTCGAAACAAATCAGGCAGTAGTGAAAGTCATTTTGGAATGTCAAAGAGATATATGGAACAATTCAGAGTTGTTTTCTTTGGTTGAGGAATACTTTGAGAACAGCAAGAAGACCTTAGATTTTTGTACCATGCTCGAAAATTGCCTCAAACGAGCTCAGAATGATCAGTTGATCATTCAATTGGCGGTTAAGTATTTCGATGAAGAGGTCGGATTAGAAGTTGGGGTCGATGAGAAGAAATTCGTGAAGACGTTGGAAGAACTGAGGAGATTTAAAGCAGCTGACAAGCCTTTCCCGAAGGAGTTCTTTGTACTGTTAGATTTGGTCCGTAAGCAGCAAGAATCGATGCTGGGGAAGTTGCTAGTTCGGAAAAAGAAGCTTGATAAGAAATTAA…
Gh_D03G0187	AT5G66816		1687025	1687026	1	2	G
Gh_D03G0288	AT3G49720		3177877	3181811	3934	2	TCTTCAAACAACTTCTTGTAACATGAAATGAGACAAGGTAGTCTAAATTTCCAATCGGTATTGTAGTTGGCACTCATTGGCATATATTAACTTTTAGATTATTTTAAGATTGCTTTTAACTTTGATTTCAAAATGTTTTGCACATGATTCATTGATTTTTATTTCTTCATTTCAAGCTCAACATGCCATTGGGGCAACAAAATTTAGCTATCACTTTCAAGCCAGAATGCAGAAAATCGATCAAATCACAATGGACTAAAATCAATGTGGGCAAACCGCATGACCTACAATTCCTACTAGTATCTTACAAACAAATAACCCTTCAATCACACCTACTTTAAGCAGTAACTTGAACAAAAAAATATTTAGGTCTTGATAGTAATTGATCTATTCAAAAGT…
Gh_D03G0288	AT3G49720		3177877	3181811	3934	2	TCTTCAAACAACTTCTTGTAACATGAAATGAGACAAGGTAGTCTAAATTTCCAATCGGTATTGTAGTTGGCACTCATTGGCATATATTAACTTTTAGATTATTTTAAGATTGCTTTTAACTTTGATTTCAAAATGTTTTGCACATGATTCATTGATTTTTATTTCTTCATTTCAAGCTCAACATGCCATTGGGGCAACAAAATTTAGCTATCACTTTCAAGCCAGAATGCAGAAAATCGATCAAATCACAATGGACTAAAATCAATGTGGGCAAACCGCATGACCTACAATTCCTACTAGTATCTTACAAACAAATAACCCTTCAATCACACCTACTTTAAGCAGTAACTTGAACAAAAAAATATTTAGGTCTTGATAGTAATTGATCTATTCAAAAGT…
Gh_D03G0288	AT3G49720		3177877	3181811	3934	2	TCTTCAAACAACTTCTTGTAACATGAAATGAGACAAGGTAGTCTAAATTTCCAATCGGTATTGTAGTTGGCACTCATTGGCATATATTAACTTTTAGATTATTTTAAGATTGCTTTTAACTTTGATTTCAAAATGTTTTGCACATGATTCATTGATTTTTATTTCTTCATTTCAAGCTCAACATGCCATTGGGGCAACAAAATTTAGCTATCACTTTCAAGCCAGAATGCAGAAAATCGATCAAATCACAATGGACTAAAATCAATGTGGGCAAACCGCATGACCTACAATTCCTACTAGTATCTTACAAACAAATAACCCTTCAATCACACCTACTTTAAGCAGTAACTTGAACAAAAAAATATTTAGGTCTTGATAGTAATTGATCTATTCAAAAGT…
Gh_D03G0288	AT3G49720		3177877	3181811	3934	2	TCTTCAAACAACTTCTTGTAACATGAAATGAGACAAGGTAGTCTAAATTTCCAATCGGTATTGTAGTTGGCACTCATTGGCATATATTAACTTTTAGATTATTTTAAGATTGCTTTTAACTTTGATTTCAAAATGTTTTGCACATGATTCATTGATTTTTATTTCTTCATTTCAAGCTCAACATGCCATTGGGGCAACAAAATTTAGCTATCACTTTCAAGCCAGAATGCAGAAAATCGATCAAATCACAATGGACTAAAATCAATGTGGGCAAACCGCATGACCTACAATTCCTACTAGTATCTTACAAACAAATAACCCTTCAATCACACCTACTTTAAGCAGTAACTTGAACAAAAAAATATTTAGGTCTTGATAGTAATTGATCTATTCAAAAGT…
Gh_D03G0288	AT3G49720		3177877	3181811	3934	2	TCTTCAAACAACTTCTTGTAACATGAAATGAGACAAGGTAGTCTAAATTTCCAATCGGTATTGTAGTTGGCACTCATTGGCATATATTAACTTTTAGATTATTTTAAGATTGCTTTTAACTTTGATTTCAAAATGTTTTGCACATGATTCATTGATTTTTATTTCTTCATTTCAAGCTCAACATGCCATTGGGGCAACAAAATTTAGCTATCACTTTCAAGCCAGAATGCAGAAAATCGATCAAATCACAATGGACTAAAATCAATGTGGGCAAACCGCATGACCTACAATTCCTACTAGTATCTTACAAACAAATAACCCTTCAATCACACCTACTTTAAGCAGTAACTTGAACAAAAAAATATTTAGGTCTTGATAGTAATTGATCTATTCAAAAGT…
Gh_D03G0288	AT3G49720		3177877	3181811	3934	2	TCTTCAAACAACTTCTTGTAACATGAAATGAGACAAGGTAGTCTAAATTTCCAATCGGTATTGTAGTTGGCACTCATTGGCATATATTAACTTTTAGATTATTTTAAGATTGCTTTTAACTTTGATTTCAAAATGTTTTGCACATGATTCATTGATTTTTATTTCTTCATTTCAAGCTCAACATGCCATTGGGGCAACAAAATTTAGCTATCACTTTCAAGCCAGAATGCAGAAAATCGATCAAATCACAATGGACTAAAATCAATGTGGGCAAACCGCATGACCTACAATTCCTACTAGTATCTTACAAACAAATAACCCTTCAATCACACCTACTTTAAGCAGTAACTTGAACAAAAAAATATTTAGGTCTTGATAGTAATTGATCTATTCAAAAGT…
Gh_D03G0303	AT5G65700	Leucine-rich receptor-like protein kinase family protein	3423640	3423641	1	4	G
Gh_D03G0358			4327724	4329930	2206	2	CGTCAAGCAAAGGAGAAAATAATCATCTCTAACATATGTATAATAAGTACGCAAAGTTAACACTTGGATTGGAGAGTCGATCAATTTATAAATTTTCAGCAATCAGTTTGCATGCATTTCATGTTGAATTCCCTCACACTCACAGATCATTGGTCAATATTTTCTTTGTTCAGAATTGTCCGGCAGCCAATTAGGTACGTCGAATACGTTGGTCAAAACGTACAATATCACGAGAATGTTACCTCGTTTTATGAATTGTAATAATATTAATATACTCTTGAAATTTATCCCTTTTTTCTTTTCCTCCTTCGAGATAAAAACCTCAACTAGATTATAGTATTACTAATTGTGGTCTATAAATACAAGGTTTCCTGGTCATTGTATCTAAAACATTTTTCG…
Gh_D03G0411	AT4G20190		5892523	5892524	3	2	CAA
Gh_D03G0420	AT5G65207		6100756	6101840	1084	3	GATAGCCTCAATTCTTTGCTGCCCAAATTTTATCTTCACTTTCTGACCCAACTTTGCTACCCAAGAAACCAAGTCAATCTCTTCTTGCTTGTTCCTCGAAACCCTTACCCTCCTTTCGTAATCCTCAGCAACAAGCAAAGCAATATCTGCCATATCTATAACTCTCTGGTTATTGGTTAGGTTAAACTCTGAATAAAGAAAGTGGTGTGAGATGTTCGAATGGATATTGGAACTACGGAGAAAAAGACGTTGATGATTGAAGTATTTATACGAGAAAAAGACCGAATGGATAAGAGTGAGAGGCACAGGTGGGTGGTTTAAGTGGGGCTGTAGTTTAAAATATTAAAACGTGGGGAGACTCAGGGATTGGCTGGTGTTGGTGGTTTTCAGGGATGGGTA…
Gh_D03G0479	AT1G65060	4-coumarate:CoA ligase 3	7962166	7962167	3	2	GTT
Gh_D03G0502	AT5G19440	NAD(P)-binding Rossmann-fold superfamily protein	8515747	8515756	9	2	GGAAATGCC
Gh_D03G0539	AT3G52210	S-adenosyl-L-methionine-dependent methyltransferases superfamily protein	10241008	10247130	6122	7	TATCACTACACCAAAACAGGCTTTTAGAGGCGTTTTCAGTGGTGTTTGGATAAAAAACGCCGCTAAAGATCGACCATTAGCGGCGCTTTACGGAAAACGCCGCTAAAAATAATCATTAGCGGCGTTTTTGAGAAAGCGCCGCAAAAAACCTAAGCCCAACGACGTCGTTTCCCGAGCTTTCGGGGAATTAGCGGCGTTTCTGAGAAAGCGCCGCACAAAAACATAAGCCCAACGACGACGTTTTGTGAGCTTTCGGGGATTTAGCGGCGTTTTTAAGAAAGCGCCGCTAATGCTCAGGCCTTTAGTGGCGCTTTCTCAAAAGCGCCGCAAAAAAACCTAAGCCCAACGACGCCGTTTTGTGAGCTTTCAGGGATTTAGCGGCGTTTTTAAGAAAGCGCC…
Gh_D03G0539	AT3G52210	S-adenosyl-L-methionine-dependent methyltransferases superfamily protein	10241008	10247130	6122	7	TATCACTACACCAAAACAGGCTTTTAGAGGCGTTTTCAGTGGTGTTTGGATAAAAAACGCCGCTAAAGATCGACCATTAGCGGCGCTTTACGGAAAACGCCGCTAAAAATAATCATTAGCGGCGTTTTTGAGAAAGCGCCGCAAAAAACCTAAGCCCAACGACGTCGTTTCCCGAGCTTTCGGGGAATTAGCGGCGTTTCTGAGAAAGCGCCGCACAAAAACATAAGCCCAACGACGACGTTTTGTGAGCTTTCGGGGATTTAGCGGCGTTTTTAAGAAAGCGCCGCTAATGCTCAGGCCTTTAGTGGCGCTTTCTCAAAAGCGCCGCAAAAAAACCTAAGCCCAACGACGCCGTTTTGTGAGCTTTCAGGGATTTAGCGGCGTTTTTAAGAAAGCGCC…
Gh_D03G0539	AT3G52210	S-adenosyl-L-methionine-dependent methyltransferases superfamily protein	10241008	10247130	6122	7	TATCACTACACCAAAACAGGCTTTTAGAGGCGTTTTCAGTGGTGTTTGGATAAAAAACGCCGCTAAAGATCGACCATTAGCGGCGCTTTACGGAAAACGCCGCTAAAAATAATCATTAGCGGCGTTTTTGAGAAAGCGCCGCAAAAAACCTAAGCCCAACGACGTCGTTTCCCGAGCTTTCGGGGAATTAGCGGCGTTTCTGAGAAAGCGCCGCACAAAAACATAAGCCCAACGACGACGTTTTGTGAGCTTTCGGGGATTTAGCGGCGTTTTTAAGAAAGCGCCGCTAATGCTCAGGCCTTTAGTGGCGCTTTCTCAAAAGCGCCGCAAAAAAACCTAAGCCCAACGACGCCGTTTTGTGAGCTTTCAGGGATTTAGCGGCGTTTTTAAGAAAGCGCC…
Gh_D03G0539	AT3G52210	S-adenosyl-L-methionine-dependent methyltransferases superfamily protein	10241008	10247130	6122	7	TATCACTACACCAAAACAGGCTTTTAGAGGCGTTTTCAGTGGTGTTTGGATAAAAAACGCCGCTAAAGATCGACCATTAGCGGCGCTTTACGGAAAACGCCGCTAAAAATAATCATTAGCGGCGTTTTTGAGAAAGCGCCGCAAAAAACCTAAGCCCAACGACGTCGTTTCCCGAGCTTTCGGGGAATTAGCGGCGTTTCTGAGAAAGCGCCGCACAAAAACATAAGCCCAACGACGACGTTTTGTGAGCTTTCGGGGATTTAGCGGCGTTTTTAAGAAAGCGCCGCTAATGCTCAGGCCTTTAGTGGCGCTTTCTCAAAAGCGCCGCAAAAAAACCTAAGCCCAACGACGCCGTTTTGTGAGCTTTCAGGGATTTAGCGGCGTTTTTAAGAAAGCGCC…
Gh_D03G0539	AT3G52210	S-adenosyl-L-methionine-dependent methyltransferases superfamily protein	10241008	10247130	6122	7	TATCACTACACCAAAACAGGCTTTTAGAGGCGTTTTCAGTGGTGTTTGGATAAAAAACGCCGCTAAAGATCGACCATTAGCGGCGCTTTACGGAAAACGCCGCTAAAAATAATCATTAGCGGCGTTTTTGAGAAAGCGCCGCAAAAAACCTAAGCCCAACGACGTCGTTTCCCGAGCTTTCGGGGAATTAGCGGCGTTTCTGAGAAAGCGCCGCACAAAAACATAAGCCCAACGACGACGTTTTGTGAGCTTTCGGGGATTTAGCGGCGTTTTTAAGAAAGCGCCGCTAATGCTCAGGCCTTTAGTGGCGCTTTCTCAAAAGCGCCGCAAAAAAACCTAAGCCCAACGACGCCGTTTTGTGAGCTTTCAGGGATTTAGCGGCGTTTTTAAGAAAGCGCC…
Gh_D03G0580	AT2G28320	Pleckstrin homology (PH) and lipid-binding START domains-containing protein	12315600	12315601	1	2	T
Gh_D03G0604	AT3G16190	Isochorismatase family protein	14613572	14613575	3	2	CCT
Gh_D03G0663	AT3G56750		22139759	22139760	3	2	AAA
Gh_D03G0690	AT1G28350	Nucleotidylyl transferase superfamily protein	24145184	24148998	3814	12	CTAAGGGTACGTTTGGTTCGCTGTATTGGATTAGAGGTGTATTGGATTAGAGTTGTATTGGATTAGAGGTGTATTGGATTAGAGGTGTAATAGCAAATCAACTGTTTGGTTGAATGTAATGGAATAGAGGCGTAATAGTAATCTTGTGTTTGGTTGAATGGAATAGAGGTGTAATAGCATANNNNNNNNNNNNNNNNNNNNNNNNNNNNNNNNNNNNNNNNNNNNNNNNNNNNNNNNNNNNNNNNNNNNNNNNNNNNNNNNNNNNNNNNNNNNNNNNNNNNNNNNNNNNNNNNNNNNNNNNNNNNNNNNNNNNNNNNNNNNNNNNNNNNNNNNNNNNNNNNNNNNNNNNNNNNNNNNNNNNNNNNNNNNNNNNNNNNNNNNNNNNNNNNNNNNNNNNNN…
Gh_D03G0690	AT1G28350	Nucleotidylyl transferase superfamily protein	24145184	24148998	3814	12	CTAAGGGTACGTTTGGTTCGCTGTATTGGATTAGAGGTGTATTGGATTAGAGTTGTATTGGATTAGAGGTGTATTGGATTAGAGGTGTAATAGCAAATCAACTGTTTGGTTGAATGTAATGGAATAGAGGCGTAATAGTAATCTTGTGTTTGGTTGAATGGAATAGAGGTGTAATAGCATANNNNNNNNNNNNNNNNNNNNNNNNNNNNNNNNNNNNNNNNNNNNNNNNNNNNNNNNNNNNNNNNNNNNNNNNNNNNNNNNNNNNNNNNNNNNNNNNNNNNNNNNNNNNNNNNNNNNNNNNNNNNNNNNNNNNNNNNNNNNNNNNNNNNNNNNNNNNNNNNNNNNNNNNNNNNNNNNNNNNNNNNNNNNNNNNNNNNNNNNNNNNNNNNNNNNNNNNNN…
Gh_D03G0690	AT1G28350	Nucleotidylyl transferase superfamily protein	24145184	24148998	3814	12	CTAAGGGTACGTTTGGTTCGCTGTATTGGATTAGAGGTGTATTGGATTAGAGTTGTATTGGATTAGAGGTGTATTGGATTAGAGGTGTAATAGCAAATCAACTGTTTGGTTGAATGTAATGGAATAGAGGCGTAATAGTAATCTTGTGTTTGGTTGAATGGAATAGAGGTGTAATAGCATANNNNNNNNNNNNNNNNNNNNNNNNNNNNNNNNNNNNNNNNNNNNNNNNNNNNNNNNNNNNNNNNNNNNNNNNNNNNNNNNNNNNNNNNNNNNNNNNNNNNNNNNNNNNNNNNNNNNNNNNNNNNNNNNNNNNNNNNNNNNNNNNNNNNNNNNNNNNNNNNNNNNNNNNNNNNNNNNNNNNNNNNNNNNNNNNNNNNNNNNNNNNNNNNNNNNNNNNNN…
Gh_D03G0719			25285648	25285649	29	3	GGGGGGCCGTGAGCGAGACATAGCCGTGG
Gh_D03G0739	AT4G26080	Protein phosphatase 2C family protein	25730966	25730967	1	4	C
Gh_D03G0844	AT1G74780	Nodulin-like / Major Facilitator Superfamily protein	29327212	29327228	16	2	ATATGTCGAACCCCAA
Gh_D03G0928	AT1G73880	UDP-glucosyl transferase 89B1	31680283	31680300	17	2	TTTATTTCATTAATCGC
Gh_D03G0934			31828990	31829035	45	4	TGAGGATGAGAATGATAACCGAGCGCTCACATTTGATTTGAATTC
Gh_D03G0955	AT1G18550	ATP binding microtubule motor family protein	32779761	32779773	12	2	GTTTCTTCTTCT
Gh_D03G1032	AT4G27060	ARM repeat superfamily protein	35027005	35031190	4185	2	AGGGCACGTTTGGTTCGCTGTATTGGATTAGAGGCGTATTGGATTAGAGGTGTATTGGGATTAGAGGTGTATTGGATTAGAGGTGTAATAGCTAATCCACTGTTTGGTTGAATGTAATGGAATAGAGGCGTAATAGTAATCTTGTGTTTGGTTGAATGGAATAGAGGTGTAATAGCATAATNNNNNNNNNNNNNNNNNNNNNNNNNNNNNNNNNNNNNNNNNNNNNNNNNNNNNNNNNNNNNNNNNNNNNNNNNNNNNNNNNNNNNNNNNNNNNNNNNNNNNNNNNNNNNNNNNNNNNNNNNNNNNNNNNNNNNNNNNNNNNNNNNNNNNNNNNNNNNNNNNNNNNNNNNNNNNNNNNNNNNNNNNNNNNNNNNNNNNNNNNNNNNNNNNNNNNNNTTT…
Gh_D03G1032	AT4G27060	ARM repeat superfamily protein	35027005	35031190	4185	2	AGGGCACGTTTGGTTCGCTGTATTGGATTAGAGGCGTATTGGATTAGAGGTGTATTGGGATTAGAGGTGTATTGGATTAGAGGTGTAATAGCTAATCCACTGTTTGGTTGAATGTAATGGAATAGAGGCGTAATAGTAATCTTGTGTTTGGTTGAATGGAATAGAGGTGTAATAGCATAATNNNNNNNNNNNNNNNNNNNNNNNNNNNNNNNNNNNNNNNNNNNNNNNNNNNNNNNNNNNNNNNNNNNNNNNNNNNNNNNNNNNNNNNNNNNNNNNNNNNNNNNNNNNNNNNNNNNNNNNNNNNNNNNNNNNNNNNNNNNNNNNNNNNNNNNNNNNNNNNNNNNNNNNNNNNNNNNNNNNNNNNNNNNNNNNNNNNNNNNNNNNNNNNNNNNNNNNTTT…
Gh_D03G1032	AT4G27060	ARM repeat superfamily protein	35027005	35031190	4185	2	AGGGCACGTTTGGTTCGCTGTATTGGATTAGAGGCGTATTGGATTAGAGGTGTATTGGGATTAGAGGTGTATTGGATTAGAGGTGTAATAGCTAATCCACTGTTTGGTTGAATGTAATGGAATAGAGGCGTAATAGTAATCTTGTGTTTGGTTGAATGGAATAGAGGTGTAATAGCATAATNNNNNNNNNNNNNNNNNNNNNNNNNNNNNNNNNNNNNNNNNNNNNNNNNNNNNNNNNNNNNNNNNNNNNNNNNNNNNNNNNNNNNNNNNNNNNNNNNNNNNNNNNNNNNNNNNNNNNNNNNNNNNNNNNNNNNNNNNNNNNNNNNNNNNNNNNNNNNNNNNNNNNNNNNNNNNNNNNNNNNNNNNNNNNNNNNNNNNNNNNNNNNNNNNNNNNNNTTT…
Gh_D03G1032	AT4G27060	ARM repeat superfamily protein	35027005	35031190	4185	2	AGGGCACGTTTGGTTCGCTGTATTGGATTAGAGGCGTATTGGATTAGAGGTGTATTGGGATTAGAGGTGTATTGGATTAGAGGTGTAATAGCTAATCCACTGTTTGGTTGAATGTAATGGAATAGAGGCGTAATAGTAATCTTGTGTTTGGTTGAATGGAATAGAGGTGTAATAGCATAATNNNNNNNNNNNNNNNNNNNNNNNNNNNNNNNNNNNNNNNNNNNNNNNNNNNNNNNNNNNNNNNNNNNNNNNNNNNNNNNNNNNNNNNNNNNNNNNNNNNNNNNNNNNNNNNNNNNNNNNNNNNNNNNNNNNNNNNNNNNNNNNNNNNNNNNNNNNNNNNNNNNNNNNNNNNNNNNNNNNNNNNNNNNNNNNNNNNNNNNNNNNNNNNNNNNNNNNTTT…
Gh_D03G1032	AT4G27060	ARM repeat superfamily protein	35027005	35031190	4185	2	AGGGCACGTTTGGTTCGCTGTATTGGATTAGAGGCGTATTGGATTAGAGGTGTATTGGGATTAGAGGTGTATTGGATTAGAGGTGTAATAGCTAATCCACTGTTTGGTTGAATGTAATGGAATAGAGGCGTAATAGTAATCTTGTGTTTGGTTGAATGGAATAGAGGTGTAATAGCATAATNNNNNNNNNNNNNNNNNNNNNNNNNNNNNNNNNNNNNNNNNNNNNNNNNNNNNNNNNNNNNNNNNNNNNNNNNNNNNNNNNNNNNNNNNNNNNNNNNNNNNNNNNNNNNNNNNNNNNNNNNNNNNNNNNNNNNNNNNNNNNNNNNNNNNNNNNNNNNNNNNNNNNNNNNNNNNNNNNNNNNNNNNNNNNNNNNNNNNNNNNNNNNNNNNNNNNNNTTT…
Gh_D03G1032	AT4G27060	ARM repeat superfamily protein	35027005	35031190	4185	2	AGGGCACGTTTGGTTCGCTGTATTGGATTAGAGGCGTATTGGATTAGAGGTGTATTGGGATTAGAGGTGTATTGGATTAGAGGTGTAATAGCTAATCCACTGTTTGGTTGAATGTAATGGAATAGAGGCGTAATAGTAATCTTGTGTTTGGTTGAATGGAATAGAGGTGTAATAGCATAATNNNNNNNNNNNNNNNNNNNNNNNNNNNNNNNNNNNNNNNNNNNNNNNNNNNNNNNNNNNNNNNNNNNNNNNNNNNNNNNNNNNNNNNNNNNNNNNNNNNNNNNNNNNNNNNNNNNNNNNNNNNNNNNNNNNNNNNNNNNNNNNNNNNNNNNNNNNNNNNNNNNNNNNNNNNNNNNNNNNNNNNNNNNNNNNNNNNNNNNNNNNNNNNNNNNNNNNTTT…
Gh_D03G1037			35153999	35155557	1558	5	CTTTAATACCTTAACATTTCCCCTCAGATCCCGTCCTACAAGGCCAGACGCTGAACTGAAAGTTTTGCTGTCGTACGTTGCATCAAAGTGGATCCTGACTCTCGGTAGGGCCTCCTGTACCCTATAGCTTCTGTATATGCTCTTATCATTTTTTATGCTTTTAATCCTTCCTATCCTGCCATGTATCTTTGAATATTAAGTACTAAAGCCCTTCCTGTTGTGATTTTCCTCTCGTGAATAAATTGATTTCTGGAGAACCATATCCACCATAACGCGTAACTGAATAGTAGACATTGGCCGTTGTCGCTGCTCTTGAAGACCCAGGTTAGCCACTCCCACATAGACTGACTCATGTTATTCATAATCCAAGAGAAATTTAACAAATTCCAAACTTCGACT…
Gh_D03G1063	AT2G04940	scramblase-related	35802137	35802140	3	2	CAT
Gh_D03G1063	AT2G04940	scramblase-related	35808962	35811792	2830	2	TAGGATTTGTTTGATTGCCAGTAAAATGTTTTCCGTAAAATGATTTCTGGAAAATGTTTTACTTTTCTGTAAAATGATTTACTGAAAAATATTTTCTGGTGTTTGATTGAATCTGTGTAAAATATTTTCTACTGTTTGACAGATTTCCTAAAAATATTTTCCGGAAAAGTTGTTTTTACATATATTAATATATATTAATAAATTTTTATATTTTAAATTATTTTTACATATATTGCAATGATTTATTTATAATAATACTCAATTATTAAGCTACAATATTAATCGTTATAAATTGAAAAAAACTAATATCAAATAAATTATTTGTAATTGTGTTAAAAAACAAGTATTGAATAATTATAAATTGCTTCGAAACCACAATAAGTACTAGAAATAATATTA…
Gh_D03G1063	AT2G04940	scramblase-related	35808962	35811792	2830	2	TAGGATTTGTTTGATTGCCAGTAAAATGTTTTCCGTAAAATGATTTCTGGAAAATGTTTTACTTTTCTGTAAAATGATTTACTGAAAAATATTTTCTGGTGTTTGATTGAATCTGTGTAAAATATTTTCTACTGTTTGACAGATTTCCTAAAAATATTTTCCGGAAAAGTTGTTTTTACATATATTAATATATATTAATAAATTTTTATATTTTAAATTATTTTTACATATATTGCAATGATTTATTTATAATAATACTCAATTATTAAGCTACAATATTAATCGTTATAAATTGAAAAAAACTAATATCAAATAAATTATTTGTAATTGTGTTAAAAAACAAGTATTGAATAATTATAAATTGCTTCGAAACCACAATAAGTACTAGAAATAATATTA…
Gh_D03G1063	AT2G04940	scramblase-related	35808962	35811792	2830	2	TAGGATTTGTTTGATTGCCAGTAAAATGTTTTCCGTAAAATGATTTCTGGAAAATGTTTTACTTTTCTGTAAAATGATTTACTGAAAAATATTTTCTGGTGTTTGATTGAATCTGTGTAAAATATTTTCTACTGTTTGACAGATTTCCTAAAAATATTTTCCGGAAAAGTTGTTTTTACATATATTAATATATATTAATAAATTTTTATATTTTAAATTATTTTTACATATATTGCAATGATTTATTTATAATAATACTCAATTATTAAGCTACAATATTAATCGTTATAAATTGAAAAAAACTAATATCAAATAAATTATTTGTAATTGTGTTAAAAAACAAGTATTGAATAATTATAAATTGCTTCGAAACCACAATAAGTACTAGAAATAATATTA…
Gh_D03G1063	AT2G04940	scramblase-related	35808962	35811792	2830	2	TAGGATTTGTTTGATTGCCAGTAAAATGTTTTCCGTAAAATGATTTCTGGAAAATGTTTTACTTTTCTGTAAAATGATTTACTGAAAAATATTTTCTGGTGTTTGATTGAATCTGTGTAAAATATTTTCTACTGTTTGACAGATTTCCTAAAAATATTTTCCGGAAAAGTTGTTTTTACATATATTAATATATATTAATAAATTTTTATATTTTAAATTATTTTTACATATATTGCAATGATTTATTTATAATAATACTCAATTATTAAGCTACAATATTAATCGTTATAAATTGAAAAAAACTAATATCAAATAAATTATTTGTAATTGTGTTAAAAAACAAGTATTGAATAATTATAAATTGCTTCGAAACCACAATAAGTACTAGAAATAATATTA…
Gh_D03G1063	AT2G04940	scramblase-related	35808962	35811792	2830	2	TAGGATTTGTTTGATTGCCAGTAAAATGTTTTCCGTAAAATGATTTCTGGAAAATGTTTTACTTTTCTGTAAAATGATTTACTGAAAAATATTTTCTGGTGTTTGATTGAATCTGTGTAAAATATTTTCTACTGTTTGACAGATTTCCTAAAAATATTTTCCGGAAAAGTTGTTTTTACATATATTAATATATATTAATAAATTTTTATATTTTAAATTATTTTTACATATATTGCAATGATTTATTTATAATAATACTCAATTATTAAGCTACAATATTAATCGTTATAAATTGAAAAAAACTAATATCAAATAAATTATTTGTAATTGTGTTAAAAAACAAGTATTGAATAATTATAAATTGCTTCGAAACCACAATAAGTACTAGAAATAATATTA…
Gh_D03G1069	AT5G50860	Protein kinase superfamily protein	35855716	35855737	21	6	TCTTTTGGTGCAAGTGACTCT
Gh_D03G1135	AT4G37300	maternal effect embryo arrest 59	37539751	37539851	100	3	CCTGGAAAATCAAAGGGATAGAGTAAACGTAGTTAAGAGCCAGTCATTTTCATTAGATGCTAACTAATGAGATGAATCAAAGCTCTGTTGGTAATTTTTA
Gh_D03G1187	AT5G59460	scarecrow-like transcription factor 11 (SCL11)	38720796	38721182	386	2	GCTCAGAGAGAGGATAAAGTTAAGAAAGAAGAGGTTAAACCTGAAGAGAGTAGTGCTATTACTAGAAAATGGTACAATTTTCCAACTCTGTTTTTGAATGATCTTTTAATATATGAAGTGTATTTAGCAATTATTTTTCTTCAGTGCTTGTTAGATTTCAGTTATGGTAAGCTATGAACCTTTTGACATTATGCTGCTGCCTATTTTGTAACATGTACTTATATTATAAGGTTAGAGAGAAGTAACAGACCATATGCTTTTTGGTTTACTAGGAGTTGAATCATTGAAATAGAGCAATGGTGGTTTTGGTTTTTCTTTAGTTTTCAAATAGTAATTTAGAGGGCTAAGAGCATTTTGTCAATTGTTGCCTTCAGTATATTGGTCAA
Gh_D03G1196	AT5G59930	Cysteine/Histidine-rich C1 domain family protein	38913928	38914150	222	4	ACAATTTAAGACTCACTTTTAGTGGGGAGATGAATGATGATGGCCAATGTGATGGGTGTATGAGGCCTATCTCAACTCCTTTTTATAGTTGTGAGCAATGCAAGTTTTTTCTTCATAAAGAATGCGCTGAATTGCCGAGAAACAAACGACACCCATTTCACAAGCACTTGCTTACACTCACAAATTCAAACCCAAAGTTTTGTAGTGCTTGCGAAAGGCTTG
Gh_D03G1196	AT5G59930	Cysteine/Histidine-rich C1 domain family protein	38913928	38914150	222	4	ACAATTTAAGACTCACTTTTAGTGGGGAGATGAATGATGATGGCCAATGTGATGGGTGTATGAGGCCTATCTCAACTCCTTTTTATAGTTGTGAGCAATGCAAGTTTTTTCTTCATAAAGAATGCGCTGAATTGCCGAGAAACAAACGACACCCATTTCACAAGCACTTGCTTACACTCACAAATTCAAACCCAAAGTTTTGTAGTGCTTGCGAAAGGCTTG
Gh_D03G1212	AT5G64740	cellulose synthase 6	39197131	39198455	1324	7	TTCTTCAGTCGTTTTGGTTTCTTCTGGATTTTTTGTGTCAACACGTTTCATGATCAGGAGCTGATTTTGATCTTGTTATGGTTGGGGTTTGTATCAGATAAAGTCTGTGCAAGAATTGAGCGGGCAAACATGTCAGATCTGCGGGGATGAGATTGAGATTACAGTGGATGGAGAGCCCTTTGTTGCCTGCAATGAATGTGCTTTCCCGGTTTGCAGACCCTGCTACGAGTATGAGAGAAGAGAGGGTAACCAAGCTTGCCCTCAGTGCAAAACCAGATACAAACGAATCAAAGGTGAGATTGTTACTGTAATGTAAGGTCAACATTGGCAGCCAACAACGGCTTAAGAGTGTCACTAATTAGAGATGTAAAATTCAGGCAGTCCTAGGGTTGAAGGTGA…
Gh_D03G1212	AT5G64740	cellulose synthase 6	39197131	39198455	1324	7	TTCTTCAGTCGTTTTGGTTTCTTCTGGATTTTTTGTGTCAACACGTTTCATGATCAGGAGCTGATTTTGATCTTGTTATGGTTGGGGTTTGTATCAGATAAAGTCTGTGCAAGAATTGAGCGGGCAAACATGTCAGATCTGCGGGGATGAGATTGAGATTACAGTGGATGGAGAGCCCTTTGTTGCCTGCAATGAATGTGCTTTCCCGGTTTGCAGACCCTGCTACGAGTATGAGAGAAGAGAGGGTAACCAAGCTTGCCCTCAGTGCAAAACCAGATACAAACGAATCAAAGGTGAGATTGTTACTGTAATGTAAGGTCAACATTGGCAGCCAACAACGGCTTAAGAGTGTCACTAATTAGAGATGTAAAATTCAGGCAGTCCTAGGGTTGAAGGTGA…
Gh_D03G1212	AT5G64740	cellulose synthase 6	39197131	39198455	1324	7	TTCTTCAGTCGTTTTGGTTTCTTCTGGATTTTTTGTGTCAACACGTTTCATGATCAGGAGCTGATTTTGATCTTGTTATGGTTGGGGTTTGTATCAGATAAAGTCTGTGCAAGAATTGAGCGGGCAAACATGTCAGATCTGCGGGGATGAGATTGAGATTACAGTGGATGGAGAGCCCTTTGTTGCCTGCAATGAATGTGCTTTCCCGGTTTGCAGACCCTGCTACGAGTATGAGAGAAGAGAGGGTAACCAAGCTTGCCCTCAGTGCAAAACCAGATACAAACGAATCAAAGGTGAGATTGTTACTGTAATGTAAGGTCAACATTGGCAGCCAACAACGGCTTAAGAGTGTCACTAATTAGAGATGTAAAATTCAGGCAGTCCTAGGGTTGAAGGTGA…
Gh_D03G1212	AT5G64740	cellulose synthase 6	39197131	39198455	1324	7	TTCTTCAGTCGTTTTGGTTTCTTCTGGATTTTTTGTGTCAACACGTTTCATGATCAGGAGCTGATTTTGATCTTGTTATGGTTGGGGTTTGTATCAGATAAAGTCTGTGCAAGAATTGAGCGGGCAAACATGTCAGATCTGCGGGGATGAGATTGAGATTACAGTGGATGGAGAGCCCTTTGTTGCCTGCAATGAATGTGCTTTCCCGGTTTGCAGACCCTGCTACGAGTATGAGAGAAGAGAGGGTAACCAAGCTTGCCCTCAGTGCAAAACCAGATACAAACGAATCAAAGGTGAGATTGTTACTGTAATGTAAGGTCAACATTGGCAGCCAACAACGGCTTAAGAGTGTCACTAATTAGAGATGTAAAATTCAGGCAGTCCTAGGGTTGAAGGTGA…
Gh_D03G1212	AT5G64740	cellulose synthase 6	39197131	39198455	1324	7	TTCTTCAGTCGTTTTGGTTTCTTCTGGATTTTTTGTGTCAACACGTTTCATGATCAGGAGCTGATTTTGATCTTGTTATGGTTGGGGTTTGTATCAGATAAAGTCTGTGCAAGAATTGAGCGGGCAAACATGTCAGATCTGCGGGGATGAGATTGAGATTACAGTGGATGGAGAGCCCTTTGTTGCCTGCAATGAATGTGCTTTCCCGGTTTGCAGACCCTGCTACGAGTATGAGAGAAGAGAGGGTAACCAAGCTTGCCCTCAGTGCAAAACCAGATACAAACGAATCAAAGGTGAGATTGTTACTGTAATGTAAGGTCAACATTGGCAGCCAACAACGGCTTAAGAGTGTCACTAATTAGAGATGTAAAATTCAGGCAGTCCTAGGGTTGAAGGTGA…
Gh_D03G1388	AT2G30360	SOS3-interacting protein 4	42541495	42541556	61	3	GCGCTTGACGTTGGACATCATGGTGAGGTTGGGTAGCTTCTTTTTGTTGATGACCTTAACA
Gh_D03G1416	AT1G01490	Heavy metal transport/detoxification superfamily protein	42941347	42941362	15	2	TCTTTCTTCCCACCA
Gh_D03G1421	AT5G52640	heat shock protein 90.1	42981532	42981535	3	3	TCA
Gh_D03G1453	AT5G15900	TRICHOME BIREFRINGENCE-LIKE 19	43501414	43501421	7	3	TGTTGAA
Gh_D03G1573	AT5G03990		45489482	45489483	11	3	AGGTAAGCGTG
Gh_D03G1573	AT5G03990		45489483	45489484	11	4	GGTAAGCGTGA
Gh_D03G1606	AT3G01680		45990601	45995223	4622	5	CTTGTTGTTGATAAGTTAAATTAAAAAGGGGTTGAAAAGTCAAAAATGGTGGGAGGTGCAATTGGCACCGAAAGAAAAAAAAATAGTTGGCAAGTTGTTTAAAGTTGAAAGGGATAATTGCAATTTTGGTTCCTAATTTTTTAGGCCATTTGCAAGTTAGTCCCTGAACTTCAACTATAAATAGGCCTAACCATTTCTCATTTCAACCATCCCAACCAATCTTTCTCTCTTAGTTTTCTCTCTTCTCCCATTTGAGAATTCTTAAGGAATTCTATTTGTTTGTAATANNNNNNNNNNNNNNNNNNNNNNNNNNNNNNNNNNNNNNNNNNNNNNNNNNNNNNNNNNNNNNNNNNNNNNNNNNNNNNNNNNNNNNNNNNNNNNNNNNNNNNNNNNNNNNNN…
Gh_D03G1657	AT5G46910	Transcription factor jumonji (jmj) family protein / zinc finger (C5HC2 type) family protein	46611475	46611790	315	2	CAGCATTAATTATCATCATTGTGGTGCTTCAAAAACTTGGTATGGTGTACCTGGTCACTCTGCTTTAAGATTTGAGAAGGTTGTCAAGGAACATGTGTACACTAATGATGTCCTATCCGTGGATGGTGAAGATGGAGCTTTTGATGTGCTTTTGGGTAAAACAACATTATTTCCTCCAAATATCTTGTTGGAACATGATGTCCCTGTCTACAAGGCTGTTCAGAACCCTGGGGAGTTTGTAATTACCTTTCCAAGAGCATATCATGCTGGGTTCAGTCATGGTAAGGCCTTAAGCAGCTGTTCTTACTCTGCTCT
Gh_D03G1658	AT5G19300		46615368	46619175	3807	4	TTAGAGTGCGTTTGGTTCGCTGTATTGGATTAGAGATGTATTGGATTAGAAGTGTATTGGATTAGAGGTGTATTGGATTAGAGGTGTAATAGCAAATCAACTGTTTGGTTGAATGTAATGGAATAGATGCGTAATAGTAATCTTGTGTTTGGTTGAATGGAATAGAGGTGTAATAGCATAGTGGAAAAAACTAAAATGACTAGAATACCCTTAGCATAAATTTATTTTGGTAAATGATTATTGTTATTGTTATTTAAATTTTAATAAGATTATTATTATCAATAATAAATATTTTAATCATATTTAAACATAATTATTATTAAACATATTTTAATTAAAATATATAATTTAATAAAATTCTTAATAATTACCAGAAATTTGTTTTGGTAAATTATTATT…
Gh_D03G1658	AT5G19300		46615368	46619175	3807	4	TTAGAGTGCGTTTGGTTCGCTGTATTGGATTAGAGATGTATTGGATTAGAAGTGTATTGGATTAGAGGTGTATTGGATTAGAGGTGTAATAGCAAATCAACTGTTTGGTTGAATGTAATGGAATAGATGCGTAATAGTAATCTTGTGTTTGGTTGAATGGAATAGAGGTGTAATAGCATAGTGGAAAAAACTAAAATGACTAGAATACCCTTAGCATAAATTTATTTTGGTAAATGATTATTGTTATTGTTATTTAAATTTTAATAAGATTATTATTATCAATAATAAATATTTTAATCATATTTAAACATAATTATTATTAAACATATTTTAATTAAAATATATAATTTAATAAAATTCTTAATAATTACCAGAAATTTGTTTTGGTAAATTATTATT…
Gh_D03G1658	AT5G19300		46615368	46619175	3807	4	TTAGAGTGCGTTTGGTTCGCTGTATTGGATTAGAGATGTATTGGATTAGAAGTGTATTGGATTAGAGGTGTATTGGATTAGAGGTGTAATAGCAAATCAACTGTTTGGTTGAATGTAATGGAATAGATGCGTAATAGTAATCTTGTGTTTGGTTGAATGGAATAGAGGTGTAATAGCATAGTGGAAAAAACTAAAATGACTAGAATACCCTTAGCATAAATTTATTTTGGTAAATGATTATTGTTATTGTTATTTAAATTTTAATAAGATTATTATTATCAATAATAAATATTTTAATCATATTTAAACATAATTATTATTAAACATATTTTAATTAAAATATATAATTTAATAAAATTCTTAATAATTACCAGAAATTTGTTTTGGTAAATTATTATT…
Gh_D04G0014	AT1G11300	protein serine/threonine kinases;protein kinases;ATP binding;sugar binding;kinases;carbohydrate binding	233649	233652	3	3	CGG
Gh_D04G0160	AT3G10650		2332043	2332095	52	2	AGTTCTCCTGGGTGTTGGTGCTCTCATTGAGGATAGTAATGGGAACTCGAGC
Gh_D04G0190	AT5G36230	ARM repeat superfamily protein	2794569	2794580	11	3	TTTTGAGAGAG
Gh_D04G0217	AT1G19025	DNA repair metallo-beta-lactamase family protein	3180172	3180180	8	7	CAGGGTTC
Gh_D04G0243	AT1G11300	protein serine/threonine kinases;protein kinases;ATP binding;sugar binding;kinases;carbohydrate binding	3576730	3576731	1	2	A
Gh_D04G0306	AT3G51550	Malectin/receptor-like protein kinase family protein	4649484	4649535	51	3	TTGTTGTACAATTTGACATGGAGTTTACCGGTTGATTCGGGATTCAGGTAC
Gh_D04G0311	AT1G06680	photosystem II subunit P-1	4713444	4713575	131	2	CTGCATCCAAATCAACCCATTCATTTTCATTCACTTAATTAATATCATTATCTCTTCATGCTAGCTAGGGTTCATGAGGCCTAAACGTACGGCTGATAAAGAACAAGAAAAAGAAAAAGGAAGATAATTAC
Gh_D04G0335	AT2G42840	protodermal factor 1	5075149	5075225	76	3	GTAAGTCATTGTAACTTCTAAATAGTTCTTTTGTCATCAAGTTAAGATACTAACAACTCATATTTGTTACTTTCAG
Gh_D04G0338	AT5G07900	Mitochondrial transcription termination factor family protein	5131059	5134137	3078	2	TAAGAGCACGTTTGGTTCGCTGTATTGGATTAGAGGTGTATTGGATTGGATTAGAGGTGTAATGGAATAGAGGTGTAATAGCAAATCAACTGTTTGGTTGAATGTAATGGAATAGAGGCGTAATAGTAAAACTGTGTTTGGTTGAATGTAATAGAGGTGTAATAGCATAATGGAGAAAACTAAAATGACCAGAATACCCTTAGCATAAATTTGTTTTGGTAAATGATTATTGTTATTGTTATTTAAATTTTAATAAGATTATTTATTATCAAAAATAAATAATTTAATCATATTTAAACATAATTATTATTTAATATATTTTAATTAAAATATATAATTTAATAAAATTNTGCTTTTCCCTTCAAAACAAACTTTAACATGTTTCTGCATTCCTATTTG…
Gh_D04G0338	AT5G07900	Mitochondrial transcription termination factor family protein	5131059	5134137	3078	2	TAAGAGCACGTTTGGTTCGCTGTATTGGATTAGAGGTGTATTGGATTGGATTAGAGGTGTAATGGAATAGAGGTGTAATAGCAAATCAACTGTTTGGTTGAATGTAATGGAATAGAGGCGTAATAGTAAAACTGTGTTTGGTTGAATGTAATAGAGGTGTAATAGCATAATGGAGAAAACTAAAATGACCAGAATACCCTTAGCATAAATTTGTTTTGGTAAATGATTATTGTTATTGTTATTTAAATTTTAATAAGATTATTTATTATCAAAAATAAATAATTTAATCATATTTAAACATAATTATTATTTAATATATTTTAATTAAAATATATAATTTAATAAAATTNTGCTTTTCCCTTCAAAACAAACTTTAACATGTTTCTGCATTCCTATTTG…
Gh_D04G0385	AT5G15580	longifolia1	6052614	6052664	50	2	GGTGGAAGCATTGCTAAATCCCATGCTAACCAATGGGAATCGAAGTCGAG
Gh_D04G0389	AT5G39200		6128089	6128104	15	4	TGCTGGGGCAGTGGT
Gh_D04G0457	AT3G01220	homeobox protein 20	7391455	7392791	1336	2	TCAAGGCTGACGCTGATGCACTTCAGGCTCAAAACAACAAGCTTAGTGCTGAGGTAACTACCGCTTTCTCATCTTCATCAACACTTGATCTCATCATAGCTTCCGACTACGGTTTTAATTGTTCTGTTGTCATGTAGTTATTGTCTTTGAAAACCAAAGATACAAACGAAATAAGTATTAAGGATGAAGTAAATGAGGGTTCATGGAGCAGTAAAAACCTTTTCTCAACTTCATCAACGAGGCCAACAAGCATGGTTCAACTTCTCCAAGGCTCAACAAGATCAAACCTCCCATGCACTAAACCTGACCAAGTAGTTCAAGAAGAGGGATTTTGCCATCTGTTGAATGAAGTTGATGAGCAGCAAGGTTTTTGGCCATGGGGAGAGCAATAAGAAATGT…
Gh_D04G0457	AT3G01220	homeobox protein 20	7391455	7392791	1336	2	TCAAGGCTGACGCTGATGCACTTCAGGCTCAAAACAACAAGCTTAGTGCTGAGGTAACTACCGCTTTCTCATCTTCATCAACACTTGATCTCATCATAGCTTCCGACTACGGTTTTAATTGTTCTGTTGTCATGTAGTTATTGTCTTTGAAAACCAAAGATACAAACGAAATAAGTATTAAGGATGAAGTAAATGAGGGTTCATGGAGCAGTAAAAACCTTTTCTCAACTTCATCAACGAGGCCAACAAGCATGGTTCAACTTCTCCAAGGCTCAACAAGATCAAACCTCCCATGCACTAAACCTGACCAAGTAGTTCAAGAAGAGGGATTTTGCCATCTGTTGAATGAAGTTGATGAGCAGCAAGGTTTTTGGCCATGGGGAGAGCAATAAGAAATGT…
Gh_D04G0501	AT5G17310	UDP-glucose pyrophosphorylase 2	8559400	8559401	13	13	TGATTAAGTTTTT
Gh_D04G0689	AT2G31210	basic helix-loop-helix (bHLH) DNA-binding superfamily protein	13558059	13558060	32	26	GGTCTTAAGCCTCTTGCTCCTGTCTTGGCCGC
Gh_D04G0690	AT3G17450	hAT dimerisation domain-containing protein	13596396	13601336	4940	7	ATTATTATCAGGGATTTAAATTGCGGTCGCAGTCGCGTTTTCGGTCGCGTCGCGTTTGTCGCGGTCGCGGACATAACGGACACTATTGCGGTCACTGCAGGTATCGCGGTCGTGAATTTTTTTCAAATTCGCACAACTTACTGTAAAACATAGTAATTATATTATAATTATAAAAAGTCACTTTTAATGATTTTTAGAGTGTTTTCTAACACTTATGAACCTTTATTAATATGACATGAGAACACAACTTTTATAATCATTAATTATTCTTATATTTATTTACGAATTTTCTAAGAATGTTATATTAACTAATAACAAAGTAAAAAAAAAGAAATATTAAACATTTATCATATTTAATAAGTTTGAAAGTTTTTATAAATAAAAGAATTGAGAATTCAT…
Gh_D04G0690	AT3G17450	hAT dimerisation domain-containing protein	13596396	13601336	4940	7	ATTATTATCAGGGATTTAAATTGCGGTCGCAGTCGCGTTTTCGGTCGCGTCGCGTTTGTCGCGGTCGCGGACATAACGGACACTATTGCGGTCACTGCAGGTATCGCGGTCGTGAATTTTTTTCAAATTCGCACAACTTACTGTAAAACATAGTAATTATATTATAATTATAAAAAGTCACTTTTAATGATTTTTAGAGTGTTTTCTAACACTTATGAACCTTTATTAATATGACATGAGAACACAACTTTTATAATCATTAATTATTCTTATATTTATTTACGAATTTTCTAAGAATGTTATATTAACTAATAACAAAGTAAAAAAAAAGAAATATTAAACATTTATCATATTTAATAAGTTTGAAAGTTTTTATAAATAAAAGAATTGAGAATTCAT…
Gh_D04G0690	AT3G17450	hAT dimerisation domain-containing protein	13596396	13601336	4940	7	ATTATTATCAGGGATTTAAATTGCGGTCGCAGTCGCGTTTTCGGTCGCGTCGCGTTTGTCGCGGTCGCGGACATAACGGACACTATTGCGGTCACTGCAGGTATCGCGGTCGTGAATTTTTTTCAAATTCGCACAACTTACTGTAAAACATAGTAATTATATTATAATTATAAAAAGTCACTTTTAATGATTTTTAGAGTGTTTTCTAACACTTATGAACCTTTATTAATATGACATGAGAACACAACTTTTATAATCATTAATTATTCTTATATTTATTTACGAATTTTCTAAGAATGTTATATTAACTAATAACAAAGTAAAAAAAAAGAAATATTAAACATTTATCATATTTAATAAGTTTGAAAGTTTTTATAAATAAAAGAATTGAGAATTCAT…
Gh_D04G0690	AT3G17450	hAT dimerisation domain-containing protein	13596396	13601336	4940	7	ATTATTATCAGGGATTTAAATTGCGGTCGCAGTCGCGTTTTCGGTCGCGTCGCGTTTGTCGCGGTCGCGGACATAACGGACACTATTGCGGTCACTGCAGGTATCGCGGTCGTGAATTTTTTTCAAATTCGCACAACTTACTGTAAAACATAGTAATTATATTATAATTATAAAAAGTCACTTTTAATGATTTTTAGAGTGTTTTCTAACACTTATGAACCTTTATTAATATGACATGAGAACACAACTTTTATAATCATTAATTATTCTTATATTTATTTACGAATTTTCTAAGAATGTTATATTAACTAATAACAAAGTAAAAAAAAAGAAATATTAAACATTTATCATATTTAATAAGTTTGAAAGTTTTTATAAATAAAAGAATTGAGAATTCAT…
Gh_D04G0690	AT3G17450	hAT dimerisation domain-containing protein	13596396	13601336	4940	7	ATTATTATCAGGGATTTAAATTGCGGTCGCAGTCGCGTTTTCGGTCGCGTCGCGTTTGTCGCGGTCGCGGACATAACGGACACTATTGCGGTCACTGCAGGTATCGCGGTCGTGAATTTTTTTCAAATTCGCACAACTTACTGTAAAACATAGTAATTATATTATAATTATAAAAAGTCACTTTTAATGATTTTTAGAGTGTTTTCTAACACTTATGAACCTTTATTAATATGACATGAGAACACAACTTTTATAATCATTAATTATTCTTATATTTATTTACGAATTTTCTAAGAATGTTATATTAACTAATAACAAAGTAAAAAAAAAGAAATATTAAACATTTATCATATTTAATAAGTTTGAAAGTTTTTATAAATAAAAGAATTGAGAATTCAT…
Gh_D04G0690	AT3G17450	hAT dimerisation domain-containing protein	13596396	13601336	4940	7	ATTATTATCAGGGATTTAAATTGCGGTCGCAGTCGCGTTTTCGGTCGCGTCGCGTTTGTCGCGGTCGCGGACATAACGGACACTATTGCGGTCACTGCAGGTATCGCGGTCGTGAATTTTTTTCAAATTCGCACAACTTACTGTAAAACATAGTAATTATATTATAATTATAAAAAGTCACTTTTAATGATTTTTAGAGTGTTTTCTAACACTTATGAACCTTTATTAATATGACATGAGAACACAACTTTTATAATCATTAATTATTCTTATATTTATTTACGAATTTTCTAAGAATGTTATATTAACTAATAACAAAGTAAAAAAAAAGAAATATTAAACATTTATCATATTTAATAAGTTTGAAAGTTTTTATAAATAAAAGAATTGAGAATTCAT…
Gh_D04G0690	AT3G17450	hAT dimerisation domain-containing protein	13596396	13601336	4940	7	ATTATTATCAGGGATTTAAATTGCGGTCGCAGTCGCGTTTTCGGTCGCGTCGCGTTTGTCGCGGTCGCGGACATAACGGACACTATTGCGGTCACTGCAGGTATCGCGGTCGTGAATTTTTTTCAAATTCGCACAACTTACTGTAAAACATAGTAATTATATTATAATTATAAAAAGTCACTTTTAATGATTTTTAGAGTGTTTTCTAACACTTATGAACCTTTATTAATATGACATGAGAACACAACTTTTATAATCATTAATTATTCTTATATTTATTTACGAATTTTCTAAGAATGTTATATTAACTAATAACAAAGTAAAAAAAAAGAAATATTAAACATTTATCATATTTAATAAGTTTGAAAGTTTTTATAAATAAAAGAATTGAGAATTCAT…
Gh_D04G0690	AT3G17450	hAT dimerisation domain-containing protein	13615799	13620332	4533	8	TTATGGCACGTTTGGTTCGCTGTATTGGATTAGAGGTGTATTGGATTAGAGGTGTATTGGATTAGAGGTGTAATGGAATAGAGGTGTAATAGCAAATCAACTGTTTGGTTGAATGTAATGGAATAGAGGCGTAATAGTAAAACTGTGTTTGGTTGAATGTAATAGAGGTGTAATAGCATAATGGAGAAAACTAAAATGACCAGAATACCCTTAGCATAAATTTGTTTTGGTAAATGATTATTGTTATTGTTATTTAAATTTTAATAAGATTATTTATTATCAAAAATAAATAATTTAATCATATTTAAACATAATTATTATTTAATATATTTTAATTAAAATATATAATTTAATAAAATTCTTAATAATTAATATTCTTATATGAATTTACTCAAATCA…
Gh_D04G0690	AT3G17450	hAT dimerisation domain-containing protein	13615799	13620332	4533	8	TTATGGCACGTTTGGTTCGCTGTATTGGATTAGAGGTGTATTGGATTAGAGGTGTATTGGATTAGAGGTGTAATGGAATAGAGGTGTAATAGCAAATCAACTGTTTGGTTGAATGTAATGGAATAGAGGCGTAATAGTAAAACTGTGTTTGGTTGAATGTAATAGAGGTGTAATAGCATAATGGAGAAAACTAAAATGACCAGAATACCCTTAGCATAAATTTGTTTTGGTAAATGATTATTGTTATTGTTATTTAAATTTTAATAAGATTATTTATTATCAAAAATAAATAATTTAATCATATTTAAACATAATTATTATTTAATATATTTTAATTAAAATATATAATTTAATAAAATTCTTAATAATTAATATTCTTATATGAATTTACTCAAATCA…
Gh_D04G0690	AT3G17450	hAT dimerisation domain-containing protein	13615799	13620332	4533	8	TTATGGCACGTTTGGTTCGCTGTATTGGATTAGAGGTGTATTGGATTAGAGGTGTATTGGATTAGAGGTGTAATGGAATAGAGGTGTAATAGCAAATCAACTGTTTGGTTGAATGTAATGGAATAGAGGCGTAATAGTAAAACTGTGTTTGGTTGAATGTAATAGAGGTGTAATAGCATAATGGAGAAAACTAAAATGACCAGAATACCCTTAGCATAAATTTGTTTTGGTAAATGATTATTGTTATTGTTATTTAAATTTTAATAAGATTATTTATTATCAAAAATAAATAATTTAATCATATTTAAACATAATTATTATTTAATATATTTTAATTAAAATATATAATTTAATAAAATTCTTAATAATTAATATTCTTATATGAATTTACTCAAATCA…
Gh_D04G0894	AT5G06470	Glutaredoxin family protein	25416383	25419357	2974	3	GTCGCTACAGTGTCGCTACAGTATCTAATCTCACCGCCACCGCTGTTTTTACACTAACCACAAATAAACACATCGCCCATCCAAACCCACCCTAACTCAATTATTGGGCAGGTCTACTCTCTTTTATAATTGTTCTTTATGAATATTGAGAAGATGCTATTAATATGTCATTTTATCACATATACCTTTATTAGTTGGCAATGGCAAAATTCTAACCAGATTAAAGCTTCTATTTTTATTTTTAGATACCAAGTATATAGCAAGGACTAAATATAAAATAACAAACTAATAGTGCTAATAAGGGATCAAGAAAAAAAGAAATTTAAGATGAAACAAAAGCCATTGCAAAGCTTGCTATAAATAATGAATGTCTCTCTTATAGCCTATTTTCTTGGCTGA…
Gh_D04G0931	ATMG01360	cytochrome oxidase	28024851	28024852	1	82	C
Gh_D04G0970	AT2G36290	alpha/beta-Hydrolases superfamily protein	29865124	29865144	20	12	GAGCAACAACACTAGAACTA
Gh_D04G1018	AT4G31400	damaged DNA binding;DNA-directed DNA polymerases	32544773	32544784	11	2	TTCATCCCCGG
Gh_D04G1022	AT1G06440	Ubiquitin carboxyl-terminal hydrolase family protein	32798647	32798648	2	2	AC
Gh_D04G1069	AT4G30210	P450 reductase 2	35153502	35157907	4405	5	TTAGGGCACGTTTGGTTCGCTGTATTGGATTAGAGGTGTATTGGATTAGAGGTGTAATAGCAAATCAACTGTTTGGTTGAATGTAATTGAATATAGGCGTAATAGTAATCTTGTGTTTGGTTGAATGGAATAGAGGTGTAATAGCATAATGGAAAAAACTAAAATGACTANNNNNNNNNNNNNNNNNNNNNNNNNNNNNNNNNNNNNNNNNNNNNNNNNNNNNNNNNNNNNNNNNNNNNNNNNNNNNNNNNNNNNNNNNNNNNNNNNNNNNNNNNNNNNNNNNNNNNNNNNNNNNNNNNNNNNNNNNNNNNNNNNNNNNNNNNNNNNNNNNNNNNNNNNNNNNNNNNNNNNNNNNNNNNNNNNNNNNNNNNNNNNNNNNNNNNNNNNNNNNNNNNNNNN…
Gh_D04G1069	AT4G30210	P450 reductase 2	35153502	35157907	4405	5	TTAGGGCACGTTTGGTTCGCTGTATTGGATTAGAGGTGTATTGGATTAGAGGTGTAATAGCAAATCAACTGTTTGGTTGAATGTAATTGAATATAGGCGTAATAGTAATCTTGTGTTTGGTTGAATGGAATAGAGGTGTAATAGCATAATGGAAAAAACTAAAATGACTANNNNNNNNNNNNNNNNNNNNNNNNNNNNNNNNNNNNNNNNNNNNNNNNNNNNNNNNNNNNNNNNNNNNNNNNNNNNNNNNNNNNNNNNNNNNNNNNNNNNNNNNNNNNNNNNNNNNNNNNNNNNNNNNNNNNNNNNNNNNNNNNNNNNNNNNNNNNNNNNNNNNNNNNNNNNNNNNNNNNNNNNNNNNNNNNNNNNNNNNNNNNNNNNNNNNNNNNNNNNNNNNNNNNN…
Gh_D04G1069	AT4G30210	P450 reductase 2	35153502	35157907	4405	5	TTAGGGCACGTTTGGTTCGCTGTATTGGATTAGAGGTGTATTGGATTAGAGGTGTAATAGCAAATCAACTGTTTGGTTGAATGTAATTGAATATAGGCGTAATAGTAATCTTGTGTTTGGTTGAATGGAATAGAGGTGTAATAGCATAATGGAAAAAACTAAAATGACTANNNNNNNNNNNNNNNNNNNNNNNNNNNNNNNNNNNNNNNNNNNNNNNNNNNNNNNNNNNNNNNNNNNNNNNNNNNNNNNNNNNNNNNNNNNNNNNNNNNNNNNNNNNNNNNNNNNNNNNNNNNNNNNNNNNNNNNNNNNNNNNNNNNNNNNNNNNNNNNNNNNNNNNNNNNNNNNNNNNNNNNNNNNNNNNNNNNNNNNNNNNNNNNNNNNNNNNNNNNNNNNNNNNNN…
Gh_D04G1069	AT4G30210	P450 reductase 2	35153502	35157907	4405	5	TTAGGGCACGTTTGGTTCGCTGTATTGGATTAGAGGTGTATTGGATTAGAGGTGTAATAGCAAATCAACTGTTTGGTTGAATGTAATTGAATATAGGCGTAATAGTAATCTTGTGTTTGGTTGAATGGAATAGAGGTGTAATAGCATAATGGAAAAAACTAAAATGACTANNNNNNNNNNNNNNNNNNNNNNNNNNNNNNNNNNNNNNNNNNNNNNNNNNNNNNNNNNNNNNNNNNNNNNNNNNNNNNNNNNNNNNNNNNNNNNNNNNNNNNNNNNNNNNNNNNNNNNNNNNNNNNNNNNNNNNNNNNNNNNNNNNNNNNNNNNNNNNNNNNNNNNNNNNNNNNNNNNNNNNNNNNNNNNNNNNNNNNNNNNNNNNNNNNNNNNNNNNNNNNNNNNNNN…
Gh_D04G1069	AT4G30210	P450 reductase 2	35153502	35157907	4405	5	TTAGGGCACGTTTGGTTCGCTGTATTGGATTAGAGGTGTATTGGATTAGAGGTGTAATAGCAAATCAACTGTTTGGTTGAATGTAATTGAATATAGGCGTAATAGTAATCTTGTGTTTGGTTGAATGGAATAGAGGTGTAATAGCATAATGGAAAAAACTAAAATGACTANNNNNNNNNNNNNNNNNNNNNNNNNNNNNNNNNNNNNNNNNNNNNNNNNNNNNNNNNNNNNNNNNNNNNNNNNNNNNNNNNNNNNNNNNNNNNNNNNNNNNNNNNNNNNNNNNNNNNNNNNNNNNNNNNNNNNNNNNNNNNNNNNNNNNNNNNNNNNNNNNNNNNNNNNNNNNNNNNNNNNNNNNNNNNNNNNNNNNNNNNNNNNNNNNNNNNNNNNNNNNNNNNNNNN…
Gh_D04G1069	AT4G30210	P450 reductase 2	35153502	35157907	4405	5	TTAGGGCACGTTTGGTTCGCTGTATTGGATTAGAGGTGTATTGGATTAGAGGTGTAATAGCAAATCAACTGTTTGGTTGAATGTAATTGAATATAGGCGTAATAGTAATCTTGTGTTTGGTTGAATGGAATAGAGGTGTAATAGCATAATGGAAAAAACTAAAATGACTANNNNNNNNNNNNNNNNNNNNNNNNNNNNNNNNNNNNNNNNNNNNNNNNNNNNNNNNNNNNNNNNNNNNNNNNNNNNNNNNNNNNNNNNNNNNNNNNNNNNNNNNNNNNNNNNNNNNNNNNNNNNNNNNNNNNNNNNNNNNNNNNNNNNNNNNNNNNNNNNNNNNNNNNNNNNNNNNNNNNNNNNNNNNNNNNNNNNNNNNNNNNNNNNNNNNNNNNNNNNNNNNNNNNN…
Gh_D04G1075	AT1G60620	RNA polymerase I subunit 43	35337429	35337459	30	12	GCGGATGCAGTTCTTGCTCTTTATGAGGAT
Gh_D04G1079	AT2G37290	Ypt/Rab-GAP domain of gyp1p superfamily protein	35631464	35637339	5875	3	GCACTACAGCAAAACAGGCTTTTAACGGTATTTTTAGCGGCGTTTGGACAAAAAACGCCGCTAAAAATTGAGCATTAGCGGCGCTTTTAGGAAAACGCCGCTAAAATAGGGCATTAGCGGTGCTTTTTGAAAAATGCCGCTAAAATAGAGCATTAGCGGCGTTTTCCAAGAAGCGCCGCAAAAAACCTAAGCCCCATGGCGACTTTTCTGAGCTTTCGAGGATTTAGCGGCGTTTTAAAAAAGCGTCGCTAATGCTTGGGGGCTTTAGTGACGTTTTTCAAAAAGCGACGCGAATGCTCGGGGCTTTAGTGGCATTCTACAAAAAATGTCGCGAATGCTCAGTACTTTAGCGGCGTTTCCCAATAAGCGTTGCTATTGCTCTGGGTTTTAGCAGCATTT…
Gh_D04G1079	AT2G37290	Ypt/Rab-GAP domain of gyp1p superfamily protein	35631464	35637339	5875	3	GCACTACAGCAAAACAGGCTTTTAACGGTATTTTTAGCGGCGTTTGGACAAAAAACGCCGCTAAAAATTGAGCATTAGCGGCGCTTTTAGGAAAACGCCGCTAAAATAGGGCATTAGCGGTGCTTTTTGAAAAATGCCGCTAAAATAGAGCATTAGCGGCGTTTTCCAAGAAGCGCCGCAAAAAACCTAAGCCCCATGGCGACTTTTCTGAGCTTTCGAGGATTTAGCGGCGTTTTAAAAAAGCGTCGCTAATGCTTGGGGGCTTTAGTGACGTTTTTCAAAAAGCGACGCGAATGCTCGGGGCTTTAGTGGCATTCTACAAAAAATGTCGCGAATGCTCAGTACTTTAGCGGCGTTTCCCAATAAGCGTTGCTATTGCTCTGGGTTTTAGCAGCATTT…
Gh_D04G1079	AT2G37290	Ypt/Rab-GAP domain of gyp1p superfamily protein	35631464	35637339	5875	3	GCACTACAGCAAAACAGGCTTTTAACGGTATTTTTAGCGGCGTTTGGACAAAAAACGCCGCTAAAAATTGAGCATTAGCGGCGCTTTTAGGAAAACGCCGCTAAAATAGGGCATTAGCGGTGCTTTTTGAAAAATGCCGCTAAAATAGAGCATTAGCGGCGTTTTCCAAGAAGCGCCGCAAAAAACCTAAGCCCCATGGCGACTTTTCTGAGCTTTCGAGGATTTAGCGGCGTTTTAAAAAAGCGTCGCTAATGCTTGGGGGCTTTAGTGACGTTTTTCAAAAAGCGACGCGAATGCTCGGGGCTTTAGTGGCATTCTACAAAAAATGTCGCGAATGCTCAGTACTTTAGCGGCGTTTCCCAATAAGCGTTGCTATTGCTCTGGGTTTTAGCAGCATTT…
Gh_D04G1095	AT1G29460	SAUR-like auxin-responsive protein family	36298968	36298969	9	6	AAGATGAGG
Gh_D04G1300	AT2G24200	Cytosol aminopeptidase family protein	42611409	42614180	2771	2	TTAGGGTCCGTTTGATTGCCAGTAAAATGTTTTCCGTAAAATGATTTCTGGAAAATGTTTTACTTTTCTGTAAAATGATTTACTAAAAAATATTTTCTGGTGTTTGATTGAATCTGTGTAAAATATTTTCTGCTGTTTGACAGATTTCCTGAAAATATTTTACGGAAAAGTTGTTTTTACATATATTAATATATATTAATAAATTTTTATATTTTACATATAATAAATTGTTTTTACATATATTGCAACGATTTATTTATAATAATACTCAATTATTAAGCTACAATATTAATCGTTATAAATTGAAAAAAACTAATGTAACTTGTTTTAATGTAACTTTCTTAATATTTTAGCAACATTTTCCCATAATTATAAGTATTCCTAGTAATCACATTTTTT…
Gh_D04G1300	AT2G24200	Cytosol aminopeptidase family protein	42611409	42614180	2771	2	TTAGGGTCCGTTTGATTGCCAGTAAAATGTTTTCCGTAAAATGATTTCTGGAAAATGTTTTACTTTTCTGTAAAATGATTTACTAAAAAATATTTTCTGGTGTTTGATTGAATCTGTGTAAAATATTTTCTGCTGTTTGACAGATTTCCTGAAAATATTTTACGGAAAAGTTGTTTTTACATATATTAATATATATTAATAAATTTTTATATTTTACATATAATAAATTGTTTTTACATATATTGCAACGATTTATTTATAATAATACTCAATTATTAAGCTACAATATTAATCGTTATAAATTGAAAAAAACTAATGTAACTTGTTTTAATGTAACTTTCTTAATATTTTAGCAACATTTTCCCATAATTATAAGTATTCCTAGTAATCACATTTTTT…
Gh_D04G1300	AT2G24200	Cytosol aminopeptidase family protein	42611409	42614180	2771	2	TTAGGGTCCGTTTGATTGCCAGTAAAATGTTTTCCGTAAAATGATTTCTGGAAAATGTTTTACTTTTCTGTAAAATGATTTACTAAAAAATATTTTCTGGTGTTTGATTGAATCTGTGTAAAATATTTTCTGCTGTTTGACAGATTTCCTGAAAATATTTTACGGAAAAGTTGTTTTTACATATATTAATATATATTAATAAATTTTTATATTTTACATATAATAAATTGTTTTTACATATATTGCAACGATTTATTTATAATAATACTCAATTATTAAGCTACAATATTAATCGTTATAAATTGAAAAAAACTAATGTAACTTGTTTTAATGTAACTTTCTTAATATTTTAGCAACATTTTCCCATAATTATAAGTATTCCTAGTAATCACATTTTTT…
Gh_D04G1308	AT5G58420	Ribosomal protein S4 (RPS4A) family protein	42704761	42704766	5	2	TCATT
Gh_D04G1339	AT1G68260	Thioesterase superfamily protein	43414335	43414336	1	6	A
Gh_D04G1340	AT1G68480	C2H2 and C2HC zinc fingers superfamily protein	43548161	43548162	1	5	T
Gh_D04G1380	AT5G19300		44750127	44753621	3494	2	TAAGAGTGCGTTTGGTTCGCTGTATTGGATTAGAGATGTATTGGATTAGAAGCGTAATAGTAATCTTGTGTTTGGTTGAATAGAATAGAGGTGTAATAGCATAGTGGAAAAAACTAAAATGACTAGAATACCCTTAGCATAAATTTATTTTGGTAAATGATTATTGTTATTGTTATTTAAATTTTAATAAGATTATTATTATCAATAATAAATAATTTAATCATATTTAAACATAATTATTATTAAATATATTTTAATTAAAATATATAATTTAATAAAATTCTTAATAATTAATATTCTTATATGAATTTACTCAAATCATAATATATTATATGATACTATAAAAGATAATTTGAAATAATTAATATTAAATATATTTTAATTAAAATATATGATTTA…
Gh_D04G1380	AT5G19300		44750127	44753621	3494	2	TAAGAGTGCGTTTGGTTCGCTGTATTGGATTAGAGATGTATTGGATTAGAAGCGTAATAGTAATCTTGTGTTTGGTTGAATAGAATAGAGGTGTAATAGCATAGTGGAAAAAACTAAAATGACTAGAATACCCTTAGCATAAATTTATTTTGGTAAATGATTATTGTTATTGTTATTTAAATTTTAATAAGATTATTATTATCAATAATAAATAATTTAATCATATTTAAACATAATTATTATTAAATATATTTTAATTAAAATATATAATTTAATAAAATTCTTAATAATTAATATTCTTATATGAATTTACTCAAATCATAATATATTATATGATACTATAAAAGATAATTTGAAATAATTAATATTAAATATATTTTAATTAAAATATATGATTTA…
Gh_D04G1380	AT5G19300		44750127	44753621	3494	2	TAAGAGTGCGTTTGGTTCGCTGTATTGGATTAGAGATGTATTGGATTAGAAGCGTAATAGTAATCTTGTGTTTGGTTGAATAGAATAGAGGTGTAATAGCATAGTGGAAAAAACTAAAATGACTAGAATACCCTTAGCATAAATTTATTTTGGTAAATGATTATTGTTATTGTTATTTAAATTTTAATAAGATTATTATTATCAATAATAAATAATTTAATCATATTTAAACATAATTATTATTAAATATATTTTAATTAAAATATATAATTTAATAAAATTCTTAATAATTAATATTCTTATATGAATTTACTCAAATCATAATATATTATATGATACTATAAAAGATAATTTGAAATAATTAATATTAAATATATTTTAATTAAAATATATGATTTA…
Gh_D04G1407	AT3G51000	alpha/beta-Hydrolases superfamily protein	45392942	45392943	1	3	C
Gh_D04G1439	AT4G16740	terpene synthase 03	45929759	45929760	3	2	TTA
Gh_D04G1453	AT5G08290	mRNA splicing factor, thioredoxin-like U5 snRNP	46235689	46235717	28	2	ATTAGGGTTTGGTATCACAAATTTTGCG
Gh_D04G1533	AT5G10530	Concanavalin A-like lectin protein kinase family protein	47382109	47382150	41	2	CTTGCAGATTTCGCCACTCAATTTTCTTTCTCCATTGATTC
Gh_D04G1569	AT3G43980	Ribosomal protein S14p/S29e family protein	47821317	47821453	136	2	CTGCAAAATAGAAAACATAACAACAACACCCGGAGGTTAAGAAATTGCTGATACAAAAGAAAAAGAATATGAAGATTATCGTAGCGATAAACGATTAACCATAAAAAAAGTAATCACCGAAGTAACAATGCGATAC
Gh_D04G1596			48062268	48062269	1	3	A
Gh_D04G1654	AT5G05320	FAD/NAD(P)-binding oxidoreductase family protein	48746859	48746860	1	16	T
Gh_D04G1670	AT4G38400	expansin-like A2	48878231	48879278	1047	4	ATTTAACCAAACGAATTTAATTACTTATTTCACAACTTTCACAAAATATAAGAACTTTGTACTGTAAATTTCATTTCAACACGATGTTACCATCATTATTTTACGATTTTAACCCAATTCATAATAGATAACATCTAATATATCCGTATTAAACACACAGAGAAAACCGGAATCTAAAACCACTTGTATGTTCTCACATTTTACATGCACAAAAAGTGTTTGGGCGGCAAAATCCATTGCTTTTCTTTTTCTTGCTTTTTTACTTTTTATCTCTGTTTTCCTTGCTGCGTTAGGCTTCTCCATTCAAACCATCATTCAAATCAAATCAATCCATGGCTCTCTCTTTTTTAGGGGGGAGGGGCATGAAGACAAATTTATTCCCCCTAATTTTGACATTTT…
Gh_D04G1670	AT4G38400	expansin-like A2	48878231	48879278	1047	4	ATTTAACCAAACGAATTTAATTACTTATTTCACAACTTTCACAAAATATAAGAACTTTGTACTGTAAATTTCATTTCAACACGATGTTACCATCATTATTTTACGATTTTAACCCAATTCATAATAGATAACATCTAATATATCCGTATTAAACACACAGAGAAAACCGGAATCTAAAACCACTTGTATGTTCTCACATTTTACATGCACAAAAAGTGTTTGGGCGGCAAAATCCATTGCTTTTCTTTTTCTTGCTTTTTTACTTTTTATCTCTGTTTTCCTTGCTGCGTTAGGCTTCTCCATTCAAACCATCATTCAAATCAAATCAATCCATGGCTCTCTCTTTTTTAGGGGGGAGGGGCATGAAGACAAATTTATTCCCCCTAATTTTGACATTTT…
Gh_D04G1729			49456756	49456757	14	4	ACCAAGGATCAATG
Gh_D04G1748			49646841	49646842	1	2	A
Gh_D04G1775	AT1G23850		50085272	50085315	43	2	ATAAATTGTAAATCCGAGACTTAGTTGATTCATGCAATCACTT
Gh_D04G1786	AT1G70560	tryptophan aminotransferase of Arabidopsis 1	50240270	50247502	7232	2	TTTTCATCGTAAATGATCTGCTTTTGATAACTCTACAGCTGGGCTATTGTTAAAGACAAAGTGATCGCCGCCAAGATGGTGAAGTTTATAGAGGTGAGCAGCATCGGCGTATCCAGAGAAGCCCAGCTCCGTGCCGCCAAGGTCCTAGGTTTCATCGCCGACGACTGCCGGAATCCCGACGTCAAAGGTGAAAACTTCTTCGAATACGGCCGCCGCCTCATGTCGGAACGATGGGGAAAGCTCCGGGAAATGGGGATGAAAAGCAATGGTGTTTTCAGCCTGCCTAAGTACCTACGAGATTATTGCAAATTCACCGGCGAATACACTGATTCAAACCCTGGTATAATGCTTTCAATAATCTTATGTACTTATTCTAAGTGATGATATAGCATAATCTCA…
Gh_D04G1786	AT1G70560	tryptophan aminotransferase of Arabidopsis 1	50240270	50247502	7232	2	TTTTCATCGTAAATGATCTGCTTTTGATAACTCTACAGCTGGGCTATTGTTAAAGACAAAGTGATCGCCGCCAAGATGGTGAAGTTTATAGAGGTGAGCAGCATCGGCGTATCCAGAGAAGCCCAGCTCCGTGCCGCCAAGGTCCTAGGTTTCATCGCCGACGACTGCCGGAATCCCGACGTCAAAGGTGAAAACTTCTTCGAATACGGCCGCCGCCTCATGTCGGAACGATGGGGAAAGCTCCGGGAAATGGGGATGAAAAGCAATGGTGTTTTCAGCCTGCCTAAGTACCTACGAGATTATTGCAAATTCACCGGCGAATACACTGATTCAAACCCTGGTATAATGCTTTCAATAATCTTATGTACTTATTCTAAGTGATGATATAGCATAATCTCA…
Gh_D04G1787	AT1G70570	anthranilate phosphoribosyltransferase, putative	50240270	50247502	7232	2	TTTTCATCGTAAATGATCTGCTTTTGATAACTCTACAGCTGGGCTATTGTTAAAGACAAAGTGATCGCCGCCAAGATGGTGAAGTTTATAGAGGTGAGCAGCATCGGCGTATCCAGAGAAGCCCAGCTCCGTGCCGCCAAGGTCCTAGGTTTCATCGCCGACGACTGCCGGAATCCCGACGTCAAAGGTGAAAACTTCTTCGAATACGGCCGCCGCCTCATGTCGGAACGATGGGGAAAGCTCCGGGAAATGGGGATGAAAAGCAATGGTGTTTTCAGCCTGCCTAAGTACCTACGAGATTATTGCAAATTCACCGGCGAATACACTGATTCAAACCCTGGTATAATGCTTTCAATAATCTTATGTACTTATTCTAAGTGATGATATAGCATAATCTCA…
Gh_D04G1788	AT1G70560	tryptophan aminotransferase of Arabidopsis 1	50240270	50247502	7232	2	TTTTCATCGTAAATGATCTGCTTTTGATAACTCTACAGCTGGGCTATTGTTAAAGACAAAGTGATCGCCGCCAAGATGGTGAAGTTTATAGAGGTGAGCAGCATCGGCGTATCCAGAGAAGCCCAGCTCCGTGCCGCCAAGGTCCTAGGTTTCATCGCCGACGACTGCCGGAATCCCGACGTCAAAGGTGAAAACTTCTTCGAATACGGCCGCCGCCTCATGTCGGAACGATGGGGAAAGCTCCGGGAAATGGGGATGAAAAGCAATGGTGTTTTCAGCCTGCCTAAGTACCTACGAGATTATTGCAAATTCACCGGCGAATACACTGATTCAAACCCTGGTATAATGCTTTCAATAATCTTATGTACTTATTCTAAGTGATGATATAGCATAATCTCA…
Gh_D04G1788	AT1G70560	tryptophan aminotransferase of Arabidopsis 1	50240270	50247502	7232	2	TTTTCATCGTAAATGATCTGCTTTTGATAACTCTACAGCTGGGCTATTGTTAAAGACAAAGTGATCGCCGCCAAGATGGTGAAGTTTATAGAGGTGAGCAGCATCGGCGTATCCAGAGAAGCCCAGCTCCGTGCCGCCAAGGTCCTAGGTTTCATCGCCGACGACTGCCGGAATCCCGACGTCAAAGGTGAAAACTTCTTCGAATACGGCCGCCGCCTCATGTCGGAACGATGGGGAAAGCTCCGGGAAATGGGGATGAAAAGCAATGGTGTTTTCAGCCTGCCTAAGTACCTACGAGATTATTGCAAATTCACCGGCGAATACACTGATTCAAACCCTGGTATAATGCTTTCAATAATCTTATGTACTTATTCTAAGTGATGATATAGCATAATCTCA…
Gh_D04G1788	AT1G70560	tryptophan aminotransferase of Arabidopsis 1	50240270	50247502	7232	2	TTTTCATCGTAAATGATCTGCTTTTGATAACTCTACAGCTGGGCTATTGTTAAAGACAAAGTGATCGCCGCCAAGATGGTGAAGTTTATAGAGGTGAGCAGCATCGGCGTATCCAGAGAAGCCCAGCTCCGTGCCGCCAAGGTCCTAGGTTTCATCGCCGACGACTGCCGGAATCCCGACGTCAAAGGTGAAAACTTCTTCGAATACGGCCGCCGCCTCATGTCGGAACGATGGGGAAAGCTCCGGGAAATGGGGATGAAAAGCAATGGTGTTTTCAGCCTGCCTAAGTACCTACGAGATTATTGCAAATTCACCGGCGAATACACTGATTCAAACCCTGGTATAATGCTTTCAATAATCTTATGTACTTATTCTAAGTGATGATATAGCATAATCTCA…
Gh_D04G1835	AT2G31820	Ankyrin repeat family protein	50703966	50703967	16	2	AGAGGCCTGAACTTGA
Gh_D04G1838	AT1G05640	Ankyrin repeat family protein	50729796	50731990	2194	5	ACTATTGTTGCGGAAAGGATCGATTCGAGAACTCCGATATGACTACAAGTAAATTGACCGGAACGAAAAATAAAGTGAACACAAGGATTTACGTGGTTCGGCTTTAATGCCTACGTCCACGGGCAGAGGCGAAAAGAAATTTCACTATAACAAGATGAAGATTACAAGTGTTTTACACTCAAGACACAACCCGAGAACCTCACAACTCTCAACCCCTATAGAAAACCCGAAAGCTAAAATCCTAGCTTTCAAAGAACAAGCTTTGCTCTCTCTTGGTTTGGGATGATGAATATGGCTAATGAACCTCTCTATTTATAAGAGAGTTCAAGGACATAATTGTCCAAAACTTTGGCAAAGATTTGTGGTTGAAAATGGACACCAACAACCATCCACTAATCC…
Gh_D04G1839	AT3G17450	hAT dimerisation domain-containing protein	50759756	50765730	5974	3	GACTCCACCAGGGATTTAAATTGCGGTCGCGGTCGCGTTTTCGGTCGCGTCGCGTTTGTCGCGGTCGCGGACATAACGGACGCTATTGCGGTCACTGCGGGTATCGCGGTCGTGAATTTTTTTCAAATTCGCACAACTTACTGTAAAACATAGTAATTATAATTATAATTATAAAAAGTCACTTTTAATGATTTTTAGAGTGTTTTCTAACACTTATGAACCTTTATTAATATGACATGAGAACACAACTTTTATAATCATTAATTATTCTTATATTTATTTACGAATTTTCTAAGAATGTTATATTAACTAATAACAAAGTAAAAAAAAAAAAAATATTAAACATTTATCATATTTAATAAGTTTGAAAGTTTTTATAAATAAAAGAATTGAGAATTC…
Gh_D04G1839	AT3G17450	hAT dimerisation domain-containing protein	50759756	50765730	5974	3	GACTCCACCAGGGATTTAAATTGCGGTCGCGGTCGCGTTTTCGGTCGCGTCGCGTTTGTCGCGGTCGCGGACATAACGGACGCTATTGCGGTCACTGCGGGTATCGCGGTCGTGAATTTTTTTCAAATTCGCACAACTTACTGTAAAACATAGTAATTATAATTATAATTATAAAAAGTCACTTTTAATGATTTTTAGAGTGTTTTCTAACACTTATGAACCTTTATTAATATGACATGAGAACACAACTTTTATAATCATTAATTATTCTTATATTTATTTACGAATTTTCTAAGAATGTTATATTAACTAATAACAAAGTAAAAAAAAAAAAAATATTAAACATTTATCATATTTAATAAGTTTGAAAGTTTTTATAAATAAAAGAATTGAGAATTC…
Gh_D04G1839	AT3G17450	hAT dimerisation domain-containing protein	50759756	50765730	5974	3	GACTCCACCAGGGATTTAAATTGCGGTCGCGGTCGCGTTTTCGGTCGCGTCGCGTTTGTCGCGGTCGCGGACATAACGGACGCTATTGCGGTCACTGCGGGTATCGCGGTCGTGAATTTTTTTCAAATTCGCACAACTTACTGTAAAACATAGTAATTATAATTATAATTATAAAAAGTCACTTTTAATGATTTTTAGAGTGTTTTCTAACACTTATGAACCTTTATTAATATGACATGAGAACACAACTTTTATAATCATTAATTATTCTTATATTTATTTACGAATTTTCTAAGAATGTTATATTAACTAATAACAAAGTAAAAAAAAAAAAAATATTAAACATTTATCATATTTAATAAGTTTGAAAGTTTTTATAAATAAAAGAATTGAGAATTC…
Gh_D04G1839	AT3G17450	hAT dimerisation domain-containing protein	50759756	50765730	5974	3	GACTCCACCAGGGATTTAAATTGCGGTCGCGGTCGCGTTTTCGGTCGCGTCGCGTTTGTCGCGGTCGCGGACATAACGGACGCTATTGCGGTCACTGCGGGTATCGCGGTCGTGAATTTTTTTCAAATTCGCACAACTTACTGTAAAACATAGTAATTATAATTATAATTATAAAAAGTCACTTTTAATGATTTTTAGAGTGTTTTCTAACACTTATGAACCTTTATTAATATGACATGAGAACACAACTTTTATAATCATTAATTATTCTTATATTTATTTACGAATTTTCTAAGAATGTTATATTAACTAATAACAAAGTAAAAAAAAAAAAAATATTAAACATTTATCATATTTAATAAGTTTGAAAGTTTTTATAAATAAAAGAATTGAGAATTC…
Gh_D04G1839	AT3G17450	hAT dimerisation domain-containing protein	50759756	50765730	5974	3	GACTCCACCAGGGATTTAAATTGCGGTCGCGGTCGCGTTTTCGGTCGCGTCGCGTTTGTCGCGGTCGCGGACATAACGGACGCTATTGCGGTCACTGCGGGTATCGCGGTCGTGAATTTTTTTCAAATTCGCACAACTTACTGTAAAACATAGTAATTATAATTATAATTATAAAAAGTCACTTTTAATGATTTTTAGAGTGTTTTCTAACACTTATGAACCTTTATTAATATGACATGAGAACACAACTTTTATAATCATTAATTATTCTTATATTTATTTACGAATTTTCTAAGAATGTTATATTAACTAATAACAAAGTAAAAAAAAAAAAAATATTAAACATTTATCATATTTAATAAGTTTGAAAGTTTTTATAAATAAAAGAATTGAGAATTC…
Gh_D04G1839	AT3G17450	hAT dimerisation domain-containing protein	50759756	50765730	5974	3	GACTCCACCAGGGATTTAAATTGCGGTCGCGGTCGCGTTTTCGGTCGCGTCGCGTTTGTCGCGGTCGCGGACATAACGGACGCTATTGCGGTCACTGCGGGTATCGCGGTCGTGAATTTTTTTCAAATTCGCACAACTTACTGTAAAACATAGTAATTATAATTATAATTATAAAAAGTCACTTTTAATGATTTTTAGAGTGTTTTCTAACACTTATGAACCTTTATTAATATGACATGAGAACACAACTTTTATAATCATTAATTATTCTTATATTTATTTACGAATTTTCTAAGAATGTTATATTAACTAATAACAAAGTAAAAAAAAAAAAAATATTAAACATTTATCATATTTAATAAGTTTGAAAGTTTTTATAAATAAAAGAATTGAGAATTC…
Gh_D04G1844	AT3G12360	Ankyrin repeat family protein	50836823	50836824	33	14	TACACGTTGCAGCAAGGTATGGACATTCTGCTA
Gh_D04G1844	AT3G12360	Ankyrin repeat family protein	50836824	50836825	33	12	GCACGTTGCAGCAAGGTATGGACATTCTGCTAT
Gh_D05G0092	AT5G11430	SPOC domain / Transcription elongation factor S-II protein	1070999	1071042	43	3	ATTTGTATATGTATTCTATGGTGACGGTCTAGCATGTCCAACA
Gh_D05G0341	AT5G20630	germin 3	2893732	2893735	3	3	CCT
Gh_D05G0455	AT5G05800		3646432	3652435	6003	5	CTCAGGCCTCCTTTGGTTTACCAGTGAAGACCAGTGTGGTGCAGTGAGGGATAGTAAACTCACTGGTATGCTGTTTGGTTCAACAGCACAATGCAGTGAAAACTTATTTCAGCCACACTGATATGCTGAAAACAGGCTGGAGGATTCAGCTGCAGTGAAAGCCAGTACAATTGTAGGTATTTTTTTGAGACAAACATACCCATACTTTTATTTATTATTTTACCATTTTAGCCTTGAAACTTAAATTAATTTCTTCCCCAACCACAGTTGTTTTCAAATTTGGGAACGGAACAGCCATTTTCTTTTTCATATTTGTGAAGTAAAACACTAATTTCTCCCCTCTTTTTTGCTTTGTTCTTGATTGTGGCTGCTTTTTGAAGGTATTTTCATTAATTTCTT…
Gh_D05G0455	AT5G05800		3646432	3652435	6003	5	CTCAGGCCTCCTTTGGTTTACCAGTGAAGACCAGTGTGGTGCAGTGAGGGATAGTAAACTCACTGGTATGCTGTTTGGTTCAACAGCACAATGCAGTGAAAACTTATTTCAGCCACACTGATATGCTGAAAACAGGCTGGAGGATTCAGCTGCAGTGAAAGCCAGTACAATTGTAGGTATTTTTTTGAGACAAACATACCCATACTTTTATTTATTATTTTACCATTTTAGCCTTGAAACTTAAATTAATTTCTTCCCCAACCACAGTTGTTTTCAAATTTGGGAACGGAACAGCCATTTTCTTTTTCATATTTGTGAAGTAAAACACTAATTTCTCCCCTCTTTTTTGCTTTGTTCTTGATTGTGGCTGCTTTTTGAAGGTATTTTCATTAATTTCTT…
Gh_D05G0522	AT5G58200	Calcineurin-like metallo-phosphoesterase superfamily protein	4202556	4202559	3	2	GAG
Gh_D05G0600	AT1G80840	WRKY DNA-binding protein 40	4881769	4881772	3	3	CTT
Gh_D05G0627	AT5G10770	Eukaryotic aspartyl protease family protein	5036472	5036473	3	2	CTT
Gh_D05G0630	AT5G10770	Eukaryotic aspartyl protease family protein	5061584	5061651	67	10	AATCTATCGAATTCCTGGCTCAGCTCCAAATAGACTGAGGAAGGAAGATGAGTAATGACAGTTCCTG
Gh_D05G0678	AT5G23570	XS domain-containing protein / XS zinc finger domain-containing protein-related	5438244	5442865	4621	2	TGAGGGCCCCTTTGAATGCAACTGGATCTCAGTACGTTTTCTTTTTTAGGCTAAAAAAAATTATAACTGAAATGTTAGCAAACGCCAAGCTGTTTGAAAAGCATTTTTCAGTGCGTTGAAAATGCATTTCTTCTCACCGGAGGCTTAATTCCAAACGGGAGCCTTTTGCTCCAGGGAAAATTTAGCAACTCCAGTTGCTTTTTCTTTTCCTCTTTTACCCATATGTTCTTCAGGCTTTTCTGTATGTTTGGTTACCGTTGTTCTCTCCTTTCCCCTTCCCCTTCCATTGGGTTGCAAATCAGTTTGGTCAAGGACCTCTTCCGGTTCCTCCTTCATCCAGGTAAGGCTCCTTCTCCTTCTTTCGTTCTTCATTCCTTTTTCTTCTTCCGTTCTTCATCT…
Gh_D05G0678	AT5G23570	XS domain-containing protein / XS zinc finger domain-containing protein-related	5438244	5442865	4621	2	TGAGGGCCCCTTTGAATGCAACTGGATCTCAGTACGTTTTCTTTTTTAGGCTAAAAAAAATTATAACTGAAATGTTAGCAAACGCCAAGCTGTTTGAAAAGCATTTTTCAGTGCGTTGAAAATGCATTTCTTCTCACCGGAGGCTTAATTCCAAACGGGAGCCTTTTGCTCCAGGGAAAATTTAGCAACTCCAGTTGCTTTTTCTTTTCCTCTTTTACCCATATGTTCTTCAGGCTTTTCTGTATGTTTGGTTACCGTTGTTCTCTCCTTTCCCCTTCCCCTTCCATTGGGTTGCAAATCAGTTTGGTCAAGGACCTCTTCCGGTTCCTCCTTCATCCAGGTAAGGCTCCTTCTCCTTCTTTCGTTCTTCATTCCTTTTTCTTCTTCCGTTCTTCATCT…
Gh_D05G0678	AT5G23570	XS domain-containing protein / XS zinc finger domain-containing protein-related	5438244	5442865	4621	2	TGAGGGCCCCTTTGAATGCAACTGGATCTCAGTACGTTTTCTTTTTTAGGCTAAAAAAAATTATAACTGAAATGTTAGCAAACGCCAAGCTGTTTGAAAAGCATTTTTCAGTGCGTTGAAAATGCATTTCTTCTCACCGGAGGCTTAATTCCAAACGGGAGCCTTTTGCTCCAGGGAAAATTTAGCAACTCCAGTTGCTTTTTCTTTTCCTCTTTTACCCATATGTTCTTCAGGCTTTTCTGTATGTTTGGTTACCGTTGTTCTCTCCTTTCCCCTTCCCCTTCCATTGGGTTGCAAATCAGTTTGGTCAAGGACCTCTTCCGGTTCCTCCTTCATCCAGGTAAGGCTCCTTCTCCTTCTTTCGTTCTTCATTCCTTTTTCTTCTTCCGTTCTTCATCT…
Gh_D05G0683	AT3G45140	lipoxygenase 2	5491044	5491123	79	2	CCTACACATGAAGAACATAATTAATTAAAAAAGTTTGTTTAGCGTCAACATTTGAATGAGTACACGGACAACTTGGGTA
Gh_D05G0683	AT3G45140	lipoxygenase 2	5491756	5491864	108	2	CCTTCAGAAAAAAAAAACAGAACAAATTAGCAATCGATTAAATAATCATGCAAAATAAAATTAAAGTAATCTAACAAGTTAAAGTGACTATCTGAGAGAGAGAACTAA
Gh_D05G0790	AT3G44200	NIMA (never in mitosis, gene A)-related 6	6585605	6585608	3	2	CAG
Gh_D05G0797	AT5G22290	NAC domain containing protein 89	6626056	6626057	27	2	TCACGTCTCCTCTGACCCGCGTCTGAA
Gh_D05G0848	AT1G08200	UDP-D-apiose/UDP-D-xylose synthase 2	7084271	7084277	6	10	TGACAC
Gh_D05G0876	AT3G47120	RNA recognition motif (RRM)-containing protein	7438195	7438258	63	4	TGATAGGAGAGGAGAAAAACGAATCTTAAGGAATGAATCAGAATCTCATCCAAGAGAAGAGCG
Gh_D05G0944	AT2G28800	63 kDa inner membrane family protein	7912588	7912589	1	2	G
Gh_D05G0944	AT2G28800	63 kDa inner membrane family protein	7912649	7912650	1	2	A
Gh_D05G1051	AT5G11720	Glycosyl hydrolases family 31 protein	8910016	8910035	19	12	CTCCTTTTTTCCAACCCCA
Gh_D05G1127	AT5G15350	early nodulin-like protein 17	9661166	9661169	3	2	TTG
Gh_D05G1279	AT1G73010	phosphate starvation-induced gene 2	11167812	11167839	27	2	GCTTGGTTATTTTTGCCCAAGTTTGAA
Gh_D05G1492			13426130	13426146	16	2	GCAGCATTGGGTGGAG
Gh_D05G1514	AT2G33850		13669094	13669106	12	2	TCAGGCTCAGGC
Gh_D05G1541	AT4G20380	LSD1 zinc finger family protein	13934148	13934149	1	3	T
Gh_D05G1541	AT4G20380	LSD1 zinc finger family protein	13934341	13934342	1	2	C
Gh_D05G1559	AT1G61240	Protein of unknown function (DUF707)	14148429	14148667	238	2	GCTTTGGTTGTCTATGAAGACATTTACTGATAAGAGAAGAAATGCTTCATCTGATGGGGTATACTCTTTCTTTTCAAGATTGAAAGCCTTTGAACATCGAGGTTTTAGTAGCATCTTATTCTTTTAAAGCTTCTACTTGTCTGATGTTGTTGCAGGGGAACAGTGGATTTAAAATGAAGCAGCTTCCATTTATGGGAGTTATTTGTTCAGTTACATTGTATATTGTATATAGAACAAC
Gh_D05G1559	AT1G61240	Protein of unknown function (DUF707)	14148429	14148667	238	2	GCTTTGGTTGTCTATGAAGACATTTACTGATAAGAGAAGAAATGCTTCATCTGATGGGGTATACTCTTTCTTTTCAAGATTGAAAGCCTTTGAACATCGAGGTTTTAGTAGCATCTTATTCTTTTAAAGCTTCTACTTGTCTGATGTTGTTGCAGGGGAACAGTGGATTTAAAATGAAGCAGCTTCCATTTATGGGAGTTATTTGTTCAGTTACATTGTATATTGTATATAGAACAAC
Gh_D05G1581	AT1G11260	sugar transporter 1	14299310	14299319	9	3	CGGCGGCGG
Gh_D05G1626	AT4G21960	Peroxidase superfamily protein	14640801	14641119	318	2	CTGAAACAAGTGAATTTGGGGTTACTTTTACTTGACTGACAAGCTAAGCTAAACTTAGTAATTCACAAAGTTAAGATATGCATCCAGGAATTTTAAGTATTTATTACAGTTAAAATAGGATCTAAGCACATGAAACTGAAGTTGAAACCTCAAAGGACTGGGAAAGAAAAGGTTAGTAGTAGATTAAGCAAACGAAACCTCCACTAATCTTACTGATCTAGTGCAAAAGGAACTCTCAAGTAAGCACATAGAAATTGTAGTTTTAATTAAATTTGAATGGAGGAAGAGTAATCTAAAGGGGTGGAAAGAAATTTTTAC
Gh_D05G1677	AT1G16880	uridylyltransferase-related	15062835	15062991	156	2	ACCTGTCAGGTATCATAGAGCAACATTTCATAAGCACACATTGAAAAAACCCTATACAATTTTCTTTAAAAATACTCACATATCTCTTCTAGCATGTACACTTTGGGTTAGCAGGTGGAGAATGAGTAGCAAAAGTTTGGGTTTATGTTGTTCTTT
Gh_D05G1677	AT1G16880	uridylyltransferase-related	15063869	15063952	83	2	CCTGGACCACAACCACATAACATGTCAATAGGCTTTACTGGGAGATTCCTCACCAAGAATAAGGAAAAAAGAAGAGATGGTTA
Gh_D05G1677	AT1G16880	uridylyltransferase-related	15064768	15065106	338	2	CTAAAAGCCAAGATGTAGCTTAGAAAAGAGATTAGGCATCAAGATATATACAATGTTAGCAACCGCAAATCCAGTTGAGGAGTAACAGTAGTAACTGAAGAAAAGGGACGATTGGTACAGCAAAATTGCAGCAAAAGCGATTTAAACTATAATCAGAGAGACGTGCTTTAAAATCCCATACCTGATCCAATTTCTAAGACAATAACGACGGATTACAAATGCATTAATTTGTTTACTTTCATGTACCATAAAAAAAAACACCCTATAAAATTTCCCAATCAATAATTTCAACACCCAGAGCATAAAAAGAAACTAGAATTTAAGATCAGCAATCATAC
Gh_D05G1677	AT1G16880	uridylyltransferase-related	15064768	15065106	338	2	CTAAAAGCCAAGATGTAGCTTAGAAAAGAGATTAGGCATCAAGATATATACAATGTTAGCAACCGCAAATCCAGTTGAGGAGTAACAGTAGTAACTGAAGAAAAGGGACGATTGGTACAGCAAAATTGCAGCAAAAGCGATTTAAACTATAATCAGAGAGACGTGCTTTAAAATCCCATACCTGATCCAATTTCTAAGACAATAACGACGGATTACAAATGCATTAATTTGTTTACTTTCATGTACCATAAAAAAAAACACCCTATAAAATTTCCCAATCAATAATTTCAACACCCAGAGCATAAAAAGAAACTAGAATTTAAGATCAGCAATCATAC
Gh_D05G1714	AT3G26040	HXXXD-type acyl-transferase family protein	15428864	15428898	34	3	TAAGATTCTCGACGGCGCCGCCCTAAGCACCTTT
Gh_D05G1722	AT1G50250	FTSH protease 1	15523579	15523593	14	2	TCAAATACCTAGGA
Gh_D05G1787	AT1G75660	5\'-3\' exoribonuclease 3	16123345	16123346	18	2	AAATTTGCCTGGTACCTT
Gh_D05G1848	AT1G75210	HAD-superfamily hydrolase, subfamily IG, 5\'-nucleotidase	16788272	16788273	14	2	TCCGTAGGTGCCAA
Gh_D05G1865	AT1G75170	Sec14p-like phosphatidylinositol transfer family protein	17027476	17034929	7453	4	CGCCACAGACTAGACTAATGGCTTTCCAAAAGGAAAAGTCTCCATAAACACGTGGCCTGTCAATTCATCCGTGCAAGCTTCTCTTTTTCTTCTTTATGGATTTTTCTGCTTGTCCTTGGCCTTAGATTTTCCACGCCATTCCAGGAGTATCAATGTCGCTTTGCAATCTTATTACTTCTCTCAGAGCTCAAATGATAAACGTGAAGCATTAAAATTAGAGATAACGTTTTAAATTTTACCATAACCTATTGTTCTTATAATAGATTTTGATTTGAAAAAATAATAATAAGTTTAGAGTTTGAGTCGAGTTTAATTTTATAATACAAACAACTCAAATTACTTAAATTCTAATTTTGAGACTTTCTACACTAAAAATATTCTTTTAAACGAAGGTATTCG…
Gh_D05G1865	AT1G75170	Sec14p-like phosphatidylinositol transfer family protein	17027476	17034929	7453	4	CGCCACAGACTAGACTAATGGCTTTCCAAAAGGAAAAGTCTCCATAAACACGTGGCCTGTCAATTCATCCGTGCAAGCTTCTCTTTTTCTTCTTTATGGATTTTTCTGCTTGTCCTTGGCCTTAGATTTTCCACGCCATTCCAGGAGTATCAATGTCGCTTTGCAATCTTATTACTTCTCTCAGAGCTCAAATGATAAACGTGAAGCATTAAAATTAGAGATAACGTTTTAAATTTTACCATAACCTATTGTTCTTATAATAGATTTTGATTTGAAAAAATAATAATAAGTTTAGAGTTTGAGTCGAGTTTAATTTTATAATACAAACAACTCAAATTACTTAAATTCTAATTTTGAGACTTTCTACACTAAAAATATTCTTTTAAACGAAGGTATTCG…
Gh_D05G1866			17027476	17034929	7453	4	CGCCACAGACTAGACTAATGGCTTTCCAAAAGGAAAAGTCTCCATAAACACGTGGCCTGTCAATTCATCCGTGCAAGCTTCTCTTTTTCTTCTTTATGGATTTTTCTGCTTGTCCTTGGCCTTAGATTTTCCACGCCATTCCAGGAGTATCAATGTCGCTTTGCAATCTTATTACTTCTCTCAGAGCTCAAATGATAAACGTGAAGCATTAAAATTAGAGATAACGTTTTAAATTTTACCATAACCTATTGTTCTTATAATAGATTTTGATTTGAAAAAATAATAATAAGTTTAGAGTTTGAGTCGAGTTTAATTTTATAATACAAACAACTCAAATTACTTAAATTCTAATTTTGAGACTTTCTACACTAAAAATATTCTTTTAAACGAAGGTATTCG…
Gh_D05G1867			17027476	17034929	7453	4	CGCCACAGACTAGACTAATGGCTTTCCAAAAGGAAAAGTCTCCATAAACACGTGGCCTGTCAATTCATCCGTGCAAGCTTCTCTTTTTCTTCTTTATGGATTTTTCTGCTTGTCCTTGGCCTTAGATTTTCCACGCCATTCCAGGAGTATCAATGTCGCTTTGCAATCTTATTACTTCTCTCAGAGCTCAAATGATAAACGTGAAGCATTAAAATTAGAGATAACGTTTTAAATTTTACCATAACCTATTGTTCTTATAATAGATTTTGATTTGAAAAAATAATAATAAGTTTAGAGTTTGAGTCGAGTTTAATTTTATAATACAAACAACTCAAATTACTTAAATTCTAATTTTGAGACTTTCTACACTAAAAATATTCTTTTAAACGAAGGTATTCG…
Gh_D05G1867			17027476	17034929	7453	4	CGCCACAGACTAGACTAATGGCTTTCCAAAAGGAAAAGTCTCCATAAACACGTGGCCTGTCAATTCATCCGTGCAAGCTTCTCTTTTTCTTCTTTATGGATTTTTCTGCTTGTCCTTGGCCTTAGATTTTCCACGCCATTCCAGGAGTATCAATGTCGCTTTGCAATCTTATTACTTCTCTCAGAGCTCAAATGATAAACGTGAAGCATTAAAATTAGAGATAACGTTTTAAATTTTACCATAACCTATTGTTCTTATAATAGATTTTGATTTGAAAAAATAATAATAAGTTTAGAGTTTGAGTCGAGTTTAATTTTATAATACAAACAACTCAAATTACTTAAATTCTAATTTTGAGACTTTCTACACTAAAAATATTCTTTTAAACGAAGGTATTCG…
Gh_D05G1867			17027476	17034929	7453	4	CGCCACAGACTAGACTAATGGCTTTCCAAAAGGAAAAGTCTCCATAAACACGTGGCCTGTCAATTCATCCGTGCAAGCTTCTCTTTTTCTTCTTTATGGATTTTTCTGCTTGTCCTTGGCCTTAGATTTTCCACGCCATTCCAGGAGTATCAATGTCGCTTTGCAATCTTATTACTTCTCTCAGAGCTCAAATGATAAACGTGAAGCATTAAAATTAGAGATAACGTTTTAAATTTTACCATAACCTATTGTTCTTATAATAGATTTTGATTTGAAAAAATAATAATAAGTTTAGAGTTTGAGTCGAGTTTAATTTTATAATACAAACAACTCAAATTACTTAAATTCTAATTTTGAGACTTTCTACACTAAAAATATTCTTTTAAACGAAGGTATTCG…
Gh_D05G1869	AT4G16580	Protein phosphatase 2C family protein	17085579	17085721	142	2	ACTTTTGTGTTCTCTGTAAAATAGACGGTTTGAAGCAAATTTGCTTTGCCTAAGAAGATAGGATGCCATCTGCTTTGTTTTTGAAGATGAGGAGTGCGGTTCGGAATGGAATCCAGAGAACAGAATGCGAGCTACAAGATTC
Gh_D05G2001	AT5G48810	cytochrome B5 isoform D	18391854	18391867	13	4	CTACCACTCTTGG
Gh_D05G2031	AT5G09640	serine carboxypeptidase-like 19	18643239	18643254	15	3	ATGATACGGTAAGCT
Gh_D05G2053	AT2G28500	LOB domain-containing protein 11	18978766	18978767	6	4	ACTCCT
Gh_D05G2127	AT5G10940	transducin family protein / WD-40 repeat family protein	19890986	19890987	3	2	CTA
Gh_D05G2134	AT1G28220	purine permease 3	19962824	19962825	2	3	AC
Gh_D05G2197	AT5G64080	Bifunctional inhibitor/lipid-transfer protein/seed storage 2S albumin superfamily protein	20833975	20834044	69	2	TTCAGCTTGTGAAGTTTCGGCATCTCCTATGAACAAATGTAACTTAGGTAAGTATTAAATTTTTTTTTT
Gh_D05G2405	AT1G36240	Ribosomal protein L7Ae/L30e/S12e/Gadd45 family protein	23964347	23969330	4983	3	GGGTGCGTTTGGTTCGTTGTATTGGATTAGAGGTGTATTGGATTAGAGGTGTATTGGGATTAGAGGTGTATTGGATTAGAGGTGTAATAGCTAATCCACTGTTTGGTTGAATGTAATGGAATAGAGGCGTAATAGTAATCTTGTGTTTGGTTGAATGGAATAGAGGTGTAATAGCATAATGGAAAAAACTAAAATGACTAGAATACCCTTAGCATAAAATTGTTTTGGTAAATGATTATTGTTATTGTTATTTAAATTTTAATAAGATTATTATTATCAGTAATAAATATTTTAATCATATTTAAACATAATTATTATTAAATATATTTTAATTAAAATATATAATTTAATAAAATTCTTATAATTAGCAGAAAATTGTTTTGGTAAATGATTATTGTT…
Gh_D05G2405	AT1G36240	Ribosomal protein L7Ae/L30e/S12e/Gadd45 family protein	23964347	23969330	4983	3	GGGTGCGTTTGGTTCGTTGTATTGGATTAGAGGTGTATTGGATTAGAGGTGTATTGGGATTAGAGGTGTATTGGATTAGAGGTGTAATAGCTAATCCACTGTTTGGTTGAATGTAATGGAATAGAGGCGTAATAGTAATCTTGTGTTTGGTTGAATGGAATAGAGGTGTAATAGCATAATGGAAAAAACTAAAATGACTAGAATACCCTTAGCATAAAATTGTTTTGGTAAATGATTATTGTTATTGTTATTTAAATTTTAATAAGATTATTATTATCAGTAATAAATATTTTAATCATATTTAAACATAATTATTATTAAATATATTTTAATTAAAATATATAATTTAATAAAATTCTTATAATTAGCAGAAAATTGTTTTGGTAAATGATTATTGTT…
Gh_D05G2405	AT1G36240	Ribosomal protein L7Ae/L30e/S12e/Gadd45 family protein	23964347	23969330	4983	3	GGGTGCGTTTGGTTCGTTGTATTGGATTAGAGGTGTATTGGATTAGAGGTGTATTGGGATTAGAGGTGTATTGGATTAGAGGTGTAATAGCTAATCCACTGTTTGGTTGAATGTAATGGAATAGAGGCGTAATAGTAATCTTGTGTTTGGTTGAATGGAATAGAGGTGTAATAGCATAATGGAAAAAACTAAAATGACTAGAATACCCTTAGCATAAAATTGTTTTGGTAAATGATTATTGTTATTGTTATTTAAATTTTAATAAGATTATTATTATCAGTAATAAATATTTTAATCATATTTAAACATAATTATTATTAAATATATTTTAATTAAAATATATAATTTAATAAAATTCTTATAATTAGCAGAAAATTGTTTTGGTAAATGATTATTGTT…
Gh_D05G2405	AT1G36240	Ribosomal protein L7Ae/L30e/S12e/Gadd45 family protein	23964347	23969330	4983	3	GGGTGCGTTTGGTTCGTTGTATTGGATTAGAGGTGTATTGGATTAGAGGTGTATTGGGATTAGAGGTGTATTGGATTAGAGGTGTAATAGCTAATCCACTGTTTGGTTGAATGTAATGGAATAGAGGCGTAATAGTAATCTTGTGTTTGGTTGAATGGAATAGAGGTGTAATAGCATAATGGAAAAAACTAAAATGACTAGAATACCCTTAGCATAAAATTGTTTTGGTAAATGATTATTGTTATTGTTATTTAAATTTTAATAAGATTATTATTATCAGTAATAAATATTTTAATCATATTTAAACATAATTATTATTAAATATATTTTAATTAAAATATATAATTTAATAAAATTCTTATAATTAGCAGAAAATTGTTTTGGTAAATGATTATTGTT…
Gh_D05G2405	AT1G36240	Ribosomal protein L7Ae/L30e/S12e/Gadd45 family protein	23964347	23969330	4983	3	GGGTGCGTTTGGTTCGTTGTATTGGATTAGAGGTGTATTGGATTAGAGGTGTATTGGGATTAGAGGTGTATTGGATTAGAGGTGTAATAGCTAATCCACTGTTTGGTTGAATGTAATGGAATAGAGGCGTAATAGTAATCTTGTGTTTGGTTGAATGGAATAGAGGTGTAATAGCATAATGGAAAAAACTAAAATGACTAGAATACCCTTAGCATAAAATTGTTTTGGTAAATGATTATTGTTATTGTTATTTAAATTTTAATAAGATTATTATTATCAGTAATAAATATTTTAATCATATTTAAACATAATTATTATTAAATATATTTTAATTAAAATATATAATTTAATAAAATTCTTATAATTAGCAGAAAATTGTTTTGGTAAATGATTATTGTT…
Gh_D05G2458	AT1G19690	NAD(P)-binding Rossmann-fold superfamily protein	24655317	24655318	1	3	A
Gh_D05G2504	AT5G43070	WPP domain protein 1	25191702	25191703	24	2	CCTTAGTGGACGAAGATATGAACT
Gh_D05G2504	AT5G43070	WPP domain protein 1	25191703	25191704	24	2	CTTAGTGGACGAAGATATGAACTC
Gh_D05G2521	AT3G59580	Plant regulator RWP-RK family protein	25451452	25451465	13	2	TGAGACCATCTGT
Gh_D05G2665	AT3G18880	Nucleic acid-binding, OB-fold-like protein	27859218	27859371	153	2	ATAATCACGACAAAGAGAGTAATGGGGGTTTTTCAGATGCAAATCAAAAACTTGATTTTTACAACCAAGTGCAAAGAAATCAAGCCAAACCTTATGAGGTTGAAGAAACTGGTGCTTCATTCTTGGCACTTGCATTTGCAGCAGTATCCACAG
Gh_D05G2672	AT3G18760	Translation elongation factor EF1B/ribosomal protein S6 family protein	27929581	27929582	9	2	GTGATGATG
Gh_D05G2673	AT3G54510	Early-responsive to dehydration stress protein (ERD4)	27930742	27930744	2	2	AG
Gh_D05G2749	AT4G40070	RING/U-box superfamily protein	29677796	29677810	14	2	TACGGGACATGTTT
Gh_D05G2754			29838745	29838746	1	2	C
Gh_D05G2754			29839061	29839115	54	2	GAAGGAACATCCCAGTAACTCCAACCAACATCACTGTCACAATGATCTTCGCTA
Gh_D05G2801	AT2G28290	P-loop containing nucleoside triphosphate hydrolases superfamily protein	31213065	31216706	3641	2	TTACAGCGTGTTTGGTTCGCCGTATTACCCAATCCATTACGCCTCGATTACGCGCGTATTACATTACGCCCCTAATCTGGCGTTTGGTTCGCTGTATTAGCCATTACGCGCGTATTACATTACGCCCCTAATCCCCAAATTCCCGTGTTTTACAATCCGTTCCCAAATCGTTGTATTAGCCATTACGCCCGGCCTCCCTCCCCATCTCTCTGTTTTACCCTCCCTCCCTACCCGACCCTCTCCTCTTCCGTCCTAATCATTTTCTCCTCCCATTTCCCACTGATTCCGTTGATTAATCTGTCGTCATCGTTTCTTCTCGTCTCGGCATCAAATTTCCCTTCCCCATTTCCTCCCAACACTATCTGCTCCGCACACCAAAACCCTCTCTTTTTCTCTTCA…
Gh_D05G2801	AT2G28290	P-loop containing nucleoside triphosphate hydrolases superfamily protein	31213065	31216706	3641	2	TTACAGCGTGTTTGGTTCGCCGTATTACCCAATCCATTACGCCTCGATTACGCGCGTATTACATTACGCCCCTAATCTGGCGTTTGGTTCGCTGTATTAGCCATTACGCGCGTATTACATTACGCCCCTAATCCCCAAATTCCCGTGTTTTACAATCCGTTCCCAAATCGTTGTATTAGCCATTACGCCCGGCCTCCCTCCCCATCTCTCTGTTTTACCCTCCCTCCCTACCCGACCCTCTCCTCTTCCGTCCTAATCATTTTCTCCTCCCATTTCCCACTGATTCCGTTGATTAATCTGTCGTCATCGTTTCTTCTCGTCTCGGCATCAAATTTCCCTTCCCCATTTCCTCCCAACACTATCTGCTCCGCACACCAAAACCCTCTCTTTTTCTCTTCA…
Gh_D05G2801	AT2G28290	P-loop containing nucleoside triphosphate hydrolases superfamily protein	31213065	31216706	3641	2	TTACAGCGTGTTTGGTTCGCCGTATTACCCAATCCATTACGCCTCGATTACGCGCGTATTACATTACGCCCCTAATCTGGCGTTTGGTTCGCTGTATTAGCCATTACGCGCGTATTACATTACGCCCCTAATCCCCAAATTCCCGTGTTTTACAATCCGTTCCCAAATCGTTGTATTAGCCATTACGCCCGGCCTCCCTCCCCATCTCTCTGTTTTACCCTCCCTCCCTACCCGACCCTCTCCTCTTCCGTCCTAATCATTTTCTCCTCCCATTTCCCACTGATTCCGTTGATTAATCTGTCGTCATCGTTTCTTCTCGTCTCGGCATCAAATTTCCCTTCCCCATTTCCTCCCAACACTATCTGCTCCGCACACCAAAACCCTCTCTTTTTCTCTTCA…
Gh_D05G2801	AT2G28290	P-loop containing nucleoside triphosphate hydrolases superfamily protein	31213065	31216706	3641	2	TTACAGCGTGTTTGGTTCGCCGTATTACCCAATCCATTACGCCTCGATTACGCGCGTATTACATTACGCCCCTAATCTGGCGTTTGGTTCGCTGTATTAGCCATTACGCGCGTATTACATTACGCCCCTAATCCCCAAATTCCCGTGTTTTACAATCCGTTCCCAAATCGTTGTATTAGCCATTACGCCCGGCCTCCCTCCCCATCTCTCTGTTTTACCCTCCCTCCCTACCCGACCCTCTCCTCTTCCGTCCTAATCATTTTCTCCTCCCATTTCCCACTGATTCCGTTGATTAATCTGTCGTCATCGTTTCTTCTCGTCTCGGCATCAAATTTCCCTTCCCCATTTCCTCCCAACACTATCTGCTCCGCACACCAAAACCCTCTCTTTTTCTCTTCA…
Gh_D05G2829	AT3G54810	Plant-specific GATA-type zinc finger transcription factor family protein	31718190	31718196	6	4	AAGATC
Gh_D05G2837	AT3G52250	Duplicated homeodomain-like superfamily protein	31891253	31891266	13	8	TGGAGGCGTGGGC
Gh_D05G2878	AT4G23160	cysteine-rich RLK (RECEPTOR-like protein kinase) 8	32552746	32557403	4657	4	AAAAGTGTTGAAGTCAGCTCCCATGTAGCAGCAAAGGTGGCCATGCAAGGAACGTGCTTCAACAGCGAAATTGGTGCAGCAAGCTGAAGCTATCCATTTAGTTTCCTTAATTGAATGTTTTGTATTTAGTTAGGATCAAACTTAGTTGGTAGTTGCATTTTGATGTAATTAGGTGCTGAATGACAAGTTTAGGTAGAAGCTTTTTGTTTTTCAATCAAGTTTACCAAGTTACTAGGCAATTTAGTGGTGTTAGGTATGTTATTAGGTGATTACTTGTTTGTTTTACTTGTTGACTGATATATGTAATGGCTTAATGCCTTGTTGACTTGCTTAATGAAAGATATCAGCTCATTTTCATTCAATCTTTTTCTCTCTTTTTCTGTTTTCACTTGCTAGCTT…
Gh_D05G2878	AT4G23160	cysteine-rich RLK (RECEPTOR-like protein kinase) 8	32552746	32557403	4657	4	AAAAGTGTTGAAGTCAGCTCCCATGTAGCAGCAAAGGTGGCCATGCAAGGAACGTGCTTCAACAGCGAAATTGGTGCAGCAAGCTGAAGCTATCCATTTAGTTTCCTTAATTGAATGTTTTGTATTTAGTTAGGATCAAACTTAGTTGGTAGTTGCATTTTGATGTAATTAGGTGCTGAATGACAAGTTTAGGTAGAAGCTTTTTGTTTTTCAATCAAGTTTACCAAGTTACTAGGCAATTTAGTGGTGTTAGGTATGTTATTAGGTGATTACTTGTTTGTTTTACTTGTTGACTGATATATGTAATGGCTTAATGCCTTGTTGACTTGCTTAATGAAAGATATCAGCTCATTTTCATTCAATCTTTTTCTCTCTTTTTCTGTTTTCACTTGCTAGCTT…
Gh_D05G2878	AT4G23160	cysteine-rich RLK (RECEPTOR-like protein kinase) 8	32552746	32557403	4657	4	AAAAGTGTTGAAGTCAGCTCCCATGTAGCAGCAAAGGTGGCCATGCAAGGAACGTGCTTCAACAGCGAAATTGGTGCAGCAAGCTGAAGCTATCCATTTAGTTTCCTTAATTGAATGTTTTGTATTTAGTTAGGATCAAACTTAGTTGGTAGTTGCATTTTGATGTAATTAGGTGCTGAATGACAAGTTTAGGTAGAAGCTTTTTGTTTTTCAATCAAGTTTACCAAGTTACTAGGCAATTTAGTGGTGTTAGGTATGTTATTAGGTGATTACTTGTTTGTTTTACTTGTTGACTGATATATGTAATGGCTTAATGCCTTGTTGACTTGCTTAATGAAAGATATCAGCTCATTTTCATTCAATCTTTTTCTCTCTTTTTCTGTTTTCACTTGCTAGCTT…
Gh_D05G2884			32607796	32607832	36	5	TGCTTCGATTTACTTTTCTGATGTTGCTCTCTTGTN
Gh_D05G2895	AT1G48120	hydrolases;protein serine/threonine phosphatases	33093220	33093221	39	2	TGCATCATCGTCCATGCGTCTTGGATTTAAAGGCCCACG
Gh_D05G2895	AT1G48120	hydrolases;protein serine/threonine phosphatases	33093221	33093222	39	6	GCATCATCGTCCATTCGTCTTGGATTTAAAGGCCCACGT
Gh_D05G3013	AT5G07900	Mitochondrial transcription termination factor family protein	38625723	38629554	3831	2	TTAGAGCACGTTTGGTTCGCTGTATTGGATTAGAGGTGTATTGGATTGGATTAGAGGTGTAATGGAATAGAGGTGTAATAGCAAATCAACTGTATGGTTGAATGTAATGGAATAGAGGCGTAATAGTAAAACTGTGTTTGGTTGAATGTAATAGAGGTGTAATAGCATAATGGAGAAAACTAAAATGACTAGAATACCCTTAGCATAAATTTGTTTTGGTAAATGATTATTGTTATTGTTATTTAAATTTTAATAAGATTATTTATTATCAAAAATAAATAATTTAATCATATTTAAACATAATTATTATTTAATATATTTTAATTAAAATATATAATTTAATAAAATTCTTAATAATTAGCAGAAATTTGTTTTGGTAAATTATTTTATTTAAATTTT…
Gh_D05G3013	AT5G07900	Mitochondrial transcription termination factor family protein	38625723	38629554	3831	2	TTAGAGCACGTTTGGTTCGCTGTATTGGATTAGAGGTGTATTGGATTGGATTAGAGGTGTAATGGAATAGAGGTGTAATAGCAAATCAACTGTATGGTTGAATGTAATGGAATAGAGGCGTAATAGTAAAACTGTGTTTGGTTGAATGTAATAGAGGTGTAATAGCATAATGGAGAAAACTAAAATGACTAGAATACCCTTAGCATAAATTTGTTTTGGTAAATGATTATTGTTATTGTTATTTAAATTTTAATAAGATTATTTATTATCAAAAATAAATAATTTAATCATATTTAAACATAATTATTATTTAATATATTTTAATTAAAATATATAATTTAATAAAATTCTTAATAATTAGCAGAAATTTGTTTTGGTAAATTATTTTATTTAAATTTT…
Gh_D05G3085			43298338	43298436	98	2	TCTTTTCCTTCCCATATTTTCACTCTCATTTCTCTTGATTCTAAGCTTTTGAATCAATTCAGCCAACATTGTTTTAGCCTTAGGGGATTCCATAGCTN
Gh_D05G3163	AT2G30695		48297117	48298504	1387	2	TTTGCCTTACTAGGCCCATACATATACACTTTATTATACTCGAGACTTAAATTCAACCCTCGAGGCATAGCCTTTATGGTGCCTCTCTATATGCATGATACCGTTGCAACGCCATTTGCATGGAATTGACGATGTTTGGGTTGTCCTTCCACACAATTCACAAGTCATTCCGTGTACCTGCAAGTAAGGAAAAATACCCAGAAGTTCATGTTGACTTAGTGAGGATCTTTACAATAGTGTTCATAAGTGACTTTCGTAGTCTTGGGTAATAAAGAAAACTAATGCACATGATTAACTCTCTGGGTTTCATAAGGGGTTCCGCAGTCTGACTGGTGTAGATGACGCCCATACATTCCTCTTGATCAAGTCATTGGTGAGTATATCAGGCTAACTTAGTTG…
Gh_D05G3206	AT2G47540	Pollen Ole e 1 allergen and extensin family protein	49783546	49783547	45	2	AGTTAGTGGTAACCAAGTCTACAATCGCATGGTATGAATCGTGCT
Gh_D05G3242	AT1G53590	Calcium-dependent lipid-binding (CaLB domain) family protein	50632702	50632703	1	6	C
Gh_D05G3257	AT4G27190	NB-ARC domain-containing disease resistance protein	51036621	51036622	1	2	A
Gh_D05G3257	AT4G27190	NB-ARC domain-containing disease resistance protein	51038918	51038922	4	2	TAAC
Gh_D05G3259	AT1G53035		51071627	51072239	612	4	TTTCCTATTCATCTTCCTCTTTCTTCTCATTTCATTCGGTTTTGGGGTTAGGGTTTCTTTCCACTACAATCATGTCTATTTCTTCATCGAACCACTGATCACCCTCCCTTGTAGACACAAACAAAAAACCCCCACCCCGAAAAATGTCAACATCAGCAGCAGCTTTCAGGCTGATCTGTCTCCTCCACTCGGTGATCGCCTTATCAAGCGGCGCACTCATGATGTTCTACATGAAAGAAATGTACACATTCACCCACGGGATCGAGACGGCCACCAAGCTCTTGGGATCCACTCCACACGATCAGCTCTTGATCCGGACCTCCGATTCCTTCGCGGGTCTGCTATTGTTCGCCGTGGGGTTCTTGCTTTTCATGGTCTCATTTGTTAAAGACAGAGAGT…
Gh_D05G3279	AT3G49340	Cysteine proteinases superfamily protein	52218063	52218071	8	4	AGTGTGGG
Gh_D05G3369	AT4G27190	NB-ARC domain-containing disease resistance protein	54640258	54640259	1	2	G
Gh_D05G3373	AT5G63020	Disease resistance protein (CC-NBS-LRR class) family	54737301	54743944	6643	5	CCATAACAAGGTTCTCAATACAAAGCTAGCTGCTAAGAGTAGCAGATAATCAGCAACAATCATTGCGAAGTCATGAATTAAGCAAAGAAAAGCTTGTGATGGATTAAGCAAATGAAAGAAAATTACCTTGAGAGGATGCTTGAAATTTGGTGATAGACCTTGGACATCAAAAGAAATTAAAAACAGTGAAGAAGAAAGAATGTTGTGGGCACAATAGCCAAAAAGAAGAAGAAAATTAAGATAGAAACAGGAAAAATTCCGTGGTAGGTTCCACAAAGGCAGAATGTTGTTCACCCTTTTTAGGAATAGTCAAAATTGGAATTATCATTGTACCAAAAAAATATTAGTCACTAAACTATTGCTAATTTTTGTTTCAGTCCAATTTCACCACTAATATTT…
Gh_D05G3403	AT4G27190	NB-ARC domain-containing disease resistance protein	55284220	55284221	1	2	T
Gh_D05G3421	AT1G62770	Plant invertase/pectin methylesterase inhibitor superfamily protein	55645534	55645538	4	3	GTCG
Gh_D05G3456	AT3G25810	Terpenoid cyclases/Protein prenyltransferases superfamily protein	56466434	56466435	4	2	AGCA
Gh_D05G3459	AT4G27190	NB-ARC domain-containing disease resistance protein	56611225	56611239	14	3	CTCCTTTNAGAAAT
Gh_D05G3529	AT1G43780	serine carboxypeptidase-like 44	58218664	58220194	1530	2	ACATGGAGTTTAAGAACCAAGGTTTTATGTTTACTCATTTAATTATATATATTAACTTCTTCTTTTTATATTATGATTAGATATATTTAAGTATCAAACTATCCCTCTGATATGATTACCCAATTTGGGTCTAAACTTGAATAAGATATTTTAAGTGTTGACTCGGTTGGCTTTATTAGCACTTTCAAGGCAAGCTCGCGCTACGTACCTAGTTCAATAGGCTTGACCAATACGTGCTAGGCCGTGGACAATATTTTTCAAAAAATTTAAACAACTTGTCCTGAATTTTTATTTAAATATGAAATTTTTAATTTATACATATTTTATATTTTTTAAATATTTAGTTGAGCCAATAGGTACGCCTGGGCTAAGATTTGGTAGTTTAAAAGTAATCATAAA…
Gh_D05G3529	AT1G43780	serine carboxypeptidase-like 44	58218664	58220194	1530	2	ACATGGAGTTTAAGAACCAAGGTTTTATGTTTACTCATTTAATTATATATATTAACTTCTTCTTTTTATATTATGATTAGATATATTTAAGTATCAAACTATCCCTCTGATATGATTACCCAATTTGGGTCTAAACTTGAATAAGATATTTTAAGTGTTGACTCGGTTGGCTTTATTAGCACTTTCAAGGCAAGCTCGCGCTACGTACCTAGTTCAATAGGCTTGACCAATACGTGCTAGGCCGTGGACAATATTTTTCAAAAAATTTAAACAACTTGTCCTGAATTTTTATTTAAATATGAAATTTTTAATTTATACATATTTTATATTTTTTAAATATTTAGTTGAGCCAATAGGTACGCCTGGGCTAAGATTTGGTAGTTTAAAAGTAATCATAAA…
Gh_D05G3545	AT5G54890	RNA-binding CRS1 / YhbY (CRM) domain-containing protein	58576686	58577542	856	2	CTTGATAGGGAATGGACCGGGACTTCAGCGCCGGTCCGAGATGAAGTGGATAGTTGTTTGGTCGAAGAGGAGAGGATACGGGTTCTTGGTGACCCGCTTACAGAGGAGGAAATCGAGGAATTGGTTGAAAAGTATCGGCATAGTGATTGCGCTCGGCAAATCAATCTGGGTAATTCTGTTTTTTTCCCTCTCAATGTATGAATGGAATTATACTGAAAACCATAAATAAATAAAAATGTAATTATAGTTCAGATGTGAAAGTAAAGTACCCTTCTCCTGTTTTGGATAAGGGATGAAAATCATGTAAATTCCAAGTTTTGGGTTGAAAATGACCCAATCTCGTTTTAGGGTTCTAAGGGATTATGGAATAGTTCCTTATTAATCCATGTAGCTATAGCT…
Gh_D05G3545	AT5G54890	RNA-binding CRS1 / YhbY (CRM) domain-containing protein	58576686	58577542	856	2	CTTGATAGGGAATGGACCGGGACTTCAGCGCCGGTCCGAGATGAAGTGGATAGTTGTTTGGTCGAAGAGGAGAGGATACGGGTTCTTGGTGACCCGCTTACAGAGGAGGAAATCGAGGAATTGGTTGAAAAGTATCGGCATAGTGATTGCGCTCGGCAAATCAATCTGGGTAATTCTGTTTTTTTCCCTCTCAATGTATGAATGGAATTATACTGAAAACCATAAATAAATAAAAATGTAATTATAGTTCAGATGTGAAAGTAAAGTACCCTTCTCCTGTTTTGGATAAGGGATGAAAATCATGTAAATTCCAAGTTTTGGGTTGAAAATGACCCAATCTCGTTTTAGGGTTCTAAGGGATTATGGAATAGTTCCTTATTAATCCATGTAGCTATAGCT…
Gh_D05G3546	AT5G44700	Leucine-rich repeat transmembrane protein kinase	58588335	58589941	1606	5	ATCTTATGGAAATGAAGGGAACTTTCATTGCTGGTGAAATTCCCATTTCTATTGGAAATCTTCAAAATCTTGAAGGATTGTACCTCGGTTTCAATCATTTTTAAGGTAAAATACCATCCTCCATTGGTAATCTCTCTCGACTATCCGATCTAGACTTATCCAATAACAAATTCGCTGGAACAATTCCTTTATCACTCAAGCAATGCACAAATTTGCAAAAACTAGATCTTTCCACTAACAACCTTAATGGTAGTATCCCATATCAGTTATTTGGTGCTTTTGAAAGACTGATTTATCTTAATTTGTCTCACAACTCTTTCACTGGTTCCCTTCCATCAGATATGAGAAACATAAAGAATCTTGTCGAGTTTTACATTCATAATTACAATTTCCATGGTG…
Gh_D05G3546	AT5G44700	Leucine-rich repeat transmembrane protein kinase	58588335	58589941	1606	5	ATCTTATGGAAATGAAGGGAACTTTCATTGCTGGTGAAATTCCCATTTCTATTGGAAATCTTCAAAATCTTGAAGGATTGTACCTCGGTTTCAATCATTTTTAAGGTAAAATACCATCCTCCATTGGTAATCTCTCTCGACTATCCGATCTAGACTTATCCAATAACAAATTCGCTGGAACAATTCCTTTATCACTCAAGCAATGCACAAATTTGCAAAAACTAGATCTTTCCACTAACAACCTTAATGGTAGTATCCCATATCAGTTATTTGGTGCTTTTGAAAGACTGATTTATCTTAATTTGTCTCACAACTCTTTCACTGGTTCCCTTCCATCAGATATGAGAAACATAAAGAATCTTGTCGAGTTTTACATTCATAATTACAATTTCCATGGTG…
Gh_D05G3546	AT5G44700	Leucine-rich repeat transmembrane protein kinase	58588335	58589941	1606	5	ATCTTATGGAAATGAAGGGAACTTTCATTGCTGGTGAAATTCCCATTTCTATTGGAAATCTTCAAAATCTTGAAGGATTGTACCTCGGTTTCAATCATTTTTAAGGTAAAATACCATCCTCCATTGGTAATCTCTCTCGACTATCCGATCTAGACTTATCCAATAACAAATTCGCTGGAACAATTCCTTTATCACTCAAGCAATGCACAAATTTGCAAAAACTAGATCTTTCCACTAACAACCTTAATGGTAGTATCCCATATCAGTTATTTGGTGCTTTTGAAAGACTGATTTATCTTAATTTGTCTCACAACTCTTTCACTGGTTCCCTTCCATCAGATATGAGAAACATAAAGAATCTTGTCGAGTTTTACATTCATAATTACAATTTCCATGGTG…
Gh_D05G3546	AT5G44700	Leucine-rich repeat transmembrane protein kinase	58588335	58589941	1606	5	ATCTTATGGAAATGAAGGGAACTTTCATTGCTGGTGAAATTCCCATTTCTATTGGAAATCTTCAAAATCTTGAAGGATTGTACCTCGGTTTCAATCATTTTTAAGGTAAAATACCATCCTCCATTGGTAATCTCTCTCGACTATCCGATCTAGACTTATCCAATAACAAATTCGCTGGAACAATTCCTTTATCACTCAAGCAATGCACAAATTTGCAAAAACTAGATCTTTCCACTAACAACCTTAATGGTAGTATCCCATATCAGTTATTTGGTGCTTTTGAAAGACTGATTTATCTTAATTTGTCTCACAACTCTTTCACTGGTTCCCTTCCATCAGATATGAGAAACATAAAGAATCTTGTCGAGTTTTACATTCATAATTACAATTTCCATGGTG…
Gh_D05G3546	AT5G44700	Leucine-rich repeat transmembrane protein kinase	58590258	58590259	1	3	A
Gh_D05G3549	AT5G54890	RNA-binding CRS1 / YhbY (CRM) domain-containing protein	58686944	58686945	1	4	C
Gh_D05G3551			58704688	58709152	4464	25	ATATAGAATGTTGTGCGGAAGCGTGTAAAAGAGTAAAATTATTGTACTAAAAAATCACACTAAGTTCAATTCCCAGGAAAGAGAGGTGGATCACAAGGATCGCTTAAGTACCAGGTCTTTCCTAGCCAGAATATCCCTCAATCGTAATTTAATAGCACAATAAATCACTACAATCACACACACAATTCATGCAGAATAATACAATAAAGAACACAAGAATTTAACGAGGTTCAGCAAATTTTGCCTACGTCCTCGGGCACTACCAAATATATTTCACTCCAAAATACAAGTGAGAATTTACAAAGAGAGAGAGAGAAAACAATGCCTTAAGTAGAGAATGGCAAGTTTGAGATACAGAATGAGAGATGGTTATGCCTATTTATAGTTGAGGTTCAGGGA…
Gh_D05G3574	AT3G21000	Gag-Pol-related retrotransposon family protein	59234081	59234341	260	2	GAATGCAAGACATGGCCTTGTGCCTCTTGGTCCTCTCATCAGCATGCTGCCTGATCTGAGCCACTGTTGGATTGCCTCTAAGTGGTTCTGGTTCAACATCTGAGTTGACCACCTCCCACAGATCATAAGCCTGCAGGTAAGTCTTCATTTTGACCACCCATATGTGATAGCCTTCTCCATTGAATACTTGAGGTGCAGCTGGTGAAAAGCTTGATGAAGCCATGGATTTGTATAACAGGTCCCTTAAGAAATAAGCTCTA
Gh_D05G3615	AT1G74100	sulfotransferase 16	59938225	59939951	1726	2	GGTTAGGGATCAGATCCAAGATGTTATCGGGTTTATACATGCTAGAAATAGAGCAGTTAAATGAGTTTTCTTGTCCTGTGCATACATCAAGGCCTCTTAGTTGGAAGCCACCAGAGGGGGAGATTATCAAATTTAATTTTGATGCTTCTTTTCAACAACAATTGCGATTATCACATTCGAGTATTATAGCACGAAATAAGGAGGGGTTGGTTATGGTATCGTGCACTTACTCGTGGGAGAATGTTGTGGACTCGACCATGGCAGAGGCAAGAGCATGTTTGAAGGCAGTCTCCTTTGCGGAAGAGTTAGTGTTTCAAGATGTGTGCGTTGAAGGGGATGCTTTGACCATCATTCGGAAACTACAATCGGGAGAGGAGGACAGATCAAGTTTCAGTACTA…
Gh_D05G3623	AT1G04950	TATA BOX ASSOCIATED FACTOR II 59	60041820	60041829	9	3	AGCCGCTGG
Gh_D05G3625	AT3G47090	Leucine-rich repeat protein kinase family protein	60090371	60091725	1354	2	TGCAGGAGAAGTCCCATCCCAAGTCTCCCACCTGTCAAAATTGGTTTCACTTGATCTCTCCGGTTGGACTTATGAACAACTTACAATTGACAAACATGCTCTGGAGGGACTTGTTCACAACCTAACCGAGGTCAGACATCTGTTTTTGGATGGAATTAACATGTCTTCTGTTAATGCTCATGTCTTCATGAATCTATCCTCTTCTCTAAGGTCTCTCAGTCTTGCTTATTGTGATTTGCAAGGAAAATTCCCAAAAAACATTTTTGATTTGCCAAACCTCAATCTCCTCAACTTGAGATACAACCAATTGAGTGGACAAATTCCAAGATCATTGGGGAACCTCTTGCAACTCACTCATTTAGACTTGTCGTGGAACCGATTGAGTGGACAAATTCCANG…
Gh_D05G3625	AT3G47090	Leucine-rich repeat protein kinase family protein	60090371	60091725	1354	2	TGCAGGAGAAGTCCCATCCCAAGTCTCCCACCTGTCAAAATTGGTTTCACTTGATCTCTCCGGTTGGACTTATGAACAACTTACAATTGACAAACATGCTCTGGAGGGACTTGTTCACAACCTAACCGAGGTCAGACATCTGTTTTTGGATGGAATTAACATGTCTTCTGTTAATGCTCATGTCTTCATGAATCTATCCTCTTCTCTAAGGTCTCTCAGTCTTGCTTATTGTGATTTGCAAGGAAAATTCCCAAAAAACATTTTTGATTTGCCAAACCTCAATCTCCTCAACTTGAGATACAACCAATTGAGTGGACAAATTCCAAGATCATTGGGGAACCTCTTGCAACTCACTCATTTAGACTTGTCGTGGAACCGATTGAGTGGACAAATTCCANG…
Gh_D05G3626	AT5G46330	Leucine-rich receptor-like protein kinase family protein	60098627	60098628	1	5	A
Gh_D05G3626	AT5G46330	Leucine-rich receptor-like protein kinase family protein	60099908	60099911	3	2	GTT
Gh_D05G3627			60101315	60104426	3111	2	TCTGTAATTCATTGCATTTCGTACTATTTGTAAGGGTTTAGTTCGAGTGTAACATCTTGTATGGTGCAACTATGTATGTCTTCTTACTTGAATTTCAATTTTTAGTAAACATTATACTGCTATCACCATAAAAAAAATACATGTAGAATTACAAAAGATTCAATTATTCAAGTTTGAGTTGCATTTATAAACATGTGATGATGAGAATTCATGAACAAAAGGTATGGTTTGAGCCCTTTCGCCGTATGCGTTTATGTTGCATTTACCTATATATCTATNTGCAATATGCGTTTATGTTGCATTTACCTATATATCTATCGGCAAATTTAAGAGTAATATTTACAATAGCATTGCAGAGTAACATATTTACGATTGGATTACACTGTCAAAAGATTGCAG…
Gh_D05G3627			60101315	60104426	3111	2	TCTGTAATTCATTGCATTTCGTACTATTTGTAAGGGTTTAGTTCGAGTGTAACATCTTGTATGGTGCAACTATGTATGTCTTCTTACTTGAATTTCAATTTTTAGTAAACATTATACTGCTATCACCATAAAAAAAATACATGTAGAATTACAAAAGATTCAATTATTCAAGTTTGAGTTGCATTTATAAACATGTGATGATGAGAATTCATGAACAAAAGGTATGGTTTGAGCCCTTTCGCCGTATGCGTTTATGTTGCATTTACCTATATATCTATNTGCAATATGCGTTTATGTTGCATTTACCTATATATCTATCGGCAAATTTAAGAGTAATATTTACAATAGCATTGCAGAGTAACATATTTACGATTGGATTACACTGTCAAAAGATTGCAG…
Gh_D05G3627			60101315	60104426	3111	2	TCTGTAATTCATTGCATTTCGTACTATTTGTAAGGGTTTAGTTCGAGTGTAACATCTTGTATGGTGCAACTATGTATGTCTTCTTACTTGAATTTCAATTTTTAGTAAACATTATACTGCTATCACCATAAAAAAAATACATGTAGAATTACAAAAGATTCAATTATTCAAGTTTGAGTTGCATTTATAAACATGTGATGATGAGAATTCATGAACAAAAGGTATGGTTTGAGCCCTTTCGCCGTATGCGTTTATGTTGCATTTACCTATATATCTATNTGCAATATGCGTTTATGTTGCATTTACCTATATATCTATCGGCAAATTTAAGAGTAATATTTACAATAGCATTGCAGAGTAACATATTTACGATTGGATTACACTGTCAAAAGATTGCAG…
Gh_D05G3629	AT1G16240	syntaxin of plants 51	60376159	60376160	3	4	TAT
Gh_D05G3629	AT1G16240	syntaxin of plants 51	60376160	60376161	3	2	ATT
Gh_D05G3629	AT1G16240	syntaxin of plants 51	60378056	60378057	1	8	G
Gh_D05G3631	AT5G55340	MBOAT (membrane bound O-acyl transferase) family protein	60398985	60403352	4367	4	GAAATTGTTGCGCGGAAGCGTGTGAATGAGTAAAATTATTGTACTGAAAAATCACACTAAGTTCAATTCCCAGGAAAGAGAGGTGGATCACGAGGATCGCTTACATACCAGATCTTTCCTAGCCAGAATATCCCTCTATCGTAATTTAATAGCACAATAAATCACTACAATGACACTTGCAAAATATGCAGAACAAAAAAAAAAAAACACTAGAATTTTAACGAGGTTCAGCAAATTTTGCCTACGTCCTCGGGCACTACCAAATATATTTCACTCCAAAAATACAAGTGAAAGTTTACAAATAGGGAGAGAGAACAATTGCCTTAAGTAGAGAATGGCAAGTGTGGGATGAAGAAAGTAAGAAATGGTTAGGCCTATTTATAGTTGAGGTTCAAGGAT…
Gh_D05G3653	AT1G48410	Stabilizer of iron transporter SufD / Polynucleotidyl transferase	60660651	60664991	4340	2	AATATTGTTGGAGCTAAGTGCAACAAATAGCAAGGTTCAACAAAAAGCTTGCCGAGCAAGAATCGAGACTTGCGGCAGAAACAAAGAAGAAAAATGAAATAAATTTTAAGCAAAGCTAAAATAGAGAGTATATGGATGAAATCTTGATTGAATTCATTCATATTTTTTTAAAATGGCATAAAGCCTATTTATACAAGCTTACAACTTGACAACTTAGTTGGAATACAACTAAGTTTCATCATTACATCCACTTAAAATAAATCACCACCTACTACCACTAACAAACTTAGTTGGAATACAACTAAGTTTCATCATTACATCCACTTAAAATAAATCACCACCTACTACCACTAACAAACTTAGTTGGAATACAACTAAGTTACATCATTACATCCAAAT…
Gh_D06G0081	AT3G14470	NB-ARC domain-containing disease resistance protein	902121	902153	32	2	TCTCACTATCTTTGACATGTAACCATTCACTT
Gh_D06G0082	AT5G44510	target of AVRB operation1	918998	923066	4068	4	CCACTTATTGGGAATTATCCATATTTATGGAAAATCAAAGATATAGGTATCAAATAATGGAAAGTCAAAGATATGGGTATCGAGATATTGGCATAATAAAATCTGATATATTTGCAATATATGGTCCCTAAATTGTAAAGTGACTTTGCAAGTTGATCCCTGAACCTCAACTATAAATAGGCATAACCATCTCTCATTCTGTATCTCAAACTTGCCATTCTCTACTTAAGGCATTGTTTTCTCTCTCTCTCTTTGTAAATTCTCACTTGTATTTTGGAGTGAAATATATTTGGTAGTGCCCGAGGACGTAGGCAAAATTTGCTGAACCTCGTTAAATTCTTGTGTTCTTTATTGTATTATTCTGCATGAATTGTGTGTGTGATTGTAGTGATTTATTGT…
Gh_D06G0082	AT5G44510	target of AVRB operation1	918998	923066	4068	4	CCACTTATTGGGAATTATCCATATTTATGGAAAATCAAAGATATAGGTATCAAATAATGGAAAGTCAAAGATATGGGTATCGAGATATTGGCATAATAAAATCTGATATATTTGCAATATATGGTCCCTAAATTGTAAAGTGACTTTGCAAGTTGATCCCTGAACCTCAACTATAAATAGGCATAACCATCTCTCATTCTGTATCTCAAACTTGCCATTCTCTACTTAAGGCATTGTTTTCTCTCTCTCTCTTTGTAAATTCTCACTTGTATTTTGGAGTGAAATATATTTGGTAGTGCCCGAGGACGTAGGCAAAATTTGCTGAACCTCGTTAAATTCTTGTGTTCTTTATTGTATTATTCTGCATGAATTGTGTGTGTGATTGTAGTGATTTATTGT…
Gh_D06G0098	AT4G31940	cytochrome P450, family 82, subfamily C, polypeptide 4	1050176	1054809	4633	2	AATAATAGGTGTTGCGTGGAAGCGTGTGAAAGAGTAAAATTATTGTACTAAAAAATCACACTAAGTTCAATTCCCAGGAAAGAGAGGTGAATCACGAGGATCACTTAAGTACCAAGTCTTTCCTAGCCAGAATATCCCTCTATCGTAATTTAATAGCACAATAAATCACTACAATCACACTCACAAAATATGAACATTAAATAGTAAAGAACACCNNNNNNNNNNNNNNNNNNNNNNNNNNNNNNNNNNNNNNNNNNNNNNNNNNNNNNNNNNNNNNNNNNNNNNNNNNNNNNNNNNNNNNNNNNNNNNNNNNNNNNNNNNNNNNNNNNNNNNNNNNNNNNNNNNNNNNNNNNNNNNNNNNNNNNNNNNNNNNNNNNNNNNNNNNNNNNNNNNNNNNNN…
Gh_D06G0124	AT2G26560	phospholipase A 2A	1270467	1271015	548	2	AGGTAATACATACATACATGCATGCATATATATAGAGAGAGAGAGAGAGAGAGGAATTAAACACTACAAACTTTGCATAAGCCATATTTCATTCAAGGACACGACATTAAGGGGAGCGCAAGGGCACGACCCTCAAAATGAAAATTTTGCTATATATTTGTTAGGATAATTATCATTACTAGCCCAAAAATCTGAATGGGTTTAAGCTAGATTCTATTGAGCTCACAAACTGAACTCGCAAGTTAAGCTTGCTCTCCTGCAAAGTTACACATGCAAGAGACCGTATAAACACATGTTAGGTTTAGAGTAGGATACATGTCTTGTATGTATGAAACTTACCTAGTATGTCATATCAATGAACAATACCCATATGATCATATAAATATACAAACACCATTA…
Gh_D06G0203	AT4G10810		2026634	2026635	3	3	CAC
Gh_D06G0214	AT5G16750	Transducin family protein / WD-40 repeat family protein	2104334	2106259	1925	4	GGGTGCGTTTGGTTCGCTGTATTGGATTAGAGGTGTATTGGATTAGAGGTGTATTGGGATTAGAGGTGTATTGGATTAGAGGTGTAATAGCAAATCAACTGTTTGGTTGAATGTAATGGAATAGAGGCGTAATAGTAATCTTGTGTTTGGTTGAANCGAGAGGTATTTGGGTCAGACTCAAGTTATTTCCAAAATGTGTTCGGATGCTTAAATTAATGAATGAAAAATCACATAAGCGATAAAGTGGCAAAACATTTGCATATTATACAGCTTTAAAGAAACTCAGAATACACAACAAATGATGTTTGCATTCTAAAATATGGTAAAAAATATATTGCTTTAACGAAAATACAACAAAACAGATCCCAATACCATGCCCCATAAATCTAAATTTACCCA…
Gh_D06G0214	AT5G16750	Transducin family protein / WD-40 repeat family protein	2104334	2106259	1925	4	GGGTGCGTTTGGTTCGCTGTATTGGATTAGAGGTGTATTGGATTAGAGGTGTATTGGGATTAGAGGTGTATTGGATTAGAGGTGTAATAGCAAATCAACTGTTTGGTTGAATGTAATGGAATAGAGGCGTAATAGTAATCTTGTGTTTGGTTGAANCGAGAGGTATTTGGGTCAGACTCAAGTTATTTCCAAAATGTGTTCGGATGCTTAAATTAATGAATGAAAAATCACATAAGCGATAAAGTGGCAAAACATTTGCATATTATACAGCTTTAAAGAAACTCAGAATACACAACAAATGATGTTTGCATTCTAAAATATGGTAAAAAATATATTGCTTTAACGAAAATACAACAAAACAGATCCCAATACCATGCCCCATAAATCTAAATTTACCCA…
Gh_D06G0214	AT5G16750	Transducin family protein / WD-40 repeat family protein	2104334	2106259	1925	4	GGGTGCGTTTGGTTCGCTGTATTGGATTAGAGGTGTATTGGATTAGAGGTGTATTGGGATTAGAGGTGTATTGGATTAGAGGTGTAATAGCAAATCAACTGTTTGGTTGAATGTAATGGAATAGAGGCGTAATAGTAATCTTGTGTTTGGTTGAANCGAGAGGTATTTGGGTCAGACTCAAGTTATTTCCAAAATGTGTTCGGATGCTTAAATTAATGAATGAAAAATCACATAAGCGATAAAGTGGCAAAACATTTGCATATTATACAGCTTTAAAGAAACTCAGAATACACAACAAATGATGTTTGCATTCTAAAATATGGTAAAAAATATATTGCTTTAACGAAAATACAACAAAACAGATCCCAATACCATGCCCCATAAATCTAAATTTACCCA…
Gh_D06G0214	AT5G16750	Transducin family protein / WD-40 repeat family protein	2104334	2106259	1925	4	GGGTGCGTTTGGTTCGCTGTATTGGATTAGAGGTGTATTGGATTAGAGGTGTATTGGGATTAGAGGTGTATTGGATTAGAGGTGTAATAGCAAATCAACTGTTTGGTTGAATGTAATGGAATAGAGGCGTAATAGTAATCTTGTGTTTGGTTGAANCGAGAGGTATTTGGGTCAGACTCAAGTTATTTCCAAAATGTGTTCGGATGCTTAAATTAATGAATGAAAAATCACATAAGCGATAAAGTGGCAAAACATTTGCATATTATACAGCTTTAAAGAAACTCAGAATACACAACAAATGATGTTTGCATTCTAAAATATGGTAAAAAATATATTGCTTTAACGAAAATACAACAAAACAGATCCCAATACCATGCCCCATAAATCTAAATTTACCCA…
Gh_D06G0234	AT1G58350	Putative serine esterase family protein	2437229	2437241	12	2	AGTTGAGCGAGG
Gh_D06G0253	AT3G21175	ZIM-like 1	2722682	2722685	3	5	GAG
Gh_D06G0341	AT4G03460	Ankyrin repeat family protein	4432470	4432492	22	5	TTACATATGGCAATAACGGCTA
Gh_D06G0342	AT1G07710	Ankyrin repeat family protein	4445365	4445368	3	2	TCG
Gh_D06G0345	AT1G77990	STAS domain / Sulfate transporter family	4595622	4595625	3	4	CTT
Gh_D06G0351	AT1G22060		4767670	4767672	2	2	CT
Gh_D06G0401	AT4G08320	Tetratricopeptide repeat (TPR)-like superfamily protein	5617614	5617615	3	3	CGG
Gh_D06G0417	AT1G01720	NAC (No Apical Meristem) domain transcriptional regulator superfamily protein	5977442	5977443	6	2	GTGGTG
Gh_D06G0478			6901683	6910203	8520	4	ACGGGCTTGACCGGTCGGAAAATTGTCNCTGGGATACCTCACCGGGATGGATTGTCGGAGCACCGCCGGGAACCTAACCGGTGGTGGGGGGCACTGACGCCCGGGCATGCGATGGGCGTGGGCATTGCCCTGGATAACCCCTGCTCGCTCAATGTCTCCTCCCCCCTAAAGAGCTAAAAAAACTTGGTCAATGCGCTACCAGGCGACATACATGTGTCTGAAATAGGGACACTTTTTTTTTAATTTCCATATGTCCGAAATAGTGACACTTTTTTTAGCCCAGTGCTTCTGCACCAACAGGGGCCGAAGTTGTCGATGGTGCTCGTGGCTCCCGTACATCCAAGGCACCAAGGTGCCGACAGTGGAGAGCTCCCCCATATGTCTGAAATGGGGATNTGC…
Gh_D06G0504	AT3G42170	BED zinc finger ;hAT family dimerisation domain	7366046	7366047	9	2	GACAGAAAT
Gh_D06G0511			7709093	7710277	1184	3	TTTACCAAAGGGCTTGTGATCTACATTTTCAGGATGAGTTGATTACTTGTTTCTTCAATTATATATGCCTTTTGCCATATGTGTTCAAAAGTAACTGCCTGGATTATAATGCTCATACATAACTCCTTGGTGCAGAATTGAAGGTTACTTTTGTTGATATTAGTAGAGAAACATTTATTATTGTTACATATTACAACTAAAGAACCAGAAAGGAAGAAAAAGAATATGTGTGCGTGTGGGGTGGGAGATATTTAATTGTTAGTTATTTGCTTATTAAGTAGGTTTCCTGTGTGAAATGTTTAATGTTGTTTCCTTCCGTTTGCTATATATTATCATGTTTAGACTTTCATTTGGATATAGTTTCATGTTGATTCTTCTAATAGTTATAGGACATCTTAT…
Gh_D06G0517			7808891	7808892	1	7	G
Gh_D06G0648			11097870	11099801	1931	3	AGTTAAACAAAATATTAGTATAATATATTTAGCATTTATTAGCATAATTTGTTTGACCTACAATTTTAGCCTATAAATAAGCTCTTTTACAACTTTAGAAAATACACCCATTAAAAGATTAGAACTCATACCAATTTTGGAGAATTTTATGTTTACGTTTTGAGGGTTTTTATTTTCAGGTTTCGGGGTTTCATTTTTTATTTCTATCTTCAGTACTCTTTGCTCTTTTGCCATTATACTAAAATTACCTTTACCCATGGTTTTTTATTCTCTTTGGAGAGATTTTTCCACATTAAATTTGTGTGTTTAATTTCTCAAATTTTTATACTATTTTTACTTGTTCGTTGCTTAATCAAGTCGATCCCCAACAAATGGTATCAGAATTAATTCAATTTTTTA…
Gh_D06G0648			11097870	11099801	1931	3	AGTTAAACAAAATATTAGTATAATATATTTAGCATTTATTAGCATAATTTGTTTGACCTACAATTTTAGCCTATAAATAAGCTCTTTTACAACTTTAGAAAATACACCCATTAAAAGATTAGAACTCATACCAATTTTGGAGAATTTTATGTTTACGTTTTGAGGGTTTTTATTTTCAGGTTTCGGGGTTTCATTTTTTATTTCTATCTTCAGTACTCTTTGCTCTTTTGCCATTATACTAAAATTACCTTTACCCATGGTTTTTTATTCTCTTTGGAGAGATTTTTCCACATTAAATTTGTGTGTTTAATTTCTCAAATTTTTATACTATTTTTACTTGTTCGTTGCTTAATCAAGTCGATCCCCAACAAATGGTATCAGAATTAATTCAATTTTTTA…
Gh_D06G0663	AT1G48120	hydrolases;protein serine/threonine phosphatases	11485381	11485382	27	2	AATGGTGCCACTGCAACAGGCGGCACC
Gh_D06G0670	AT5G48050		11576014	11576015	43	2	GTCCTAGCCCAAGATATGCTGAGTCCTTCCCCAAACCTTCAGT
Gh_D06G0704	AT5G61770	PETER PAN-like protein	12126784	12126785	1	2	G
Gh_D06G0716	ATMG00300	Gag-Pol-related retrotransposon family protein	12415806	12417838	2032	4	TTTATAGGNATTGTAAAGGAGCCTATTTATAGGCTAAATTAGTAAGTCAAATAAACTATACTAATAAATGCTAAATATATTATACTAATAAATACTAAATCTTCTAGAAAGAAAATATATTTTTGTTTAACTTGACTTGCAAGCAATCTCTTAGAATTTGGGTCACACAACTCTAACAATCTCCACCTTGACACGAATTCTTTCAATGCCATCTTTGCCAAAACCCACCACAGGCCTATCTTGAACTATGCAGAGAATTAACTGAGTCGAATCTATGCTTAGAAGCTGGAAGACTTCTAGCCTTCGACTTGTACACTGCCAAATCAAAACTAACCCGGCTTTGATTTTCACGAACACAGTGCCCTAACTTTTTAAAACCTGCATCCAAAAGAGAACCTC…
Gh_D06G0721	AT4G29680	Alkaline-phosphatase-like family protein	12452696	12452698	2	2	TT
Gh_D06G0767	AT2G06530	SNF7 family protein	13497191	13497192	1	2	A
Gh_D06G0781	AT2G06040		13857703	13857704	1	5	A
Gh_D06G0849			15524710	15524731	21	3	TGCGATGTATTTATCTAACGT
Gh_D06G0880	AT5G07250	RHOMBOID-like protein 3	16489181	16492371	3190	10	TAAGGGTCTGTTTGATAGGGGGAAAATATTTTCCGGAATTGATTTTCCCCATTTTCCAGTGTTTGATTGGAGTAAAATATTTTCCTTTTGGAAAATCAACTACAAAACACGGGAAAATGCCTTACAATTTTTGGGAAATTGTCTTACCGATTCAATCTCCGTAAGACATTTTCCTAAAGCTCTCAGGCATTCTTCTCCCTAAGCTCCCTTCATCCATTCTTCTCCCTTCCTTCATTCCTTCAAATTTCCGTTATTGAAAGCTTCATTTTGGTTCAGAACTGGAAACCGCTGCTGGTATGTTGCAATTCCATTTTCATTTTTCGACGGTTACTGCGTTTATTTTTCATTTCTTTTTGGCTTTTATGCTCCGTTTATTTTTCATTTCTTTTTGGCTGCTAC…
Gh_D06G0880	AT5G07250	RHOMBOID-like protein 3	16489181	16492371	3190	10	TAAGGGTCTGTTTGATAGGGGGAAAATATTTTCCGGAATTGATTTTCCCCATTTTCCAGTGTTTGATTGGAGTAAAATATTTTCCTTTTGGAAAATCAACTACAAAACACGGGAAAATGCCTTACAATTTTTGGGAAATTGTCTTACCGATTCAATCTCCGTAAGACATTTTCCTAAAGCTCTCAGGCATTCTTCTCCCTAAGCTCCCTTCATCCATTCTTCTCCCTTCCTTCATTCCTTCAAATTTCCGTTATTGAAAGCTTCATTTTGGTTCAGAACTGGAAACCGCTGCTGGTATGTTGCAATTCCATTTTCATTTTTCGACGGTTACTGCGTTTATTTTTCATTTCTTTTTGGCTTTTATGCTCCGTTTATTTTTCATTTCTTTTTGGCTGCTAC…
Gh_D06G0880	AT5G07250	RHOMBOID-like protein 3	16489181	16492371	3190	10	TAAGGGTCTGTTTGATAGGGGGAAAATATTTTCCGGAATTGATTTTCCCCATTTTCCAGTGTTTGATTGGAGTAAAATATTTTCCTTTTGGAAAATCAACTACAAAACACGGGAAAATGCCTTACAATTTTTGGGAAATTGTCTTACCGATTCAATCTCCGTAAGACATTTTCCTAAAGCTCTCAGGCATTCTTCTCCCTAAGCTCCCTTCATCCATTCTTCTCCCTTCCTTCATTCCTTCAAATTTCCGTTATTGAAAGCTTCATTTTGGTTCAGAACTGGAAACCGCTGCTGGTATGTTGCAATTCCATTTTCATTTTTCGACGGTTACTGCGTTTATTTTTCATTTCTTTTTGGCTTTTATGCTCCGTTTATTTTTCATTTCTTTTTGGCTGCTAC…
Gh_D06G0880	AT5G07250	RHOMBOID-like protein 3	16489181	16492371	3190	10	TAAGGGTCTGTTTGATAGGGGGAAAATATTTTCCGGAATTGATTTTCCCCATTTTCCAGTGTTTGATTGGAGTAAAATATTTTCCTTTTGGAAAATCAACTACAAAACACGGGAAAATGCCTTACAATTTTTGGGAAATTGTCTTACCGATTCAATCTCCGTAAGACATTTTCCTAAAGCTCTCAGGCATTCTTCTCCCTAAGCTCCCTTCATCCATTCTTCTCCCTTCCTTCATTCCTTCAAATTTCCGTTATTGAAAGCTTCATTTTGGTTCAGAACTGGAAACCGCTGCTGGTATGTTGCAATTCCATTTTCATTTTTCGACGGTTACTGCGTTTATTTTTCATTTCTTTTTGGCTTTTATGCTCCGTTTATTTTTCATTTCTTTTTGGCTGCTAC…
Gh_D06G0912	AT2G15660	AGAMOUS-like 95	18149393	18149394	5	3	AAAAA
Gh_D06G0932			18845798	18850932	5134	13	GTAGCACCTGGTAGTAGCACCTAGTAGCAGCGTTTGTTCTTTTTTCTCCAAGTTTTTGGCGATTCTGTTTCTTGCTCTCGTGTTCGTGTGTGTCTGCCTTGGTTTTCAATGGCAGTAGCGGTGGGTTGAGGGTTTTTGGGTGTTGTGTAGCGGTGCTTTTTGGTAATTTCTGTTCCTCTTCGCTGGCGATTGTGATACGTGGTCTGTTGAGGAGGGTTTTCGTCAATGTCCAGTTGATAAAGAGATGGTTCTTGATAGGCACGATTGATGACCTGGCTGATTCTTTGAATGTGCTGTACGAAGTTCTAACTTGATGCGACAGGTTCTGTGCTTGGCTTTGGTCGGATTGAACGTTTTCTGGCAGGCTTTTGAGTAGTTTTTTGGTGATTTCTATTCGCC…
Gh_D06G0952	AT5G25930	Protein kinase family protein with leucine-rich repeat domain	19247046	19247048	2	2	TC
Gh_D06G1061	AT1G80490	TOPLESS-related 1	23061814	23061820	6	5	CAAGTT
Gh_D06G1067	AT5G11040	TRS120	23233859	23233860	1	2	G
Gh_D06G1104	AT5G10770	Eukaryotic aspartyl protease family protein	24935716	24935725	9	3	CCGGAAGTG
Gh_D06G1105	AT5G24970	Protein kinase superfamily protein	25129689	25132140	2451	3	TGTTGGTCATATTTGTTTTACCTTCGGTTGTTCATTTAGTAATGTTCTTACGACCTTGAGTATATGTGGATGTTACTTTTTATATTAGTTGATTACTTATACTGCTTGCAGCTGTAAACCATAATAGACATGTTGGAACTATGCTGCGTTATTCTGTTTCTCCGGAAGTTCAGATGGATACCAGGCATCGATTATACTTGTTGCAACAACATCTGTAAGTGCATTCATATTTACCACTAAATTTTGCTGCTTGGAATTGGGTTATGTAATAAATTGGTCTGGTGAATGTGGAGTGTCTCTAACATTTGTTTTTTTTACCTTTTTTGTGCAGGTTTTCAACAGGTTTTGCCAGTGTGCACGGTGAGAGGCCTTCTGCAGAGTATGCTAAGCTGAGGAAAG…
Gh_D06G1105	AT5G24970	Protein kinase superfamily protein	25129689	25132140	2451	3	TGTTGGTCATATTTGTTTTACCTTCGGTTGTTCATTTAGTAATGTTCTTACGACCTTGAGTATATGTGGATGTTACTTTTTATATTAGTTGATTACTTATACTGCTTGCAGCTGTAAACCATAATAGACATGTTGGAACTATGCTGCGTTATTCTGTTTCTCCGGAAGTTCAGATGGATACCAGGCATCGATTATACTTGTTGCAACAACATCTGTAAGTGCATTCATATTTACCACTAAATTTTGCTGCTTGGAATTGGGTTATGTAATAAATTGGTCTGGTGAATGTGGAGTGTCTCTAACATTTGTTTTTTTTACCTTTTTTGTGCAGGTTTTCAACAGGTTTTGCCAGTGTGCACGGTGAGAGGCCTTCTGCAGAGTATGCTAAGCTGAGGAAAG…
Gh_D06G1105	AT5G24970	Protein kinase superfamily protein	25129689	25132140	2451	3	TGTTGGTCATATTTGTTTTACCTTCGGTTGTTCATTTAGTAATGTTCTTACGACCTTGAGTATATGTGGATGTTACTTTTTATATTAGTTGATTACTTATACTGCTTGCAGCTGTAAACCATAATAGACATGTTGGAACTATGCTGCGTTATTCTGTTTCTCCGGAAGTTCAGATGGATACCAGGCATCGATTATACTTGTTGCAACAACATCTGTAAGTGCATTCATATTTACCACTAAATTTTGCTGCTTGGAATTGGGTTATGTAATAAATTGGTCTGGTGAATGTGGAGTGTCTCTAACATTTGTTTTTTTTACCTTTTTTGTGCAGGTTTTCAACAGGTTTTGCCAGTGTGCACGGTGAGAGGCCTTCTGCAGAGTATGCTAAGCTGAGGAAAG…
Gh_D06G1105	AT5G24970	Protein kinase superfamily protein	25129689	25132140	2451	3	TGTTGGTCATATTTGTTTTACCTTCGGTTGTTCATTTAGTAATGTTCTTACGACCTTGAGTATATGTGGATGTTACTTTTTATATTAGTTGATTACTTATACTGCTTGCAGCTGTAAACCATAATAGACATGTTGGAACTATGCTGCGTTATTCTGTTTCTCCGGAAGTTCAGATGGATACCAGGCATCGATTATACTTGTTGCAACAACATCTGTAAGTGCATTCATATTTACCACTAAATTTTGCTGCTTGGAATTGGGTTATGTAATAAATTGGTCTGGTGAATGTGGAGTGTCTCTAACATTTGTTTTTTTTACCTTTTTTGTGCAGGTTTTCAACAGGTTTTGCCAGTGTGCACGGTGAGAGGCCTTCTGCAGAGTATGCTAAGCTGAGGAAAG…
Gh_D06G1105	AT5G24970	Protein kinase superfamily protein	25129689	25132140	2451	3	TGTTGGTCATATTTGTTTTACCTTCGGTTGTTCATTTAGTAATGTTCTTACGACCTTGAGTATATGTGGATGTTACTTTTTATATTAGTTGATTACTTATACTGCTTGCAGCTGTAAACCATAATAGACATGTTGGAACTATGCTGCGTTATTCTGTTTCTCCGGAAGTTCAGATGGATACCAGGCATCGATTATACTTGTTGCAACAACATCTGTAAGTGCATTCATATTTACCACTAAATTTTGCTGCTTGGAATTGGGTTATGTAATAAATTGGTCTGGTGAATGTGGAGTGTCTCTAACATTTGTTTTTTTTACCTTTTTTGTGCAGGTTTTCAACAGGTTTTGCCAGTGTGCACGGTGAGAGGCCTTCTGCAGAGTATGCTAAGCTGAGGAAAG…
Gh_D06G1105	AT5G24970	Protein kinase superfamily protein	25129689	25132140	2451	3	TGTTGGTCATATTTGTTTTACCTTCGGTTGTTCATTTAGTAATGTTCTTACGACCTTGAGTATATGTGGATGTTACTTTTTATATTAGTTGATTACTTATACTGCTTGCAGCTGTAAACCATAATAGACATGTTGGAACTATGCTGCGTTATTCTGTTTCTCCGGAAGTTCAGATGGATACCAGGCATCGATTATACTTGTTGCAACAACATCTGTAAGTGCATTCATATTTACCACTAAATTTTGCTGCTTGGAATTGGGTTATGTAATAAATTGGTCTGGTGAATGTGGAGTGTCTCTAACATTTGTTTTTTTTACCTTTTTTGTGCAGGTTTTCAACAGGTTTTGCCAGTGTGCACGGTGAGAGGCCTTCTGCAGAGTATGCTAAGCTGAGGAAAG…
Gh_D06G1233	AT1G79000	histone acetyltransferase of the CBP family 1	32527101	32527102	31	4	GGTTACAGCAGCTAGGCTGCCATATTTTGAT
Gh_D06G1238	AT2G24130	Leucine-rich receptor-like protein kinase family protein	33083450	33083451	1	7	T
Gh_D06G1265	AT2G24400	SAUR-like auxin-responsive protein family	35514236	35514237	1	3	G
Gh_D06G1296	AT1G44770		39029577	39029588	11	3	TATATAAGAAC
Gh_D06G1299	AT1G11300	protein serine/threonine kinases;protein kinases;ATP binding;sugar binding;kinases;carbohydrate binding	39229931	39230813	882	18	NTGTTGTAGCTTCGCCAATAACATCACTTCATTCTTGAATTCTTGTTGTCCTTGTCCCGAATTTTCAGACAGCCTCTTTATAGCTACTTGCCGTCCATCCTCAAGCTTACCCTGATAGTATTTGTAACAAAGAACAATGATAGAAAACACCAACTTTTATTTCCTATTATTTCTTGGAAGCCATCAAACTGGAGGCTTCACTTTCATATATTTATCAATTTTCCAAATCTTAAATTACCTTATAAACAGGACCAAATCCACCTCGTCCCAGTATGTTTGCATCCGAGAAGTCTTTTGTTGCAACTCTTACTGCATCAAAGTCAAATTGCAACGATTCTACACGGGTCTTGGCATCTGCAGGTTAACAAAGAACGAATTAGGCTTGCGGTTAACGGCCGG…
Gh_D06G1310	AT1G66510	AAR2 protein family	39660038	39660151	113	4	AACATCTCAACCACAGGAGCATACTGCACAAGTTAAAAGCAGGAATGGTGAGGGATGATGTTGTTTATATACATATATAGAGAGAGAGAGAGATTGAAGTTCATGGAGATGAA
Gh_D06G1360			41984962	41984963	1	2	T
Gh_D06G1400	AT1G28330	dormancy-associated protein-like 1	44066866	44067402	536	2	CCTGCATCCCATCCCATCCGAACCAAACTTTCTTCTTAAATTTTAGTTAACACCCAGAAATTAGATCCATGCAAATTACCCTAATTAATCTTTGGTTATTTATCATCTTATAGTAAATAAACAAGAATAATTAAAAATAAAAGCTTATAAATGGATTAGTGTAATAATTACAGCATACTGTTATTTCCACGCAGCTACCAAACAAAGAGCCAAGTTTTCCTGCATGATCTGTCTCTGAGCCTCCGTTTGGTTGCTGAGAAAACGTTAGAAAAAAAAACACACACAAACAGGAAAGTTTTTGAGGCTTCCTTTTTGAAAAACTCATCATTTTAGTACTATATATTAAAAAGAATCCAAATTCCAAAAAACCTGGTTAATATTTATATATGACTCTTCTAT…
Gh_D06G1435	AT2G42620	RNI-like superfamily protein	46575414	46575433	19	2	TATGCCAAACAACAATGGC
Gh_D06G1471	AT1G59740	Major facilitator superfamily protein	48771053	48771054	1	3	G
Gh_D06G1471	AT1G59740	Major facilitator superfamily protein	48771055	48771056	1	6	G
Gh_D06G1491			49369276	49369277	1	13	A
Gh_D06G1540	AT1G31320	LOB domain-containing protein 4	51301994	51301995	6	2	GCCTGA
Gh_D06G1560	AT1G53760		51978923	51978924	1	8	A
Gh_D06G1592	AT1G11300	protein serine/threonine kinases;protein kinases;ATP binding;sugar binding;kinases;carbohydrate binding	53667461	53667462	1	3	T
Gh_D06G1593	AT5G54770	thiazole biosynthetic enzyme, chloroplast (ARA6) (THI1) (THI4)	53686490	53686580	90	4	CCTGAAAAAACCAAATCCACAATTTCATCATTATAACACATCAATAACTCAAATCACAATTAAAAAGTAAAAAGGGAGTGTTAATAGTTA
Gh_D06G1680	AT1G70330	equilibrative nucleotide transporter 1	55627187	55629483	2296	2	TTGAATTCACACTGTGTTTGGTTTAATGTATTAGGTAATCCATTACTGACCGATTACGCGCCTATTACATTACGCCCCTAATCCGGCGTTTGGTTCGCTGTAATAGGTATTACGCGCGTAATACAATCCCGACCTAATCCCCAAATTCCCTGCTTTTCTAATCCCTTCCCAAATCGAGTAATAGGTATTACGTCTGGCTTCCCTCCCCAACTCTCTGTTTTACCCTCCCTCCCTACCCGACCCTCTCCTCTTCTATCCTCATAATTTCTCCTCCCAGTTGCATTTTGGTGGAAAAAAACAAAACAAAACCAAACAAAAACAGAAATGGGTTTCCCCGATGCATCCGCAATCGGCGGAGGCCCGAAACCCGACTCTGAATCTGCCCTCCTCCTCCGCACA…
Gh_D06G1680	AT1G70330	equilibrative nucleotide transporter 1	55627187	55629483	2296	2	TTGAATTCACACTGTGTTTGGTTTAATGTATTAGGTAATCCATTACTGACCGATTACGCGCCTATTACATTACGCCCCTAATCCGGCGTTTGGTTCGCTGTAATAGGTATTACGCGCGTAATACAATCCCGACCTAATCCCCAAATTCCCTGCTTTTCTAATCCCTTCCCAAATCGAGTAATAGGTATTACGTCTGGCTTCCCTCCCCAACTCTCTGTTTTACCCTCCCTCCCTACCCGACCCTCTCCTCTTCTATCCTCATAATTTCTCCTCCCAGTTGCATTTTGGTGGAAAAAAACAAAACAAAACCAAACAAAAACAGAAATGGGTTTCCCCGATGCATCCGCAATCGGCGGAGGCCCGAAACCCGACTCTGAATCTGCCCTCCTCCTCCGCACA…
Gh_D06G1784	AT5G09280	Pectin lyase-like superfamily protein	57668189	57668215	26	4	AACCAAGACGAAGTTATGCTCCTCGN
Gh_D06G1784	AT5G09280	Pectin lyase-like superfamily protein	57668199	57668225	26	6	AAGTTATGCTCCTCGNAACCAAGACA
Gh_D06G1799	AT2G39730	rubisco activase	57971391	57972541	1150	4	GTGAGTTCCTGATTTTCTTATGTTACTCTTTTTTTTTTTGAAGTATTCTTATTTTCTCGGTATTTAAATTTAGATACGAGTAATGTTTCTTCAAATACATGAAAAAGAATTACATATATTAAATTAAATTTATTGAATTATTTTGATAATTATGTTGAGTTTGGATAAAAATTTTGTCGATTTAATAAGGGAAGTCATAAATATTGTTCCTTTTAAGAAAAACAAATATTTTTATTTTAATATAGTTATAAATATATTAAAGTAATTATATTTTTTTAATATTGTTTACAAATGAATCTATATTATATATTAAGTTTTTAATTGAGATGTCACGAATTAATCAAATATCAACTCGAGTAATAACTAAAATATTACTAGTTTACAAAATGAATTATATTA…
Gh_D06G1808			58091639	58091640	1	5	A
Gh_D06G1820			58424547	58424559	12	5	GAACGTAGGATG
Gh_D06G1826	AT2G35800	mitochondrial substrate carrier family protein	58524933	58524934	3	2	ACT
Gh_D06G1877	AT3G49601		59367536	59367537	1	2	G
Gh_D06G1880	AT4G02180	DC1 domain-containing protein	59373145	59373618	473	17	GAGCTTTATGAAAAATCTATGCAGTCTTCCATCATTCGTGTTATTGAGGTGAATGAAGCTGGGGAAGCTGCAAAGATTGAACATTTGAGTCATCAACATTGCTTGGTGTTAGCAGAGAAGATGGAGGAGGACACTGATAGGAAATGTGATGGGTGCATGCTACCTATCTCAAATATTTTCTATTATTGTTCAGAATGCCCCTTTTTTCTCCATAAAACCTGTGCTGAATTGCCAAGAATCAAGCAACATTGGTTTCGTCAAAGCAATGCCACCCTCGATTTCGACAGCTTTACGAAATGTGACTTTTGCAGTCAACTTTGTAGTGGTTTCTTTTACGAAATTGATGAATATTGGGACATGTGCTTAAGGTGTGCTAAAGTTGCTGATATCATTGAATGT…
Gh_D06G1898			59891666	59891691	25	3	CTCCGACTGAACCTACTGAGTCTCC
Gh_D06G1912	AT2G02990	ribonuclease 1	60112444	60112642	198	4	CTGCAATTTCAACAATGAAAAAGAAAAACAATAATCAATCACTTAATTTTGTTAATTTATGGGGTTTAATCATTATTTTTATAAGGGGCCTTATGAATAAATTTTTGAAATAAGAAATTATATAATACAACTAGAACAGGGGTAAGTATAGTGTAATTGAATTTACCTCATTTTAAAATTAATAGTAATAATAATTAC
Gh_D06G1929	AT3G16360	HPT phosphotransmitter 4	60414366	60414394	28	2	ACTTCAGAGACTCCACCACACTACTAGA
Gh_D06G1945	AT1G21080	DNAJ heat shock N-terminal domain-containing protein	60615080	60616631	1551	2	TTCAGGCAAGTCCTTACATTTTTAAATGTTCAACACCTAAACAAGAAAGAAATAGAGAAAGAAAATGATAGTTTAAATAATCCTTTATTGTTTTCTTTGTTGTTTAACCTTGGCAAAGTTTATGACACTTGTTTAATACCTTTTCTTTTAGAGCATAACTAGTCAGACCTCTGCTTGGAAAGTGAAATTGAATACTATACTCTTGTGTAAACTGTGGTTCCTTTTATCTGCTTTCTGCTTAAGTTGTGTGCTTGTAGCCTTCAAGATAGAAAATTCTGCTTTAAACATCAAAACGAAGTTCAATTTCTGCACAACTTTTTTTTTGACCTTGACCTGTTACAGATTTTATTATCTTGATTGAACCAGAATTAACCATTTTCATCATCCTGCCGTGAAATT…
Gh_D06G1946	AT5G36880	acetyl-CoA synthetase	60634748	60634772	24	2	GGTTGTGGTTGTGGTTGTGGTTGC
Gh_D06G1946	AT5G36880	acetyl-CoA synthetase	60634766	60634772	6	2	GGTTGC
Gh_D06G1974	AT1G78955	camelliol C synthase 1	61308522	61311107	2585	3	TGATATGTAGAAACCCAATTTTGCCCGGGGCCCAAAACTCGGAAGCCCAAAATCTAAACACAAATAGTCCATAAAATACAAATAATAACCCAATCACAAATGGGCCCAAAATTAAAAAACCCTAGCCCATATGACTTTAACATTTTCGGCAGAAGCAAACCCTATTTGCCTCCCCTAAGCATGTGTGCCGCTGGCCTCCTCATCTGCCACACCTCCAGCTCTCCATGCCACCATGTCGGCCATCATGCCCCTCAGCCTTGGCCACCACGCCCCACGCGTCTGACACTCCACCGTGCCCACCACCTGCAACAAGAACAAACACAACAGCAAAGAAAGCATGCGAATGATGGGGAAGTAATAAACAAAAGGAACGAAAAAAATATATTGGCTTTAAAAGCC…
Gh_D06G2023	ATMG00300	Gag-Pol-related retrotransposon family protein	62062412	62064381	1969	2	AAAGATGGAGATAAAAACTAAACCCCGAAAACCCGAAAAACAAAGAACCCTCAAACGTAAACACAAAATTCTCTGAATGTGTTATGAGTTCTAATCTAATGGGTGTCTCTTAATTCTAAGATTGTAAAGGAGCCTATTTATAGGCTAAATTAGTAAGTCAAATAAACTATACTAATAAATGCTAAATATATTATACTAATAAATACTAAATCTTCTAGAAAGAAAATATATTTTTGTTTAACTTGACTTGCAAGCAATCTCTTAGAATTTGGGTCACACAATTCTAACAATCTCCACCTTGACACGAATTCTTTCAATGCCATCTTTGCCAAAACCCGCCACGGGCCTATCTTGAACTATGCAGGGAATTAACTGAGTCGAATCTATGCTTAGAAGCTG…
Gh_D06G2061	AT1G12280	LRR and NB-ARC domains-containing disease resistance protein	62451100	62455594	4494	4	CTGAATATTGGATACCTACAATCTTTGACTTTTCAAAGATGAATAGTGGCAGAAAGTTGGCACCGAAAGGCACCGAAAGTAGAAAGTAAGATTGGTTGGCAAGTTGGGTTAAAAGTTGGCATGGGATAATTGCAATTTTGGTCCCTAATTGTATAGGGACATTGCAAGTTGATCCTTAAACCTCAACTATAAATAGGCCTAACCATNNNNNNNNNNNNNNNNNNNNNNNNNNNNNNNNNNNNNNNNNNNNNNNNNNNNNNNNNNNNNNNNNNNNNNNNNNNNNNNNNNNNNNNNNNNNNNNNNNNNNNNNNNNNNNNNNNNNNNNNNNNNNNNNNNNNNNNNNNNNNNNNNNNNNNNNNNNNNNNNNNNNNNNNNNNNNNNNNNNNNNNNNNNNNNNNN…
Gh_D06G2073	AT5G48930	hydroxycinnamoyl-CoA shikimate/quinate hydroxycinnamoyl transferase	62670990	62671011	21	22	CAACACCTACATCATTCTAGN
Gh_D06G2103	AT1G30300	Metallo-hydrolase/oxidoreductase superfamily protein	62923068	62923069	1	3	T
Gh_D06G2201	AT2G46410	Homeodomain-like superfamily protein	63747872	63748027	155	2	AGGTACCTCCCAAATACTCTTTCTTTCTCGCTTTTAGATCTTTGGGTTTTGATTGTATGTATGTATGTATGTATGTTTTGGGTTATGGATACTGTATGTATGTTTTGGGTTATGGATACTCTTAAGCTTTGATATCTTTTTTTTTTTTAAATTAC
[truncated: 571 more rows]
