# Supplementary material for: Genomic insights into divergence and dual domestication of cultivated allotetraploid cottons
Source: Genome Biol. 2017 Feb 20;18:33. doi: 10.1186/s13059-017-1167-5 (PMC5317056; doi:10.1186/s13059-017-1167-5)
Supplement: Additional file 10: Table S8. — Levels of genetic differentiation in different chromosomes. (XLSX 11 kb) [file 13059_2017_1167_MOESM10_ESM.xlsx]

## Sheet: Sheet1
Additional file 10 Table S8. Levels of genetic differentiation in different chromosomes.
Chromosome	Average FST	Total length of low differentiation regions (Mb, FST <0.1)	Total length of high differentiation regions (Mb, FST >0.9)
A01	0.37	31.3	0
A02	0.69	0.6	0.4
A03	0.71	0.8	1.7
A04	0.72	0.2	0.6
A05	0.65	0.9	0
A06	0.55	4.3	0
A07	0.68	0.2	0.2
A08	0.56	8.1	0.3
A09	0.68	0.5	0.2
A10	0.64	0.9	0
A11	0.66	0.8	0.3
A12	0.73	0.1	0.3
A13	0.62	0.3	0.1
A subgneome	0.63	49	4.1
D01	0.63	0.5	0.1
D02	0.68	1	3.4
D03	0.67	0.3	0.1
D04	0.65	0.4	0.3
D05	0.65	0.8	0.7
D06	0.67	0.3	0.2
D07	0.68	0.2	0.5
D08	0.67	0.7	0.3
D09	0.63	1.3	1.1
D10	0.62	0.7	0.5
D11	0.57	4.7	1.6
D12	0.68	0.2	0.5
D13	0.7	0.4	2.7
D subgenome	0.65	11.5	12
Total	0.64	60.5	16.1
