# Supplementary material for: Genomic insights into divergence and dual domestication of cultivated allotetraploid cottons
Source: Genome Biol. 2017 Feb 20;18:33. doi: 10.1186/s13059-017-1167-5 (PMC5317056; doi:10.1186/s13059-017-1167-5)
Supplement: Additional file 11: Table S9. — Genome-wide detection of selective sweep regions in upland cotton domestication. (XLSX 25 kb) [file 13059_2017_1167_MOESM11_ESM.xlsx]

## Sheet: Sweep
Additional file 11 Table S9. Genome-wide detection of selective sweep regions in upland cotton domestication
Chr.	Peak locus (Mb)	πrace	πcultivar	πrace/πcultivar	πseaisland	Chr. of paralogous region	Locus of paralogous region(Mb)	πrace of paralogous region	πcultivar of paralogous region	πrace/πcultivar of paralogous region
A01	9.6-9.7	0.000708346	2.6885e-05	26.3472	0.000143972	D05	4.9-5	0.000292279	0.00016007	1.82594
A01	26.2-26.3	0.00149719	5.94551e-05	25.1818	0.000921494	D01	18.8-18.9	0.000374089	6.16e-05	6.0738
A01	32.4-32.5	0.00201914	7.45172e-05	27.0963	0.000509645	D01	21.5-21.6	0.00131604	5.7e-05	23.0814
A01	48.4-48.5	0.000338733	9.26883e-06	36.5454	0.000138968	NA	NA	NA	NA	NA
A02	16.6-16.7	0.00183757	4.71575e-05	38.9666	0.000287057	D02	14.8-14.9	0.000359412	0.000191807	1.87382
A02	19.6-19.7	0.00147561	5.65405e-05	26.0984	0.000307841	D06	21.6-21.7	0.000189878	3.96e-05	4.79473
A02	78.3-78.4	0.00415066	0.000100477	41.3096	0.00145965	D02	59.4-59.5	0.00141175	0.00117381	1.20271
A03	40.5-40.6	0.000404654	1.55529e-05	26.018	0.000124121	D02	38.5-38.6	0.000239192	3.64e-05	6.57478
A04	4.1-4.2	0.000204177	6.35617e-06	32.1226	5.38562e-05	D05	57.5-57.6	0.000481448	5.95e-05	8.09113
A04	55.6-55.7	0.00229013	7.43369e-05	30.8075	0.00107163	D04	44-44.1	0.000656471	0.000268676	2.44336
A05	12.2-12.3	0.000169692	4.88381e-06	34.7457	0.000431663	D05	12.2-12.3	6.17e-05	9.87e-06	1
A05	41.4-41.5	0.00119903	4.70793e-05	25.4683	0.000457638	D05	35.2-35.3	0.000336823	5.25e-05	6.41812
A05	55.6-55.7	0.00187137	6.53586e-05	28.6324	0.00080356	D05	42.8-42.9	0.000146976	8.49e-05	1.7315
A05	68.6-68.7	0.000787679	2.39844e-05	32.8414	0.000327658	D04	13-13.1	0.000555697	3.1e-05	17.9306
A06	4.5-4.6	0.00112493	4.26002e-05	26.4068	0.000861378	D06	3.8-3.9	0.0011004	0.000140952	7.80695
A06	6.5-6.6	0.000827769	2.60136e-05	31.8206	0.000384016	D06	6-6.1	0.000412494	0.000143702	2.87048
A06	33.4-33.5	0.000634768	2.29247e-05	27.6893	0.000206152	D06	21.8-21.9	0.000255301	6.03e-05	4.23171
A06	35.9-36	0.000544085	1.72476e-05	31.5456	0.000113874	NA	NA	NA	NA	NA
A06	43.7-43.8	0.00123549	3.05529e-05	40.4378	0.000123165	D06	26.2-26.3	0.00151237	7.65e-05	19.772
A07	17.6-17.7	0.000463503	1.59936e-05	28.9805	0.000183161	D07	14.2-14.3	0.000257316	4.2e-05	6.13078
A08	12.3-12.4	0.00160655	5.00942e-05	32.0706	0.000261789	D08	10.8-10.9	0.000552192	0.000320697	1.72185
A08	17.9-18	0.00171131	3.69591e-05	46.3028	0.000837829	D08	13.8-13.9	0.00126591	5.89e-05	21.48
A08	73.7-73.8	0.000979766	3.37981e-05	28.9888	0.00136125	D08	44.4-44.5	0.000646575	0.00011107	5.82134
A08	83.6-83.7	0.00139953	4.9359e-05	28.3541	0.000201677	D08	49.2-49.3	0.000960514	0.000519788	1.8479
A08	86.5-86.6	0.00161874	3.46094e-05	46.7717	0.000822236	D08	51.2-51.3	0.000327997	3.56e-05	9.20538
A09	55.5-55.6	0.000157534	1.84896e-06	85.2014	7.73938e-05	D09	33.3-33.4	0.000670135	0.000503768	1.33025
A09	60.6-60.7	0.000770673	2.48337e-05	31.0333	0.000412314	NA	NA	NA	NA	NA
A09	71.5-71.6	0.000561726	2.09215e-05	26.8493	0.000195651	D09	46.9-47	0.000229138	0.000112794	2.03147
A10	15.2-15.3	0.000824699	2.94231e-05	28.029	0.000210134	D10	13.9-14	0.00114574	0.000138457	8.27501
A10	17.6-17.7	0.00139569	5.33594e-05	26.1565	0.00100464	D10	12-12.1	0.00104633	0.000967524	1.08145
A10	19.3-19.4	0.00168644	5.57873e-05	30.2298	0.000597125	D10	10.8-10.9	0.00093135	0.000786713	1.18385
A10	35.2-35.3	0.000852405	3.33794e-05	25.5368	0.000298636	D10	38.9-39	0.00101494	7.96e-05	12.7548
A10	36.8-36.9	0.000583781	1.5022e-05	38.8616	0.000157512	D10	36.3-36.4	0.00129069	9.81e-05	13.1621
A10	40.4-40.5	0.000337867	1.18149e-05	28.5967	6.40485e-05	D10	34.5-34.6	0.000596999	3.4e-05	17.5731
A10	78.1-78.2	0.0013761	3.40224e-05	40.447	0.00023491	D10	46.6-46.7	0.000692898	4.5e-05	15.4018
A10	87-87.1	0.000945937	3.60076e-05	26.2705	0.00029523	D10	52.4-52.5	0.000713304	0.000469008	1.52088
A11	7.4-7.5	0.00015565	2.26563e-06	68.7007	4.36819e-05	D11	7.6-7.7	0.000583571	0.000142376	4.09881
A11	9.6-9.7	0.00114859	3.31611e-05	34.6368	0.000391098	D02	28.1-28.2	9.79e-05	2.77e-05	1
A11	37.4-37.5	0.00180323	6.30769e-05	28.5877	0.000596811	NA	NA	NA	NA	NA
A11	44.2-44.3	0.00125936	4.94611e-05	25.4615	0.000356885	D06	20.4-20.5	0.000399318	5.99e-05	6.67111
A11	69.4-69.5	0.00246647	9.04147e-05	27.2795	0.000427262	D11	34-34.1	0.000888758	0.000165326	5.37577
A11	74.3-74.4	0.000956642	2.25861e-05	42.3553	0.000158526	NA	NA	NA	NA	NA
A12	1.2-1.3	0.00122761	4.38201e-05	28.0148	0.000314683	D12	1.3-1.4	0.000507144	0.000169824	2.9863
A12	11.3-11.4	0.00237241	9.06911e-05	26.1592	0.000499095	D12	8.8-8.9	0.000388115	5.96e-05	6.50703
A12	13-13.1	0.0012669	5.05349e-05	25.0699	0.000509627	D12	10.1-10.2	0.000861981	2.93e-05	29.3761
A12	14.7-14.8	0.00146951	5.26342e-05	27.9192	0.000180024	D12	11.2-11.3	0.000674013	5.68e-05	11.8734
A12	60.3-60.4	0.000714275	2.82432e-05	25.2902	0.000304123	D12	36.8-36.9	0.000387784	2.11e-05	18.3438
A13	65.7-65.8	0.00083428	3.28546e-05	25.3931	0.000389527	D13	47.2-47.3	0.00062323	7.96e-05	7.82801
D01	12-12.1	0.000926176	3.01943e-05	30.6739	0.000352666	A01	16.1-16.2	0.00123218	0.000409904	3.00603
D01	15.9-16	0.000991457	2.41947e-05	40.9783	0.000119994	A01	21.5-21.6	0.00115351	0.000126963	9.08543
D01	19.1-19.2	0.00124431	3.71554e-05	33.4892	0.00046611	A01	27.1-27.2	0.00069114	5.39e-05	12.8231
D01	20.9-21	0.00164422	5.71615e-05	28.7645	0.0015409	A01	31-31.1	0.000774141	0.000152702	5.06961
D01	26.2-26.3	0.00159838	6.13041e-05	26.073	0.000412406	A01	40.1-40.2	0.000541666	0.000594674	0.910863
D01	30.8-30.9	0.00123726	3.86438e-05	32.017	0.000228249	A01	87.1-87.2	0.000540396	0.000164665	3.28178
D01	45-45.1	0.00104234	3.89804e-05	26.7401	0.000503504	A01	75.2-75.3	0.00170177	0.000230785	7.37381
D02	11.3-11.4	0.00174237	4.54788e-05	38.3118	0.000395126	A02	12-12.1	0.000663256	0.00037654	1.76145
D03	8.2-8.3	0.0015718	5.69171e-05	27.6156	0.000202097	A02	78-78.1	0.0022861	5.77e-05	39.6284
D03	11.1-11.2	0.00136926	3.15785e-05	43.3604	0.000424627	A07	75.3-75.4	0.000321821	0.00017529	1.83593
D03	34.8-34.9	0.00136924	5.36979e-05	25.4989	0.000158926	A03	11.9-12	0.000206916	9.42e-05	2.19547
D03	37.2-37.3	0.000130279	4.31691e-06	30.1789	2.44752e-05	NA	NA	NA	NA	NA
D03	40.1-40.2	0.000465313	1.78265e-05	26.1023	0.000543233	A03	5.6-5.7	0.000845604	0.000752939	1.12307
D04	10.4-10.5	0.00123159	2.82472e-05	43.6006	0.00153584	A05	78.4-78.5	0.000499299	0.000102945	4.85017
D04	13.5-13.6	0.00360289	8.70513e-05	41.3881	0.00446085	A04	61.7-61.8	0.000402744	0.000148357	2.71469
D04	30.5-30.6	0.0015328	3.84675e-05	39.8467	0.000290763	A04	30.1-30.2	0.00029719	0.00014886	1.99644
D04	33.4-33.5	0.000570227	2.03586e-05	28.0092	0.000112296	A04	38.9-39	0.00020615	0.00010503	1.96277
D04	34.3-34.4	0.00165545	6.21414e-05	26.6401	0.000723478	A04	40.4-40.5	0.000104846	6.59e-05	1.59095
D04	36.5-36.6	0.00121034	3.32071e-05	36.4481	0.00021388	A04	44.3-44.4	0.000658932	0.000152893	4.30977
D04	43.3-43.4	0.00103538	2.98017e-05	34.7424	0.000306743	A04	54.6-54.7	0.000979761	0.000165148	5.93262
D05	21.7-21.8	0.000271583	1.07131e-05	25.3505	0.000350204	A05	21.7-21.8	0.000438158	0.00014226	3.07999
D05	57.9-58	0.0035731	0.000141821	25.1944	0.00154675	A04	3.7-3.8	0.000966711	0.00107822	0.896583
D06	5.7-5.8	0.00124031	3.47917e-05	35.6498	0.000201296	A06	6.1-6.2	0.00124513	0.000125104	9.95276
D06	13.1-13.2	0.00118756	4.33594e-05	27.3887	0.000668962	A06	17.5-17.6	0.000825302	0.000406358	2.03097
D06	14.4-14.5	0.000618093	2.35877e-05	26.204	0.000329141	A06	20-20.1	0.00271172	0.000537935	5.04099
D06	18.1-18.2	0.00204349	5.88201e-05	34.7414	0.000434986	A08	25-25.1	0.00126928	0.000944235	1.34424
D06	23.7-23.8	0.000224919	3.50761e-06	64.1232	5.3736e-05	NA	NA	NA	NA	NA
D06	26.1-26.2	0.00276932	7.66947e-05	36.1083	0.00303966	A06	43.1-43.2	0.0015627	0.000100429	15.5603
D07	10.6-10.7	0.00102213	3.8101e-05	26.827	0.00032013	A07	11.9-12	0.000680866	0.00017094	3.98308
D07	22.8-22.9	0.00209514	5.09916e-05	41.0879	0.00147424	A07	30.1-30.2	0.00144461	7.92e-05	18.2394
D07	50.1-50.2	0.000610012	2.31771e-05	26.3196	0.000470036	A07	73.2-73.3	0.000719302	0.000498768	1.44216
D08	13.4-13.5	0.000750156	2.55088e-05	29.4077	0.000213492	A08	17.4-17.5	0.000944977	0.000140268	6.73692
D08	14.4-14.5	0.000642718	2.38522e-05	26.9459	0.000204081	A08	18.9-19	0.00092562	0.000126138	7.33816
D08	39.7-39.8	0.00158837	5.77865e-05	27.4868	0.000589495	A04	46-46.1	0.000394139	9.43e-05	4.18154
D08	41.7-41.8	0.000852216	2.68389e-05	31.753	0.000681504	A08	69.9-70	0.00141641	0.00138226	1.0247
D08	50.9-51	0.00145146	2.70012e-05	53.7554	0.000360206	A08	85.9-86	0.00119925	8.99e-05	13.3458
D08	52.4-52.5	0.00103649	3.70994e-05	27.9382	0.000191548	A08	88.4-88.5	0.000985213	0.000967538	1.01827
D09	31.1-31.2	0.00148431	2.94311e-05	50.4335	0.000134151	A09	52.6-52.7	0.000821955	0.000270655	3.03691
D09	33-33.1	0.00011618	2.88462e-06	40.2757	5.13762e-05	A09	55.2-55.3	0.000419971	0.000131819	3.18597
D10	13.4-13.5	0.00111949	2.622e-05	42.696	0.00023761	A10	15.9-16	0.00143577	0.000113411	12.6598
D10	15.8-15.9	0.00150671	3.88782e-05	38.7546	0.00030223	A10	8.3-8.4	0.000420533	3.97e-05	10.5977
D10	21.5-21.6	0.00149627	4.49018e-05	33.3231	0.00439147	A10	65.8-65.9	0.00101391	6.78e-05	14.9481
D10	26.9-27	0.00271673	5.20513e-05	52.1934	0.000491548	A10	57.4-57.5	0.000800058	0.000510807	1.56626
D10	30.9-31	0.00161347	5.5611e-05	29.0135	0.00158867	A10	49.2-49.3	0.000705586	3.21e-05	21.9717
D10	34.9-35	0.000239386	6.57452e-06	36.4112	4.95533e-05	A04	38.1-38.2	0.000109652	5.85e-05	1.87518
D10	40.1-40.2	0.000738082	1.89143e-05	39.0225	0.000246991	A10	28.9-29	0.00111515	0.000231971	4.80729
D10	44.9-45	0.00142827	2.72937e-05	52.3298	0.00073868	A10	21.3-21.4	0.000946299	0.000590014	1.60386
D10	52.3-52.4	0.00110991	4.13542e-05	26.8391	0.00123864	A10	86.9-87	0.00118328	0.000109339	10.8221
D11	27.2-27.3	0.0011376	4.54147e-05	25.0492	0.000308534	A11	54-54.1	0.000283867	4.85e-05	5.85346
D11	30.2-30.3	0.000428304	4.28486e-06	99.9576	2.19631e-05	NA	NA	NA	NA	NA
D11	61.3-61.4	0.000512948	2.04407e-05	25.0944	0.000994091	A11	87.5-87.6	0.000870356	0.000257111	3.38513
D11	63.8-63.9	0.00107222	2.60096e-05	41.2239	0.000509075	A11	90.9-91	0.000312082	0.000265166	1.17693
D12	8.1-8.2	0.000811129	2.83033e-05	28.6585	0.000191052	A12	10.4-10.5	0.000553467	0.000281084	1.96905
D12	10.1-10.2	0.000861981	2.93429e-05	29.3761	0.000228808	A12	13.2-13.3	0.000430529	4.52e-05	9.52195
D12	31.2-31.3	0.00100399	3.81891e-05	26.2899	0.000982642	A12	52.9-53	0.000443752	8.43e-05	5.26253
D12	52.7-52.8	0.000338707	9.65745e-06	35.072	0.000129269	A12	80.6-80.7	0.000244938	4.22e-05	5.80703
D13	7.1-7.2	0.00139511	4.40805e-05	31.6492	0.000878898	A13	13.9-14	0.00136545	0.00098359	1.38823
D13	9.3-9.4	0.000645714	2.48998e-05	25.9325	0.000323568	A13	10.4-10.5	0.000540344	0.000132496	4.07819
D13	11.8-11.9	0.00130046	4.75781e-05	27.3332	0.000565397	A13	16.4-16.5	0.000802792	8.29e-05	9.6894
D13	16.7-16.8	0.00123637	3.72115e-05	33.2254	0.000222388	A13	28.7-28.8	0.000429432	4.86e-05	8.84083
D13	44.8-44.9	0.00168772	4.75681e-05	35.48	0.000357394	A4	30-30.1	0.000229338	0.0001	2.29351
