# Supplementary material for: Genomic insights into divergence and dual domestication of cultivated allotetraploid cottons
Source: Genome Biol. 2017 Feb 20;18:33. doi: 10.1186/s13059-017-1167-5 (PMC5317056; doi:10.1186/s13059-017-1167-5)
Supplement: Additional file 12: Table S10. — The results of the 3-population test. (XLSX 11 kb) [file 13059_2017_1167_MOESM12_ESM.xlsx]

## Sheet: Sheet1
Additional file 12 Table S10. The result for the three population test
Three group information			f3 static	stand error	Z score
Outgroup	G. barbadense	G. hirsutum race	-0.0002	0.0002	-1
G. barbadense	Outgroup	G. hirsutum race	0.0393	0.0003	145.46
G. hirsutum race	Outgroup	G. barbadense	0.1328	0.0007	184.94
Outgroup	G. barbadense	G. hirsutum cultivar	-0.0127	0.0003	-40.28
G. barbadense	Outgroup	G. hirsutum cultivar	0.0517	0.0004	146.11
G. hirsutum cultivar	Outgroup	G. barbadense	0.4841	0.0019	260.32
Outgroup	G. hirsutum race	G. hirsutum cultivar	0.2425	0.001	247.49
G. hirsutum cultivar	Outgroup	G. hirsutum race	0.229	0.001	237.69
G. hirsutum race	Outgroup	G. hirsutum cultivar	-0.1099	0.0004	-247.48
G. barbadense	G. hirsutum race	G. hirsutum cultivar	0.2945	0.001	281.5
G. hirsutum cultivar	G. barbadense	G. hirsutum race	0.2414	0.001	238.68
G. hirsutum race	G. barbadense	G. hirsutum cultivar	-0.1223	0.0005	-253.4
Estimating f_3 in 7561 blocks of size 500; total_nsnp 3780809; the first value is the f3 static, the second is the stand error; the third one is the Z score.
A significant negative value indicates that there is admixture between the two populations.
