# Supplementary material for: Genomic insights into divergence and dual domestication of cultivated allotetraploid cottons
Source: Genome Biol. 2017 Feb 20;18:33. doi: 10.1186/s13059-017-1167-5 (PMC5317056; doi:10.1186/s13059-017-1167-5)
Supplement: Additional file 13: Table S11. — Genomic regions with introgressions between G. barbadense and G. hirsutum. (XLSX 25 kb) [file 13059_2017_1167_MOESM13_ESM.xlsx]

## Sheet: introgression
Additional file 13 Table S11. Genomic regions with introgressions between G. barbadense and G. hirsutum.
chromosome block	G. barbadense cottons which were introgressed with G. hirsutum		G. hirsutum cottons which were introgressed with G. barbadense
	accession number	Sample No.	accession number	Sample No.
chrA01.27.block			1	76
chrA01.29.block			1	76
chrA01.30.block			1	76
chrA01.31.block			1	76
chrA01.32.block			1	76
chrA01.33.block			1	65
chrA01.34.block			1	65
chrA01.35.block			1	65
chrA01.36.block			1	65
chrA01.37.block			1	65
chrA01.38.block			1	65
chrA01.39.block			1	65
chrA01.42.block			1	65
chrA01.43.block			1	65
chrA01.44.block			1	65
chrA01.45.block			2	65,58
chrA01.46.block	1	103	1	65
chrA01.48.block			15	65,66,68,76,86,64,77,59,57,74,84,60,67.75,73
chrA01.49.block			1	65
chrA01.50.block			1	65
chrA01.51.block			2	65,58
chrA01.52.block			1	65
chrA01.53.block			1	65
chrA01.54.block			1	65
chrA01.55.block			1	65,58,61,62
chrA01.56.block			7	65,61,62,82,9,24,30
chrA01.57.block			1	65
chrA01.58.block			1	65
chrA01.59.block			1	65
chrA01.60.block			1	65
chrA01.61.block			1	65
chrA01.62.block			1	65
chrA01.63.block			1	65
chrA01.64.block	3	120,125,90	1	65
chrA01.65.block			1	65
chrA01.66.block			1	65
chrA01.67.block			1	65
chrA01.68.block			2	65,58
chrA01.69.block			1	65
chrA01.70.block			5	65,58,79,80,62,55,61,62
chrA01.71.block			1	65
chrA01.72.block			1	65
chrA01.73.block			1	65
chrA01.74.block			1	65
chrA01.75.block	3	113,99,100
chrA01.76.block	3	113,99,100
chrA01.77.block	3	113,99,100
chrA01.78.block	8	105,125,95,107,102,113,100,99
chrA01.79.block	8	107,102,113,99,100,105,95,125
chrA01.81.block	5	107,102,100,99,113
chrA01.82.block	7	107,102,125,95,113,100,99
chrA01.83.block	7	107,102,125,95,113,100,99
chrA01.84.block	8	105,125,95,107,102,113,100,99
chrA01.85.block	8	105,125,95,107,102,113,100,99
chrA01.86.block	8	107,102,105,125,95,113,99,100
chrA01.89.block	12	107,125,131,96,120,106,105,93,137,113,111,110
chrA01.90.block			1	76
chrA01.92.block	1	96	4	44,38,42,35
chrA01.93.block	3	96103127	15	65,54,72,83,79,80,68,39,57,64,86,74,61.82,62
chrA01.95.block	5	110111143102113	1	2
chrA01.96.block
chrA01.99.block	1	138
chrA02.2.block	9	127,117,113,123,98,100,92,122,91
chrA02.47.block	3	102116147
chrA02.48.block
chrA02.49.block	3	102116147
chrA02.5.block
chrA02.50.block	1	102
chrA02.51.block	1	102
chrA02.52.block	3	102116147
chrA02.53.block	1	102
chrA02.54.block	1	102
chrA02.55.block	2	102116
chrA02.56.block	2	102116
chrA02.57.block	2	102116
chrA02.58.block	2	102116
chrA02.59.block	1	102
chrA03.13.block	2	93145
chrA03.5.block
chrA04.56.block			2	76,60
chrA05.12.block			1	73
chrA05.14.block			13	66,57,64,68,86,59,74,83,73,76,75,77,60
chrA05.15.block	3	131117113
chrA05.16.block	3	131113117
chrA05.17.block	3	131113117
chrA05.18.block	2	107131
chrA05.19.block			1	44
chrA05.20.block			1	44
chrA05.83.block	1	102
chrA05.92.block	4	113102143110
chrA06.5.block			1	77
chrA06.6.block			1	77
chrA06.7.block			1	77
chrA06.8.block			1	77
chrA06.9.block			1	77
chrA06.10.block			1	77
chrA06.11.block			1	77
chrA06.12.block			1	77
chrA06.13.block			1	77
chrA06.14.block			1	77
chrA06.98.block			1	139
chrA08.60.block	1	89
chrA08.62.block	4	105,97,95,125
chrA08.72.block	7	91,104,127,122,89,130,135
chrA08.73.block			4	83,79,37,27
chrA08.74.block			1	139
chrA08.75.block			2	65139
chrA08.76.block
chrA08.77.block			1	139
chrA08.78.block	6	94,133,134,95,120,105
chrA08.79.block	5	134,105,120,95,133
chrA08.82.block	1	102
chrA08.83.block	1	102
chrA08.91.block			1	67
chrA09.3.block			1	73
chrA09.4.block			1	73
chrA10.17.block	3	117102113
chrA10.22.block	1	105
chrA10.42.block	1	136
chrA10.43.block
chrA10.44.block
chrA10.45.block	1	136
chrA10.46.block
chrA10.47.block	1	136
chrA10.48.block	1	136
chrA10.49.block	1	136
chrA10.50.block	1	136
chrA10.51.block	1	136
chrA10.57.block	5	90105107111110	1	77
chrA10.58.block	1	143
chrA10.77.block			1	77
chrA10.78.block			1	77
chrA10.79.block			1	77
chrA10.80.block			1	77
chrA10.81.block			1	77
chrA10.82.block			1	77
chrA10.83.block			1	77
chrA10.84.block			1	77
chrA10.85.block			1	77
chrA10.86.block			1	77
chrA10.87.block			1	77
chrA10.93.block			6	82,61,80,84,54,27
chrA10.94.block
chrA10.99.block			1	73
chrA10.100.block	3	102112114
chrA11.7.block			1	77
chrA11.59.block			1	78
chrA11.60.block			1	78
chrA11.61.block			1	78
chrA11.62.block			1	78
chrA11.84.block			1	77
chrA11.86.block			1	77
chrA11.87.block			1	77
chrA11.88.block	4	135,92,130,127	1	77
chrA13.0.block			1	77
chrA13.6.block			1	77
chrA13.7.block			1	77
chrA13.8.block			1	77
chrA13.9.block			1	77
chrA13.10.block			1	77
chrA13.11.block			1	77
chrA13.12.block			1	77
chrD01.42.block	1	98
chrD01.43.block	1	98	4	23,42,4,19
chrD01.44.block	7	136,91,124,93,128,98,88	6	23,42,4,19,11,16
chrD02.2.block			16	67,66,75,73,77,68,64,59,76,139,60,57,74,40,30,35
chrD02.59.block	2	107119
chrD02.60.block	8	130,134,98,95,115,133,129,135
chrD03.2.block	1	96
chrD03.3.block	9	91,122,129,133,123,134,96,117,89
chrD03.4.block	10	134,127,89,130,123,117,133,122,129,91
chrD03.40.block			3	57,86,139
chrD04.0.block	1	113
chrD04.48.block	1	96
chrD05.53.block	1	96
chrD05.54.block	1	96
chrD05.55.block	1	96
chrD05.56.block	1	96
chrD05.57.block	1	96
chrD05.58.block	1	96
chrD05.59.block	1	96
chrD05.60.block	1	96
chrD05.61.block	1	96
chrD08.19.block			1	77
chrD08.59.block	2	89,98
chrD08.60.block	1	143
chrD08.61.block	1	143
chrD08.62.block	1	143
chrD09.4.block	11	127,134,130,117,133,96,93,123,129,122,91
chrD09.5.block	10	91,122,133,123,127,117,129,130,134,96
chrD09.50.block	1	138
chrD10.6.block	1	96	1	77
chrD10.7.block	1	96
chrD10.26.block			1	76
chrD10.27.block			1	76
chrD10.29.block			1	76
chrD10.57.block	7	135,133,130,134,117,113,89
chrD10.58.block	2	89,98
chrD10.62.block	3	89,98,100
chrD11.11.block	10	106,120,131,119,117,113,102,132,94
chrD11.12.block	5	131102113117119
chrD11.16.block	6	1.02131e+17
chrD11.55.block			7	79,81,35,10,7,40,44
chrD11.64.block	2	129130
chrD13.55.block			1	77
chrD13.59.block			4	75,77,76,73
Note, one chromosome block indicate one Mb one the chromosome, for example, chrA01.27.block indicates from 27Mb to 28Mb on chromosome A01.
The corresponding relationship between Sample No. and accession name are listed in Table S1.
