# Supplementary material for: Genomic insights into divergence and dual domestication of cultivated allotetraploid cottons
Source: Genome Biol. 2017 Feb 20;18:33. doi: 10.1186/s13059-017-1167-5 (PMC5317056; doi:10.1186/s13059-017-1167-5)
Supplement: Additional file 15: Table S12. — Genomic regions with extensive introgressions between G. barbadense and G. hirsutum. (XLSX 12 kb) [file 13059_2017_1167_MOESM15_ESM.xlsx]

## Sheet: Sheet1
Additional file 15 Table S12. Genomic regions with extensive introgressions between G. barbadense and G. hirsutum.
Chromosome	Position(Mb)	Introgression lines	Introgression-direction
A01	48-49	15	G. barbadense alleles into G. hirsutum
A01	78-94	8	G. hirsutum alleles into G. barbadense
A02	2-3	9	G. hirsutum alleles into G. barbadense
A03	5-6	21	G. hirsutum alleles into G. barbadense
A05	14-15	13	G. barbadense alleles into G. hirsutum
A10	93-95	14	G. hirsutum alleles into G. barbadense
D01	44-45	12	Bi-direction
D02	2-3	16	G. barbadense alleles into G. hirsutum
D02	6-7	8	G. hirsutum alleles into G. barbadense
D03	3-5	9	G. hirsutum alleles into G. barbadense
D09	4-6	11	G. hirsutum alleles into G. barbadense
