# Supplementary material for: Genomic insights into divergence and dual domestication of cultivated allotetraploid cottons
Source: Genome Biol. 2017 Feb 20;18:33. doi: 10.1186/s13059-017-1167-5 (PMC5317056; doi:10.1186/s13059-017-1167-5)
Supplement: Additional file 16: Table S13. — Cotton QTLs that overlapped with the introgression regions. (XLS 81 kb) [file 13059_2017_1167_MOESM16_ESM.xls]

## Sheet: Sheet1
Additional file 16 Table S13. Cotton QTLs which overlapping with the introgression regions.
QTL	LOD	R2(%)	Length(bp)	Traits(Abbreviation)	Flanking markers/Nearest markers	Flank Start (bp)	Flank End (bp)	Reference
A01: 44-49 Mb G. barbadense alleles into G. hirsutum
Mp8_b_1_1_3.55_[+]	3.6	11	42	Yellowness Index(b)	E3M4-CIR055	44563528	44563570	Lacape, J. et al. Meta-analysis of cotton fiber quality QTLs across diverse environments in a Gossypium hirsutum x G. barbadense RIL population. BMC plant biology 10, 132 (2010).
qLP-A1-1	3.58	6.93	1010777	Lint percentage(LP)	NAU6251-NAU6309	46019428	47030205	Liu, R. et al. Quantitative trait loci mapping for yield and its components by using two immortalized populations of a heterotic hybrid in Gossypium hirsutum L. Molecular Breeding 29, 297-311 (2012).
A01: 78-94 Mb G. hirsutum alleles into G. barbadense
qLY-07X-c1-1	3.37	10.33	61	Lint yield(LY)	NAU3690b-CIR094	77169841	77169902	Yu, J. et al. Mapping quantitative trait loci for lint yield and fiber quality across environments in a Gossypium hirsutum× Gossypium barbadense backcross inbred line population. Theoretical and Applied Genetics 126, 275-287 (2013).
qSCY-07X-c1-1	3.2	9.87	61	Seed-cotton yield(SCY)	NAU3690-CIR094	77169841	77169902
FF01.2	NA	18	73	Fiber micronaire(FM)	A1794	77813522	77813595	Draye, X. et al. Molecular dissection of interspecific variation between Gossypium hirsutum and G. barbadense (cotton) by a backcross-self approach: II. Fiber fineness. Theoretical and Applied Genetics 111, 764–771 (2005).
qFS-chr1-1	2.18	7.06	587798	Fiber strength(FS)	DC40175-CIR307	90203499	90791297	Liang, Q., Hu, C., Hua, H., Li, Z. & Hua, J. Construction of a linkage map and QTL mapping for fiber quality traits in upland cotton (Gossypium hirsutum L.). Chinese Science Bulletin, 1-13 (2013).
qFS-chr1-1	3.26	7.92	2205657	Fiber strength(FS)	DPL182-DC40175	90203499	92409156
qFS-chr1-1	3.47	12.46	7055261	Fiber strength(FS)	CIR307-HAU1417b	90791259	97846520
qChr01FS	NA	NA	2753795	Fiber strength(FS)	NAU4045a-HAU2056	91044327	93798122	Li, X., Yuan, D., Zhang, J., Lin, Z. & Zhang, X. Genetic mapping and characteristics of genes specifically or preferentially expressed during fiber development in cotton. PLoS One 8, e54444 (2013).
qFSchr1	2.7572	6.6405	2753521	Fiber strength(FS)	NAU4045a-HAU2056	91044327	93798122	Li, X. et al. Increasing cotton genome coverage with polymorphic SSRs as revealed by SSCP. Genome 55, 459-470 (2012).
qLY-06A-c1-1	4.22	15.44	79	Lint yield(LY)	CIR094-NAU5163	92612323	92612402	Yu, J. et al. Mapping quantitative trait loci for lint yield and fiber quality across environments in a Gossypium hirsutum× Gossypium barbadense backcross inbred line population. Theoretical and Applied Genetics 126, 275-287 (2013).
qMC-07A-c1-1	2.61	12.22	79	Fiber micronaire(FM)	CIR094-NAU5163	92612323	92612402
qNFFB-1-I	2.5	4.7	355426	Node of first fruiting branch(NFFB)	NAU5411-NAU5163	92612323	92967749	Li, C. et al. QTL detection for node of first fruiting branch and its height in upland cotton (Gossypium hirsutum L.). Euphytica 188, 441-451 (2012).
qLP-A1-1	1.35	3.1	20	Lint percentage(LP)	NAU2741	92967476	92967655	Zhang, T. et al. Variations and Transmission of QTL Alleles for Yield and Fiber Qualities in Upland Cotton Cultivars Developed in China. PloS one 8, e57220 (2013).
qLI-A1-1	2.08	4.7	179	Lint index(LI)	NAU2741	92967476	92967655
Mp7_ML_1_1_3.44_[-]	3.4	14	240	Fiber length(FL)	NAU5411-E5M8	92967749	92967989	Lacape, J. et al. Meta-analysis of cotton fiber quality QTLs across diverse environments in a Gossypium hirsutum x G. barbadense RIL population. BMC plant biology 10, 132 (2010).
A02: 2-3 Mb G. hirsutum alleles into G. barbadense
qFU-c2-1	NA	6.77	44	Fiber uniformity index(FU)	TMB1738	927080	927124	Wang, B. et al. Molecular diversity, genomic constitution, and QTL mapping of fiber quality by mapped SSRs in introgression lines derived from Gossypium hirsutum× G. darwinii Watt. Theoretical and Applied Genetics 125, 1263-1274 (2012).
NA	NA	9.4	513	Seed idex(SI)	BNL3545	927082	927595	An, C., Jenkins, J.N., Wu, J., Guo, Y. & McCarty, J.C. Use of fiber and fuzz mutants to detect QTL for yield components, seed, and fiber traits of upland cotton. Euphytica 172, 21-34 (2010).
qBS-A2-1	2.56	13.57	34	Boll weight(BW)	NAU5499	2485111	2485145	Guo, X. et al. Mapping Heterotic Loci for Yield and Agronomic Traits Using Chromosome Segment Introgression Lines in Cotton. Journal of integrative plant biology (2013).
BC2S1_MIC_2_1_3.33_[-]	3.3	6	373	Fiber micronaire(FM)	BNL1434-E31M48	3419203	3419576	Lacape, J. et al. Meta-analysis of cotton fiber quality QTLs across diverse environments in a Gossypium hirsutum x G. barbadense RIL population. BMC plant biology 10, 132 (2010).
qFBN-A2-1	5.59	10.22	79476318	Fruit branch number(FBN)	cgr5250-NAU2277	3581668	83057986	Ning Z.Y. etal. Molecular tagging of a major QTL for broad-spectrum resistance to Verticillium wilt in upland cotton cultivar Prema . Crop Science 53, 1-9 (2013).
qFBN-A2-1	4.15	14.761	29838033	Fruit branch number(FBN)	cgr5250-NAU7087	3581668	33419701
qTDM-C02	0.58	10.4	789	Total dry matter(TDR)	pAR451a	3789091	3789880	Saranga, Y., Jiang, C.X., Wright, R.J., Yakir, D. & Paterson, A.H. Genetic dissection of cotton physiological responses to arid conditions and their inter-relationships with productivity. Plant, Cell and Environment 27, 263-277 (2004).
qDM-c2	0.58	10.4	789	Dry matter(DM)	pAR451a	3789091	3789880	Saranga, Y. et al. Genomic dissection of genotype x environment interactions conferring adaptation of cotton to arid conditions. Genome Research 11, 1988-1995 (2001).
A03: 5-6 Mb G. hirsutum alleles into G. barbadense
qLP-3-15.6	NA	11.5	3207142	Lint percentage(LP)	CGR6528-CIR347	2658801	5865943	Zhang, W. et al. QTL Analysis on Yield and Its Components in Recombinant Inbred Lines of Upland Cotton. Acta Agronomica Sinica 37, 433-442 (2011).
qLP-3-18.6	NA	7.9	3207142	Lint percentage(LP)	CIR347-CGR6528	2658801	5865943
qSI-C3-1	2.44	3	156639	Seed idex(SI)	CIR347-BNL3408	2658801	2815440	Wu, J., Gutierrez, O.A., Jenkins, J.N., McCarty, J.C. & Zhu, J. Quantitative analysis and QTL mapping for agronomic and fiber traits in an RI population of upland cotton. Euphytica 165, 231-245 (2009).
qFE-C3-1	6.53	12.79	43	Fiber elongation(FE)	BNL3408	2815440	2815483	Wang, F. et al. Genetic dissection of the introgressive genomic components from Gossypium barbadense L. that contribute to improved fiber quality in Gossypium hirsutum L. Molecular Breeding, 1-16 (2013).
Ff	2.7	7.9	91114248	Fiber micronaire(FM)	BNL3408b-MUSS162	2815440	93929688	Park, Y. et al. Genetic mapping of new cotton fiber loci using EST-derived microsatellites in an interspecific recombinant inbred line cotton population. Molecular Genetics and Genomics 274, 428-441 (2005).
qEf-c03	2.5	14.5	43	Fiber elongation(FE)	BNL3408	2815440	2815483	Frelichowski Jr, J.E. et al. Cotton genome mapping with new microsatellites from Acala ‘Maxxa’BAC-ends. Molecular genetics and genomics 275, 479-491 (2006).
qFf-c03	3.8	17.2	43	Fiber micronaire(FM)	BNL3408	2815440	2815483
qLP-C3-1	9.29	12.1	3030817	Lint percentage(LP)	BNL3408-CIR030	2815483	5846300	Wu, J., Gutierrez, O.A., Jenkins, J.N., McCarty, J.C. & Zhu, J. Quantitative analysis and QTL mapping for agronomic and fiber traits in an RI population of upland cotton. Euphytica 165, 231-245 (2009).
Mi-GIh-C031	-	-	178	Fusarium wilt resistance(FW)	BNL3408b	2815485	2815663	Wang, C., Ulloa, M., Mullens, T.R., John, Z.Y. & Roberts, P.A. QTL analysis for transgressive resistance to root-knot nematode in interspecific cotton (Gossypium spp.) progeny derived from susceptible parents. PloS one 7, e34874 (2012).
Cs7_Fin_3_1_4.58_[+]	4.6	13	780571	Fiber micronaire(FM)	pGH639-BNL3408	2815663	3596234	Lacape, J. et al. Meta-analysis of cotton fiber quality QTLs across diverse environments in a Gossypium hirsutum x G. barbadense RIL population. BMC plant biology 10, 132 (2010).
qFM-chr3-1	3.05	6.48	2759552	Fiber micronaire(FM)	CGR6528-CGR6017	3106396	5882480	Liang, Q., Hu, C., Hua, H., Li, Z. & Hua, J. Construction of a linkage map and QTL mapping for fiber quality traits in upland cotton (Gossypium hirsutum L.). Chinese Science Bulletin, 1-13 (2013).
qFL-chr3-2	3.56	6.33	2776084	Fiber length(FL)	CGR6528-CGR6017	3106396	5882480
im	-	-	663	Immature fiber(im)	im-NAU5444	3199734	3200397	Wang, C., Zhang, T. & Guo, W. The Mutant Gene Negatively Affects Many Aspects of Fiber Quality traits and Lint Percentage in Cotton. Crop Science 53, 27-37 (2013).
qFL-E-1	27.6	34.43	33898	Fiber length(FL)	im-NAU3479	3232933	3233632
qFS-D-1	45.2	70.95	663	Fiber strength(FS)	im-NAU5444	3199734	3200397
qFU-D-1	39.1	63.82	663	Fiber uniformity(FU)	im-NAU5444	3199734	3200397
qLP-D-1	68.9	82.03	663	Lint percentage(LP)	im-NAU5444	3199734	3200397
qMat-D-1	62.4	79.91	663	Fiber maturity(Mat)	im-NAU5444	3199734	3200397
qMic-D-1	51.1	78.12	663	Fiber micronaire(FM)	im-NAU5444	3199734	3200397
qSFI-D-1	43.1	69.87	663	Short fiber index (SFI %)	im-NAU5444	3199734	3200397
qFL-A3	4.96	NA	663	Fiber length(FL)	NAU5444-280	3199734	3200397	Chen, X. et al. Molecular mechanisms of fiber differential development between G. barbadense and G. hirsutum revealed by genetical genomics. PLoS One 7, e30056 (2012).
qFL03.1	3.1	13.7	440	Fiber length(FL)	NAU2297	3199834	3200274	Zhang, K. et al. Genetic mapping and quantitative trait locus analysis of fiber quality traits using a three-parent composite population in upland cotton (Gossypium hirsutum L.). Molecular Breeding 29, 335-348 (2012).
im	-	-	699	Immature fiber(im)	im-NAU3479	3232933	3233632	Wang, C., Zhang, T. & Guo, W. The Mutant Gene Negatively Affects Many Aspects of Fiber Quality traits and Lint Percentage in Cotton. Crop Science 53, 27-37 (2013).
qFS-E-1	55.3	55.07	699	Fiber strength(FS)	im-NAU3479	3232933	3233632
qFU-E-1	45.8	44.29	699	Fiber uniformity(FU)	im-NAU3479	3232933	3233632
qLP-E-1	123.6	75.59	699	Lint percentage(LP)	im-NAU3479	3232933	3233632
qMat-E-1	6.5	2.91	699	Fiber maturity(Mat)	im-NAU3479	3232933	3233632
qMic-E-1	9.5	4.61	699	Fiber micronaire(FM)	im-NAU3479	3232933	3233632
qSFI-E-1	57.8	54.41	699	Short fiber index (SFI %)	im-NAU3479	3232933	3233632
qSI-A3-1	2.68	5.09	1513353	Seed idex(SI)	NAU4789-NAU4324	3734775	5248128	Liu, R. et al. Quantitative trait loci mapping for yield and its components by using two immortalized populations of a heterotic hybrid in Gossypium hirsutum L. Molecular Breeding 29, 297-311 (2012).
qFL-2-1	14.68	6.43	2183874	Fiber length(FL)	NAU6194-DPL0592	3750534	5934408	WANG, Y. et al. Molecular Marker of QTL for Fiber Quality Traits in Upland Cotton with Elite Fiber Quality. Cotton Science 22, 533-538 (2010).
qFMIC-2-1	12.69	9.97	2115409	Fiber micronaire(FM)	NAU6194-CGR6528	3750534	5865943
qFE-2-1	2.95	12.4	2183874	Fiber elongation(FE)	NAU6194-DPL0592	3750534	5934408	Ma, X. et al. QTL mapping in A-genome diploid Asiatic cotton and their congruence analysis with AD-genome tetraploid cotton in genus Gossypium. Journal of Genetics and Genomics 35, 751-762 (2008).
qFE-A3-1	2.66	6.5	460	Fiber elongation(FE)	dPL0609	5229104	5229564	Zhang, T. et al. Variations and Transmission of QTL Alleles for Yield and Fiber Qualities in Upland Cotton Cultivars Developed in China. PloS one 8, e57220 (2013).
Ga7_ML_3_1_5.47_[-]	5.5	19	290	Fiber length(FL)	E5M1-CIR030	5846300	5846590	Lacape, J. et al. Meta-analysis of cotton fiber quality QTLs across diverse environments in a Gossypium hirsutum x G. barbadense RIL population. BMC plant biology 10, 132 (2010).
Ga7_UHML_3_1_5.16_[-]	5.2	18	290	Fiber length(FL)	E5M1-CIR030	5846300	5846590
Lu7_UQLw_3_1_7.62_[-]	7.6	33	290	Fiber length(FL)	E5M1-CIR030	5846300	5846590
im	-	-	3984013	Immature fiber(im)	BNL2443-cgr6528	5865246	9849259	Wang, C., Zhang, T. & Guo, W. The Mutant Gene Negatively Affects Many Aspects of Fiber Quality traits and Lint Percentage in Cotton. Crop Science 53, 27-37 (2013).
qFL-C-3	16.1	18.2	3966392	Fiber length(FL)	BNL2443-cgr6528	5865246	9849259
qFS-C-2	31.7	31.95	3966392	Fiber strength(FS)	BNL2443-cgr6528	5865246	9849259
qFU-C-3	30.9	32.74	3966392	Fiber uniformity(FU)	BNL2443-cgr6528	5865246	9849259
qLP-C-3	59.3	45.21	3966392	Lint percentage(LP)	BNL2443-cgr6528	5865246	9849259
qMat-C-3	75.1	54.14	3966392	Fiber maturity(Mat)	BNL2443-cgr6528	5865246	9849259
qMic-C-3	71.8	55.35	3966392	Fiber micronaire(FM)	BNL2443-cgr6528	5865246	9849259
qSFI-C-3	31.5	30.68	3966392	Short fiber index (SFI %)	BNL2443-cgr6528	5865246	9849259
A05: 14-15 Mb G. barbadense alleles into G. hirsutum
qFS-chr05	2.57	6.93	6200301	Fiber strength(FS)	MGHES30a-MON_CGR5091	12106313	18306614	Wang, X. et al. Intraspecific linkage map construction and QTL mapping of yield and fiber quality of Gossypium babardense. Australian Journal of Crop Science 7, 1252-1261 (2013).
Ga7_LeafSize_5_(6.13+)	6.13	18.593	6653836	Morpho_Veget	BNL3029-NAU2029	12106403	18760239	Lacape, J. et al. Mapping QTLs for traits related to phenology, morphology and yield components in an inter-specific Gossypium hirsutum× G. barbadense cotton RIL population. Field Crops Research 144, 256-267 (2013).
qLY-C5-1	6.83	8.9	634	Lint yield(LY)	CIR373-BNL3569	13503445	13504079	Wu, J., Gutierrez, O.A., Jenkins, J.N., McCarty, J.C. & Zhu, J. Quantitative analysis and QTL mapping for agronomic and fiber traits in an RI population of upland cotton. Euphytica 165, 231-245 (2009).
qFE-c5-1	NA	8.89	453	Fiber elongation(FE)	CIR373	13503626	13504079	Wang, B. et al. Molecular diversity, genomic constitution, and QTL mapping of fiber quality by mapped SSRs in introgression lines derived from Gossypium hirsutum× G. darwinii Watt. Theoretical and Applied Genetics 125, 1263-1274 (2012).
qFmic-c5-1	NA	8.89	453	Fiber micronaire(FM)	CIR373	13503626	13504079
qFS-c5-1	NA	8.89	453	Fiber strength(FS)	CIR373	13503626	13504079
qFU-5-1	3.23	13.1	5415954	Fiber uniformity(FU)	NAU3275-TMC05	13503634	18919588	Ma, X. et al. QTL mapping in A-genome diploid Asiatic cotton and their congruence analysis with AD-genome tetraploid cotton in genus Gossypium. Journal of Genetics and Genomics 35, 751-762 (2008).
Mp8_UI_5_1_3.53_[+]	3.5	14	23685955	Fiber uniformity index(FU)	CIR376-CIR067	36231977	37436432	Lacape, J. et al. Meta-analysis of cotton fiber quality QTLs across diverse environments in a Gossypium hirsutum x G. barbadense RIL population. BMC plant biology 10, 132 (2010).
qArg-A5-1	NA	18.21	536	Amino acid(AA)	NAU1190_205-NAU797_170	13830674	13831210	Song, X. & Zhang, T. Identification of quantitative trait loci controlling seed physical and nutrient traits in cotton. Seed Science Research 17, 243-252 (2007).
qFM-A5-1	3.46	2.2	664	Fiber micronaire(FM)	NAU1042	13830682	13831346	Wang, P. et al. Inheritance of long staple fiber quality traits of Gossypium barbadense in G. hirsutum background using CSILs. Theoretical and Applied Genetics 124, 1415-1428 (2012).
qCa-A5-1	NA	15.01	18420519	Chlorophyll(Chl)	NAU2140_130-NAU1042_205	13830682	32251201	Song, X.L. & Zhang, T.Z. Molecular mapping of quantitative trait loci controlling chlorophyll content at different developmental stages in tetraploid cotton. Plant Breeding 129, 533-540 (2010).
qMLS-A5-1	NA	23.37	14481109	Main-stem leaf size(MLS)	NAU1042_205-NAU792_405	13830682	28311791	Song, X. & Zhang, T. Quantitative trait loci controlling plant architectural traits in cotton. Plant Science 177, 317-323 (2009).
qFL-A5-1	2.82	6.47	33146935	Fiber length(FL)	JESPR65-NAU1200	49494584	80780272	Shen, X. et al. Genetic mapping of quantitative trait loci for fiber quality and yield trait by RIL approach in Upland cotton. Euphytica 155, 371-380 (2007).
qFS-A5-1	3.64	NA	509	Fiber strength(FS)	NAU779-380	16531003	16531024	Chen, X. et al. Molecular mechanisms of fiber differential development between G. barbadense and G. hirsutum revealed by genetical genomics. PLoS One 7, e30056 (2012).
qFS-A5	4.13	NA	21	Fiber strength(FS)	NAU779-380	16531003	16531024
A10: 93-95 Mb G. hirsutum alleles into G. barbadense
qFE-chr10-1*	3.54	7.67	5237958	Fiber elongation(FE)	NAU3404-GH199	85993336	91231294	Liang, Q., Hu, C., Hua, H., Li, Z. & Hua, J. Construction of a linkage map and QTL mapping for fiber quality traits in upland cotton (Gossypium hirsutum L.). Chinese Science Bulletin, 1-13 (2013).
F2:3-qSCY-c10-2	2.55	8.9234	2123426	Seed-cotton yield(SCY)	E3M3a/BNL3563-BNL2960	89108199	91231625	Yu, J. et al. Identification of quantitative trait loci across interspecific F2, F2: 3 and testcross populations for agronomic and fiber traits in tetraploid cotton. Euphytica 191, 375-389 (2013).
TC-qFU-c10-1	2.91	0.17	7961462	Fiber uniformity(FU)	MUCS023b-NAU1169	90425653	98387115	Yu, J. et al. Identification of quantitative trait loci across interspecific F2, F2: 3 and testcross populations for agronomic and fiber traits in tetraploid cotton. Euphytica 191, 375-389 (2013).
hFB-A10-1	3.43	13.73	592	Fruit branch number(FBN)	BNL2960	91231625	91232217	Guo, X. et al. Mapping Heterotic Loci for Yield and Agronomic Traits Using Chromosome Segment Introgression Lines in Cotton. Journal of integrative plant biology (2013).
TC-qMC-c10-1	2.66	0.39	1000539	Fiber micronaire(FM)	BNL2960-NAU1236	91232217	92232756	Yu, J. et al. Identification of quantitative trait loci across interspecific F2, F2: 3 and testcross populations for agronomic and fiber traits in tetraploid cotton. Euphytica 191, 375-389 (2013).
qFE-c10-1	NA	8.22	19	Fiber elongation(FE)	BNL511	91345621	91345640	Wang, B. et al. Molecular diversity, genomic constitution, and QTL mapping of fiber quality by mapped SSRs in introgression lines derived from Gossypium hirsutum× G. darwinii Watt. Theoretical and Applied Genetics 125, 1263-1274 (2012).
F2:3-qSI-c10-1	2.69	12.4912	304	Seed idex(SI)	NAU1236-E5M6c	92230899	92231203	Yu, J. et al. Identification of quantitative trait loci across interspecific F2, F2: 3 and testcross populations for agronomic and fiber traits in tetraploid cotton. Euphytica 191, 375-389 (2013).
D01: 44-45 Mb Bi-direction
qPro1-c15-1	2.63	31.69	22104479	Protein content(PC)	BNL2646-NAU3922	38576333	60680812	Yu, J. et al. Mapping quantitative trait loci for cottonseed oil, protein and gossypol content in a Gossypium hirsutum× Gossypium barbadense backcross inbred line population. Euphytica 187, 191-201 (2012).
qLP-2	4.7	14.3	12758534	Lint percentage(LP)	CIR145-MUCS322	43948207	56706741	Chen, L., Zhang, Z., Zheng, F. & Jing, M. Genetic linkage map construction and QTL mapping for yield and fiber quality in upland cotton (Gossypium hirsutum L.). Acta Agronomica Sinica 34, 1199-1205 (2008).
qOil4-c15-1	3.06	15.98	285	Oil content(OC)	BNL1667-NAU3680	45030692	45030977	Yu, J. et al. Mapping quantitative trait loci for cottonseed oil, protein and gossypol content in a Gossypium hirsutum× Gossypium barbadense backcross inbred line population. Euphytica 187, 191-201 (2012).
Br7_LtCol_15_(3,95-)	3.95	9.5398	3569605	Morpho_Reprod	JESPR205-NAU3690	46124847	49694452	Lacape, J. et al. Mapping QTLs for traits related to phenology, morphology and yield components in an inter-specific Gossypium hirsutum× G. barbadense cotton RIL population. Field Crops Research 144, 256-267 (2013).
D02: 2-3 Mb G. barbadense alleles into G. hirsutum
qFL-D2-1†	6.32	21.33	2107714	Fiber length(FL)	CIR381b-CIR246	996328	3104042	Wang, B. et al. QTL analysis and epistasis effects dissection of fiber qualities in an elite cotton hybrid grown in second generation. Crop science 47, 1384-1392 (2007).
qEL-C14-1	3.26	5.6	19596	Fiber elongation(FE)	BNL3545-BNL3545	996330	1015926	Wu, J., Gutierrez, O.A., Jenkins, J.N., McCarty, J.C. & Zhu, J. Quantitative analysis and QTL mapping for agronomic and fiber traits in an RI population of upland cotton. Euphytica 165, 231-245 (2009).
qBW-D2-1	2.44	6.39	2088464	Boll weight(BW)	CIR246-CIR381b	1015970	3104434	Wang, B. et al. QTL mapping of yield and yield components for elite hybrid derived-RILs in upland cotton. Journal of Genetic Genomics 34, 35-45 (2007).
qBW-D2-1	3.36	8.48	2088464	Boll weight(BW)	CIR246-CIR381b	1015970	3104434
qLI-D2-1	3.43	6.62	2088464	Lint index(LI)	CIR246-CIR381b	1015970	3104434
qLY-D2-1	2.7	6.7	2088464	Lint yield(LY)	CIR246-CIR381b	1015970	3104434
qSY-D2-1	2.67	6.48	2088464	Seed-cotton yield(SCY)	CIR246-CIR381b	1015970	3104434
qFB-D2-1	6.28	16.92	2088464	Fruit branch number(FBN)	CIR246-CIR381b	1015970	3104434	Wang, B. et al. QTL mapping of fiber quality in an elite hybrid derived-RIL population of upland cotton. Euphytica 152, 367-378 (2006).
qFL-D2-1	9.12	21.76	2088464	Fiber length(FL)	CIR246-CIR381b	1015970	3104434
qFMAT-D2-1	5.01	10.75	2088464	Fiber maturity(FMAT)	CIR246-CIR381b	1015970	3104434
qFMIC-D2-1	8.01	12.49	2088464	Fiber micronaire(FM)	CIR246-CIR381b	1015970	3104434
qFR-D2-1	6	17.21	2088072	Fiber reflectance(FR)	CIR246-CIR381b	1015970	3104434
qFS-D2-1	2.75	6.94	2088464	Fiber strength(FS)	CIR246-CIR381b	1015970	3104434
qRFBH-14-1	2.8076	7.96	2088464	Ratio of fruit branch length to plant height(RFBH)	CIR246-CIR381b	1015970	3104434	Wang, B. et al. QTL mapping for plant architecture traits in upland cotton using RILs and SSR markers. Acta Genetica Sinica 33, 161-170 (2006).
qFMAT-D2-1	2.61	6.12	2088072	Fiber maturity(FMAT)	CIR381b-CIR246	996328	3104042	Wang, B. et al. QTL analysis and epistasis effects dissection of fiber qualities in an elite cotton hybrid grown in second generation. Crop science 47, 1384-1392 (2007).
qFMIC-D2-1	3.32	9.1	2088072	Fiber micronaire(FM)	CIR381b-CIR246	996328	3104042
qFS-D2-1†	2.42	7.51	2088072	Fiber strength(FS)	CIR381b-CIR246	996328	3104042
qFL-D2-1	3.08	5.1	438	Fiber length(FL)	CIR246	1015970	1016408	Qin, H., Guo, W., Zhang, Y. & Zhang, T. QTL mapping of yield and fiber traits based on a four-way cross population in Gossypium hirsutum L. Theoretical and Applied Genetics 117, 883-894 (2008).
qFM-D2-1	3.59	6.8	438	Fiber micronaire(FM)	CIR246	1015970	1016408
NA	NA	11	366	RKN resistance(RKN)	BNL3545	927082	927595	P. Ynturi, J.N.J.J. Association of root-knot nematode resistance genes with simple sequence repeat markers on two chromosomes in cotton. Vol. 6 2670–2674 (2006).
qLI-D2-1	4.6	9.67	2087940	Lint index(LI)	CIR381b-CIR246	996328	3104042	Liu, R. et al. Quantitative trait loci mapping for yield and its components by using two immortalized populations of a heterotic hybrid in Gossypium hirsutum L. Molecular Breeding 29, 297-311 (2012).
qBW-14	8.3	25	1983572	Boll weight(BW)	TMB0071-TMB1931	1461078	3444650	Luan, M., Guo, X., Zhang, Y., Yao, J. & Chen, W. QTL mapping for agronomic and fibre traits using two interspecific chromosome substitution lines of Upland cotton. Plant breeding 128, 671-679 (2009).
qEL-14	3.3	21	1983572	Fiber elongation(FE)	TMB0071-TMB1931	1461078	3444650
qLP-14	3.5	18	1983572	Lint percentage(LP)	TMB0071-TMB1931	1461078	3444650
qSW-14	5.8	27	1983572	Seed idex(SI)	TMB0071-TMB1931	1461078	3444650
qUHML-14	7	43	1983572	Fiber length(FL)	TMB0071-TMB1931	1461078	3444650
NA	NA	19	359	RKN resistance(RKN)	BNL3644	1485233	1485592	P. Ynturi, J.N.J.J. Association of root-knot nematode resistance genes with simple sequence repeat markers on two chromosomes in cotton. Vol. 6 2670–2674 (2006).
qMi-c14-2	2.44	12	2526433	Fusarium wilt resistance(FW)	BNL3644_195-BNL3661_185	1485233	4011666	Gutiérrez, O.A. et al. SSR markers closely associated with genes for resistance to root-knot nematode on chromosomes 11 and 14 of Upland cotton. Theoretical and applied genetics 121, 1323-1337 (2010).
qMi-c14-2	7.99	32	2526433	Fusarium wilt resistance(FW)	BNL3644_195-BNL3661_185	1485233	4011666
qMi-c14-2	7.88	32	2526433	Fusarium wilt resistance(FW)	BNL3644_195-BNL3661_185	1485233	4011666
qPER-C14-1	5.71	9.1	1618756	Perimeter(PER)	BNL3644-CIR381	1485592	3104348	Wu, J., Gutierrez, O.A., Jenkins, J.N., McCarty, J.C. & Zhu, J. Quantitative analysis and QTL mapping for agronomic and fiber traits in an RI population of upland cotton. Euphytica 165, 231-245 (2009).
qFE-D2-1	6.2	11.9	1460510	Fiber elongation(FE)	NAU6106-CIR381a	1643838	3104348	YongSheng, Q., WenXue, Y., RenZhong, L., TianZhen, Z. & WangZhen, G. QTL mapping for fiber quality properties in upland cotton (Gossypium hirsutum L.). Scientia Agricultura Sinica 42, 4145-4154 (2009).
qFL-D2-1	10.99	19.3	1460510	Fiber length(FL)	NAU6106-CIR381a	1643838	3104348
qFM-D2-2	12.82	21.92	1460510	Fiber micronaire(FM)	NAU6106-CIR381a	1643838	3104348
qLI-D2-2	2.63	5.42	743535	Lint index(LI)	NAU6106-NAU4238	1643838	2387373	Liu, R. et al. Quantitative trait loci mapping for yield and its components by using two immortalized populations of a heterotic hybrid in Gossypium hirsutum L. Molecular Breeding 29, 297-311 (2012).
qFL-D2-1	1.33	3.1	113	Fiber length(FL)	NAU5104	1989944	1990057	Zhang, T. et al. Variations and Transmission of QTL Alleles for Yield and Fiber Qualities in Upland Cotton Cultivars Developed in China. PloS one 8, e57220 (2013).
qBW-D2-1	3.54	9.6	113	Boll weight(BW)	NAU5104	1989944	1990057	Qin, H., Guo, W., Zhang, Y. & Zhang, T. QTL mapping of yield and fiber traits based on a four-way cross population in Gossypium hirsutum L. Theoretical and Applied Genetics 117, 883-894 (2008).
qFBIL-14	2.31	5.5	1621107	Fruit branch internode length(FBIL)	NAU5499-NAU5104	1990387	3611494	LI, C. et al. Quantitative trait loci mapping for plant architecture traits across two upland cotton populations using SSR markers. The Journal of Agricultural Science, 1-13 (2013).
Lu7_b_14_1_3.81_[+]	3.8	13	989104	Yellowness Index(b)	NAU3209-CIR381	2115244	3104348	Lacape, J. et al. Meta-analysis of cotton fiber quality QTLs across diverse environments in a Gossypium hirsutum x G. barbadense RIL population. BMC plant biology 10, 132 (2010).
qLI-D2-1	4.85	8.16	2334789	Lint index(LI)	NAU4238-NAU5467	2387354	4722143	Liu, R. et al. Quantitative trait loci mapping for yield and its components by using two immortalized populations of a heterotic hybrid in Gossypium hirsutum L. Molecular Breeding 29, 297-311 (2012).
qSI-D2-1	3.19	5.83	2334789	Seed idex(SI)	NAU4238-NAU5467	2387354	4722143
qLP-D2-1	6.76	11.28	1618101	Lint percentage(LP)	CIR381-NAU5467	3104042	4722143	YongSheng, Q., RenZhong, L., HongXian, M., TianZhen, Z. & WangZhen, G. QTL Mapping for Yield Traits in Upland Cotton(Gossypium hirsutum L). Acta Agronomica Sinice 35(10):1812-1821 (2009)
qFS-D2-1	4.09	7.36	1617709	Fiber strength(FS)	CIR381a-NAU5467	3104434	4722143	YongSheng, Q., WenXue, Y., RenZhong, L., TianZhen, Z. & WangZhen, G. QTL mapping for fiber quality properties in upland cotton (Gossypium hirsutum L.). Scientia Agricultura Sinica 42, 4145-4154 (2009).
Mi-EGRh-C141	-	-	475	Fusarium wilt resistance(FW)	BNL3661_207/201	4011191	4011666	Wang, C., Ulloa, M., Mullens, T.R., John, Z.Y. & Roberts, P.A. QTL analysis for transgressive resistance to root-knot nematode in interspecific cotton (Gossypium spp.) progeny derived from susceptible parents. PloS one 7, e34874 (2012).
Mi-GIh-C141	-	-	475	Fusarium wilt resistance(FW)	BNL3661_207/201i	4011191	4011666
NA	NA	21	475	RKN resistance(RKN)	BNL3661	4011191	4011666	P. Ynturi, J.N.J.J. Association of root-knot nematode resistance genes with simple sequence repeat markers on two chromosomes in cotton. Vol. 6 2670–2674 (2006).
qMi-c14-1	2.87	20	710686	Fusarium wilt resistance(FW)	BNL3661_185-STV030_134	4011191	4721877	Gutiérrez, O.A. et al. SSR markers closely associated with genes for resistance to root-knot nematode on chromosomes 11 and 14 of Upland cotton. Theoretical and applied genetics 121, 1323-1337 (2010).
qMi-c14-1	11.48	58	710686	Fusarium wilt resistance(FW)	BNL3661_185-STV030_134	4011191	4721877
qMi-c14-1	12.47	60	710686	Fusarium wilt resistance(FW)	BNL3661_185-STV030_134	4011191	4721877
qBPP-2-85.3	NA	4.7	95	Boll number(BN)	TMHA20-A17-TMB0913	4023915	4024010	Zhang, W. et al. QTL Analysis on Yield and Its Components in Recombinant Inbred Lines of Upland Cotton. Acta Agronomica Sinica 37, 433-442 (2011).
qLP-2-89.3	NA	13.3	95	Lint percentage(LP)	TMHA20-A17-TMB0913	4023915	4024010
qLY-2-91.3	NA	6.8	95	Lint yield(LY)	TMHA20-A17-TMB0913	4023915	4024010
D02: 6-7 Mb G. hirsutum alleles into G. barbadense
qLP-D2-2	5.58	11.21	6449965	Lint percentage(LP)	NAU5467-NAU3393	4721509	11171474	YongSheng, Q., RenZhong, L., HongXian, M., TianZhen, Z. & WangZhen, G. QTL Mapping for Yield Traits in Upland Cotton(Gossypium hirsutum L). Acta Agronomica Sinice 35(10):1812-1821 (2009)
qFE-D2-1†	2.81	6.83	51804008	Fiber elongation(FE)	HAU1455-HAU3236	4721919	56525927	Ning Z.Y. etal. Molecular tagging of a major QTL for broad-spectrum resistance to Verticillium wilt in upland cotton cultivar Prema . Crop Science 53, 1-9 (2013).
qFE-D2-1†	3.48	6.61	51804008	Fiber elongation(FE)	HAU1455-HAU3236	4721919	56525927
FF14.2	NA	9	801	Fiber micronaire(FM)	pAR451b	4975525	4976326	Draye, X. et al. Molecular dissection of interspecific variation between Gossypium hirsutum and G. barbadense (cotton) by a backcross-self approach: II. Fiber fineness. Theoretical and Applied Genetics 111, 764–771 (2005).
FF14.2	NA	9	137	Fiber micronaire(FM)	A1580	5209840	5209977
FL14.2d	NA	11	137	Fiber length(FL)	A1580	5209840	5209977	Chee, P. et al. Molecular dissection of interspeciﬁc variation between Gossypium hirsutum and Gossypium barbadense (cotton) by a backcross-self approach: III. Fiber length. Theoretical and Applied Genetics 111, 772–781 (2005).
FU14.1d	NA	-	137	Fiber length uniformity(FU)	A1580	5209840	5209977
qLP-D2-1	2.57	4.57	2490	Lint percentage(LP)	NAU990-NAU1529	1456028	1456046	Shen, X. et al. Genetic mapping of quantitative trait loci for fiber quality and yield trait by RIL approach in Upland cotton. Euphytica 155, 371-380 (2007).
qSTR-14	4.5	39	16491541	Fiber strength(FS)	CM167-NAU2154	7505760	23997301	Luan, M., Guo, X., Zhang, Y., Yao, J. & Chen, W. QTL mapping for agronomic and fibre traits using two interspecific chromosome substitution lines of Upland cotton. Plant breeding 128, 671-679 (2009).
qSW-14	4.4	34	16491541	Seed idex(SI)	CM167-NAU2154	7505760	23997301
qUHML-14	3.1	14	16491541	Fiber length(FL)	CM167-NAU2154	7505760	23997301
qUHML-14	2.9	16	16491541	Fiber length(FL)	CM167-NAU2154	7505760	23997301
D03: 3-5 Mb G. hirsutum alleles into G. barbadense
qFM-D3-2	2.04	11.7	26696999	Fiber micronaire(FM)	NAU3700-MUCS546	651676	27348675	Hu, W., Zhang, X., Zhang, T. & Guo, W. Molecular tagging and source analysis of QTL for elite fiber quality in Upland cotton. Acta Agronomica Sinica 34, 578-586 (2008).
qFBN-17	2.17	7.8	5382142	Fruit branch nodes(FBN)	NAU6634-NAU2859	740009	6122151	LI, C. et al. Quantitative trait loci mapping for plant architecture traits across two upland cotton populations using SSR markers. The Journal of Agricultural Science, 1-13 (2013).
qTFB-17a	2.52	10.9	17414526	Fruit branch number(FBN)	NAU2859-BNL2681	745789	18154535
qTFN-17	3.06	7	5382142	Total fruit branches(TFN)	NAU6634-NAU2859	740009	6122151
qNFFB-17-I	6.83	19.1	5376779	Node of first fruiting branch(NFFB)	NAU6634-NAU2859	740009	6122151	Li, C. et al. QTL detection for node of first fruiting branch and its height in upland cotton (Gossypium hirsutum L.). Euphytica 188, 441-451 (2012).
qNFFB-17-I	13.4	15.8	5376779	Node of first fruiting branch(NFFB)	NAU6634-NAU2859	740009	6122151
qFBL-17	4.12	14.3	17408746	Fruit branch length(FBL)	NAU2859-BNL2681	745789	18154535	LI, C. et al. Quantitative trait loci mapping for plant architecture traits across two upland cotton populations using SSR markers. The Journal of Agricultural Science, 1-13 (2013).
qFE-D3-1	2.83	5.4	42638299	Fiber elongation(FE)	BNL2496-CIR261	1247736	43886035	Ning Z.Y. etal. Molecular tagging of a major QTL for broad-spectrum resistance to Verticillium wilt in upland cotton cultivar Prema . Crop Science 53, 1-9 (2013).
qFE-D3-1	2.84	5.54	42638299	Fiber elongation(FE)	BNL2496-CIR261	1247736	43886035
qFL-D3-1	4.83	9.78	42638299	Fiber length(FL)	BNL2496-CIR261	1247736	43886035
qFL-D3-1	5.05	9.78	42638299	Fiber length(FL)	BNL2496-CIR261	1247736	43886035
qFSCI-D3-1	3.13	5.73	42638299	Spinning consistency index(FSCI)	BNL2496-CIR261	1247736	43886035
qFSCI-D3-1	5.04	9.49	42638299	Spinning consistency index(FSCI)	BNL2496-CIR261	1247736	43886035
qFS-D3-1	3.23	4.51	42638299	Fiber strength(FS)	BNL2496-CIR261	1247736	43886035
qFS-D3-1	3.99	4.54	42638299	Fiber strength(FS)	BNL2496-CIR261	1247736	43886035
qFS-D3-1	7.09	17.55	42638299	Fiber strength(FS)	BNL2496-CIR261	1247736	43886035
qFS-D3-1	4.11	7.15	42638299	Fiber strength(FS)	BNL2496-CIR261	1247736	43886035
qFS-D3-1	2.83	6.1	25693274	Fiber strength(FS)	JESPR-101-CIR261	1247736	26941010
qFS-D3-1	6.2	8.15	25692773	Fiber strength(FS)	JESPR-101-CIR261	1247736	26941010
TC-qFU-c17-2	3.11	5.7	14	Fiber uniformity(FU)	BNL2471-CIR038	3175215	3175229	Yu, J. et al. Identification of quantitative trait loci across interspecific F2, F2: 3 and testcross populations for agronomic and fiber traits in tetraploid cotton. Euphytica 191, 375-389 (2013).
qBW-D3-1	1.53	3.5	57	Boll weight(BW)	NAU5386	3882206	3882263	Zhang, T. et al. Variations and Transmission of QTL Alleles for Yield and Fiber Qualities in Upland Cotton Cultivars Developed in China. PloS one 8, e57220 (2013).
qPH-17	3.53	8.2	13919514	Plant height(PH)	BNL2649-TBM0471	3882206	17801720	LI, C. et al. Quantitative trait loci mapping for plant architecture traits across two upland cotton populations using SSR markers. The Journal of Agricultural Science, 1-13 (2013).
qSIL-17	3.32	12.7	13919514	Stem internode length(SIL)	NAU5386-TMB0471	3882206	17801720
qTFB-17b	2.96	12.9	13917914	Fruit branch number(FBN)	NAU5386-TMB0471	3882206	17801720
qFBI-D3-1	NA	14.16	37334309	Fruit branch inter node(FBI)	BNL1606_180-NAU1028_225	4153750	41488059	Song, X. & Zhang, T. Quantitative trait loci controlling plant architectural traits in cotton. Plant Science 177, 317-323 (2009).
qSI-D3-1	4.33	7.4	609	Seed idex(SI)	NAU1028	4153750	4154359	Qin, H., Guo, W., Zhang, Y. & Zhang, T. QTL mapping of yield and fiber traits based on a four-way cross population in Gossypium hirsutum L. Theoretical and Applied Genetics 117, 883-894 (2008).
qBW-D3-2	2.27	13.5	711	Boll weight(BW)	NAU2761	4153891	4154602	Zhang, T. et al. Variations and Transmission of QTL Alleles for Yield and Fiber Qualities in Upland Cotton Cultivars Developed in China. PloS one 8, e57220 (2013).
qLI-D3-1	4.21*	10.2	711	Lint index(LI)	NAU2761	4153891	4154602
qIle-D3-1	NA	25.88	73	Amino acid(AA)	NAU1028_225-BNL359_180	4154361	4154434	Song, X. & Zhang, T. Identification of quantitative trait loci controlling seed physical and nutrient traits in cotton. Seed Science Research 17, 243-252 (2007).
F2-qFU-c17-3	4.42	17.33	11898825	Fiber uniformity(FU)	E8M8e/TMK08-CIR375	5902882	17801707	Yu, J. et al. Identification of quantitative trait loci across interspecific F2, F2: 3 and testcross populations for agronomic and fiber traits in tetraploid cotton. Euphytica 191, 375-389 (2013).
F2-qFU-c17-4	5.13	21.02	23330808	Fiber uniformity(FU)	T58E1a/CIR375-T2E4b/BNL3955	5902882	29233690
TC-qFE-c17-1	3.23	14.9	23330808	Fiber elongation(FE)	T58E1a/CIR375-T9E16b/BNL3955	5902882	29233690
D09: 4-6 Mb G. hirsutum alleles into G. barbadense
qSI-C23-1	5.7	6.5	5965327	Seed idex(SI)	BNL686-BNL3383	1165488	7130815	Wu, J., Gutierrez, O.A., Jenkins, J.N., McCarty, J.C. & Zhu, J. Quantitative analysis and QTL mapping for agronomic and fiber traits in an RI population of upland cotton. Euphytica 165, 231-245 (2009).
qChr23MV	NA	NA	442341	Fiber micronaire(FM)	BNL686-NAU3100	1124030	1401497	Li, X., Yuan, D., Zhang, J., Lin, Z. & Zhang, X. Genetic mapping and characteristics of genes specifically or preferentially expressed during fiber development in cotton. PLoS One 8, e54444 (2013).
qMVchr23.1	4.5477	5.4643	442341	Fiber micronaire(FM)	BNL686-NAU3100	1124030	1401497	Li, X. et al. Increasing cotton genome coverage with polymorphic SSRs as revealed by SSCP. Genome 55, 459-470 (2012).
Ge6_PetSpot_23_(3.93-)	3.93	8.2357	18645562	Petal spot(PS)	BNL0686-NAU3214	1165488	19811050	Lacape, J. et al. Mapping QTLs for traits related to phenology, morphology and yield components in an inter-specific Gossypium hirsutum× G. barbadense cotton RIL population. Field Crops Research 144, 256-267 (2013).
qV-MIXS1-D9-2	6.39	12.7	6892977	Verticillium wilt resistance(VW)	JESPR44-NAU2580	7917364	9479139	Jiang, F., Zhao, J., Zhou, L., Guo, W. & Zhang, T. Molecular mapping of Verticillium wilt resistance QTL clustered on chromosomes D7 and D9 in upland cotton. Science in China series C: Life sciences 52, 872-884 (2009).
Br7_Lt%_23_(3,47+)	3.47	7.71829	115	Lint index(LI)	BNL1161-E41M47	6070358	6070473	Lacape, J. et al. Mapping QTLs for traits related to phenology, morphology and yield components in an inter-specific Gossypium hirsutum× G. barbadense cotton RIL population. Field Crops Research 144, 256-267 (2013).
Ga7_LeafCol_23_(5.75-)	5.75	17.6841	115	Morpho_Reprod	BNL1161-E41M47	6070358	6070473
BC2_Elo_23_1_4.73_[-]	4.7	8	1060342	Fiber elongation(FE)	BNL1161-BNL3383	6070473	7130815	Lacape, J. et al. Meta-analysis of cotton fiber quality QTLs across diverse environments in a Gossypium hirsutum x G. barbadense RIL population. BMC plant biology 10, 132 (2010).
qFS-23-1b	10.22	9	2065734	Fiber strength(FS)	BNL3383-NAU1004	7130815	9196549	Shen, X. et al. Molecularmapping of QTLs for ﬁber qualities in three diverse lines in Upland cotton using SSR markers. Molecular Breeding 15, 169-181(2005).
Ga7_UI_23_1_4.15_[+]	4.1	10	3430758	Fiber uniformity index(FU)	BNL3383-pAR547	7131357	10562115	Lacape, J. et al. Meta-analysis of cotton fiber quality QTLs across diverse environments in a Gossypium hirsutum x G. barbadense RIL population. BMC plant biology 10, 132 (2010).
