# Supplementary material for: Genomic insights into divergence and dual domestication of cultivated allotetraploid cottons
Source: Genome Biol. 2017 Feb 20;18:33. doi: 10.1186/s13059-017-1167-5 (PMC5317056; doi:10.1186/s13059-017-1167-5)
Supplement: Additional file 17: Table S14. — Candidate genes in two introgression regions from G. hirsutum race to G. barbadense. (XLSX 10 kb) [file 13059_2017_1167_MOESM17_ESM.xlsx]

## Sheet: Sheet1
Additional file 17 Table S14. Candidate genes in two introgression regions from G. hirsutum race to G. barbadense.
Introgression region	Gene ID	Genes in introgression regions
Fiber-related introgression region detected in Giza36,Giza80, Pima S-1 and Pima S-2
chrA10.57.block	Gh_A10G1113	endoplasmic reticulum retention defective 2B
chrA10.57.block	Gh_A10G1114	Auxin efflux carrier family protein
chrA10.57.block	Gh_A10G1115	Tudor/PWWP/MBT domain-containing protein
chrA10.57.block	Gh_A10G1116	O-fucosyltransferase family protein
chrA10.57.block	Gh_A10G1117	unknown
chrA10.57.block	Gh_A10G1118	Alkaline phytoceramidase (aPHC)
chrA10.57.block	Gh_A10G1119	sucrose phosphate synthase 3F
chrA10.57.block	Gh_A10G1120	Transducin/WD40 repeat-like superfamily protein
chrA10.57.block	Gh_A10G1121	unknown
chrA10.57.block	Gh_A10G1122	proton gradient regulation 3
chrA10.57.block	Gh_A10G1123	beta galactosidase 9
Disease resistance-related introgression region detected in CCCP1243, Xinhai3, Xinhai11 and Xinhai29
chrA11.88.block	Gh_A11G2607	Protein of unknown function DUF92, transmembrane
chrA11.88.block	Gh_A11G2608	disease resistance protein (TIR-NBS-LRR class)
chrA11.88.block	Gh_A11G2609	disease resistance protein (TIR-NBS-LRR class)
chrA11.88.block	Gh_A11G2610	light-regulated zinc finger protein 1
chrA11.88.block	Gh_A11G2611	RING/U-box superfamily protein
chrA11.88.block	Gh_A11G2612	BED zinc finger ;hAT family dimerisation domain
chrA11.88.block	Gh_A11G2613	rhamnose biosynthesis 1
chrA11.88.block	Gh_A11G2614	Plant invertase/pectin methylesterase inhibitor superfamily protein
chrA11.88.block	Gh_A11G2615	Plant invertase/pectin methylesterase inhibitor superfamily protein
chrA11.88.block	Gh_A11G2616	Plant invertase/pectin methylesterase inhibitor superfamily protein
chrA11.88.block	Gh_A11G2617	Plant protein of unknown function (DUF946)
chrA11.88.block	Gh_A11G2618	nuclear factor Y, subunit C2
chrA11.88.block	Gh_A11G2619	glyceraldehyde-3-phosphate dehydrogenase of plastid 2
chrA11.88.block	Gh_A11G2620	Disease resistance-responsive (dirigent-like protein) family protein
chrA11.88.block	Gh_A11G2621	Disease resistance-responsive (dirigent-like protein) family protein
chrA11.88.block	Gh_A11G2622	20S proteasome beta subunit G1
chrA11.88.block	Gh_A11G2623	UDP-Glycosyltransferase superfamily protein
chrA11.88.block	Gh_A11G2624	osmotin 34
chrA11.88.block	Gh_A11G2625	O-methyltransferase family protein
chrA11.88.block	Gh_A11G2626	unknown
chrA11.88.block	Gh_A11G2627	Plant invertase/pectin methylesterase inhibitor superfamily
chrA11.88.block	Gh_A11G2628	Plant invertase/pectin methylesterase inhibitor superfamily
chrA11.88.block	Gh_A11G2629	Calcineurin-like metallo-phosphoesterase superfamily protein
chrA11.88.block	Gh_A11G2630	regulatory particle triple-A ATPase 5A
chrA11.88.block	Gh_A11G2631	Subunits of heterodimeric actin filament capping protein Capz superfamily
chrA11.88.block	Gh_A11G2632	ATP-dependent caseinolytic (Clp) protease/crotonase family protein
chrA11.88.block	Gh_A11G2633	Rubber elongation factor protein (REF)
