# Supplementary material for: Genomic insights into divergence and dual domestication of cultivated allotetraploid cottons
Source: Genome Biol. 2017 Feb 20;18:33. doi: 10.1186/s13059-017-1167-5 (PMC5317056; doi:10.1186/s13059-017-1167-5)
Supplement: Additional file 18: Table S15. — Functional enrichment of genes involved in introgression events between G. hirsutum and G. barbadense. (XLSX 11 kb) [file 13059_2017_1167_MOESM18_ESM.xlsx]

## Sheet: Sheet1
Additional file 18 Table S15. Functional enrichment of genes involved in introgression events between G. hirsutum and G. barbadense
GO ID	Pvalue	test	Reference	GO Term (Top 10 from GO enrichment analysis of each group)
Introgression events from G. hirsutum race to G. barbadense
GO:0022412	0.00111122	5	49	cellular process involved in reproduction in multicellular organism
GO:0003006	0.00296318	5	61	developmental process involved in reproduction
GO:0002064	0.00492619	4	43	epithelial cell development
GO:0042127	0.0051122	2	7	regulation of cell proliferation
GO:0007292	0.00535123	4	44	female gamete generation
GO:0044036	0.00555028	7	132	cell wall macromolecule metabolic process
GO:0019068	0.00733362	6	106	virion assembly
GO:0010604	0.00778351	8	176	positive regulation of macromolecule metabolic process
GO:0060429	0.00784494	4	49	epithelium development
GO:0019674	0.00857936	2	9	NAD metabolic process
Introgression events from G. hirsutum cultivar to G. barbadense
GO:0019725	0.00193138	12	447	cellular homeostasis
GO:0006635	0.00428812	3	33	fatty acid beta-oxidation
GO:0009062	0.00466876	3	34	fatty acid catabolic process
GO:0072329	0.00639194	3	38	monocarboxylic acid catabolic process
GO:0016042	0.00691417	5	119	lipid catabolic process
GO:0006397	0.00866122	8	288	mRNA processing
GO:0042592	0.00874495	12	542	homeostatic process
GO:0006396	0.00888988	20	1116	RNA processing
GO:0045454	0.0131111	9	373	cell redox homeostasis
GO:0000398	0.013138	4	91	mRNA splicing, via spliceosome
Introgression events from G. barbadense to G. hirsutum
GO:0030259	4.69864e-06	9	143	lipid glycosylation
GO:0044255	0.0007287	30	1843	cellular lipid metabolic process
GO:0005975	0.00120271	44	3164	carbohydrate metabolic process
GO:0006783	0.00142705	6	140	heme biosynthetic process
GO:0046156	0.00215354	5	104	siroheme metabolic process
GO:0042168	0.00223605	6	153	heme metabolic process
GO:0019674	0.00258399	2	9	NAD metabolic process
GO:0070085	0.00347255	9	347	glycosylation
GO:0046148	0.00675984	12	603	pigment biosynthetic process
GO:0006928	0.0105469	9	414	movement of cell or subcellular component
