# Supplementary material for: Genomic insights into divergence and dual domestication of cultivated allotetraploid cottons
Source: Genome Biol. 2017 Feb 20;18:33. doi: 10.1186/s13059-017-1167-5 (PMC5317056; doi:10.1186/s13059-017-1167-5)
Supplement: Additional file 19: Table S16. — List of fiber quality- and lint yield-related QTLs overlapping selected sweeps. (XLSX 34 kb) [file 13059_2017_1167_MOESM19_ESM.xlsx]

## Sheet: sheet 1
Additional file 19 Table S16. List of fiber quality and lint yield related QTLs overlapped with selected sweeps.
Overlapped QTLs	Chr.	LOD	R2(%)	Start (bp)	End (bp)	Length (bp)	Traits (Abbreviation)	Flanking markers/Nearest markers	Original source map	Reference
A01:9.6-9.7
Mp8_H_1_1_3.49_[-]	A01	3.5	16	6253059	11084696	4831637	Fiber micronaire(FM)	BNL3888-NAU2419	Guazuncho2(Gh)*VH8-4602(Gb)	Lacape, J. et al. Meta-analysis of cotton fiber quality QTLs across diverse environments in a Gossypium hirsutum x G. barbadense RIL population. BMC plant biology 10, 132 (2010).
TC-qFU-c1-1	A01	2.71	10.05	9808251	9808271	20	Fiber uniformity(FU)	TMHA75a-NAU1040	CRI36*Hai7124	Yu, J. et al. Identification of quantitative trait loci across interspecific F2, F2: 3 and testcross populations for agronomic and fiber traits in tetraploid cotton. Euphytica 191, 375-389 (2013).
A02:16.6-16.7
qFL-2-1	A02	2.61	8.6	16868858	16868872	14	Fiber length(FL)	MUCS277	JLZM*ZJXSLS	Ma, X. et al. QTL mapping in A-genome diploid Asiatic cotton and their congruence analysis with AD-genome tetraploid cotton in genus Gossypium. Journal of Genetics and Genomics 35, 751-762 (2008).
A02:78.3-78.4
qFL-2-3	A02	2.36	15.5	78620227	78620245	18	Fiber length(FL)	MUCS459-MUCS359	JLZM*ZJXSLS	Ma, X. et al. QTL mapping in A-genome diploid Asiatic cotton and their congruence analysis with AD-genome tetraploid cotton in genus Gossypium. Journal of Genetics and Genomics 35, 751-762 (2008).
A04:4.1-4.2
qFS-A4	A04	2.36	NA	3799721	3891369	91648	Fiber strength(FS)	Y1296/NAU3469-275	TM-1*Hai7124	Chen, X. et al. Molecular mechanisms of fiber differential development between G. barbadense and G. hirsutum revealed by genetical genomics. PLoS One 7, e30056 (2012).
hLP-A4-3?	A04	4.04	8.67	3891369	3891716	347	Lint percentage(LP)	NAU3469	CSIL*TM-1	Guo, X. et al. Mapping Heterotic Loci for Yield and Agronomic Traits Using Chromosome Segment Introgression Lines in Cotton. Journal of integrative plant biology (2013).
qFM-C4-1	A04	3.06	3.62	3994803	3994817	14	Fiber micronaire(FM)	MUSS193b-MUSS193a	sGK9708*0-153	Sun, F. et al. QTL mapping for fiber quality traits across multiple generations and environments in upland cotton. Molecular Breeding 30, 569-582 (2012).
A04:55.6-55.7
F2:3-qSCY-c4-1	A04	2.92	11.55	55167989	59195075	4027086	Seed-cotton yield(SCY)	M4E15a/TMHB13-BNL4049	CRI36*Hai7124	Yu, J. et al. Identification of quantitative trait loci across interspecific F2, F2: 3 and testcross populations for agronomic and fiber traits in tetraploid cotton. Euphytica 191, 375-389 (2013).
F2:3-qLY-c4-1	A04	3.05	15.98	55167989	59194790	4026801	Lint yield(LY)	M4E15a/TMHB13-BNL4049	CRI36*Hai7124	Yu, J. et al. Identification of quantitative trait loci across interspecific F2, F2: 3 and testcross populations for agronomic and fiber traits in tetraploid cotton. Euphytica 191, 375-389 (2013).
qFE-C4-1	A04	2.78	4.65	55914909	60348775	4433866	Fiber elongation(FE)	DPL0085-DPL0451	sGK9708*0-153	Sun, F. et al. QTL mapping for fiber quality traits across multiple generations and environments in upland cotton. Molecular Breeding 30, 569-582 (2012).
qFL-C4-1	A04	3.52	6.42	55914909	55915592	683	Fiber length(FL)	MUSS193a-DPL0085	sGK9708*0-153	Sun, F. et al. QTL mapping for fiber quality traits across multiple generations and environments in upland cotton. Molecular Breeding 30, 569-582 (2012).
qFL-C4-1	A04	3.8	7.09	55914909	56709202	794293	Fiber length(FL)	DPL0667-DPL0085	sGK9708*0-153	Sun, F. et al. QTL mapping for fiber quality traits across multiple generations and environments in upland cotton. Molecular Breeding 30, 569-582 (2012).
hLP-A4-2	A04	2.91	7.39	56178882	56179155	273	Lint percentage(LP)	BNL530	CSIL*TM-1	Guo, X. et al. Mapping Heterotic Loci for Yield and Agronomic Traits Using Chromosome Segment Introgression Lines in Cotton. Journal of integrative plant biology (2013).
qFL-C4-1	A04	2.6	4.54	56179081	56709202	530121	Fiber length(FL)	DPL0667-NAU2825	sGK9708*0-153	Sun, F. et al. QTL mapping for fiber quality traits across multiple generations and environments in upland cotton. Molecular Breeding 30, 569-582 (2012).
A05:12.2-12.3
qFS-chr05	A05	2.57	6.93	12106313	18306614	6200301	Fiber strength(FS)	MGHES30a-MON_CGR5091	Hai7124*3-79	Wang, X. et al. Intraspecific linkage map construction and QTL mapping of yield and fiber quality of Gossypium babardense. Australian Journal Of Crop Science 7, 1252-1261 (2013).
A06:4.5-4.6
qFLchr6	A06	4.54	7.8	4151896	4930056	778160	Fiber length(FL)	NAU5269-BNL4004	(Emian22*3-79)?*Emian22	Li, X. et al. Increasing cotton genome coverage with polymorphic SSRs as revealed by SSCP. Genome 55, 459-470 (2012).
TC-qSI-c6-1	A06	2.77	12.09	5184267	6367140	1182873	Seed idex(SI)	CIR280a-NAU1027	CRI36*Hai7124	Yu, J. et al. Identification of quantitative trait loci across interspecific F2, F2: 3 and testcross populations for agronomic and fiber traits in tetraploid cotton. Euphytica 191, 375-389 (2013).
A06:6.5-6.6
TC-qSI-c6-1	A06	2.77	12.09	5184267	6367140	1182873	Seed idex(SI)	CIR280a-NAU1027	CRI36*Hai7124	Yu, J. et al. Identification of quantitative trait loci across interspecific F2, F2: 3 and testcross populations for agronomic and fiber traits in tetraploid cotton. Euphytica 191, 375-389 (2013).
TC-qSI-c6-2	A06	4.6	22.62	5681655	6369066	687411	Seed idex(SI)	NAU1027-CSHE91/JESPR273	CRI36*Hai7124	Yu, J. et al. Identification of quantitative trait loci across interspecific F2, F2: 3 and testcross populations for agronomic and fiber traits in tetraploid cotton. Euphytica 191, 375-389 (2013).
A06:33.4-33.5
QTL-lp3	A06	2.68	9	37273063	46924812	9651749	Lint percentage(LP)	T1/BNL4108-JESPR211	TM-1*Hai7124	Guo, W.Z., Ma, G.J., Zhu, Y.C., Yi, C.X. & Zhang, T.Z. Molecular tagging and mapping of quantitative trait loci for lint percentage and morphological marker genes in upland cotton. Journal of Integrative Plant Biology 48, 320-326 (2006).
F2:3-qFL-c6-1	A06	3.75	0.9	28566637	35133680	6567043	Fiber length(FL)	M5E1a-TMHA83	CRI36*Hai7124	Yu, J. et al. Identification of quantitative trait loci across interspecific F2, F2: 3 and testcross populations for agronomic and fiber traits in tetraploid cotton. Euphytica 191, 375-389 (2013).
BC2_UHML_6_4_3.28_[-]	A06	3.3	6	35892178	35892194	16	Fiber length(FL)	E2M2-CIR405	Guazuncho2(Gh)*VH8-4602(Gb)	Lacape, J. et al. Meta-analysis of cotton fiber quality QTLs across diverse environments in a Gossypium hirsutum x G. barbadense RIL population. BMC plant biology 10, 132 (2010).
A06:35.9-36
QTL-lp3	A06	2.68	9	37273063	46924812	9651749	Lint percentage(LP)	T1/BNL4108-JESPR211	TM-1*Hai7124	Guo, W.Z., Ma, G.J., Zhu, Y.C., Yi, C.X. & Zhang, T.Z. Molecular tagging and mapping of quantitative trait loci for lint percentage and morphological marker genes in upland cotton. Journal of Integrative Plant Biology 48, 320-326 (2006).
F2:3-qFL-c6-1	A06	3.75	0.9	28566637	35133680	6567043	Fiber length(FL)	M5E1a-TMHA83	CRI36*Hai7124	Yu, J. et al. Identification of quantitative trait loci across interspecific F2, F2: 3 and testcross populations for agronomic and fiber traits in tetraploid cotton. Euphytica 191, 375-389 (2013).
BC2_UHML_6_4_3.28_[-]	A06	3.3	6	35892178	35892194	16	Fiber length(FL)	E2M2-CIR405	Guazuncho2(Gh)*VH8-4602(Gb)	Lacape, J. et al. Meta-analysis of cotton fiber quality QTLs across diverse environments in a Gossypium hirsutum x G. barbadense RIL population. BMC plant biology 10, 132 (2010).
A06:43.7-43.8 (38.6-60.2 large selective sweep region)
F2:3-qFL-c6-1	A06	3.75	0.9	28566637	35133680	6567043	Fiber length(FL)	M5E1a-TMHA83	CRI36*Hai7124	Yu, J. et al. Identification of quantitative trait loci across interspecific F2, F2: 3 and testcross populations for agronomic and fiber traits in tetraploid cotton. Euphytica 191, 375-389 (2013).
BC2_UHML_6_4_3.28_[-]	A06	3.3	6	35892178	35892194	16	Fiber length(FL)	E2M2-CIR405	Guazuncho2(Gh)*VH8-4602(Gb)	Lacape, J. et al. Meta-analysis of cotton fiber quality QTLs across diverse environments in a Gossypium hirsutum x G. barbadense RIL population. BMC plant biology 10, 132 (2010).
QTL-lp3	A06	2.68	9	37273063	46924812	9651749	Lint percentage(LP)	T1/BNL4108-JESPR211	TM-1*Hai7124	Guo, W.Z., Ma, G.J., Zhu, Y.C., Yi, C.X. & Zhang, T.Z. Molecular tagging and mapping of quantitative trait loci for lint percentage and morphological marker genes in upland cotton. Journal of Integrative Plant Biology 48, 320-326 (2006).
FL06.1	A06	NA	0	43727405	43728469	1064	Fiber length(FL)	A1152	Tamcot2111*PimaS6	Chee, P. et al. Molecular dissection of interspeci?c variation between Gossypium hirsutum and Gossypium barbadense (cotton) by a backcross-self approach: III. Fiber length. Theor Appl Genet 111, 772?781 (2005).
EL06.2	A06	NA	11	43728472	43728476	4	Fiber elongation(FE)	A1152	Tamcot2111*PimaS6	Chee, P. et al. Molecular dissection of interspeci?c variation between Gossypium hirsutum and Gossypium barbadense (cotton) by a backcross-self approach:I.Fiber elongation. Theor Appl Genet 111, 757?763 (2005).
LP2	A06	NA	18.6	46924798	46924812	14	Lint percentage(LP)	BNL4108-BNL4030b	Yumian1*T586	Zhang, Z. et al. Construction of a genetic linkage map and QTL analysis of fiber-related traits in upland cotton (Gossypium hirsutum L.). Euphytica 144, 91-99 (2005).
A07:17.6-17.7
qFU-C7-1	A07	4.5	7.91	16350135	26310747	9960612	Fiber uniformity(FU)	NAU1085-TMB1618	sGK9708*0-153	Sun, F. et al. QTL mapping for fiber quality traits across multiple generations and environments in upland cotton. Molecular Breeding 30, 569-582 (2012).
qFS-C7-1	A07	10.42	19.83	16350610	16350991	381	Fiber strength(FS)	NAU1085c-NAU1085b	sGK9708*0-153	Sun, F. et al. QTL mapping for fiber quality traits across multiple generations and environments in upland cotton. Molecular Breeding 30, 569-582 (2012).
qFL-C7-1	A07	2.64	4.77	16350991	26310747	9959756	Fiber length(FL)	NAU1085-TMB1618	sGK9708*0-153	Sun, F. et al. QTL mapping for fiber quality traits across multiple generations and environments in upland cotton. Molecular Breeding 30, 569-582 (2012).
A08:73.7-73.8
qLI-8-1	A08	2.87	15.7	71139882	71139897	15	Lint index(LI)	MUCS376-NAU1035	JLZM*ZJXSLS	Ma, X. et al. QTL mapping in A-genome diploid Asiatic cotton and their congruence analysis with AD-genome tetraploid cotton in genus Gossypium. Journal of Genetics and Genomics 35, 751-762 (2008).
qFE08.1	A08	4.3	11.4	71030088	71030336	248	Fiber elongation(FE)	BNL3800	(Yumian1*CRI35)*(Yumian1*7235)	Zhang, K. et al. Genetic mapping and quantitative trait locus analysis of fiber quality traits using a three-parent composite population in upland cotton (Gossypium hirsutum L.). Molecular Breeding 29, 335-348 (2012).
A08:83.6-83.7
hLPP-A8-1	A08	2.67	1.08	84001769	84002294	525	Lint yield(LY)	NAU1164	CSIL*TM-1	Guo, X. et al. Mapping Heterotic Loci for Yield and Agronomic Traits Using Chromosome Segment Introgression Lines in Cotton. Journal of integrative plant biology (2013).
A09:55.5-55.6
F2:3-qFL-c9-1	A09	2.81	20.48	54178415	55137548	959133	Fiber length(FL)	BNL2611b-M3E2d/BNL1672	CRI36*Hai7124	Yu, J. et al. Identification of quantitative trait loci across interspecific F2, F2: 3 and testcross populations for agronomic and fiber traits in tetraploid cotton. Euphytica 191, 375-389 (2013).
NA	A09	NA	7.5	55137488	55137548	60	Fiber length(FL)	BNL3031	MD17*FM966	An, C., Jenkins, J.N., Wu, J., Guo, Y. & McCarty, J.C. Use of fiber and fuzz mutants to detect QTL for yield components, seed, and fiber traits of upland cotton. Euphytica 172, 21-34 (2010).
qT1-C9-1	A09	3.99	7.8	55137553	59918100	4780547	Fiber strength(FS)	BNL3031-BNL3410	HS46*MARCABUCAG8US-1-88	Wu, J., Gutierrez, O.A., Jenkins, J.N., McCarty, J.C. & Zhu, J. Quantitative analysis and QTL mapping for agronomic and fiber traits in an RI population of upland cotton. Euphytica 165, 231-245 (2009).
A09:60.6-60.7
FE	A09	5.16	42	61547798	61548188	390	Fiber elongation(FE)	actgcg1-accacc6/BNL2847	Acala44*PimaS-7	Mei, M. et al. Genetic mapping and QTL analysis of fiber-related traits in cotton (Gossypium). Theoretical and Applied Genetics 108, 280-291 (2004).
qFM-chr9-1#	A09	4.59	13.16	61548366	65210198	3661832	Fiber micronaire(FM)	DC40407-NAU5474	GX1135*GX100-2	Liang, Q., Hu, C., Hua, H., Li, Z. & Hua, J. Construction of a linkage map and QTL mapping for fiber quality traits in upland cotton (Gossypium hirsutum L.). Chinese Science Bulletin, 1-13 (2013).
A09:71.5-71.6
hLP-A9-1	A09	4.52	16.47	70860400	74216042	3355642	Lint percentage(LP)	NAU3280	CSIL*TM-1	Guo, X. et al. Mapping Heterotic Loci for Yield and Agronomic Traits Using Chromosome Segment Introgression Lines in Cotton. Journal of integrative plant biology (2013).
qFS-A9-1	A09	6.79	3.76	71051303	71051322	19	Fiber strength(FS)	NAU462	TM-1*Hai7124	Wang, P. et al. Inheritance of long staple fiber quality traits of Gossypium barbadense in G. hirsutum background using CSILs. Theoretical and Applied Genetics 124, 1415-1428 (2012).
qFmic-c9-1	A09	NA	4.71	72275246	72275681	435	Fiber micronaire(FM)	DPL395	Ejing1隆垄Jingchu201隆垄IR3隆垄Ekang9Bt	Wang, B. et al. Molecular diversity, genomic constitution, and QTL mapping of fiber quality by mapped SSRs in introgression lines derived from Gossypium hirsutum隆脕G. darwinii Watt. Theoretical and Applied Genetics 125, 1263-1274 (2012).
A10:15.2-15.3
TC-qLP-c10-1	A10	2.54	7.02	12871978	21203856	8331878	Lint percentage(LP)	CIR171-JESPR261	CRI36*Hai7124	Yu, J. et al. Identification of quantitative trait loci across interspecific F2, F2: 3 and testcross populations for agronomic and fiber traits in tetraploid cotton. Euphytica 191, 375-389 (2013).
qLP-10-1	A10	2.71	14.6	14410547	14581975	171428	Lint percentage(LP)	NAU543-NAU1147-a	JLZM*ZJXSLS	Ma, X. et al. QTL mapping in A-genome diploid Asiatic cotton and their congruence analysis with AD-genome tetraploid cotton in genus Gossypium. Journal of Genetics and Genomics 35, 751-762 (2008).
A10:19.3-19.4
TC-qLP-c10-1	A10	2.54	7.02	12871978	21203856	8331878	Lint percentage(LP)	CIR171-JESPR261	CRI36*Hai7124	Yu, J. et al. Identification of quantitative trait loci across interspecific F2, F2: 3 and testcross populations for agronomic and fiber traits in tetraploid cotton. Euphytica 191, 375-389 (2013).
A10:78.1-78.2
BC2_Elo_10_3_4.72_[-]	A10	4.7	8	79037943	87116355	8078412	Fiber elongation(FE)	E2M8/CIR055-E1M3/CIR082	Guazuncho2(Gh)*VH8-4602(Gb)	Lacape, J. et al. Meta-analysis of cotton fiber quality QTLs across diverse environments in a Gossypium hirsutum x G. barbadense RIL population. BMC plant biology 10, 132 (2010).
A10:87-87.1
qSL50-c10-1	A10	3.51	21.2	84856568	86690403	1833835	Fiber length(FL)	BNL3790-CIR166	MD17*FM966	An, C., Jenkins, J.N., Wu, J., Guo, Y. & McCarty, J.C. Use of fiber and fuzz mutants to detect QTL for yield components, seed, and fiber traits of upland cotton. Euphytica 172, 21-34 (2010).
F2:3-qLP-c10-3	A10	2.52	11.68	84856568	92232756	7376188	Lint percentage(LP)	M7E7d/NAU1236-CIR166b	CRI36*Hai7124	Yu, J. et al. Identification of quantitative trait loci across interspecific F2, F2: 3 and testcross populations for agronomic and fiber traits in tetraploid cotton. Euphytica 191, 375-389 (2013).
qFE-chr10-1*	A10	3.54	7.67	85993336	91231294	5237958	Fiber elongation(FE)	NAU3404-GH199	GX1135*GX100-2	Liang, Q., Hu, C., Hua, H., Li, Z. & Hua, J. Construction of a linkage map and QTL mapping for fiber quality traits in upland cotton (Gossypium hirsutum L.). Chinese Science Bulletin, 1-13 (2013).
A11:7.4-7.5
TC-qSCY-c11-2	A11	4.39	14.44	3854657	11613858	7759201	Seed-cotton yield(SCY)	BNL1151-BNL3411	CRI36*Hai7124	Yu, J. et al. Identification of quantitative trait loci across interspecific F2, F2: 3 and testcross populations for agronomic and fiber traits in tetraploid cotton. Euphytica 191, 375-389 (2013).
qFL-A11	A11	7.93	NA	7596039	7596379	340	Fiber length(FL)	BNL2589-330	TM-1*Hai7124	Chen, X. et al. Molecular mechanisms of fiber differential development between G. barbadense and G. hirsutum revealed by genetical genomics. PLoS One 7, e30056 (2012).
A11:9.6-9.7
TC-qSCY-c11-2	A11	4.39	14.44	3854657	11613858	7759201	Seed-cotton yield(SCY)	BNL1151-BNL3411	CRI36*Hai7124	Yu, J. et al. Identification of quantitative trait loci across interspecific F2, F2: 3 and testcross populations for agronomic and fiber traits in tetraploid cotton. Euphytica 191, 375-389 (2013).
qLP-A11-1	A11	3.68	6.68	7629604	15651510	8021906	Lint percentage(LP)	NAU3695-NAU3784	CRI12*4133	YongSheng, Q., RenZhong, L., HongXian, M., TianZhen, Z. & WangZhen, G. QTL Mapping for Yield Traits in Upland Cotton(Gossypium hirsutum L). ACTA AGRONOMICA SINICA 35(10):1812-1821 (2009)
qFL-A11-1	A11	2.48	4.68	7629604	15652788	8023184	Fiber length(FL)	NAU3695-NAU3784	CRI12*4133	YongSheng, Q., WenXue, Y., RenZhong, L., TianZhen, Z. & WangZhen, G. QTL mapping for fiber quality properties in upland cotton (Gossypium hirsutum L.). Scientia Agricultura Sinica 42, 4145-4154 (2009).
qChr11FL	A11	NA	NA	8598208	15652906	7054698	Fiber length(FL)	NAU3784-DPL0585	(Emian22*3?79)*Emian22	Li, X., Yuan, D., Zhang, J., Lin, Z. & Zhang, X. Genetic mapping and characteristics of genes specifically or preferentially expressed during fiber development in cotton. PLoS One 8, e54444 (2013).
qFLchr11	A11	6.69	11.51	8599001	15652788	7053787	Fiber length(FL)	NAU3784-DPL0585	(Emian22*3-79)?*Emian22	Li, X. et al. Increasing cotton genome coverage with polymorphic SSRs as revealed by SSCP. Genome 55, 459-470 (2012).
qFL-chr11-1	A11	4.22	10.64	10362124	16995428	6633304	Fiber length(FL)	CGR5602-DPL050a	GX1135*GX100-2	Liang, Q., Hu, C., Hua, H., Li, Z. & Hua, J. Construction of a linkage map and QTL mapping for fiber quality traits in upland cotton (Gossypium hirsutum L.). Chinese Science Bulletin, 1-13 (2013).
TC-qSCY-c11-1	A11	6.01	16.83	10629999	12509342	1879343	Seed-cotton yield(SCY)	BNL3431-BNL1151	CRI36*Hai7124	Yu, J. et al. Identification of quantitative trait loci across interspecific F2, F2: 3 and testcross populations for agronomic and fiber traits in tetraploid cotton. Euphytica 191, 375-389 (2013).
A11:44.2-44.3
qFE-A11-1	A11	2.02	3.69	43327648	43327873	225	Fiber elongation(FE)	NAU1014-TMP20	7235*TM-1	Shen, X. et al. Genetic mapping of quantitative trait loci for fiber quality and yield trait by RIL approach in Upland cotton. Euphytica 155, 371-380 (2007).
A11:74.3-74.4
hSI-A11-1	A11	2.92	19.25	70593584	78157384	7563800	Seed idex(SI)	BNL3431	CSIL*TM-1	Guo, X. et al. Mapping Heterotic Loci for Yield and Agronomic Traits Using Chromosome Segment Introgression Lines in Cotton. Journal of integrative plant biology (2013).
A12:11.3-11.4
F2-qFU-c12-1	A12	3.01	0.09	6604981	12792111	6187130	Fiber uniformity(FU)	BNL3599b-T8E15b/BNL3261	CRI36*Hai7124	Yu, J. et al. Identification of quantitative trait loci across interspecific F2, F2: 3 and testcross populations for agronomic and fiber traits in tetraploid cotton. Euphytica 191, 375-389 (2013).
qFL12.1	A12	3.8	9.8	10670570	10670711	141	Fiber length(FL)	BNL1605	(Yumian1*CRI35)*(Yumian1*7235)	Zhang, K. et al. Genetic mapping and quantitative trait locus analysis of fiber quality traits using a three-parent composite population in upland cotton (Gossypium hirsutum L.). Molecular Breeding 29, 335-348 (2012).
qFf-c12	A12	3.6	11.1	10733112	10733327	215	Fiber micronaire(FM)	MUSS026	TM-1*3-79	Frelichowski Jr, J.E. et al. Cotton genome mapping with new microsatellites from Acala 隆庐Maxxa隆炉BAC-ends. Molecular genetics and genomics 275, 479-491 (2006).
A12:60.3-60.4
qLP-c12-1	A12	2.69	7.3	60872014	60872288	274	Lint percentage(LP)	BNL1227	MD17*181	An, C., Jenkins, J.N., Wu, J., Guo, Y. & McCarty, J.C. Use of fiber and fuzz mutants to detect QTL for yield components, seed, and fiber traits of upland cotton. Euphytica 172, 21-34 (2010).
A13:65.7-65.8
qFE-13-1	A13	4.15	35.2	62230035	70850994	8620959	Fiber elongation(FE)	NAU5351-NAU1215	JLZM*ZJXSLS	Ma, X. et al. QTL mapping in A-genome diploid Asiatic cotton and their congruence analysis with AD-genome tetraploid cotton in genus Gossypium. Journal of Genetics and Genomics 35, 751-762 (2008).
D01:12-12.1
qFU-15-1	D01	3.1	19.98	9663613	14050770	4387157	Fiber uniformity(FU)	BNL830-MUCS084	Luyuan343*LMY22	Wang, F. et al. Genetic effects of introgression genomic components from Sea Island cotton (Gossypium barbadense L.) on fiber related traits in upland cotton (G. hirsutum L.). Euphytica 181, 41-53 (2011).
qFS-D1-1	D01	5.08	2.4	11423821	11423953	132	Fiber strength(FS)	BNL3090	TM-1*Hai7124	Wang, P. et al. Inheritance of long staple fiber quality traits of Gossypium barbadense in G. hirsutum background using CSILs. Theoretical and Applied Genetics 124, 1415-1428 (2012).
D01:26.2-26.3
NA	D01	NA	5.2	26803189	26803668	479	Fiber length(FL)	BNL3902	MD17*FM966	An, C., Jenkins, J.N., Wu, J., Guo, Y. & McCarty, J.C. Use of fiber and fuzz mutants to detect QTL for yield components, seed, and fiber traits of upland cotton. Euphytica 172, 21-34 (2010).
D02:11.3-11.4
qLP-D2-2	D02	5.58	11.21	4721509	11171474	6449965	Lint percentage(LP)	NAU5467-NAU3393	CRI12*J8891	YongSheng, Q., RenZhong, L., HongXian, M., TianZhen, Z. & WangZhen, G. QTL Mapping for Yield Traits in Upland Cotton(Gossypium hirsutum L). ACTA AGRONOMICA SINICA 35(10):1812-1821 (2009)
qFL-chr14-2*#	D02	3.71	7.34	11171389	11171460	71	Fiber length(FL)	CGR6802-CGR6784	GX1135*GX100-2	Liang, Q., Hu, C., Hua, H., Li, Z. & Hua, J. Construction of a linkage map and QTL mapping for fiber quality traits in upland cotton (Gossypium hirsutum L.). Chinese Science Bulletin, 1-13 (2013).
qFU-24-1	D02	13.5	6.14	11171389	11171474	85	Fiber uniformity(FU)	CGR6784-NAU3393	Lumianyan21*NM03102	WANG, Y. et al. Molecular Marker of QTL for Fiber Quality Traits in Upland Cotton with Elite Fiber Quality. Cotton Science 22, 533-538 (2010).
qFU-D2-1	D02	1.57	4.4	11228495	16085424	4856929	Fiber uniformity(FU)	NAU1490	(STV2B*Foster6)*(DPL15*CRI7)	Zhang, T. et al. Variations and Transmission of QTL Alleles for Yield and Fiber Qualities in Upland Cotton Cultivars Developed in China. PloS one 8, e57220 (2013).
D03:34.8-34.9
qLP-5-17.8	D03	NA	4.8	34748418	36870847	2122429	Lint percentage(LP)	MUSS167-MUCS531	Acala1517*Dezhou047	ZHANG, W. et al. QTL Analysis on Yield and Its Components in Recombinant Inbred Lines of Upland Cotton. Acta Agronomica Sinica 37, 433-442 (2011).
D03:37.2-37.3
qFMIC-D3-1	D03	4.88	27.16	36147213	43290139	7142926	Fiber micronaire(FM)	NAU816-NAU583	7235*TM-1	Shen, X., Zhang, T., Guo, W., Zhu, X. & Zhang, X. Mapping fiber and yield QTLs with main, epistatic, and QTL隆脕environment interaction effects in recombinant inbred lines of upland cotton. Crop Science 46, 61-66 (2006).
qFM-D03-1a	D03	20.71	12.2	37752673	41926160	4173487	Fiber micronaire(FM)	BNL1521-NAU1302	7235*TM-1	Shen, X. et al. Molecularmapping of QTLs for ?ber qualities in three diverse lines in Upland cotton using SSR markers. Molecular Breeding 15, 169-181(2005).
qFE-D03-1a	D03	12.19	7.2	37752673	37752691	18	Fiber elongation(FE)	BNL2961-BNL1521	7235*TM-1	Shen, X. et al. Molecularmapping of QTLs for ?ber qualities in three diverse lines in Upland cotton using SSR markers. Molecular Breeding 15, 169-181(2005).
D03:40.1-40.2
qFMIC-D3-1	D03	4.88	27.16	36147213	43290139	7142926	Fiber micronaire(FM)	NAU816-NAU583	7235*TM-1	Shen, X., Zhang, T., Guo, W., Zhu, X. & Zhang, X. Mapping fiber and yield QTLs with main, epistatic, and QTL隆脕environment interaction effects in recombinant inbred lines of upland cotton. Crop Science 46, 61-66 (2006).
qFM-D03-1a	D03	20.71	12.2	37752673	41926160	4173487	Fiber micronaire(FM)	BNL1521-NAU1302	7235*TM-1	Shen, X. et al. Molecularmapping of QTLs for ?ber qualities in three diverse lines in Upland cotton using SSR markers. Molecular Breeding 15, 169-181(2005).
D04:10.4-10.5
qLP-22-2	D04	6.67	32.4	3933509	11432437	7498928	Lint percentage(LP)	NAU2820a-DPL0885	TM-1*CSB22sh	YAO, J. et al. Tagging QTLs of Yield-related Traits in Chromosome 22sh of Allotetraploid Cotton Using Substitution Line. Cotton Science 22, 521-526 (2010).
qSY-D4-1	D04	2.8	5.66	4296376	14026678	9730302	Seed-cotton yield(SCY)	BNL448-NAU5099	86-1*Prema	Ning Z.Y. etal. Molecular tagging of a major QTL for broad-spectrum resistance to Verticillium wilt in upland cotton cultivar Prema . Crop Science 53, 1-9 (2013).
qSTR-22	D04	3.9	17	7686025	10630829	2944804	Fiber strength(FS)	NAU2820a-NAU2931	CS-B22Sh*TM-1	Luan, M., Guo, X., Zhang, Y., Yao, J. & Chen, W. QTL mapping for agronomic and fibre traits using two interspecific chromosome substitution lines of Upland cotton. Plant breeding 128, 671-679 (2009).
D04:13.5-13.6
qSY-D4-1	D04	2.8	5.66	4296376	14026678	9730302	Seed-cotton yield(SCY)	BNL448-NAU5099	86-1*Prema	Ning Z.Y. etal. Molecular tagging of a major QTL for broad-spectrum resistance to Verticillium wilt in upland cotton cultivar Prema . Crop Science 53, 1-9 (2013).
qSTR-22	D04	3.9	17	7686025	10630829	2944804	Fiber strength(FS)	NAU2820a-NAU2931	CS-B22Sh*TM-1	Luan, M., Guo, X., Zhang, Y., Yao, J. & Chen, W. QTL mapping for agronomic and fibre traits using two interspecific chromosome substitution lines of Upland cotton. Plant breeding 128, 671-679 (2009).
qLY-22	D04	2.68	9	11196566	13806708	2610142	Lint yield(LY)	NAU3123-TMA12	CS-B22Sh*TM-1	Luan, M., Guo, X., Zhang, Y., Yao, J. & Chen, W. QTL mapping for agronomic and fibre traits using two interspecific chromosome substitution lines of Upland cotton. Plant breeding 128, 671-679 (2009).
qFL23.1	D04	4	42	14221089	14221107	18	Fiber length(FL)	NAU1035	(Yumian1*CRI35)*(Yumian1*7235)	Zhang, K. et al. Genetic mapping and quantitative trait locus analysis of fiber quality traits using a three-parent composite population in upland cotton (Gossypium hirsutum L.). Molecular Breeding 29, 335-348 (2012).
D04:33.4-33.5
qSI-22-3	D04	3.71	17.4	31642186	33388353	1746167	Seed idex(SI)	JESPR290d-JESPR208	TM-1*CSB22sh	YAO, J. et al. Tagging QTLs of Yield-related Traits in Chromosome 22sh of Allotetraploid Cotton Using Substitution Line. Cotton Science 22, 521-526 (2010).
qLP-22	D04	4.2	16	33388353	33388435	82	Lint percentage(LP)	JESPR290-BNL1043	CS-B22Sh*TM-1	Luan, M., Guo, X., Zhang, Y., Yao, J. & Chen, W. QTL mapping for agronomic and fibre traits using two interspecific chromosome substitution lines of Upland cotton. Plant breeding 128, 671-679 (2009).
qSI-22-3	D04	3.64	17.1	33388435	34996383	1607948	Seed idex(SI)	JESPR290b-NAU1071	TM-1*CSB22sh	YAO, J. et al. Tagging QTLs of Yield-related Traits in Chromosome 22sh of Allotetraploid Cotton Using Substitution Line. Cotton Science 22, 521-526 (2010).
qUI-22	D04	3.8	15	33645442	33645505	63	Fiber uniformity index(FU)	BNL1030-CM071	CS-B22Sh*TM-1	Luan, M., Guo, X., Zhang, Y., Yao, J. & Chen, W. QTL mapping for agronomic and fibre traits using two interspecific chromosome substitution lines of Upland cotton. Plant breeding 128, 671-679 (2009).
D04:34.3-34.4
qSI-22-3	D04	3.64	17.1	33388435	34996383	1607948	Seed idex(SI)	JESPR290b-NAU1071	TM-1*CSB22sh	YAO, J. et al. Tagging QTLs of Yield-related Traits in Chromosome 22sh of Allotetraploid Cotton Using Substitution Line. Cotton Science 22, 521-526 (2010).
D04:43.3-43.4
qFE-D4-1	D04	10.17	18.9	41466338	47244590	5778252	Fiber elongation(FE)	NAU3546	(Simian3*Sumian12)*(Zhong4133*8891)	Qin, H., Guo, W., Zhang, Y. & Zhang, T. QTL mapping of yield and fiber traits based on a four-way cross population in Gossypium hirsutum L. Theoretical and Applied Genetics 117, 883-894 (2008).
qSI-22-4	D04	3.38	11.5	42374005	49511674	7137669	Seed idex(SI)	NAU2353b-NAU3242b	TM-1*CSB22sh	YAO, J. et al. Tagging QTLs of Yield-related Traits in Chromosome 22sh of Allotetraploid Cotton Using Substitution Line. Cotton Science 22, 521-526 (2010).
D05:21.7-21.8
qFUHML-chr19	D05	2.56	10.2	16618012	22414134	5796122	Fiber length(FL)	NAU3138b_SSCP-MON_CGR5387	Hai7124*3-79	Wang, X. et al. Intraspecific linkage map construction and QTL mapping of yield and fiber quality of Gossypium babardense. Australian Journal Of Crop Science 7, 1252-1261 (2013).
BC1_MIC_19_1_4.74_[-]	D05	4.7	16	19897568	24911252	5013684	Fiber micronaire(FM)	CIR398-CIR062	Guazuncho2(Gh)*VH8-4602(Gb)	Lacape, J. et al. Meta-analysis of cotton fiber quality QTLs across diverse environments in a Gossypium hirsutum x G. barbadense RIL population. BMC plant biology 10, 132 (2010).
qFE-C19-1	D05	3.52	7.84	21817172	25830912	4013740	Fiber elongation(FE)	NAU2156a-BNL3567	sGK9708*0-153	Sun, F. et al. QTL mapping for fiber quality traits across multiple generations and environments in upland cotton. Molecular Breeding 30, 569-582 (2012).
qFM-C19-1	D05	5.07	8.92	21817172	21842158	24986	Fiber micronaire(FM)	MGHES18-BNL3567	sGK9708*0-153	Sun, F. et al. QTL mapping for fiber quality traits across multiple generations and environments in upland cotton. Molecular Breeding 30, 569-582 (2012).
D06:5.7-5.8
qFM-25-1a	D06	13.93	21	1720948	10349827	8628879	Fiber micronaire(FM)	BNL3806-BNL3436	7235*TM-1	Shen, X. et al. Molecularmapping of QTLs for ?ber qualities in three diverse lines in Upland cotton using SSR markers. Molecular Breeding 15, 169-181(2005).
qFE-C25-1	D06	2.85	6.02	3303900	10349827	7045927	Fiber elongation(FE)	NAU3298b-BNL3806b	sGK9708*0-153	Sun, F. et al. QTL mapping for fiber quality traits across multiple generations and environments in upland cotton. Molecular Breeding 30, 569-582 (2012).
D06:13.1-13.2
TC-qMC-c25-2	D06	3.25	16.3	10349535	14228351	3878816	Fiber micronaire(FM)	TMK19-JESPR227	CRI36*Hai7124	Yu, J. et al. Identification of quantitative trait loci across interspecific F2, F2: 3 and testcross populations for agronomic and fiber traits in tetraploid cotton. Euphytica 191, 375-389 (2013).
qFS-C25-1	D06	5.54	11.05	10349535	14956570	4607035	Fiber strength(FS)	NAU2156a-TMK19b	sGK9708*0-153	Sun, F. et al. QTL mapping for fiber quality traits across multiple generations and environments in upland cotton. Molecular Breeding 30, 569-582 (2012).
qSI-D6-1	D06	2.38	3.89	10849506	16853310	6003804	Seed idex(SI)	JESPR50-NAU2026	7235*TM-1	Shen, X. et al. Genetic mapping of quantitative trait loci for fiber quality and yield trait by RIL approach in Upland cotton. Euphytica 155, 371-380 (2007).
D06:14.4-14.5
TC-qMC-c25-2	D06	3.25	16.3	10349535	14228351	3878816	Fiber micronaire(FM)	TMK19-JESPR227	CRI36*Hai7124	Yu, J. et al. Identification of quantitative trait loci across interspecific F2, F2: 3 and testcross populations for agronomic and fiber traits in tetraploid cotton. Euphytica 191, 375-389 (2013).
qFS-C25-1	D06	5.54	11.05	10349535	14956570	4607035	Fiber strength(FS)	NAU2156a-TMK19b	sGK9708*0-153	Sun, F. et al. QTL mapping for fiber quality traits across multiple generations and environments in upland cotton. Molecular Breeding 30, 569-582 (2012).
qSI-D6-1	D06	2.38	3.89	10849506	16853310	6003804	Seed idex(SI)	JESPR50-NAU2026	7235*TM-1	Shen, X. et al. Genetic mapping of quantitative trait loci for fiber quality and yield trait by RIL approach in Upland cotton. Euphytica 155, 371-380 (2007).
FF25.1	D06	NA	18	14152413	14152697	284	Fiber micronaire(FM)	pGH309	Tamcot2111*PimaS6	Draye, X. et al. Molecular dissection of interspecific variation between Gossypium hirsutum and G. barbadense (cotton) by a backcross-self approach: II. Fiber fineness. Theor Appl Genet 111, 764?771 (2005).
hLPP-D6-1?	D06	4.17	10.57	14228351	14228579	228	Lint yield(LY)	JESPR227	CSIL*TM-1	Guo, X. et al. Mapping Heterotic Loci for Yield and Agronomic Traits Using Chromosome Segment Introgression Lines in Cotton. Journal of integrative plant biology (2013).
qFU-C25-2	D06	4.74	8.27	14342157	18040223	3698066	Fiber uniformity(FU)	DPL0874-BNL1440	sGK9708*0-153	Sun, F. et al. QTL mapping for fiber quality traits across multiple generations and environments in upland cotton. Molecular Breeding 30, 569-582 (2012).
qFL-C25-2	D06	4.13	14.96	14342157	18040112	3697955	Fiber length(FL)	DPL0874-BNL1440	sGK9708*0-153	Sun, F. et al. QTL mapping for fiber quality traits across multiple generations and environments in upland cotton. Molecular Breeding 30, 569-582 (2012).
D06:18.1-18.2
qFU-C25-2	D06	4.74	8.27	14342157	18040223	3698066	Fiber uniformity(FU)	DPL0874-BNL1440	sGK9708*0-153	Sun, F. et al. QTL mapping for fiber quality traits across multiple generations and environments in upland cotton. Molecular Breeding 30, 569-582 (2012).
qFL-C25-2	D06	4.13	14.96	14342157	18040112	3697955	Fiber length(FL)	DPL0874-BNL1440	sGK9708*0-153	Sun, F. et al. QTL mapping for fiber quality traits across multiple generations and environments in upland cotton. Molecular Breeding 30, 569-582 (2012).
qFS-C25-1	D06	4.15	9.43	18038320	18040223	1903	Fiber strength(FS)	NAU1054b-BNL1440	sGK9708*0-153	Sun, F. et al. QTL mapping for fiber quality traits across multiple generations and environments in upland cotton. Molecular Breeding 30, 569-582 (2012).
qFU-C25-1	D06	4.41	8.18	18038320	27800730	9762410	Fiber uniformity(FU)	NAU1054a-BNL1064	sGK9708*0-153	Sun, F. et al. QTL mapping for fiber quality traits across multiple generations and environments in upland cotton. Molecular Breeding 30, 569-582 (2012).
qFM-C25-2	D06	3.59	4.79	18040221	18463367	423146	Fiber micronaire(FM)	DPL0067-BNL1440	sGK9708*0-153	Sun, F. et al. QTL mapping for fiber quality traits across multiple generations and environments in upland cotton. Molecular Breeding 30, 569-582 (2012).
D06:23.7-23.8
qFE-chr25-1	D06	3.82	9.02	19087622	26880249	7792627	Fiber elongation(FE)	CER042-GH220	GX1135*GX100-2	Liang, Q., Hu, C., Hua, H., Li, Z. & Hua, J. Construction of a linkage map and QTL mapping for fiber quality traits in upland cotton (Gossypium hirsutum L.). Chinese Science Bulletin, 1-13 (2013).
qFU-C25-1	D06	4.41	8.18	18038320	27800730	9762410	Fiber uniformity(FU)	NAU1054a-BNL1064	sGK9708*0-153	Sun, F. et al. QTL mapping for fiber quality traits across multiple generations and environments in upland cotton. Molecular Breeding 30, 569-582 (2012).
D06:26.1-26.2
qFU-C25-1	D06	4.41	8.18	18038320	27800730	9762410	Fiber uniformity(FU)	NAU1054a-BNL1064	sGK9708*0-153	Sun, F. et al. QTL mapping for fiber quality traits across multiple generations and environments in upland cotton. Molecular Breeding 30, 569-582 (2012).
qFE-chr25-1	D06	3.82	9.02	19087622	26880249	7792627	Fiber elongation(FE)	CER042-GH220	GX1135*GX100-2	Liang, Q., Hu, C., Hua, H., Li, Z. & Hua, J. Construction of a linkage map and QTL mapping for fiber quality traits in upland cotton (Gossypium hirsutum L.). Chinese Science Bulletin, 1-13 (2013).
D07:10.6-10.7
qFM-C16-1	D07	2.91	5.86	10321521	12488542	2167021	Fiber micronaire(FM)	CM56a-NAU3676a	sGK9708*0-153	Sun, F. et al. QTL mapping for fiber quality traits across multiple generations and environments in upland cotton. Molecular Breeding 30, 569-582 (2012).
D08:39.7-39.8
qLP-D8-1/qLP-F2:3-BES-1c	D08	8.65	7.8	36758402	41392054	4633652	Lint percentage(LP)	BNL3474-TML21	214*TM-1	Chen, H. et al. Using three selected overlapping RILs to fine-map the yield component QTL on Chro. D8 in Upland cotton. Euphytica 176, 321-329 (2010).
qLP-D8-1/qLP-F2:3-JES-1c	D08	5.87	6.3	38364330	41392054	3027724	Lint percentage(LP)	BNL3474-NAU3207	214*TM-1	Chen, H. et al. Using three selected overlapping RILs to fine-map the yield component QTL on Chro. D8 in Upland cotton. Euphytica 176, 321-329 (2010).
qFL-D8-4	D08	3.23	5.5	39429859	39430339	480	Fiber length(FL)	NAU3560-NAU2914	7235*Yumian1	Hu, W., Zhang, X., Zhang, T. & Guo, W. Molecular tagging and source analysis of QTL for elite fiber quality in Upland cotton. Acta Agronomica Sinica 34, 578-586 (2008).
qFL-D8-1	D08	3.12	12.1	39429859	41392054	1962195	Fiber length(FL)	BNL3474-NAU3560	7235*Yumian1	Hu, W., Zhang, X., Zhang, T. & Guo, W. Molecular tagging and source analysis of QTL for elite fiber quality in Upland cotton. Acta Agronomica Sinica 34, 578-586 (2008).
qFU-D8-2	D08	2.22	11.1	39430412	41391452	1961040	Fiber uniformity(FU)	BNL3474-NAU3560	7235*Yumian1	Hu, W., Zhang, X., Zhang, T. & Guo, W. Molecular tagging and source analysis of QTL for elite fiber quality in Upland cotton. Acta Agronomica Sinica 34, 578-586 (2008).
qFS-D8-1	D08	2.87	6.1	39430412	41392054	1961642	Fiber strength(FS)	BNL3474-NAU3560	7235*Yumian1	Hu, W., Zhang, X., Zhang, T. & Guo, W. Molecular tagging and source analysis of QTL for elite fiber quality in Upland cotton. Acta Agronomica Sinica 34, 578-586 (2008).
qLP-D8-1/qLP-F2-JES-1a	D08	5.25	6.4	40005903	44596005	4590102	Lint percentage(LP)	NAU1587-BNL3154	133*TM-1	Chen, H. et al. Using three selected overlapping RILs to fine-map the yield component QTL on Chro. D8 in Upland cotton. Euphytica 176, 321-329 (2010).
qFS-F2-JES-1a/qFS-1	D08	4.49	5.8	40005903	48992034	8986131	Fiber strength(FS)	TMD05-BNL3145	7TR-133*TM-1	Chen, H. et al. Using three overlapped RILs to dissect genetically clustered QTL for fiber strength on Chro. D8 in Upland cotton. Theoretical and applied genetics 119, 605-612 (2009).
TC-qMC-c24-1	D08	4.75	3.8	40166051	41392054	1226003	Fiber micronaire(FM)	BNL2655-BNL3474	CRI36*Hai7124	Yu, J. et al. Identification of quantitative trait loci across interspecific F2, F2: 3 and testcross populations for agronomic and fiber traits in tetraploid cotton. Euphytica 191, 375-389 (2013).
D08:41.7-41.8
qLP-D8-1/qLP-F2:3-BES-1c	D08	8.65	7.8	36758402	41392054	4633652	Lint percentage(LP)	BNL3474-TML21	214*TM-1	Chen, H. et al. Using three selected overlapping RILs to fine-map the yield component QTL on Chro. D8 in Upland cotton. Euphytica 176, 321-329 (2010).
qLP-D8-1/qLP-F2:3-BES-1a	D08	27.82	13.6	36758669	41392054	4633385	Lint percentage(LP)	BNL3474-TML21	133*TM-1	Chen, H. et al. Using three selected overlapping RILs to fine-map the yield component QTL on Chro. D8 in Upland cotton. Euphytica 176, 321-329 (2010).
qLP-D8-1/qLP-F2:3-JES-1c	D08	5.87	6.3	38364330	41392054	3027724	Lint percentage(LP)	BNL3474-NAU3207	214*TM-1	Chen, H. et al. Using three selected overlapping RILs to fine-map the yield component QTL on Chro. D8 in Upland cotton. Euphytica 176, 321-329 (2010).
qFL-D8-1	D08	3.12	12.1	39429859	41392054	1962195	Fiber length(FL)	BNL3474-NAU3560	7235*Yumian1	Hu, W., Zhang, X., Zhang, T. & Guo, W. Molecular tagging and source analysis of QTL for elite fiber quality in Upland cotton. Acta Agronomica Sinica 34, 578-586 (2008).
qFU-D8-2	D08	2.22	11.1	39430412	41391452	1961040	Fiber uniformity(FU)	BNL3474-NAU3560	7235*Yumian1	Hu, W., Zhang, X., Zhang, T. & Guo, W. Molecular tagging and source analysis of QTL for elite fiber quality in Upland cotton. Acta Agronomica Sinica 34, 578-586 (2008).
qFS-D8-1	D08	2.87	6.1	39430412	41392054	1961642	Fiber strength(FS)	BNL3474-NAU3560	7235*Yumian1	Hu, W., Zhang, X., Zhang, T. & Guo, W. Molecular tagging and source analysis of QTL for elite fiber quality in Upland cotton. Acta Agronomica Sinica 34, 578-586 (2008).
qLP-D8-1/qLP-F2-JES-1a	D08	5.25	6.4	40005903	44596005	4590102	Lint percentage(LP)	NAU1587-BNL3154	133*TM-1	Chen, H. et al. Using three selected overlapping RILs to fine-map the yield component QTL on Chro. D8 in Upland cotton. Euphytica 176, 321-329 (2010).
qFS-F2-JES-1a/qFS-1	D08	4.49	5.8	40005903	48992034	8986131	Fiber strength(FS)	TMD05-BNL3145	7TR-133*TM-1	Chen, H. et al. Using three overlapped RILs to dissect genetically clustered QTL for fiber strength on Chro. D8 in Upland cotton. Theoretical and applied genetics 119, 605-612 (2009).
TC-qMC-c24-1	D08	4.75	3.8	40166051	41392054	1226003	Fiber micronaire(FM)	BNL2655-BNL3474	CRI36*Hai7124	Yu, J. et al. Identification of quantitative trait loci across interspecific F2, F2: 3 and testcross populations for agronomic and fiber traits in tetraploid cotton. Euphytica 191, 375-389 (2013).
qFS-24-1	D08	2.45	6.82	41295369	50494532	9199163	Fiber strength(FS)	NAU1221-NAU4054	Luyuan343*LMY22	Wang, F. et al. Genetic effects of introgression genomic components from Sea Island cotton (Gossypium barbadense L.) on fiber related traits in upland cotton (G. hirsutum L.). Euphytica 181, 41-53 (2011).
D08:50.9-51
qFS-24-1	D08	2.45	6.82	41295369	50494532	9199163	Fiber strength(FS)	NAU1221-NAU4054	Luyuan343*LMY22	Wang, F. et al. Genetic effects of introgression genomic components from Sea Island cotton (Gossypium barbadense L.) on fiber related traits in upland cotton (G. hirsutum L.). Euphytica 181, 41-53 (2011).
qFS-c24	D08	>12.5	>18.2	48991585	55961750	6970165	Fiber strength(FS)	BNL2961-BNL3145	Suyuan7235*Sealand542/883	Kumar, P. et al. Mapping and validation of fiber strength quantitative trait loci on chromosome 24 in Upland cotton. Crop Science 52, 1115-1122 (2012).
qLP-D8-2/qLP-F2:3-BES-1b	D08	4.28	5.7	48991667	54327983	5336316	Lint percentage(LP)	BNL1521-TMD05	132*TM-1	Chen, H. et al. Using three selected overlapping RILs to fine-map the yield component QTL on Chro. D8 in Upland cotton. Euphytica 176, 321-329 (2010).
qSY-D8-1	D08	6.77	12.6	48991887	52034319	3042432	Seed-cotton yield(SCY)	NAU1505-TMD05	7235*TM-1	Shen, X. et al. Genetic mapping of quantitative trait loci for fiber quality and yield trait by RIL approach in Upland cotton. Euphytica 155, 371-380 (2007).
qFS-F2:3-BES-1b/qFS-1	D08	14.5	12.9	48991887	56552977	7561090	Fiber strength(FS)	NAU3201b-TMD05	7TR-132*TM-1	Chen, H. et al. Using three overlapped RILs to dissect genetically clustered QTL for fiber strength on Chro. D8 in Upland cotton. Theoretical and applied genetics 119, 605-612 (2009).
qFS-c24	D08	>12.5	>18.2	49523430	55961750	6438320	Fiber strength(FS)	BNL2961-BNL3145	Suyuan7235*Sealand542/883	Kumar, P. et al. Mapping and validation of fiber strength quantitative trait loci on chromosome 24 in Upland cotton. Crop Science 52, 1115-1122 (2012).
qMC-07A-c24-1	D08	6.14	17.57	49722606	51190837	1468231	Fiber micronaire(FM)	NAU3708-NAU3562	SG747*Giza75	Yu, J. et al. Mapping quantitative trait loci for lint yield and fiber quality across environments in a Gossypium hirsutum隆脕Gossypium barbadense backcross inbred line population. Theoretical and Applied Genetics 126, 275-287 (2013).
qSCY-08A-c24-1	D08	3.07	8.75	49723327	51190837	1467510	Seed-cotton yield(SCY)	NAU3708-NAU3562	SG747*Giza75	Yu, J. et al. Mapping quantitative trait loci for lint yield and fiber quality across environments in a Gossypium hirsutum隆脕Gossypium barbadense backcross inbred line population. Theoretical and Applied Genetics 126, 275-287 (2013).
qFS-c24	D08	>12.5	>18.2	49839351	55961750	6122399	Fiber strength(FS)	BNL2961-BNL3145	Suyuan7235*Sealand542/883	Kumar, P. et al. Mapping and validation of fiber strength quantitative trait loci on chromosome 24 in Upland cotton. Crop Science 52, 1115-1122 (2012).
TC-qFE-c24-1	D08	3.72	11.8	50810026	53281789	2471763	Fiber elongation(FE)	BNL2616-JESPR305	CRI36*Hai7124	Yu, J. et al. Identification of quantitative trait loci across interspecific F2, F2: 3 and testcross populations for agronomic and fiber traits in tetraploid cotton. Euphytica 191, 375-389 (2013).
qFMIC-D8-1	D08	3.51	6.36	51026672	56463614	5436942	Fiber micronaire(FM)	NAU1561-CIR037	7235*TM-1	Shen, X. et al. Genetic mapping of quantitative trait loci for fiber quality and yield trait by RIL approach in Upland cotton. Euphytica 155, 371-380 (2007).
qFMIC-D8-1	D08	5.47	10.32	51058810	56898201	5839391	Fiber micronaire(FM)	NAU583-NAU1302	7235*TM-1	Shen, X. et al. Genetic mapping of quantitative trait loci for fiber quality and yield trait by RIL approach in Upland cotton. Euphytica 155, 371-380 (2007).
qFS-c24	D08	>12.5	>18.2	51112826	55961750	4848924	Fiber strength(FS)	BNL2961-BNL3145	Suyuan7235*Sealand542/883	Kumar, P. et al. Mapping and validation of fiber strength quantitative trait loci on chromosome 24 in Upland cotton. Crop Science 52, 1115-1122 (2012).
qFS-F2:3-BES-2b/qFS-2	D08	14.8	11.2	51190837	54122229	2931392	Fiber strength(FS)	BNL2961-NAU3562	7TR-132*TM-1	Chen, H. et al. Using three overlapped RILs to dissect genetically clustered QTL for fiber strength on Chro. D8 in Upland cotton. Theoretical and applied genetics 119, 605-612 (2009).
D08:52.4-52.5
qFS-c24	D08	>12.5	>18.2	48991585	55961750	6970165	Fiber strength(FS)	BNL2961-BNL3145	Suyuan7235*Sealand542/883	Kumar, P. et al. Mapping and validation of fiber strength quantitative trait loci on chromosome 24 in Upland cotton. Crop Science 52, 1115-1122 (2012).
qLP-D8-2/qLP-F2:3-BES-1b	D08	4.28	5.7	48991667	54327983	5336316	Lint percentage(LP)	BNL1521-TMD05	132*TM-1	Chen, H. et al. Using three selected overlapping RILs to fine-map the yield component QTL on Chro. D8 in Upland cotton. Euphytica 176, 321-329 (2010).
qSY-D8-1	D08	6.77	12.6	48991887	52034319	3042432	Seed-cotton yield(SCY)	NAU1505-TMD05	7235*TM-1	Shen, X. et al. Genetic mapping of quantitative trait loci for fiber quality and yield trait by RIL approach in Upland cotton. Euphytica 155, 371-380 (2007).
qFS-F2:3-BES-1b/qFS-1	D08	14.5	12.9	48991887	56552977	7561090	Fiber strength(FS)	NAU3201b-TMD05	7TR-132*TM-1	Chen, H. et al. Using three overlapped RILs to dissect genetically clustered QTL for fiber strength on Chro. D8 in Upland cotton. Theoretical and applied genetics 119, 605-612 (2009).
qFS-c24	D08	>12.5	>18.2	49523430	55961750	6438320	Fiber strength(FS)	BNL2961-BNL3145	Suyuan7235*Sealand542/883	Kumar, P. et al. Mapping and validation of fiber strength quantitative trait loci on chromosome 24 in Upland cotton. Crop Science 52, 1115-1122 (2012).
TC-qFE-c24-1	D08	3.72	11.8	50810026	53281789	2471763	Fiber elongation(FE)	BNL2616-JESPR305	CRI36*Hai7124	Yu, J. et al. Identification of quantitative trait loci across interspecific F2, F2: 3 and testcross populations for agronomic and fiber traits in tetraploid cotton. Euphytica 191, 375-389 (2013).
qFMIC-D8-1	D08	3.51	6.36	51026672	56463614	5436942	Fiber micronaire(FM)	NAU1561-CIR037	7235*TM-1	Shen, X. et al. Genetic mapping of quantitative trait loci for fiber quality and yield trait by RIL approach in Upland cotton. Euphytica 155, 371-380 (2007).
qFMIC-D8-1	D08	5.47	10.32	51058810	56898201	5839391	Fiber micronaire(FM)	NAU583-NAU1302	7235*TM-1	Shen, X. et al. Genetic mapping of quantitative trait loci for fiber quality and yield trait by RIL approach in Upland cotton. Euphytica 155, 371-380 (2007).
qFS-c24	D08	>12.5	>18.2	51112826	55961750	4848924	Fiber strength(FS)	BNL2961-BNL3145	Suyuan7235*Sealand542/883	Kumar, P. et al. Mapping and validation of fiber strength quantitative trait loci on chromosome 24 in Upland cotton. Crop Science 52, 1115-1122 (2012).
qFS-F2:3-BES-2b/qFS-2	D08	14.8	11.2	51190837	54122229	2931392	Fiber strength(FS)	BNL2961-NAU3562	7TR-132*TM-1	Chen, H. et al. Using three overlapped RILs to dissect genetically clustered QTL for fiber strength on Chro. D8 in Upland cotton. Theoretical and applied genetics 119, 605-612 (2009).
qFU-D8-1	D08	3.24	6.9	51455863	56552977	5097114	Fiber uniformity(FU)	NAU1529-NAU3201	7235*Yumian1	Hu, W., Zhang, X., Zhang, T. & Guo, W. Molecular tagging and source analysis of QTL for elite fiber quality in Upland cotton. Acta Agronomica Sinica 34, 578-586 (2008).
qFS-F2-JES-2a/qFS-2	D08	4.84	6.5	51840534	55888363	4047829	Fiber strength(FS)	NAU2665-NAU3605	7TR-133*TM-1	Chen, H. et al. Using three overlapped RILs to dissect genetically clustered QTL for fiber strength on Chro. D8 in Upland cotton. Theoretical and applied genetics 119, 605-612 (2009).
qFS-F2:3-JES-2a/qFS-2	D08	6.11	7	51841326	53180211	1338885	Fiber strength(FS)	NAU1534-NAU3605	7TR-133*TM-1	Chen, H. et al. Using three overlapped RILs to dissect genetically clustered QTL for fiber strength on Chro. D8 in Upland cotton. Theoretical and applied genetics 119, 605-612 (2009).
qFS-c24	D08	>12.5	>18.2	51841326	55961750	4120424	Fiber strength(FS)	BNL2961-BNL3145	Suyuan7235*Sealand542/883	Kumar, P. et al. Mapping and validation of fiber strength quantitative trait loci on chromosome 24 in Upland cotton. Crop Science 52, 1115-1122 (2012).
qFS-F2-JES-1b/qFS-1	D08	4.02	7.5	51882672	53281902	1399230	Fiber strength(FS)	NAU1197-NAU780	7TR-132*TM-1	Chen, H. et al. Using three overlapped RILs to dissect genetically clustered QTL for fiber strength on Chro. D8 in Upland cotton. Theoretical and applied genetics 119, 605-612 (2009).
qFS-F2:3-JES-1b/qFS-1	D08	3.85	6.8	51883668	53281902	1398234	Fiber strength(FS)	NAU1197-NAU780	7TR-132*TM-1	Chen, H. et al. Using three overlapped RILs to dissect genetically clustered QTL for fiber strength on Chro. D8 in Upland cotton. Theoretical and applied genetics 119, 605-612 (2009).
qFM24.2	D08	8.9	21.5	52034319	56968667	4934348	Fiber micronaire(FM)	NAU3132/MUCS113	(Yumian1*CRI35)*(Yumian1*7235)	Zhang, K. et al. Genetic mapping and quantitative trait locus analysis of fiber quality traits using a three-parent composite population in upland cotton (Gossypium hirsutum L.). Molecular Breeding 29, 335-348 (2012).
qFM-D8-1	D08	3.34	5.6	52034556	52034742	186	Fiber micronaire(FM)	NAU2169	(Simian3*Sumian12)*(Zhong4133*8891)	Qin, H., Guo, W., Zhang, Y. & Zhang, T. QTL mapping of yield and fiber traits based on a four-way cross population in Gossypium hirsutum L. Theoretical and Applied Genetics 117, 883-894 (2008).
qFE-D8-1	D08	2.79	10.62	52034851	52034960	109	Fiber elongation(FE)	NAU3499a-NAU2169	CRI12*J8891	YongSheng, Q., WenXue, Y., RenZhong, L., TianZhen, Z. & WangZhen, G. QTL mapping for fiber quality properties in upland cotton (Gossypium hirsutum L.). Scientia Agricultura Sinica 42, 4145-4154 (2009).
Cs8_UHML_24_1_3.79_[-]	D08	3.8	14	52034876	52034964	88	Fiber length(FL)	E32M49-MUSS500	Guazuncho2(Gh)*VH8-4602(Gb)	Lacape, J. et al. Meta-analysis of cotton fiber quality QTLs across diverse environments in a Gossypium hirsutum x G. barbadense RIL population. BMC plant biology 10, 132 (2010).
qFS-c24	D08	>12.5	>18.2	52034964	55961750	3926786	Fiber strength(FS)	BNL2961-BNL3145	Suyuan7235*Sealand542/883	Kumar, P. et al. Mapping and validation of fiber strength quantitative trait loci on chromosome 24 in Upland cotton. Crop Science 52, 1115-1122 (2012).
qFS-F2:3-BES-2a/qFS-2	D08	29.76	13.4	52034965	53180211	1145246	Fiber strength(FS)	NAU1534-NAU3499	7TR-133*TM-1	Chen, H. et al. Using three overlapped RILs to dissect genetically clustered QTL for fiber strength on Chro. D8 in Upland cotton. Theoretical and applied genetics 119, 605-612 (2009).
qSI-D8-2	D08	2.58	7.68	52034965	58154991	6120026	Seed idex(SI)	NAU3499-NAU5263	CRI12*J8891	YongSheng, Q., RenZhong, L., HongXian, M., TianZhen, Z. & WangZhen, G. QTL Mapping for Yield Traits in Upland Cotton(Gossypium hirsutum L). ACTA AGRONOMICA SINICA 35(10):1812-1821 (2009)
qFS-c24	D08	>12.5	>18.2	52034965	55961750	3926785	Fiber strength(FS)	BNL2961-BNL3145	Suyuan7235*Sealand542/883	Kumar, P. et al. Mapping and validation of fiber strength quantitative trait loci on chromosome 24 in Upland cotton. Crop Science 52, 1115-1122 (2012).
D09:31.1-31.2
qFF-C23-2	D09	5.1	10.8	27969804	27969822	18	Fiber micronaire(FM)	BNL1707	Yumian1*T586	Zhang, Z. et al. Construction of a comprehensive PCR-based marker linkage map and QTL mapping for fiber quality traits in upland cotton (Gossypium hirsutum L.). Molecular Breeding 24, 49-61 (2009).
qLP-D9-1	D09	3.57	10.46	32850281	39675284	6825003	Lint percentage(LP)	NAU2658-BNL1672	CRI12*J8891	Liu, R. et al. Quantitative trait loci mapping for yield and its components by using two immortalized populations of a heterotic hybrid in Gossypium hirsutum L. Molecular Breeding 29, 297-311 (2012).
D09:33-33.1
qLP-D9-1	D09	3.57	10.46	32850281	39675284	6825003	Lint percentage(LP)	NAU2658-BNL1672	CRI12*J8891	Liu, R. et al. Quantitative trait loci mapping for yield and its components by using two immortalized populations of a heterotic hybrid in Gossypium hirsutum L. Molecular Breeding 29, 297-311 (2012).
D10:15.8-15.9
TC-qSI-c20-2	D10	3.44	9.59	14184079	19607526	5423447	Seed idex(SI)	NAU1005-CIR121	CRI36*Hai7124	Yu, J. et al. Identification of quantitative trait loci across interspecific F2, F2: 3 and testcross populations for agronomic and fiber traits in tetraploid cotton. Euphytica 191, 375-389 (2013).
D10:21.5-21.6
qLI16	D10	7.75	16.37	21363485	21363915	430	Lint index(LI)	TTGCTA-1300-TACGCC-600	DH962*Jimian5	ZhongXu, L., ChangHui, F., XiaoPing, G. & XianLong, Z. Genetic analysis of major QTLs and epistasis interaction for yield and fiber quality in upland cotton. Scientia Agricultura Sinica 42, 3036-3047 (2009).
TC-qSI-c20-1	D10	2.58	8.2	21363915	31144152	9780237	Seed idex(SI)	CIR063-BNL3948	CRI36*Hai7124	Yu, J. et al. Identification of quantitative trait loci across interspecific F2, F2: 3 and testcross populations for agronomic and fiber traits in tetraploid cotton. Euphytica 191, 375-389 (2013).
qFF-2	D10	3.3	8.6	21363915	29251211	7887296	Fiber micronaire(FM)	BNL3948-BNL0946	ZMS35*Yumian1	Chen, L., Zhang, Z., Zheng, F. & Jing, M. Genetic linkage map construction and QTL mapping for yield and fiber quality in upland cotton (Gossypium hirsutum L.). Acta Agronomica Sinica 34, 1199-1205 (2008).
D10:26.9-27
TC-qSI-c20-1	D10	2.58	8.2	21363915	31144152	9780237	Seed idex(SI)	CIR063-BNL3948	CRI36*Hai7124	Yu, J. et al. Identification of quantitative trait loci across interspecific F2, F2: 3 and testcross populations for agronomic and fiber traits in tetraploid cotton. Euphytica 191, 375-389 (2013).
qFF-2	D10	3.3	8.6	21363915	29251211	7887296	Fiber micronaire(FM)	BNL3948-BNL0946	ZMS35*Yumian1	Chen, L., Zhang, Z., Zheng, F. & Jing, M. Genetic linkage map construction and QTL mapping for yield and fiber quality in upland cotton (Gossypium hirsutum L.). Acta Agronomica Sinica 34, 1199-1205 (2008).
qYLD-C20-1	D10	3.78	9.3	23675816	31370687	7694871	Seed-cotton yield(SCY)	CIR238-CIR270	HS46*MARCABUCAG8US-1-88	Wu, J., Gutierrez, O.A., Jenkins, J.N., McCarty, J.C. & Zhu, J. Quantitative analysis and QTL mapping for agronomic and fiber traits in an RI population of upland cotton. Euphytica 165, 231-245 (2009).
D10:30.9-31
TC-qSI-c20-1	D10	2.58	8.2	21363915	31144152	9780237	Seed idex(SI)	CIR063-BNL3948	CRI36*Hai7124	Yu, J. et al. Identification of quantitative trait loci across interspecific F2, F2: 3 and testcross populations for agronomic and fiber traits in tetraploid cotton. Euphytica 191, 375-389 (2013).
qYLD-C20-1	D10	3.78	9.3	23675816	31370687	7694871	Seed-cotton yield(SCY)	CIR238-CIR270	HS46*MARCABUCAG8US-1-88	Wu, J., Gutierrez, O.A., Jenkins, J.N., McCarty, J.C. & Zhu, J. Quantitative analysis and QTL mapping for agronomic and fiber traits in an RI population of upland cotton. Euphytica 165, 231-245 (2009).
D10:52.3-52.4
F2:3-qLY-c20-2	D10	2.98	13.44	51551628	55115632	3564004	Lint yield(LY)	TMHB31-JESP235	CRI36*Hai7124	Yu, J. et al. Identification of quantitative trait loci across interspecific F2, F2: 3 and testcross populations for agronomic and fiber traits in tetraploid cotton. Euphytica 191, 375-389 (2013).
qFE-08A-c20-1	D10	6.37	17.14	52445785	55108868	2663083	Fiber elongation(FE)	BNL119-NAU3368	SG747*Giza75	Yu, J. et al. Mapping quantitative trait loci for lint yield and fiber quality across environments in a Gossypium hirsutum隆脕Gossypium barbadense backcross inbred line population. Theoretical and Applied Genetics 126, 275-287 (2013).
qFM-D10-1	D10	1.23	3.6	52445785	52445929	144	Fiber micronaire(FM)	BNL119	(STV2B*Foster6)*(DPL15*CRI7)	Zhang, T. et al. Variations and Transmission of QTL Alleles for Yield and Fiber Qualities in Upland Cotton Cultivars Developed in China. PloS one 8, e57220 (2013).
qFS-07A-c20-1	D10	3.25	12.21	52445934	55108868	2662934	Fiber strength(FS)	BNL119-NAU3368	SG747*Giza75	Yu, J. et al. Mapping quantitative trait loci for lint yield and fiber quality across environments in a Gossypium hirsutum隆脕Gossypium barbadense backcross inbred line population. Theoretical and Applied Genetics 126, 275-287 (2013).
D11:27.2-27.3
qFE-c21-1	D11	NA	6.6	27674882	27675173	291	Fiber elongation(FE)	MUSB953a	Ejing1隆垄Jingchu201隆垄IR3隆垄Ekang9Bt	Wang, B. et al. Molecular diversity, genomic constitution, and QTL mapping of fiber quality by mapped SSRs in introgression lines derived from Gossypium hirsutum隆脕G. darwinii Watt. Theoretical and Applied Genetics 125, 1263-1274 (2012).
D11:30.2-30.3
TC-qFU-c21-2	D11	3.59	2.9	29810603	36988633	7178030	Fiber uniformity(FU)	JESP118a-BNL137	CRI36*Hai7124	Yu, J. et al. Identification of quantitative trait loci across interspecific F2, F2: 3 and testcross populations for agronomic and fiber traits in tetraploid cotton. Euphytica 191, 375-389 (2013).
qFE-D11-2	D11	2.34	NA	28392962	28393350	388	Fiber elongation(FE)	NAU2361-350	TM-1*Hai7124	Chen, X. et al. Molecular mechanisms of fiber differential development between G. barbadense and G. hirsutum revealed by genetical genomics. PLoS One 7, e30056 (2012).
D11:61.3-61.4
Cs9_PF_21_(3.82+)	D11	3.82	13.12	59769332	61783503	2014171	Lint percentage(LP)	CIR077-BNL3279	Guazuncho2(Gh)*VH8-4602(Gb)	Lacape, J. et al. Mapping QTLs for traits related to phenology, morphology and yield components in an inter-specific Gossypium hirsutum隆脕G. barbadense cotton RIL population. Field Crops Research 144, 256-267 (2013).
qFM-D11-1	D11	4.04	2.51	61889518	61889541	23	Fiber micronaire(FM)	NAU6530	TM-1*Hai7124	Wang, P. et al. Inheritance of long staple fiber quality traits of Gossypium barbadense in G. hirsutum background using CSILs. Theoretical and Applied Genetics 124, 1415-1428 (2012).
D12:10.1-10.2
qFM-26-1b	D12	14.18	9.2	6039074	15251301	9212227	Fiber micronaire(FM)	BNL530-NAU736	HS427-10*TM-1	Shen, X. et al. Molecularmapping of QTLs for ?ber qualities in three diverse lines in Upland cotton using SSR markers. Molecular Breeding 15, 169-181(2005).
D12:31.2-31.3
TC-qFL-c26-1	D12	4.15	12.2	31239381	37382332	6142951	Fiber length(FL)	BNL1669-BNL1227	CRI36*Hai7124	Yu, J. et al. Identification of quantitative trait loci across interspecific F2, F2: 3 and testcross populations for agronomic and fiber traits in tetraploid cotton. Euphytica 191, 375-389 (2013).
D12:52.7-52.8
qT1-C26-1	D12	10.05	13.7	48243316	54411087	6167771	Fiber strength(FS)	BNL3482-CIR078	HS46*MARCABUCAG8US-1-88	Wu, J., Gutierrez, O.A., Jenkins, J.N., McCarty, J.C. & Zhu, J. Quantitative analysis and QTL mapping for agronomic and fiber traits in an RI population of upland cotton. Euphytica 165, 231-245 (2009).
qLP-c26-1	D12	5.79	87.1	48243316	55501028	7257712	Lint percentage(LP)	BNL3482-BNL598	MD17*FM966	An, C., Jenkins, J.N., Wu, J., Guo, Y. & McCarty, J.C. Use of fiber and fuzz mutants to detect QTL for yield components, seed, and fiber traits of upland cotton. Euphytica 172, 21-34 (2010).
qSCY-06A-c26-2	D12	3.91	8.17	48928974	54106084	5177110	Seed-cotton yield(SCY)	BNL2495-NAU3905	SG747*Giza75	Yu, J. et al. Mapping quantitative trait loci for lint yield and fiber quality across environments in a Gossypium hirsutum隆脕Gossypium barbadense backcross inbred line population. Theoretical and Applied Genetics 126, 275-287 (2013).
Ge6_UHML_26_2_3.68_[+]	D12	3.7	15	50667480	54664569	3997089	Fiber length(FL)	BNL1045-CIR032	Guazuncho2(Gh)*VH8-4602(Gb)	Lacape, J. et al. Meta-analysis of cotton fiber quality QTLs across diverse environments in a Gossypium hirsutum x G. barbadense RIL population. BMC plant biology 10, 132 (2010).
qFUHML-c26-1	D12	NA	2.4	52951203	52951456	253	Fiber length(FL)	DPL890	Ejing1隆垄Jingchu201隆垄IR3隆垄Ekang9Bt	Wang, B. et al. Molecular diversity, genomic constitution, and QTL mapping of fiber quality by mapped SSRs in introgression lines derived from Gossypium hirsutum隆脕G. darwinii Watt. Theoretical and Applied Genetics 125, 1263-1274 (2012).
D13:9.3-9.4
qFM-D13-1	D13	3.02	4.17	8707941	11570624	2862683	Fiber micronaire(FM)	NAU4105-NAU985a	CRI12*J8891	YongSheng, Q., WenXue, Y., RenZhong, L., TianZhen, Z. & WangZhen, G. QTL mapping for fiber quality properties in upland cotton (Gossypium hirsutum L.). Scientia Agricultura Sinica 42, 4145-4154 (2009).
D13:11.8-11.9
qFM-D13-1	D13	3.02	4.17	8707941	11570624	2862683	Fiber micronaire(FM)	NAU4105-NAU985a	CRI12*J8891	YongSheng, Q., WenXue, Y., RenZhong, L., TianZhen, Z. & WangZhen, G. QTL mapping for fiber quality properties in upland cotton (Gossypium hirsutum L.). Scientia Agricultura Sinica 42, 4145-4154 (2009).
q2.5%Lf-c18	D13	2.9	9	11827314	11827502	188	Fiber length(FL)	BNL2652	TM-1*3-79	Frelichowski Jr, J.E. et al. Cotton genome mapping with new microsatellites from Acala 隆庐Maxxa隆炉BAC-ends. Molecular genetics and genomics 275, 479-491 (2006).
BC2_STR_18_1_4.03_[+]	D13	4	9	11827503	11827559	56	Fiber strength(FS)	E3M6-BNL2652	Guazuncho2(Gh)*VH8-4602(Gb)	Lacape, J. et al. Meta-analysis of cotton fiber quality QTLs across diverse environments in a Gossypium hirsutum x G. barbadense RIL population. BMC plant biology 10, 132 (2010).
D13:44.1-44.9
qFU-chr18-1	D13	3.38	9.11	41460468	49088914	7628446	Fiber uniformity ratio(FU)	GH60-DC40150a	GX1135*GX100-2	Liang, Q., Hu, C., Hua, H., Li, Z. & Hua, J. Construction of a linkage map and QTL mapping for fiber quality traits in upland cotton (Gossypium hirsutum L.). Chinese Science Bulletin, 1-13 (2013).
