# Supplementary material for: Genomic insights into divergence and dual domestication of cultivated allotetraploid cottons
Source: Genome Biol. 2017 Feb 20;18:33. doi: 10.1186/s13059-017-1167-5 (PMC5317056; doi:10.1186/s13059-017-1167-5)
Supplement: Additional file 20: Table S17. — Differently expressed selective sweep related genes between domesticated cotton and wild relatives. (XLSX 26 kb) [file 13059_2017_1167_MOESM20_ESM.xlsx]

## Sheet: Sheet1
Additional file 29 Table S17. Differently expressed seletive sweep related genes between domesticated cotton and wild relatives
Gene ID	Log2fold (wild*/domestication, fold>1.5)				Gene Annotation
	TX665/ TM-1 10 DPA	TX665/ TM-1 20 DPA	TX2094/ TM-1 10 DPA	TX2094/ TM-1 20 DPA
Gh_D10G1368	0.62699	3.0995		2.2774	S-adenosyl-L-homocysteine hydrolase
Gh_D10G1434			-0.85624		peroxisomal 3-ketoacyl-CoA thiolase 3
Gh_A09G0840	-2.562			-3.2188	glutamine-dependent asparagine synthase 1
Gh_A06G0948	3.2919		3.5724	1.4161	FAD-dependent oxidoreductase family protein
Gh_D10G1367	1.5355	2.6915		1.8916	serine hydroxymethyltransferase 4
Gh_D10G1363	5.2331	5.5999	4.7587	5.1964	methylenetetrahydrofolate reductase 2
Gh_A08G1072		-0.92428		-1.0093	Pectin lyase-like superfamily protein
Gh_A09G0864	2.0475	2.8975	1.9522	0.91529	UDP-D-apiose/UDP-D-xylose synthase 2
Gh_A06G1051				1.1591	NAD(P)-binding Rossmann-fold superfamily protein
Gh_D01G1042			3.1719	4.7837	CYCLIN D3;2
Gh_A09G0853	1.5518	2.1952	1.5021	1.6494	rotamase CYP 7
Gh_D04G0616		4.5937		5.3394	Regulator of chromosome condensation (RCC1) family protein
Gh_A08G0709		-2.4448			Plastid-lipid associated protein PAP / fibrillin family protein
Gh_D01G1231				-1.6165	Tubulin binding cofactor C domain-containing protein
Gh_D06G0406		-1.0578			Plant protein of unknown function (DUF869)
Gh_D10G1379		-2.4018			glutamate-ammonia ligases;catalytics;glutamate-ammonia ligases
Gh_D11G2118	-0.69283		-0.92466		kinesin like protein for actin based chloroplast movement 2
Gh_D04G0598		1.1624		0.83692	actin-11
Gh_D01G1171		-1.8772		-2.1862	villin 2
Gh_A06G0984	-0.66647				tubulin alpha-3
Gh_D01G0939		6.9157		6.5605	tubulin beta-1 chain
Gh_A02G1349		-1.0591		-1.9162	Target of Myb protein 1 （TOM1）
Gh_A05G1211		1.8271		0.70829	vesicle-associated membrane protein 721
Gh_A09G0871				-1.4334	alpha-adaptin
Gh_A12G0956		-0.9061	-1.8286	-1.6168	golgin candidate 4
Gh_D10G1424	-1.4				vesicle-associated membrane protein 725
Gh_D13G0657		-3.4163		-2.2724	PapD-like superfamily protein
Gh_D13G0665		-0.77597		-1.0194	lipoic acid synthase 1
Gh_A05G1219		3.7692	0.66524	6.7287	EXORDIUM like 1
Gh_A11G0915		5.1246		4.3054	NAC (No Apical Meristem) domain transcriptional regulator superfamily protein
Gh_A11G0932	-2.9472		-3.0672		NAC domain containing protein 62
Gh_D06G0812		-0.67165		1.0025	Protein of unknown function (DUF581)
Gh_D09G0835		-0.62937		-0.94282	TOPLESS-related 1
Gh_D07G2035		-0.95613		-1.3682	Transducin/WD40 repeat-like superfamily protein
Gh_D13G1403		4.9729	3.4005	4.3831	Histone superfamily protein
Gh_D03G1267		1.9396		2.0077	Histone superfamily protein
Gh_A06G1033				-1.3271	BED zinc finger ;hAT family dimerisation domain
Gh_A06G0975		-0.83254			arabinose kinase
Gh_A02G0793	-5.2143		-6.4217		FH interacting protein 1
Gh_A08G1344		-4.1107		-4.0968	cytochrome P450, family 707, subfamily A, polypeptide 3
Gh_D10G1600				-1.617	auxin-induced protein 13
Gh_D08G1279	2.3052		1.3739	2.0495	brassinosteroid-responsive RING-H2
Gh_D04G0688		-4.0716		-3.8167	cytokinin oxidase/dehydrogenase 6 （CKX6）
Gh_A07G0946	-7.4824	-5.7977	-7.1049	-3.0225	fatty acid desaturase 3 （FAD3)
Gh_A09G0848		5.6061		5.4419	fatty acid desaturase 3
Gh_D10G1354	-1.1263		-1.7249		AMP-dependent synthetase and ligase family protein （AAE16)
Gh_D04G0574			4.3279		3-ketoacyl-CoA synthase 19
Gh_A08G1244		-1.2478			alpha/beta-Hydrolases superfamily protein
Gh_A08G0720		5.8127		5.0655	Bifunctional inhibitor/lipid-transfer protein/seed storage 2S albumin superfamily protein
Gh_D08G0838	5.916	9.9432	4.0458	7.7561	Bifunctional inhibitor/lipid-transfer protein/seed storage 2S albumin superfamily protein
Gh_D04G0605		-6.2802		-2.0093	glycerol-3-phosphate acyltransferase 5 （GPAT5）
Gh_A06G0991		-1.2576		-0.71144	disproportionating enzyme 2
Gh_D10G1605				-0.79845	beta-amylase 1
Gh_A05G2645		-3.8261		-2.0328	Glucose-6-phosphate/phosphate translocator-related
Gh_D04G0999		3.3266		2.4079	starch branching enzyme 2.2
Gh_D10G1353				5.5605	selenium-binding protein 2
Gh_A08G0706		-0.59764		-1.2775	glucan synthase-like 12
Gh_D01G0907		-2.2475	1.4905	-0.69156	Zinc-binding alcohol dehydrogenase family protein
Gh_D10G1374		2.2749			P450 reductase 2
Gh_A10G0839	-1.0361	-3.4026		-1.3649	GDSL-like Lipase/Acylhydrolase superfamily protein （GDL38)
Gh_D10G1384	-1.4243	-1.1044	-1.8843	-1.2784	beta galactosidase 9
Gh_A09G1053				4.7562	O-methyltransferase 1
Gh_A08G0711		-4.343		-3.482	Peroxidase superfamily protein
Gh_D10G1505		1.3729			Cupredoxin superfamily protein
Gh_D10G1349				1.8387	Exostosin family protein
Gh_D10G1355		-5.2184		-1.7936	Exostosin family protein
Gh_A04G0851		1.225			ATP synthase alpha/beta family protein
Gh_A04G0852	0.88486	1.5261			ATP synthase alpha/beta family protein
Gh_A06G1047		-1.224		-0.98907	ATPase, F1 complex, delta/epsilon subunit
Gh_D11G2121	0.90866			-1.8469	uncoupling protein 5
Gh_A06G0396				1.4737	BNR/Asp-box repeat family protein
Gh_A06G0874		4.1379		4.8161	Reticulon family protein
Gh_A06G0986	-2.5482	-2.9774	-3.2984	-2.8983	NAD(P)-binding Rossmann-fold superfamily protein
Gh_A06G1019				1.4118	Mov34/MPN/PAD-1 family protein
Gh_A09G0842		-2.6754		-1.9978	2-oxoglutarate (2OG) and Fe(II)-dependent oxygenase superfamily protein
Gh_A09G1822				1.5567	Protein of unknown function (DUF962)
Gh_D04G0620			1.5787		Mitochondrial glycoprotein family protein
Gh_D04G0621			-1.9		Integral membrane Yip1 family protein
Gh_D06G1067		-1.8022		-1.772	TRS120
Gh_D08G1627		-1.2216			putrescine-binding periplasmic protein-related
Gh_D10G1046		-2.3686		-1.0093	fatty acid amide hydrolase
Gh_D10G1523				-1.2002	HR-like lesion-inducing protein-related
Gh_D10G1528				-0.8781	TRAF-like superfamily protein
Gh_D10G1606		1.2949			Bax inhibitor-1 family protein
Gh_A06G1000		-2.9647		-1.9442	Protein kinase superfamily protein
Gh_A06G0875				-1.3573	actin binding
Gh_D11G2019			0.94608	1.5964	formin homolog 6
Gh_D05G2263	-1.5034	-1.855		-1.9307	Zinc finger C-x8-C-x5-C-x3-H type family protein
Gh_A06G1046		1.7644			unknown
Gh_A01G1022		-2.5715		-2.5537	Early-responsive to dehydration stress protein (ERD4)
Gh_A01G1137		-0.66338		-1.0061	unknown
Gh_A02G0794		-2.24			unknown
Gh_A06G0967		-2.0578		-2.2504	unknown
Gh_A06G0980		1.5924			Protein of unknown function (DUF2296)
Gh_A06G0981	-0.93564				Protein of unknown function (DUF1218)
Gh_A08G1341		-0.73034		-1.5767	Protein of unknown function (DUF1218)
Gh_A08G1347	1.1922	1.5843		0.72259	unknown
Gh_A08G1354		-2.5497			unknown
Gh_A08G1362			1.7357		unknown
Gh_A10G1442		-1.0563		-1.8913	CW-type Zinc Finger
Gh_D01G0904				1.1557	unknown
Gh_D01G0928		-0.79403			unknown
Gh_D01G1069				3.9092	unknown
Gh_D03G1269		-5.2184		-3.461	CCT motif family protein
Gh_D04G0590		-2.2147		-2.8294	unknown
Gh_D04G0594		-1.3476		-1.5688	unknown
Gh_D04G0681				2.2637	ARM repeat superfamily protein
Gh_D05G2260			0.96438	2.1555	unknown
Gh_D06G0746	-4.7519	-7.2057	-6.4618	-5.0883	unknown
Gh_D06G0747		-1.6579		-1.7356	unknown
Gh_D06G0908		-2.4306		-1.5823	NDR1
Gh_D06G1068		-1.4629		-1.363	unknown
Gh_D06G1075		-0.69657		-0.64677	unknown
Gh_D08G1274		-3.5373		-5.8673	unknown
Gh_D09G0714		-2.87		-1.6468	unknown
Gh_D10G1339			0.88936		Pentatricopeptide repeat (PPR) superfamily protein
Gh_D10G1357				1.8569	unknown
Gh_D10G1358		-1.8639		-2.2915	ARM repeat superfamily protein
Gh_D10G1428	-1.9813				Ribosomal protein S24/S35, mitochondrial
Gh_D10G1506		3.5686		3.1686	SNARE associated Golgi protein family
Gh_D10G1522			-2.5684		TPX2 (targeting protein for Xklp2) protein family
Gh_D10G1582		-5.8188		-4.3032	Protein of unknown function (DUF3527)
Gh_D10G1589				3.5142	unknown
Gh_D10G1596				1.8132	Tetratricopeptide repeat (TPR)-like superfamily protein
Gh_D10G1620		-2.1362		-1.8813	DUF679 domain membrane protein 2
Gh_D10G1621		-5.2526		-6.4924	DUF679 domain membrane protein 2 （DMP2)
Gh_D10G1623				1.4117	unknown
Gh_D11G2122		-0.64687			unknown
Gh_D11G3135	4.1707	6.8547	4.976	8.1977	unknown
Gh_D11G3139	2.5098	2.6047	1.2575		Domain of unknown function (DUF23)
Gh_D13G1400		5.6783	5.8155	5.62	unknown
Gh_D11G3140		-0.92428		-1.2385	guanylate kinase
Gh_A10G1612				-2.2533	Nucleic acid-binding, OB-fold-like protein
Gh_A09G0872				-1.3813	PHD finger family protein
Gh_D01G0910			2.5735		Prolyl oligopeptidase family protein
Gh_D10G0976				1.441	unknown
Gh_A11G0940	-0.74386		-1.2964	-0.7488	Cysteine proteinases superfamily protein
Gh_D01G1173		-0.74725		-0.76014	Insulinase (Peptidase family M16) family protein
Gh_D04G1015				-5.8167	nuclear encoded CLP protease 5
Gh_A08G1240		-0.95355			histone mono-ubiquitination 1
Gh_A08G1337			-1.1792		RING/U-box superfamily protein
Gh_A12G0957		5.7371	-2.1326	3.3928	RING/U-box superfamily protein
Gh_D04G0606		-2.1222		-2.7799	RING-H2 finger C2A
Gh_D02G0756		-1.0817			F-box/RNI-like superfamily protein
Gh_A08G0719		-1.4297			histone mono-ubiquitination 2
Gh_D06G0816				1.0054	chaperonin 20
Gh_A11G2200		-1.1091		-0.83531	Tetratricopeptide repeat (TPR)-like superfamily protein
Gh_A08G1357	-0.61716		-0.94959		Protein kinase superfamily protein
Gh_A10G1441		-1.0121			homolog of yeast sucrose nonfermenting 4
Gh_A11G0927		-2.2277		-1.8797	Protein kinase superfamily protein
Gh_D04G0576		-1.5593		-1.325	mitogen-activated protein kinase phosphatase 1
Gh_D04G0612		-1.4569			protein phosphatase 2CA
Gh_D06G0744		-2.3517			U-box domain-containing protein kinase family protein
Gh_D09G0838		-1.0892			Protein kinase superfamily protein
Gh_D10G1479		-0.59061			Leucine-rich repeat protein kinase family protein
Gh_D11G2117	1.3327		1.3986		Protein-tyrosine phosphatase-like, PTPLA
Gh_A05G2890	-0.63347		-1.2801		Leucine-rich repeat protein kinase family protein
Gh_A11G2208		-1.3015		-2.1272	ILITYHIA
Gh_D01G0921	0.66598	1.8893		0.5993	GTP binding Elongation factor Tu family protein
Gh_D04G1110		1.203		0.80464	GTP binding Elongation factor Tu family protein
Gh_D10G1586		1.1421		1.7603	Eukaryotic initiation factor 4E protein
Gh_D10G1507		1.4014	1.1423	1.5739	Ribosomal protein S19 family protein
Gh_A06G1007		1.4335		1.0971	S18 ribosomal protein
Gh_D10G1490	0.65624	1.5535	1.1633	1.5365	Ribosomal protein S3Ae
Gh_A10G0894	1.6668	2.4637	1.8875	2.231	Ribosomal protein S4
Gh_D10G1583	1.344	2.8758		2.4501	Ribosomal protein L14p/L23e family protein
Gh_A11G0918		1.8804		2.1903	60S acidic ribosomal protein family
Gh_D06G0409				-2.049	Sec23/Sec24 protein transport family protein
Gh_D04G0580		3.8134		3.3219	dehydroascorbate reductase 2
Gh_D04G1008		-1.1008		-1.7624	ENTH/VHS family protein
Gh_A06G1045		-1.6244		-2.1502	P-loop containing nucleoside triphosphate hydrolases superfamily protein
Gh_A06G0936				1.5756	SC35-like splicing factor 30A
Gh_D06G0811	1.1368				oligouridylate binding protein 1B
Gh_A11G0922		-2.0127			basic helix-loop-helix (bHLH) DNA-binding superfamily protein
Gh_A06G0972		-1.8542		-1.431	basic leucine zipper 9
Gh_A01G1138				4.0431	zinc finger protein 8
Gh_D01G0942		3.9879			C2H2-like zinc finger protein
Gh_A02G1353		-2.6702		-1.7831	heat shock factor 3
Gh_D03G0493		-1.2786		-1.2246	heat shock factor 3
Gh_A06G0990		-1.2029			2-oxoglutarate (2OG) and Fe(II)-dependent oxygenase superfamily protein
Gh_A11G0754		2.8317		2.7668	AGAMOUS-like 6
Gh_D13G0754		-1.5597			myb domain protein 88
Gh_A13G1229		-4.7515		-2.1542	NAC domain containing protein 2
Gh_D04G1010		-1.3059		-2.2088	demeter-like 1
Gh_D04G1004		-1.7631			DNA binding;zinc ion binding;nucleic acid binding;nucleic acid binding
Gh_D01G0922	1.2429	1.351	1.1243	1.3489	Alba DNA/RNA-binding protein
Gh_D12G0550		-1.377		-1.182	SIN3-like 2
Gh_D10G1391		-0.9594		-1.8489	Tudor/PWWP/MBT domain-containing protein
Gh_D05G2262		-1.3324		-1.8618	histone methyltransferases(H3-K4 specific);histone methyltransferases(H3-K36 specific)
Gh_D11G2127				2.5246	homeobox protein 22
Gh_A11G0913			1.059		RNA-binding (RRM/RBD/RNP motifs) family protein
Gh_A08G1239		-4.1711			Chalcone and stilbene synthase family protein
Gh_D10G1429	3.7998	8.3508	4.2223	9.6956	Chalcone and stilbene synthase family protein
Gh_D10G1431	4.4798	8.1275	4.5907	8.9708	Chalcone and stilbene synthase family protein
Gh_A10G1443		-5.3828		-3.8384	2-oxoglutarate (2OG) and Fe(II)-dependent oxygenase superfamily protein
Gh_A08G1366		-8.3357		-2.741	pinoresinol reductase 1
Gh_A02G0795		1.5009		1.1424	general regulatory factor 8
Gh_A11G0933		-2.3926		-2.9201	Calcium-binding endonuclease/exonuclease/phosphatase family
Gh_D04G0682		-1.5521		-1.4765	calmodulin binding
Gh_D01G0913		-2.9544		-2.4044	SEC14 cytosolic factor family protein / phosphoglyceride transfer family protein
Gh_D02G0753				1.1586	RAB GTPASE HOMOLOG B18
Gh_D12G0897	-1.3582		-2.0259		RAB GTPase homolog G3B （RAB7）
Gh_A02G1355		4.5102		2.4432	EXORDIUM like 6
Gh_D03G0494		-3.2236		-3.5537	EXORDIUM like 6
Gh_D10G1504				-1.7348	time for coffee
Gh_A09G0851		2.8814	0.91324	3.7773	phosphatidylinositol-speciwc phospholipase C4
Gh_D03G1264		2.3738			hercules receptor kinase 1
Gh_D04G0569		-2.2392		-4.2573	Protein kinase superfamily protein
Gh_A12G0530		-1.4163		-1.2398	Protein kinase superfamily protein
Gh_D10G1348		1.8561			Leucine-rich repeat protein kinase family protein
Gh_D10G1867		2.7225		1.5218	Leucine-rich repeat protein kinase family protein
Gh_A11G2202		-2.9647		-3.4534	Leucine-rich repeat transmembrane protein kinase
Gh_A06G0950		-0.77964			unknown
Gh_A05G1223		3.762		2.9933	Early-responsive to dehydration stress protein (ERD4)
Gh_A08G1356				-2.1613	S-adenosyl-L-methionine-dependent methyltransferases superfamily protein
Gh_D04G0678		1.5779		1.7515	dehydration-induced protein (ERD15)
Gh_D03G1268	-0.97853		-2.3409		HSP20-like chaperones superfamily protein
Gh_D12G1971	-2.2364		-3.5842		mitochondrion-localized small heat shock protein 23.6
Gh_D05G2261		-1.4598			NAD kinase 2
Gh_D04G1338		4.7444			Adenine nucleotide alpha hydrolases-like superfamily protein
Gh_D13G0880		5.2276		5.6345	Adenine nucleotide alpha hydrolases-like superfamily protein
Gh_A08G1364		-1.6122			ENHANCED DISEASE RESISTANCE 2
Gh_D04G0588				-0.75869	2-oxoglutarate dehydrogenase, E1 component
Gh_D04G0589		-2.9794		-1.2564	2-oxoglutarate dehydrogenase, E1 component
Gh_A08G1350		-3.4124		-4.3669	ATP-binding cassette 14
Gh_D01G1164		-1.4956		-1.7793	ATP-binding cassette A1
Gh_D04G0583				-1.8939	P-glycoprotein 20
Gh_A08G1243		-0.89028		-1.6376	cationic amino acid transporter 9
Gh_D05G2259		-2.3986		-5.5012	amino acid permease 3
Gh_D08G0840		-2.1199			Amino acid permease family protein
Gh_D12G1973		-0.83849		-2.2681	phosphate starvation-induced gene 3
Gh_D13G0664		1.1701			Secretory carrier membrane protein (SCAMP) family protein
Gh_A06G0960		-2.0501		-2.5352	H(+)-ATPase 1
Gh_D08G1278		0.90679			vacuolar ATP synthase subunit E1
Gh_D01G0945		-2.7218			sugar transporter 14
Gh_D10G1500		-1.6749			chloride channel D
