# Supplementary material for: Genomic insights into divergence and dual domestication of cultivated allotetraploid cottons
Source: Genome Biol. 2017 Feb 20;18:33. doi: 10.1186/s13059-017-1167-5 (PMC5317056; doi:10.1186/s13059-017-1167-5)
Supplement: Additional file 21: Table S18. — Gene expression level of 1058 genes identified in 109 selection sweeps. (XLSX 345 kb) [file 13059_2017_1167_MOESM21_ESM.xlsx]

## Sheet: Sheet1
Additional file 21 Table S18.Gene expression level of 1058 genes identified in 109 selection sweeps.
Gene ID		Seed germination			Cotyledon germination					Root germination					root	stem	leaf	torus	petal	stamen	pistil	calycle	Fiber bearing ovule					Ovule development					Fiber development
		0h seed	5h seed	10h seed	24h cotyledon	48h cotyledon	72h cotyledon	96h cotyledon	120h cotyledon	24h root	48h root	72h root	96h root	120h root									-3dpa ovule	-1dpa ovule	0dpa ovule	1dpa ovule	3dpa ovule	5dpa ovule	10dpa ovule	20dpa ovule	25dpa ovule	35dpa ovule	5dpa fiber	10dpa fiber	20dpa fiber	25dpa fiber
1	Gh_A01G0973	0	0	0	0.188757	1.24425	0.814714	3.45464	3.07584	0	0	1.3613	1.51888	1.93556	4.10612	6.79766	7.06426	1.55413	1.41458	1.12844	0	0.418631	0	0	0.215361	0	0.129921	0	1.05522	0.310326	0	0	0	0.290157	1.08712	0.1875
2	Gh_A01G0974	6.70793	10.9396	7.77003	15.8909	12.1289	3.78351	3.20336	5.61243	4.65494	3.21426	3.88585	2.85715	1.71123	5.25376	6.44135	8.93568	5.35537	0.984267	1.59105	4.35713	4.47289	5.93249	7.31538	6.09393	5.66037	6.03826	7.9598	4.71922	3.71929	1.87306	2.0772	4.18068	2.82184	2.72524	3.06433
3	Gh_A01G0975	0.194551	0.136092	0.279192	0.317462	0.341767	0.248863	0.19545	0.35858	0.25857	0.236707	0.212354	0.290761	0.343919	0.254216	0.386733	0.294884	0.168082	1.47629	91.4968	0.722656	0.375412	0.117937	0.0549615	0.161133	0.16767	0.109905	0.0485612	0.0933457	4.98299	4.35421	5.71077	0.237627	0.109743	0.311966	3.07202
4	Gh_A01G0976	0.346263	1.61338	0.540149	3.69399	16.1014	15.981	6.07451	4.775	0.571972	0.664066	0.34168	0.256396	0.0883749	0	0	2.72325	0.723693	0	0	0.290417	6.01572	1.25248	1.47143	1.42967	0.929748	0.865658	1.39949	0.168091	0.103753	0.214842	0.142913	0.49538	0	0.12228	0
5	Gh_A01G0977	1.08194	0.50298	0.248118	0.776512	0	0.558967	0.236817	0.197738	0.351776	0	0.280654	0.39024	0	0	0	0.484995	0.19963	0	0	0	0	0	0	0	0	0.133594	0	0	0.638111	0	0.871262	0.223672	0	0	0.192854
6	Gh_A01G1020	0	0	0	0	0	0	0	0	0	0	0	0	0	0	0	0	0	0	0	0	0	0	0	0	0	0	0	0	0	0	0	0	0	0	0
7	Gh_A01G1021	0	0	0	0	0	0	0	0	0	0	0	0	0	0	0	0	0	0	0	0	0	0	0	0	0	0	0	0	0	0	0	0	0	0	0
8	Gh_A01G1022	2.17686	2.33026	1.15789	1.75809	2.96661	3.84782	1.32536	3.33737	2.33418	2.56852	4.29659	4.99066	3.57354	3.23231	4.19641	3.12828	2.48841	4.91161	2.95555	2.73643	2.73327	1.31957	2.32017	1.16779	1.78135	1.19244	0.691602	2.13656	3.99515	1.96845	1.31827	1.79275	2.48367	9.73086	6.95981
9	Gh_A01G1023	2.35695	11.4001	9.33031	28.2421	15.2396	3.72255	3.21355	3.24689	3.7344	3.37215	3.37919	3.00884	1.85943	2.95686	3.2569	11.3318	4.80134	0.384246	0.239604	7.46464	5.29837	10.3589	13.3704	9.81256	6.9588	7.01263	11.0487	2.65378	4.8775	1.96692	1.49099	2.78384	0.507045	4.30514	2.51517
10	Gh_A01G1024	0	0	0	1.52555	0	2.40974	3.7553	1.62343	2.69469	0	0	0	8.58126	29.9699	10.1202	4.93677	7.27037	0	0	5.08919	6.57468	0	2.5994	3.49685	6.91742	4.13112	0	0	0	0	0	3.79215	9.06465	0	0
11	Gh_A01G1137	3.89856	14.8814	12.2125	10.1359	7.64829	5.87298	3.24712	5.54405	10.6189	10.06	11.5216	11.0164	10.3958	11.3777	10.7096	10.0276	9.40278	10.2697	10.0592	8.29097	6.5719	5.59816	6.17779	7.55992	7.73182	8.8315	5.58221	10.3504	10.3158	6.33596	3.50165	10.9378	11.3579	16.3944	11.4517
12	Gh_A01G1138	1.3078	0.380764	3.65159	10.4124	5.47458	2.20181	5.16615	3.90516	0	0.112344	0.303756	0.150965	0.313759	0.177773	0	1.78967	0.38725	2.58764	0.215804	0.860404	2.7208	1.64026	0.231722	0.84308	0.156823	0.357219	0	0.198981	2.32343	0.506896	4.71264	0.0836102	0	0	0.43907
13	Gh_A02G0793	5.42174	5.1745	2.76377	3.78042	2.91417	2.2607	1.88653	2.40258	1.61926	1.87716	2.57484	3.14623	4.49761	4.68996	2.33304	1.85386	1.67689	0.410444	1.03269	2.59907	0.924117	2.62646	4.44034	2.90002	5.07338	3.71645	2.47277	4.11849	2.5456	1.41876	1.21405	3.0029	5.68022	2.53927	2.69166
14	Gh_A02G0794	0	0	0	0.0963894	0.125704	0.274391	0.590733	0.294116	0.702863	0.59132	1.20141	1.17851	1.9241	1.85786	0.963215	1.64479	3.3233	0.228147	0.282942	0.453515	2.79419	2.77931	3.94288	1.43038	1.74353	1.19802	4.90208	2.35465	7.0128	2.64749	0.219024	0.985511	1.04373	22.1095	6.4029
15	Gh_A02G0795	50.4395	40.6546	47.5327	38.278	14.5975	9.72882	16.2023	18.9974	103.217	123.144	120.364	99.0694	104.825	45.1158	22.9429	16.743	47.2017	18.8282	7.05095	30.4853	10.1424	29.1781	33.0676	33.4107	37.6317	36.7994	35.2559	37.2107	34.4159	19.0531	3.57711	44.2437	41.5198	17.3435	29.4461
16	Gh_A02G1345	6.32977	11.3102	7.68995	5.61572	4.02616	2.6632	1.88225	2.86692	14.8048	13.038	10.3982	9.55715	8.91583	6.71426	4.47268	1.68926	2.92326	2.71844	0.57394	9.70813	0.556931	8.92023	5.24288	7.90336	3.92215	7.75221	4.4055	15.0991	9.62547	6.68787	1.85585	6.28642	4.67889	2.85902	6.47917
17	Gh_A02G1346	76.5628	6.93232	1.24373	0.939714	0	3.6626	2.28872	0.320643	1.12923	1.03197	0.950758	6.20228	2.84689	3.04724	0	0	23.4678	31.0179	0.959163	11.2132	6.90809	4.80964	0	3.21705	0	4.29759	0	6.35348	0	4.31475	0	0.366329	0.478349	0	5.92516
18	Gh_A02G1347	57.6242	4.39705	1.02485	0.323688	0.425418	0.928366	0.593071	0.494204	0.293814	0.762088	1.15362	0.653566	2.35261	2.73571	0	0	9.36717	33.4349	0	2.73869	3.41512	0.715077	0.256649	1.66209	0	1.22648	0	4.03745	0	0.556215	0	0.371265	0.498444	0	2.73162
19	Gh_A02G1348	1.72971	1.47087	0.933656	0.507799	0.328975	0.41911	0.468279	0.516299	0.851636	1.01851	1.03	0.955868	0.771834	1.32276	1.45469	1.93266	1.16013	0.582468	0.614478	1.45973	0.662706	1.6952	3.04222	3.43071	1.97126	1.63938	1.76179	2.48313	1.33411	0.725793	0.58113	0.762985	0.0657118	0.331523	0.963775
20	Gh_A02G1349	0.0857299	1.79835	0.902988	1.59117	1.40737	0.493999	0.954559	0.434035	2.20164	2.27401	2.35794	1.83389	1.90379	1.11966	4.66422	4.19414	1.55596	6.21977	2.25262	1.69326	1.3895	2.76449	2.24321	3.54524	2.38233	4.67214	3.55061	1.96456	4.37993	1.46431	0.355475	4.98306	6.44997	29.4306	11.7202
21	Gh_A02G1350	4.94613	11.9245	11.7862	12.7427	11.6463	5.29578	4.81314	3.88847	14.5091	11.7671	8.86226	9.72396	6.98521	6.65425	7.18529	7.26632	7.97478	2.78067	2.81082	10.7864	5.44293	10.8277	5.18531	9.93911	6.6723	13.7067	5.11699	9.54174	7.7209	6.92814	2.16879	18.7256	17.2356	10.9253	6.52889
22	Gh_A02G1351	45.562	33.011	20.1821	23.3883	22.1572	14.6904	23.3149	20.0609	29.3585	24.247	24.6239	23.1207	26.0906	32.9907	32.3439	40.7692	28.0992	19.2875	8.32008	20.1386	36.3202	22.0636	31.5874	32.3696	31.7157	32.4664	29.6352	26.4773	31.8707	24.0551	14.445	40.1764	41.3663	31.3835	22.6171
23	Gh_A02G1352	32.8779	8.48664	14.6104	9.80469	10.0439	12.5491	9.00558	15.5269	13.3919	23.8801	28.5819	28.773	29.362	16.9207	13.1455	15.5412	30.0729	39.1089	47.892	8.44079	47.4102	3.70339	7.37584	4.9597	8.31	8.30439	6.96	5.77394	8.8345	4.97408	1.01066	7.23082	8.26397	10.5904	12.3762
24	Gh_A02G1353	1.51247	0.766488	1.63741	4.08054	4.89385	4.41882	4.14136	3.24007	2.99968	3.88083	3.96566	3.98275	4.7464	2.36231	5.02641	3.0687	4.02866	2.78165	5.34989	2.24867	2.80085	3.51602	3.57885	2.61899	4.03169	2.98907	6.01036	4.66848	3.46238	2.45161	0.751164	2.88119	3.00907	5.31794	3.03702
25	Gh_A02G1354	0	0	0.0634734	0	0	0	0	0	0.18889	0	0.280534	0	0.218018	0.372733	0.254419	0.124463	0.0543788	2.50176	479.418	1.431	0.51973	0	0	0	0	0.0357223	0	0	0.0856575	0.354428	0	0	0.0801574	0	0
26	Gh_A02G1355	0.0564498	0	0.0627474	0	0	0	0	0	0	0.154129	0.0693245	0	0.0718403	0.24568	0	0	0.161312	2.82594	388.672	2.12177	0.228393	1.93116	1.11863	1.3412	0.541132	1.30684	2.70097	1.63923	0.0846941	0	0	1.7288	8.16339	2.4976	0.657565
27	Gh_A02G1356	10.1304	20.7392	9.98347	7.4374	4.0913	2.3347	3.77462	3.41807	4.83161	4.78292	3.03649	3.0711	3.44116	7.91846	5.13988	5.88901	7.20309	10.0099	3.34221	10.9876	7.26674	14.2979	16.04	13.3898	8.9582	10.7741	8.61716	8.27952	7.46166	8.09917	3.5869	3.64229	1.32983	4.18486	3.61397
28	Gh_A02G1357	0	0.0590887	0	0	0	0	0	0	0	0	0	0	0.19337	0.551815	0.112814	0	0	0	0	0	0	0	0	0	0	0.0634886	0	0.122547	0	0	0	0.103487	1.28243	0	0.0454477
29	Gh_A02G1358	0	0.293459	0	0	0	0	0.275714	0	0	0	0	0	0.334871	0	0.588534	0.569703	0.463094	0	0	0.560845	0	0	0	0	0.243493	0	0	0	0	0	1.01158	0.261776	0.346961	0	0.224868
30	Gh_A02G1359	0.058434	0.680796	0.129954	0.317161	0.480037	0.224632	0.12991	0.161246	0.193287	0	0.287239	0.108385	0.297588	0.635761	0.390692	0.509639	0.445101	0	0.153835	0.854681	0.472739	1.17565	0.827203	1.38817	0.896296	0.621438	0.588893	0.14147	0.262954	0.725429	1.08734	0.536954	0.410113	0.206757	0.57592
31	Gh_A02G1360	0	0.492395	0.63742	2.54102	11.8072	10.5247	21.7644	11.1161	0	0.393999	0.891835	2.06225	2.92502	0.306436	2.24378	19.3532	4.09383	0	1.12563	0.302763	11.0286	1.12506	1.0032	0.43501	1.76236	1.40215	2.53835	0.348286	0.629008	0	0.287525	0.86995	0.980548	0.245928	1.5126
32	Gh_A04G0205	0.0187953	0	0	0.0170392	0	0.120207	0.0419631	0.12125	0.0312273	0.203235	0.341843	0.245817	0.166104	1.67824	0	0.0406927	0.0360896	0.192674	0.443163	0.0387777	0	0	0	0.0194593	0	0.0235962	0	0	0	0	0	0	0	0.0334912	0
33	Gh_A04G0206	0	0.0424242	0.120925	0.923074	0.640007	0.605751	0.283899	0.134067	0.784593	0.741423	1.59832	2.91489	2.30631	1.10939	0.645678	0.0790538	0.243721	35.5831	36.602	2.03906	0.147594	0.0734126	0.0514639	0.0376458	0.139491	0.159698	0.182448	0.175338	0.492619	0.113069	0.0755504	0.0370988	0.0512273	0	0.228466
34	Gh_A04G0207	0	0.0461437	0.262164	0.215276	0.857536	1.01258	1.61252	1.00304	0.23013	0.34782	0.912124	1.146	1.32446	2.71514	0.349701	1.88554	0.0569866	0.0405918	0	0.0816844	0.140683	0.239921	0.419307	0.122926	0.379011	0.149055	0.0988002	0.0474791	0.0894437	0.0615141	0.288371	0.0604297	0.0558129	0.0705135	0.0710184
35	Gh_A04G0849	2.33721	4.2646	10.3469	7.04011	5.30847	7.19407	16.2473	14.5334	22.4984	15.8314	12.2403	13.1032	12.7492	6.77823	7.49999	8.01175	13.9631	8.04242	10.2797	8.02683	10.8492	5.00497	22.8544	9.00205	34.0014	12.7478	10.0577	8.33729	3.84797	4.10733	5.77903	8.76343	3.92776	7.14203	7.88266
36	Gh_A04G0850	1.94601	5.52812	3.10021	3.81789	3.42241	3.37407	3.79282	4.5908	2.55322	3.41706	3.41688	3.92316	3.90799	2.91233	2.78942	2.99593	2.78972	1.59503	0.958472	2.52681	1.39669	3.26919	4.7014	3.6051	4.03999	6.14711	2.64437	3.42094	3.65617	2.39241	1.68174	8.30825	7.75596	3.74177	4.21628
37	Gh_A04G0851	26.0994	43.4416	51.6698	48.8775	24.7853	12.6248	11.198	12.4158	69.5103	76.2171	66.9482	38.9442	48.696	49.4091	31.9401	23.5844	40.1256	54.934	54.1673	52.9294	12.4721	15.666	12.6446	19.8009	19.1542	40.9845	20.6067	44.5243	32.3221	14.7279	6.34093	60.8986	56.5811	29.2926	25.9052
38	Gh_A04G0852	30.8671	65.654	57.4531	79.748	41.2963	17.897	18.0991	16.3129	118.975	136.501	107.472	66.9848	83.9916	69.0747	50.4657	30.7207	65.338	73.7078	74.3032	102.648	23.7253	37.5961	26.9524	45.703	42.6507	84.7184	50.3786	81.8328	55.7515	34.5423	15.3604	111.376	54.9705	25.2915	39.9346
39	Gh_A05G1211	1.84771	17.8275	11.8062	16.7673	22.1324	8.91875	7.99485	8.5665	24.7998	21.5621	14.9641	7.95375	7.89129	4.78346	28.0376	11.1862	32.0563	4.46978	1.62737	20.9742	10.7316	27.1722	19.7125	35.2899	19.5856	30.581	22.1035	23.5961	36.174	14.7288	6.5152	22.6018	20.7993	39.483	29.1398
40	Gh_A05G1212	0.0845075	0	0	0.916059	3.97259	5.09551	5.71436	6.21071	0.418048	0.116237	0.209567	0	0.324584	0	0.378975	1.48099	0.160057	0	0	0	0.937384	0.339065	0.119806	0.261452	0	0	0	0.205859	0.379171	0.262008	0	0	0	0	0.151302
41	Gh_A05G1213	1.68892	1.96764	1.20774	2.23693	3.04421	2.93736	2.68147	2.38552	2.69295	1.73106	2.15103	2.46052	2.07433	1.18123	3.36224	2.36814	2.06674	3.15107	1.27067	2.77446	2.80534	3.8826	7.94194	5.91802	5.43586	3.24461	4.10509	2.33756	4.34204	3.74385	2.86743	2.15582	1.94693	2.88026	3.78291
42	Gh_A05G1214	0.372827	2.2266	1.86145	5.48407	8.36266	5.37173	2.80097	4.11756	3.70472	4.37847	3.70766	4.07155	2.30822	2.02868	8.18277	7.60496	3.33621	2.32246	0.857574	3.88031	5.75712	2.53492	1.91193	3.6609	3.03699	4.1441	1.63916	4.05052	3.35994	2.31532	2.4139	3.0424	2.22728	1.90037	2.17219
43	Gh_A05G1215	5.60681	5.29246	4.92851	5.00624	5.06299	3.88476	2.4098	4.45955	4.26725	6.03935	6.01976	5.51019	5.88073	6.90819	15.1901	14.5297	5.60919	0.506639	0.717283	5.31871	3.91314	5.02478	5.3337	4.41512	11.5002	3.58552	6.2925	3.54966	4.61104	3.56958	2.84294	1.4485	0.4624	0.194639	2.25689
44	Gh_A05G1216	4.89785	0	0	0.671407	0	1.47605	2.04413	1.03211	0.604622	0.556591	1.02775	0	1.02284	0	0.900671	0	2.3733	0.909155	1.0324	0	0.739762	5.15057	1.62632	1.91569	4.37373	2.53202	0	2.93598	1.09618	2.31281	2.22855	1.57432	1.02434	0.633981	0.668679
45	Gh_A05G1217	17.9218	43.4353	43.8452	13.6286	8.68695	5.56502	4.33982	6.40602	14.3862	25.2952	17.7828	16.6027	22.7737	24.4992	13.286	11.6073	3.29683	1.12912	0.778989	2.05722	1.64925	3.18182	2.65451	3.01032	10.9305	6.61471	9.43309	7.27576	2.14987	1.99271	1.22689	4.48312	4.23196	0.962374	3.8055
46	Gh_A05G1218	1.4891	1.73597	2.46746	1.68705	2.67094	1.39908	0.597108	1.58642	1.46822	0.598232	0.988901	0.477798	0.499848	0.253335	0.720093	1.46203	0.892689	0	0.121979	1.58639	0.236202	2.49075	1.21628	1.99887	0.93588	2.01474	1.56949	2.56992	2.1024	0.940079	0.726079	1.65826	1.11509	0.662817	0.980988
47	Gh_A05G1219	0	0.249003	0.652881	1.11189	0.376098	0.0684451	0.237681	0.245772	0.530472	0.728783	0.589894	0.495937	0.339743	0.232535	0.118932	0.232773	0.356458	0.333857	0.702823	0.445816	0.108116	1.29059	1.20976	3.47757	0.870576	7.55671	9.81443	21.4462	0.32074	0	0.110559	4.96194	18.3093	0.0946045	0.143633
48	Gh_A05G1220	3.14572	9.87527	8.07411	5.74665	4.52657	2.15503	2.56986	2.94385	8.59508	8.55068	6.95166	7.25777	6.23091	4.04525	4.05335	5.79787	4.77388	2.49514	1.1689	11.8273	2.23755	10.6545	8.57445	10.3823	5.85947	8.0809	7.73806	11.0662	7.72026	2.30934	1.64854	7.64226	6.94668	4.71749	3.93268
49	Gh_A05G1221	1.22606	5.14032	4.83836	4.35698	2.9774	2.41151	3.62537	2.62847	5.66263	6.51595	3.64508	3.92509	4.49721	4.44433	4.57894	2.50554	6.196	2.76015	2.37385	4.30202	1.97876	4.59272	3.47583	5.2271	4.54785	6.12375	2.48517	6.76534	5.13599	1.26724	1.17816	5.85271	2.51717	3.16801	1.75628
50	Gh_A05G1222	0.0315621	0.147157	2.51423	0.171559	0	0.242369	0.774075	0.174415	0.0523616	0.214022	0.384345	0.529483	1.03883	0	0	0.273955	0.0302208	0	0	0	0.128047	0.0636905	0	0.0326522	0.030234	0.0197903	0	0.0759319	0	0	0	0	0	0	0.0566102
51	Gh_A05G1223	5.62422	0.466488	0.245523	1.75299	4.92122	6.59796	7.26839	11.266	5.05798	5.8344	8.44646	9.58836	10.0267	4.55051	31.542	50.6629	0.575832	0.182593	0.349581	2.11207	8.05746	9.07097	5.2761	6.18989	11.7728	7.0448	5.27482	15.1022	1.6741	2.14189	2.6366	18.128	29.0823	1.821	2.69223
52	Gh_A05G2644	0	0	0	0	0	0	0	0	0.0550215	0.0450063	0.0404164	0	0	0	0	0	0	0	0	0	0	0	0	0	0	0	0	0	0	0	0	0	0	0	0.118987
53	Gh_A05G2645	0	0.183529	0.436205	1.49731	1.89234	2.11696	1.7102	2.42844	1.04406	5.83173	8.70023	5.93547	3.94369	12.1694	3.14471	1.96759	0.413973	2.19984	1.034	1.14462	0.478743	0.634996	0.445368	0.447802	1.13161	0.419365	0.59241	0.759088	3.3141	1.71189	0.245011	0.160538	0.110772	6.77926	2.78843
54	Gh_A05G2646	0.145936	0.169982	1.13905	3.36373	5.7419	5.4266	9.79924	10.8654	0.602399	1.20066	0.90117	0.809901	1.8638	1.42856	1.95807	12.4421	5.40276	7.05511	14.0482	2.91046	45.8982	1.02599	3.20475	1.95785	3.639	1.59566	4.0587	0.709054	0.764912	0.905336	0.300962	2.08844	2.65842	0.643767	0.653464
55	Gh_A05G2771	22.8206	12.9909	7.29601	6.29596	4.35859	3.23401	6.41543	4.60373	7.4159	5.12618	7.29161	6.81779	6.77798	11.0951	8.26126	9.53846	9.09288	3.95894	5.88709	13.69	8.15185	10.7484	8.89708	11.9654	10.1819	9.54612	6.46501	7.13312	8.58608	5.02951	4.24367	6.51254	6.02641	6.24934	7.64376
56	Gh_A05G2889	0.190175	0.960569	0.561099	0.315856	0.742883	0.121699	0.212003	0	4.67986	2.32132	3.39672	2.71765	1.64515	0.552072	0.631835	0.0687805	0.182088	0.0653666	1.41387	1.83856	0.0321469	5.50051	2.37449	4.98412	2.4897	3.69654	5.07816	2.66896	2.38438	0.689335	0.0658421	1.51776	0.714119	0.225386	0.312674
57	Gh_A05G2890	6.17998	4.3028	4.23576	2.76188	2.94876	5.22443	4.36602	5.46102	4.87317	6.74412	9.14904	11.7357	13.6893	21.6153	10.6441	16.6158	3.91215	37.652	7.33425	6.82775	5.73141	9.70972	11.4208	19.821	8.32991	9.68177	3.77682	13.3092	5.80848	8.34183	2.20885	19.1113	33.9976	4.92481	7.09796
58	Gh_A06G0314	0	0	0	0	0	0	0	0	0	0	0	0	0	0	0	0	0	0	0	0	0	0	0	0	0	0	0	0	0	0	0	0	0	0	0.0517512
59	Gh_A06G0315	0	0	0	0	0	0	0	0	0	0	0	0	0	0	0	0	0	0	0	0	0	0	0	0	0	0	0	0	0	0	0	0	0	0	0.082632
60	Gh_A06G0316	3.54923	0.651552	1.06455	1.34265	3.75243	1.9268	1.43465	3.41697	2.43661	0.527946	0.719659	2.37015	1.22193	0.810714	0.857851	1.24972	1.03976	1.2426	0	0	0.186329	1.48254	0.26633	1.72353	0.718953	0.809195	0.485458	0.466078	1.10507	2.30736	0	0.770657	1.55004	0.323082	2.83301
61	Gh_A06G0390	0	0	0	0	0	0	0	0	0	0	0	0	0	0.0675783	0	0	0	0	0	0	0	0	0.0438707	0	0	0	0	0	0	0	0	0	0	0	0
62	Gh_A06G0391	0.680005	1.01269	0.962454	0.684259	1.01859	0.48364	0.336695	1.00873	0.375775	0.667147	0.368807	0.351688	0.383098	0.493445	0.75414	1.14895	0.361256	0	0	0.86257	0.229741	0.990357	1.06834	1.36739	1.01346	1.30214	0.568261	0.72815	0.795195	1.76018	1.17589	2.69557	0.85054	0.603766	0.982303
63	Gh_A06G0392	0.367766	0	0.13798	0	0.288726	0.315082	0	0.112412	0.603807	0	0	0	0.31647	0.266388	0.277335	0.270371	0.345552	0	1.9518	0.261528	0.738643	0.244897	0	0.630688	0.117738	0.381346	0	0.30133	0.912824	0.759005	0	0.125807	0.170776	0	0
64	Gh_A06G0393	5.98378	7.63351	6.70254	9.38292	5.14385	3.10575	4.64802	4.27176	5.29367	5.13418	4.86982	4.6942	5.24641	4.26601	6.19824	4.94282	3.93487	1.07358	1.35688	7.74343	3.60211	14.8524	13.2122	12.6326	11.8167	10.1065	8.43385	6.60834	7.43391	4.16369	4.80519	5.26391	3.55087	2.28433	4.53052
65	Gh_A06G0394	0.208748	0.202755	0.0770318	0.0630264	0	0.0445343	0.0387718	0	0	0	0	0.194437	0.0881466	0.454462	0.0771153	0	0	0	2.73979	0.216441	0	0.140363	0.0983715	0	0	0.174472	0.0871599	0.251292	0.837227	0.108081	0	0.567284	2.05688	0.185444	0.717547
66	Gh_A06G0395	6.87827	13.7591	13.1188	10.5887	11.8977	9.53449	7.3481	11.9063	9.83413	11.4873	13.0122	13.2459	16.3933	18.0977	16.6881	14.926	10.2771	12.9489	6.81349	21.2414	6.91613	27.2038	19.5771	20.1002	25.2581	20.4726	21.8207	23.7771	17.3107	13.2419	7.16215	10.4998	8.22462	9.42786	13.6273
67	Gh_A06G0396	0.648246	6.15912	4.87164	9.20644	6.66827	3.00201	2.66308	4.17562	11.1446	10.873	10.8759	11.0237	10.2028	5.31777	6.43293	9.119	4.28073	1.34807	0.655688	6.44217	5.09789	8.13405	5.57391	9.43018	7.1688	8.77214	5.6419	5.30118	7.48703	4.48964	3.20089	11.0914	6.02567	3.09244	4.06694
68	Gh_A06G0397	2.78852	2.15756	0	2.44903	2.26072	0	0.999472	0.854794	2.90835	0	0	3.08147	0	2.0977	0	0	2.39206	2.73738	2.72609	0	0.889341	0	4.07955	1.8695	3.63749	2.22504	0	2.64822	1.31662	0	0	0.99164	3.6854	2.98092	0
69	Gh_A06G0398	3.2434	2.96325	1.93886	1.53553	0.924426	0.299146	0.456152	0.484469	1.3092	0.673257	0.639974	0.926312	0.739433	0.572593	0.711511	0.316898	0.559836	0.120384	0.0766487	1.63311	0.32608	1.06163	1.115	1.23956	0.503791	1.3011	0.877255	1.19439	1.40719	1.63427	1.39668	3.72052	2.18138	1.03936	0.733785
70	Gh_A06G0399	0	0	0.0381587	0.18734	0.40402	0.0882466	0.115247	0.0317436	1.25769	0.888918	1.21852	1.0275	0.567634	0.0750461	0.305596	0	0.131943	0.142359	0.904811	1.21507	0	2.71196	1.55941	2.81675	1.02371	1.27491	1.5543	0.663887	1.71093	0.321258	0.143143	0.421531	0.0970478	0	0.278195
71	Gh_A06G0400	0	0.180942	0.17246	0.281053	0.364355	0.331545	0.287902	0.190511	0.514053	0.494045	0.317335	0.57677	0.723905	0.112651	0.57592	0.338187	0.345479	5.60237	20.0155	0.215852	0.995299	0.41688	0.512741	0.695318	0.446521	1.23121	0.260412	0.500489	0.699326	0.642779	0.321444	1.32055	1.16346	0.825178	0.231947
72	Gh_A06G0874	0	1.17749	3.38025	10.7611	21.0146	7.96494	5.99831	3.04307	15.9051	10.6511	8.83043	4.43071	4.83406	1.18889	5.0138	0.532765	2.27623	0.561892	0	1.97673	1.46822	0.0551169	0.270055	0.480259	1.04594	2.22617	1.16061	1.04982	7.23273	8.56835	7.32146	4.83803	6.65414	0.0485714	4.60351
73	Gh_A06G0875	3.70602	4.71407	3.41164	3.03275	3.69585	3.70194	1.03149	3.566	2.53113	3.26655	4.81622	5.11172	4.53104	7.44702	3.19189	3.83195	2.55512	3.74998	0.947294	3.77686	1.85164	3.91126	1.72664	2.11952	2.66408	2.95456	1.55473	4.24388	5.24935	5.74217	6.9965	2.66569	2.74739	2.67125	5.5093
74	Gh_A06G0876	0.0767184	0.670601	0.552424	1.32005	1.61888	1.0804	1.66653	1.44803	1.14459	1.45926	1.40458	1.42824	2.13972	1.25257	1.53169	3.75026	0.80689	0.7935	0.201472	1.51309	0.505397	2.01105	2.44083	2.1024	1.83761	2.47593	1.25035	1.84863	0.634366	0.238295	0.318362	1.91601	2.21288	2.58818	0.687858
75	Gh_A06G0931	0	0.0248105	0.0235005	0.501554	0.0498517	0.0544495	0	0.0196104	0	0	0	0.0397438	0	0	0	0	0	0.0436815	0.501938	0	0	0	0	0	0	0.0133559	0	0	0	0	0	0	0	0	0
76	Gh_A06G0932	0.232293	0	0	0	0	0.0595002	0.103419	0.0855167	0	0	0	0	0	1.31455	0	0.101082	0	0	0	0	0	0	0	0	0	0	0	0	0	0	0	0	0	0	0
77	Gh_A06G0933	0	0.0414172	0.118034	0.128742	0.416518	1.31915	1.26712	0.785328	1.06066	1.54378	4.28974	3.37562	2.6113	0.464169	1.41799	1.92911	0.305969	0.660715	0	1.40043	0.216153	0.645083	0.0502392	1.17611	0.408523	2.07146	0.0890388	0.855695	0	0	0	0.83295	0.250079	0	0.0318637
78	Gh_A06G0934	0.486371	5.09431	4.65233	7.34441	8.87732	4.84386	3.89351	3.56812	4.39243	6.24992	3.81766	4.01324	5.17823	2.37806	4.95031	5.36254	9.02744	2.87623	0.322617	5.70504	3.29724	8.50268	8.63709	6.75648	6.42281	5.97681	2.48857	5.0798	5.97635	3.01147	5.22154	4.4919	4.06579	5.95541	2.82655
79	Gh_A06G0935	0.169234	1.38078	1.38616	1.62494	0.714052	0.259941	0.188615	0.18702	4.77167	3.35295	3.95987	2.71174	2.10055	1.69485	2.40018	0.955195	1.87879	0.279485	0.26651	6.17472	0.583448	4.50672	1.77038	4.4114	3.11278	3.33134	2.03459	5.05128	5.19299	2.10301	1.05426	1.58655	0.571791	0.842058	1.66935
80	Gh_A06G0936	38.8634	16.4232	18.5096	10.4811	9.75025	7.34129	8.5009	8.88181	11.7011	14.6175	12.7225	10.5948	14.1638	21.1747	11.9999	18.4579	14.4076	12.1775	10.0025	23.1282	18.1408	11.7905	9.53095	15.5121	9.67809	12.1647	12.3009	9.03835	7.39674	6.88248	4.42914	3.87705	3.00922	2.27379	5.44842
81	Gh_A06G0937	0	0	0	0	0	0	0	0	0	0	0.0634722	0	0	0	0	0	0	0	0	0	0	0	0	0	0	0	0	0	0	0	0	0	0	0	0
82	Gh_A06G0938	5.34304	9.41139	8.63429	10.3274	10.1564	5.39422	6.38786	5.76906	17.0425	21.8084	19.7599	15.3317	18.1801	7.88493	14.9833	7.79129	11.5723	7.09462	2.80331	10.6317	8.91334	14.6785	29.0732	17.6595	14.9273	14.1291	18.0484	21.7713	13.1331	9.77658	5.98334	11.067	13.7551	16.2061	16.3726
83	Gh_A06G0939	8.05501	10.5861	10.9124	5.28376	4.84494	4.65495	2.33421	6.59589	11.1128	10.8919	12.3809	14.2353	10.9967	9.76688	6.83857	5.11946	4.57569	14.4675	1.77561	7.44104	2.51759	4.08567	1.97388	3.89869	3.49829	8.05697	1.93199	5.96866	6.67691	5.33585	3.80706	24.6696	21.5228	4.6406	6.1849
84	Gh_A06G0940	0	0	0	0	0	0.137195	0	0	0.175716	0	0.13349	0.196419	0	0	0.963215	0	0.302118	0	0.282942	1.13379	0	0.213793	0.303298	0	0.10256	0	0	0	14.185	7.61153	1.75219	0	0	1.68632	4.01376
85	Gh_A06G0941	0.98912	1.5853	1.16261	1.37217	1.12288	0.474711	0.44799	0.683269	0.717972	0.670607	1.99451	1.67107	1.52585	1.48058	1.77973	1.74372	3.93687	1.59308	1.70309	4.48132	2.06927	4.36655	54.1308	3.67757	2.87205	2.11269	3.09458	5.35333	3.62775	1.63265	1.41281	1.19663	1.48002	2.08838	2.32856
86	Gh_A06G0942	3.00975	1.28058	1.79544	1.13504	0.669031	0.618311	0.318709	0.526323	0.729739	0.683535	0.719987	0.16409	0.416319	0.956827	1.16522	0.999406	0.421555	0.0902132	0.115155	0.99817	0.223054	1.10949	1.17937	0.909632	0.988822	0.813406	0.877901	0.527345	0.992691	1.22908	1.69145	1.163	0.526516	0.938973	1.02483
87	Gh_A06G0943	27.4431	12.9501	8.65929	10.5815	10.5674	8.09747	8.0266	11.9706	9.50202	13.5773	13.6961	18.6806	16.1424	17.6534	23.799	21.5696	20.6377	22.1554	30.763	10.2168	7.67533	10.3923	12.6721	6.53095	13.8842	13.1213	10.6022	18.7207	13.915	8.17587	6.97707	20.0509	34.2564	33.9557	22.2806
88	Gh_A06G0944	0.427256	0.165689	0.160913	0.384752	0	0.183198	0	0	2.0998	3.97888	3.24264	2.08137	1.66145	8.66157	3.56059	1.26077	1.99919	2.47424	26.1402	7.95014	0.856301	0.567798	1.6205	0.878227	2.05292	1.32687	0.73238	0.703419	0.423265	0.440547	0	0.146386	0	0	0.508973
89	Gh_A06G0945	0	0.302051	0.0966514	0	0.101621	0.110931	0.766588	0.238263	2.13808	1.54683	1.71644	2.55283	0.664453	0.940137	3.68516	0.947349	2.53721	1.46305	1.37045	2.36995	4.70707	2.25438	7.23276	3.47704	4.4795	2.10438	3.28974	2.10715	1.80997	1.60826	0.889438	1.7695	1.20961	2.43508	1.5479
90	Gh_A06G0946	2.96967	6.76672	5.76494	3.87437	2.42436	2.36012	1.50627	2.03151	4.93185	4.6266	4.17883	3.23441	3.49634	2.9885	5.12166	4.09418	6.06467	2.95698	2.24072	6.8312	2.69521	3.68102	2.06594	3.07391	2.54234	2.73881	0.955331	5.13094	3.38838	3.35634	1.07664	3.06919	1.42716	2.40368	1.95767
91	Gh_A06G0947	1.66226	0.503749	0.625492	1.41542	1.36371	1.36167	0.296439	0.887889	0.716862	0.81193	1.01268	0.557547	0.252605	0.14476	0.73662	0.216488	0.413675	0.0686104	0.0872512	1.37813	0.13485	1.87808	1.0809	1.16926	1.59239	1.47983	0.58279	1.84029	1.15023	1.54926	0.828502	2.43903	2.19986	0.118169	1.4012
92	Gh_A06G0948	0.919324	6.81792	6.25343	12.0696	12.2983	5.99273	7.91071	8.57834	14.8875	21.4234	13.6338	10.4179	18.9793	23.2861	16.6062	10.9012	31.901	17.3155	20.4201	37.2583	15.8334	3.2007	9.39686	3.9316	6.32646	5.05252	16.778	9.57347	9.60831	5.4507	0.519909	3.02522	0.587724	14.0887	6.96799
93	Gh_A06G0949	0.308948	1.07637	0	0	0	1.60613	0	0	0.498237	0.899307	0	0	0	0	0.728484	0	0.280673	0	0	0.69679	0.609599	0	0	0	0	0.189506	0	0	0	0.950013	0	0.321401	0	1.57335	0
94	Gh_A06G0950	3.32398	5.70972	11.4187	36.8604	41.7953	43.8134	82.4572	63.7485	23.2984	32.7919	34.7068	45.2655	56.7962	32.1699	23.2836	11.6476	22.2773	31.7646	85.361	20.1279	56.1525	19.1744	61.0208	32.8253	121.176	45.8579	122.158	40.0675	20.1373	6.69908	2.22394	21.8482	18.8413	31.6146	28.6418
95	Gh_A06G0951	1.75948	4.82633	4.95391	8.15585	5.03284	2.09993	4.1613	2.18933	2.88775	3.84519	4.5837	2.76334	5.03218	3.27697	3.41433	3.32799	4.48445	0.54156	3.66984	5.3677	2.6495	3.76474	5.00039	4.00805	7.00149	4.14302	6.43678	4.63721	2.8065	1.55607	0.770449	3.22521	2.10019	2.41647	2.92109
96	Gh_A06G0952	6.11136	16.6063	13.3935	8.47802	9.0918	6.44964	3.59833	7.77191	19.9238	19.489	16.9543	13.1081	13.3383	6.50956	9.21416	5.16771	11.3389	13.065	11.327	14.7692	6.61566	14.3441	9.66869	11.4112	10.3284	17.1297	11.1208	22.498	18.446	10.7453	5.91233	30.3474	26.2167	16.9958	17.664
97	Gh_A06G0953	0	0	0	0	0	0	0	0	0	0	0	0	0	0	0	0	0	0	0	0	0	0	0	0	0	0	0	0	0	0	0	0	0	0	0
98	Gh_A06G0954	0	0	0	0	0	0	0	0	0	0	0	0	0	0	0	0	0	0	0	0	0	0	0	0	0	0	0	0	0	0	0	0	0	0	1.40821
99	Gh_A06G0955	0	0	0	0	0	0	0	0	0.333022	0.29046	0.264344	0.369748	0	0	0	0	0	0	0	0	0	0	0	0	0	0	0	0.512592	0	0	0	0	0	0	0
100	Gh_A06G0956	0	0	0	0	0	0	0	0	0	0	0	0	0	0	0	0	0	0	0	0	0	0	0	0	0	0	0	0	0	0	0	0	0	0	1.01324
101	Gh_A06G0957	0	0	0	0	0	0	0	0	0	0	0	0	0	0	0	0	0	0	0	0	0	0	0	0	0	0	0	0	0	0	0	0	0	0	0
102	Gh_A06G0958	3.53611	4.12184	7.0872	14.54	18.3453	18.1791	11.2887	16.7862	5.76704	7.29341	8.27718	7.60721	7.72638	6.97531	7.8965	10.163	12.3314	9.59231	29.4961	10.3887	21.0009	7.62473	8.75692	5.81614	8.10609	5.32578	7.48768	4.79741	2.09207	1.97204	2.26078	4.21806	2.76681	4.24569	3.27978
103	Gh_A06G0959	1.40508	2.16728	1.87805	1.34707	1.30827	1.16411	0.966457	1.25544	2.25993	1.57335	2.27209	3.07572	2.4115	1.16945	2.66039	3.14412	2.09291	0.428015	0.325699	4.4656	0.879264	3.58201	3.33138	2.35005	1.86111	2.25249	1.65908	3.48772	2.17381	1.66851	1.62832	1.22195	0.813768	2.20014	1.7413
104	Gh_A06G0960	4.31	35.8112	36.2375	17.8471	13.6514	9.18744	5.67914	10.4106	9.82473	11.5995	15.3657	11.1119	16.0454	24.1685	19.3176	22.3004	46.3795	5.91874	11.8073	22.9805	16.0046	10.0471	4.78094	9.30193	10.2934	9.71461	11.1212	25.6533	23.6435	10.3701	5.84726	12.5022	5.14831	34.8244	20.0769
105	Gh_A06G0961	0.262434	0	0.365268	0	0.154053	0	0	0.0603271	0.10842	0.0897872	0	0.486132	0.0836594	0	0	0	0.99801	0	0.345752	0.137406	0.0662958	0.395684	0.0929142	0.203211	0	0.205091	0	0	0.0983338	0	0	0.0670252	0	0	0.117541
106	Gh_A06G0962	4.85161	7.5367	6.87116	2.71699	1.96562	2.36826	2.56831	3.55958	3.05701	2.99733	5.32213	7.92858	8.82297	10.5572	5.9203	4.659	12.9252	2.41095	7.29795	4.46431	6.1333	7.67	20.8486	6.62213	10.1878	5.38395	7.85671	4.61371	2.51265	1.43409	0.716585	5.13016	3.16209	3.47459	3.36383
107	Gh_A06G0963	4.48826	9.99627	6.88089	4.69555	5.02174	3.25663	2.41701	3.5595	5.0064	4.92418	5.01484	4.96148	4.5422	4.32775	4.44167	3.62813	5.09847	1.28393	2.28248	6.41089	3.58197	6.54042	5.36285	5.31614	3.89196	5.84318	3.95998	5.6285	6.65905	3.67833	3.85639	6.77449	3.99779	4.85115	4.46706
108	Gh_A06G0964	0	0	0	0	0	0	0	0	0	0	0	0	0	0	0	0	0	0	0	0	0	0	0	0	0	0	0	0	0	0	0	0	0	0	0
109	Gh_A06G0965	0	0	0	0	0.297628	0.162479	0.492951	0.408022	0	0.0866927	0	0	0.0807857	0.137911	0	0	0.241158	1.85694	192.518	2.38777	2.94697	4.46096	1.07705	0.19635	0.18232	0.158542	0	0	0.0950249	0.393369	0	0	0	0	0.113566
110	Gh_A06G0966	1.98501	1.73413	1.18525	10.3181	36.7984	53.9	59.7336	53.8303	4.91746	6.02371	4.54963	8.13413	9.14054	0.616893	17.7472	36.0967	14.2058	6.25246	3.36461	5.35419	71.0218	7.40663	10.0428	4.3902	14.4133	4.07579	8.59928	1.54926	2.33621	1.75934	2.63261	2.02873	0.794917	2.62793	3.42862
111	Gh_A06G0967	8.54634	4.42073	2.00255	4.81618	3.07458	0.915089	3.4087	2.93936	2.14465	1.97724	0.893544	0.871062	0.306175	0	1.87804	0.261613	7.81327	4.3334	0.629654	4.0466	5.1278	5.9307	27.9882	3.29841	2.39379	2.5117	9.40713	4.08102	8.48873	3.67518	5.34267	9.74222	4.46668	6.64763	2.65342
112	Gh_A06G0968	1.60251	0.746182	0.959096	2.98807	3.2683	0.823172	1.41776	0.980385	0.527147	0.73915	0.934432	0	0	0.232232	0.722411	0.939877	1.6113	0.228147	0	1.5873	1.93444	1.06897	0.909895	0.990263	0.512802	0.998348	0.544676	1.04651	1.59382	0.661872	0.219024	0.438005	0.298208	0.374738	0.382263
113	Gh_A06G0969	1.70977	4.66212	1.99262	3.01507	9.26639	8.83077	5.54855	10.2925	2.83685	2.48374	2.23	1.93533	2.85952	2.52608	3.10992	3.57698	5.05859	18.8167	2.48318	2.5291	8.82646	1.60207	1.12198	2.14799	2.98309	3.27393	1.60462	1.02809	0.781016	2.087	1.64935	4.2612	2.96693	0.868612	1.6703
114	Gh_A06G0970	0	0	0	0	0	0	0	0	0	0	0.0682743	0	0.353798	3.14641	0	0	0	0	0	0	0	0	0	0	0	0	0	0	0	0	0	0	0	0	0.0498314
115	Gh_A06G0971	0.100383	10.0506	2.92527	0.362403	0	0	0.555443	0	6.1134	8.73581	2.87847	4.06504	3.61085	0.872958	0	0	0.0947511	0.213721	0.265645	0	0	0.603081	0	0.103425	0.0963496	0.250289	0	0.245454	0.449599	0.622065	1.85427	0.205672	1.54228	0.176258	0.269444
116	Gh_A06G0972	0.108401	1.45249	1.20443	0.980833	0.953908	0.763832	1.08498	1.04716	1.25559	2.07059	2.993	2.9177	4.41245	4.01032	4.22368	2.2437	5.68174	5.42104	7.55859	10.6311	2.35797	2.07287	2.07114	3.69578	3.79261	4.20596	3.68328	10.0939	5.28709	1.17772	1.34575	3.31922	4.33874	14.6822	4.95415
117	Gh_A06G0973	0	0	0	0	0	0	0	0	0	0	0	0	0	0	0	0	0	0	0	0	0	0	0	0	0	0	0	0	0	0	0	0	0	0	0
118	Gh_A06G0974	0	0	0	0	0	0	0	0	0	0	0	0	0	0	0	0	0	0	0	0	0	0	0	0	0	0	0	0	0	0	0	0	0	0	0.0384269
119	Gh_A06G0975	8.42861	8.78688	22.0238	21.6556	8.02216	5.42049	3.14917	7.57785	10.7512	12.1155	14.4561	14.9818	16.7261	8.67539	7.06772	5.24071	4.43877	14.2242	5.46627	5.09062	1.14934	2.06132	1.5976	1.30341	6.57525	5.78228	1.23183	9.70079	7.46862	4.8048	2.65523	7.34439	9.50837	5.05625	8.50641
120	Gh_A06G0976	1.39142	1.21521	1.65278	1.17819	2.55536	1.22736	1.34925	2.15677	3.15389	3.23175	3.88511	2.88836	2.67355	0.378236	0.97553	0.381177	3.12788	6.99153	18.8395	4.21805	1.31505	1.74412	0.616525	1.43473	1.25156	1.84517	1.10309	2.75554	1.17025	0.269596	0.357812	3.38173	3.52805	1.22451	1.32334
121	Gh_A06G0977	0	0	0	0	0	0	0	0	0	0	0	0	0	0	0	0	0	0	0	0	0	0	0	0	0	0	0	0	0	0	0	0	0	0	0
122	Gh_A06G0978	0	0.180534	0.778427	1.61087	1.18364	1.78917	0.515868	0.498565	1.27902	2.12807	4.40992	18.0502	16.348	17.0265	3.29647	1.0174	7.93827	0.16325	0.204519	2.2812	1.64249	0.622408	0.3295	2.23891	42.6714	46.6144	38.8415	2.63878	0.232013	0	0.479125	1.26804	0.217089	0	0.416386
123	Gh_A06G0979	0.657005	6.24226	6.95822	7.40951	5.75075	3.49583	4.32943	2.60424	10.4577	9.43747	10.7157	8.63663	9.31433	7.1494	7.30787	3.96142	8.38671	1.57697	1.46212	14.4306	4.65487	14.8584	8.93899	13.4219	11.5768	10.8517	8.64212	12.0907	9.71215	5.9623	6.59214	10.5714	10.367	5.81999	6.38652
124	Gh_A06G0980	1.85343	12.0852	7.53661	5.75293	3.7777	2.76904	3.19339	3.98066	12.2085	16.4531	16.0283	12.5562	16.636	8.93303	8.72416	10.3652	4.59358	11.2579	1.6236	7.70993	2.72647	7.29192	8.05216	9.07821	6.63915	14.7599	12.5205	11.8192	5.9671	3.28892	1.64645	27.588	31.831	9.62761	6.21069
125	Gh_A06G0981	12.849	17.8807	15.1889	29.8077	25.7398	22.9395	33.3266	29.6715	23.297	26.6234	32.9147	48.9652	39.9773	52.3775	46.088	40.3566	26.4356	10.4724	9.03192	18.2853	18.9975	29.35	33.7584	32.1652	50.3909	34.1644	47.7772	40.009	22.7797	14.9296	20.809	28.8969	44.4457	25.3812	27.6629
126	Gh_A06G0982	6.8399	12.5382	9.31958	7.46949	4.75649	3.67983	1.94149	4.56499	5.49796	5.29973	5.57814	5.00751	5.92642	6.36828	7.53509	6.49482	4.7515	1.88761	0.950415	9.19088	2.77228	7.90761	7.95662	5.05305	5.25445	5.626	7.2475	6.50114	8.40718	3.45527	2.41315	4.77427	2.41858	3.74318	3.59898
127	Gh_A06G0983	1.02607	6.91959	8.53207	5.62046	5.48704	2.87263	0.820808	2.87587	4.05689	3.40654	4.34724	3.39687	2.60564	3.41266	4.6185	4.37912	2.34538	0.283649	0.181521	5.59831	1.90225	5.94359	4.17047	4.60955	2.85427	4.29282	3.07619	2.72411	4.66158	3.31953	2.10931	2.66621	0.723972	1.3354	3.24749
128	Gh_A06G0984	3.35378	26.8785	37.5657	70.2674	36.3557	13.1218	8.7321	15.8909	109.201	101.814	74.7688	40.4131	40.8397	20.6725	62.6017	36.0184	23.8554	3.66256	1.58323	39.4206	11.0381	35.2595	27.92	33.5533	24.5866	64.0696	39.5827	56.1975	48.7252	38.7436	10.322	122.454	82.4015	22.618	35.4091
129	Gh_A06G0985	0	0	0	0	0	0	0	0	0	0	0	0	0	0	0	0	0	0	0	0	0	0	0	0	0	0	0	0	0	0	0	0	0	0	0
130	Gh_A06G0986	1.41774	3.5889	5.04658	7.9645	12.9597	6.70009	3.86231	4.31889	15.703	15.8524	10.3598	6.90357	6.52218	3.40482	5.97924	5.63987	7.46251	2.74371	3.85653	4.88817	5.74083	10.5355	22.8949	10.0542	4.77908	10.468	8.23354	14.7615	19.8943	10.3214	2.53119	16.3096	14.0836	17.1544	16.519
131	Gh_A06G0987	3.83895	1.79887	2.49962	5.62663	5.01114	1.92549	1.05797	2.04046	4.46064	3.6038	1.73971	1.98888	1.8569	1.63691	6.323	2.8381	1.13494	0	0.311848	5.34276	1.24327	10.772	7.61141	9.08516	8.68372	6.00126	3.77197	4.38806	12.6123	8.8505	9.60561	5.97142	1.33627	7.02563	5.60633
132	Gh_A06G0988	5.65127	9.68304	6.09578	4.81229	2.79547	2.98141	3.2036	3.72079	6.69155	6.42743	6.39357	5.24397	5.0756	6.14897	4.31873	5.19178	6.49274	3.81189	3.20772	6.24535	4.14751	7.3595	5.01878	6.46775	5.94829	6.96848	3.76621	5.22757	7.23281	4.81533	3.78224	3.61951	3.81212	6.76702	5.46119
133	Gh_A06G0989	5.13545	2.05028	3.57489	1.97655	1.7305	1.50006	1.90998	1.75008	0.623029	0.76162	1.02519	1.79478	1.39281	0.765959	0.933128	1.67678	0.449825	0.385431	0.49175	0.872134	0.809363	0.473627	0.231913	0.266983	1.23517	0.617978	0.410111	1.18247	0.670962	1.0932	1.80497	1.21765	0.793272	0.960235	1.3042
134	Gh_A06G0990	8.2663	4.69944	3.61961	2.77499	2.69477	1.96188	0.943116	1.48491	2.80683	2.74068	2.51172	1.95108	2.76163	7.28551	9.30713	10.2536	0.886399	0.50093	0.31776	3.43445	0.326869	4.38972	5.07517	4.50299	4.25	3.5876	2.52883	3.20791	3.21229	1.75334	0.752734	4.60444	4.48113	4.00804	3.54286
135	Gh_A06G0991	3.60962	7.59824	9.82062	14.5425	21.8408	19.344	8.62649	22.5211	8.33332	8.16298	8.17235	8.21267	7.0486	8.57298	57.1736	35.4879	7.84454	10.8711	15.1003	6.09455	7.4505	9.17827	9.98794	6.20694	9.05499	6.32719	7.00696	10.8067	8.51738	5.63623	11.6693	4.62047	2.39634	5.85251	6.87331
136	Gh_A06G0992	1.08626	2.5614	2.89159	1.72279	1.41711	0.852849	0.96397	1.34198	2.54135	2.9076	2.57945	2.76456	2.71503	2.95673	2.83885	1.55168	2.48563	1.11653	0.776691	2.50049	0.776808	2.19369	1.22087	0.970934	1.13492	1.71928	0.802087	3.08351	2.86234	2.14828	1.18099	2.79038	1.4961	2.02142	1.59446
137	Gh_A06G0993	18.4114	12.8967	7.73304	3.71842	3.72909	2.24653	2.86393	3.17591	6.3465	9.27196	8.54144	8.44148	8.29559	7.75092	8.29732	13.3727	10.5471	3.65474	4.03739	5.14627	5.93158	6.5071	7.83298	6.51014	8.66667	8.46962	8.41412	8.08546	7.6472	7.82416	6.23514	10.2913	9.92645	7.95448	7.51272
138	Gh_A06G0994	3.66862	6.39975	3.50833	3.01802	2.40806	1.49813	1.56722	1.72584	4.40564	5.91944	6.07195	4.17512	5.29672	4.4191	4.4892	4.17389	2.56901	1.44503	1.22804	6.94073	1.55791	5.30619	4.08095	6.19301	4.26128	5.09251	3.31733	7.18915	4.38718	2.66825	2.00181	4.08047	3.37299	1.94467	2.38048
139	Gh_A06G0995	0.446063	0.47992	0.569738	1.86482	1.32714	0.74665	0.420643	0.379179	0.910508	0.512255	0.250937	1.15067	0.956174	0.224106	0.988595	0.446962	0.229848	0.141696	0	0.782576	0.0347909	1.45361	1.30971	1.52615	1.28198	1.20455	1.63306	0.660818	0.206438	0.639573	0.14249	0.839185	0.289813	0.365817	0.399996
140	Gh_A06G0996	0.57193	1.29825	1.03214	0.763625	0.776004	0.500801	0.536998	0.69315	0.749206	0.448888	0.512931	0.505118	0.34285	0.262161	0.79978	0.587723	0.749611	0.0620337	0.394852	0.747941	0.641242	0.972052	0.595623	0.903175	1.03801	0.528553	0.677939	0.651542	0.588865	0.374117	0.688028	0.429304	0.254374	0.214112	0.32396
141	Gh_A06G0997	0	0	0	0	0	0	0	0	0	0	0	0	0.10941	0.376584	0	0.0625205	0	0	0	0	0.175471	0	0	0	0	0	0.0721119	0	0	0	0	0	0	0	0.051707
142	Gh_A06G0998	51.7678	64.2172	28.7888	17.9999	5.08213	5.81	6.052	6.3593	13.9869	13.0707	15.0676	10.7227	11.0155	15.0914	13.2084	13.7306	17.5938	1.82992	3.29088	42.1051	12.8353	24.7204	20.7323	22.8425	24.0313	21.2424	21.8946	13.84	18.7275	9.47124	9.49184	9.08675	4.23648	3.88128	6.2027
143	Gh_A06G0999	0	0.0708882	0	0	0	0	0	0	0.100906	0.164904	0.148056	0.680296	0.500293	0.0662058	0	0	0	0	0	0	0	0.0613685	0.0429776	0.0629197	0.174762	0.133477	0.152195	0	0	0	0	0	0	0	0.0272707
144	Gh_A06G1000	0.903208	1.05295	1.50939	2.79172	4.53033	4.11847	1.96391	4.18238	1.23067	1.56694	1.34986	1.68618	1.25842	0.80691	3.02051	4.86742	2.26584	2.04577	0.849876	1.24404	3.90279	0.888776	0.948868	0.88693	1.15332	0.784725	0.462862	1.16774	1.70901	0.791761	1.01181	0.730957	0.489672	2.30913	2.22295
145	Gh_A06G1001	1.90241	2.87205	2.15735	2.5444	4.86721	3.04511	2.74397	3.74111	1.5043	1.70575	2.11438	1.36714	1.6461	1.50581	2.11247	2.53847	1.81712	0.717116	2.27226	1.97785	2.36501	4.00824	2.44617	2.32433	3.23163	1.625	2.06219	1.87746	3.44322	1.74552	2.06157	1.4991	1.216	1.68745	2.13177
146	Gh_A06G1002	0.145936	2.03978	2.60354	2.70417	2.1425	1.30987	1.21478	0.871911	4.81919	5.30292	2.70351	1.88977	3.16845	2.22221	3.42662	2.2332	3.04771	1.22698	1.15465	3.52319	1.39978	1.02599	0.723654	1.80724	0.909749	2.46188	0.737945	0.886317	3.38747	1.358	0.601925	2.9089	1.43146	0.643767	0.914849
147	Gh_A06G1003	1.26346	2.57737	1.33363	1.63914	1.00937	0.330718	0.25617	0.37031	0.667157	0.428055	0.52401	0.481975	0.544937	1.12542	1.14405	1.61926	0.412668	0.118278	0.0753201	1.66408	0.262199	2.89819	1.82618	2.64436	1.01767	1.54882	1.79583	1.51881	0.907571	0.981488	0.298408	0.731222	0.161798	0.357526	0.540842
148	Gh_A06G1004	60.8481	17.8751	14.8603	2.32091	0	0.215231	0.514732	0.348152	0.0696312	0.0571487	0.0513538	1.17268	1.43951	0.914719	0	0.365428	10.559	0.348293	18.9897	8.64701	0.638581	0.1694	0.118865	0.0434465	0.120798	0.0789761	0	0	2.08397	0.652531	1.56842	0.0428488	0.118202	0	2.14733
149	Gh_A06G1005	6.31294	3.98574	4.11172	3.48484	3.81489	3.28256	3.26178	3.11894	3.05422	2.85487	2.84406	2.20583	3.37244	2.86341	2.98671	2.35505	2.64381	1.56044	1.03546	2.99823	1.60049	4.17943	4.83377	4.65976	5.35458	4.14346	1.89368	2.3738	3.41292	2.55376	1.84376	2.57967	2.03691	1.63629	3.00753
150	Gh_A06G1006	0.0542004	0.631518	4.03485	15.252	10.811	7.91608	8.6798	6.63202	10.1344	5.84201	3.79113	5.43296	6.3429	2.94876	0.36203	1.0628	0.568174	0	0	1.69646	0.0548364	1.20008	0.306835	1.06394	0.519535	0.678381	0.272836	0.262179	3.74163	4.3744	3.02794	0.940445	0.228355	0.095962	1.69995
151	Gh_A06G1007	117.231	238.128	135.006	161.794	61.7199	26.3606	37.0431	40.9488	133.155	79.9408	86.6487	47.47	48.1402	34.0973	55.1471	34.1276	54.9157	14.3357	36.6259	124.204	35.7854	93.5239	142.975	167.135	144.011	187.309	168.304	77.3061	77.9316	66.1254	59.9505	222.06	105.906	41.9048	48.2168
152	Gh_A06G1008	0.719698	2.0366	2.56896	3.86126	4.70397	6.12426	6.5765	7.09519	5.36068	7.21888	5.67209	6.5877	7.18876	13.2016	4.00341	8.73189	6.37243	5.45598	7.03135	3.75102	3.69386	4.65786	2.90976	3.55901	5.86337	7.20801	4.91341	4.22457	1.85213	1.59593	0.212837	7.02931	8.08856	5.5548	3.3632
153	Gh_A06G1009	0.779136	2.96564	1.84603	5.64052	5.84997	4.32508	3.40897	3.34549	2.57913	2.05396	2.9298	2.70085	3.69827	4.40864	7.28209	18.3261	3.66475	4.43295	0.409907	6.60672	4.15263	10.6671	8.15892	11.2709	16.0809	8.19309	6.79452	5.14804	3.43073	1.29001	1.82778	4.66454	2.55384	1.38003	2.18786
154	Gh_A06G1010	1.7112	2.22283	3.91652	1.59515	3.32185	2.43961	3.51818	4.23426	6.81891	9.82801	8.84976	9.58153	8.71373	2.34221	7.40554	3.60259	4.17264	0.703476	0.704966	2.22315	1.24067	2.46846	3.14311	2.58068	7.58557	2.26995	2.38253	2.5834	1.8773	1.51946	0.915235	2.58873	2.17054	1.34896	1.57884
155	Gh_A06G1011	21.3484	20.2133	11.1278	14.4625	6.95903	2.63478	3.32976	3.65014	6.14012	3.68526	3.17991	1.9908	3.26799	2.35895	4.36381	2.92512	6.46226	2.59249	3.51975	3.08578	4.11905	3.85603	4.96886	2.73061	3.35918	5.70398	3.08491	2.66701	3.41356	1.12024	1.23341	4.57911	1.34449	4.22031	2.15681
156	Gh_A06G1012	0.335943	0	0.190734	0.15106	0.198285	0	0	0.307459	0.548827	8.2675	9.43062	12.8295	14.885	1.09392	0.768062	0.37338	0.312792	0	0	0.363567	0	0	0.239242	0	0	0.312321	0	0.417289	0.248915	0	0.340797	0	0.232784	0	0.299888
157	Gh_A06G1013	7.08525	20.4183	16.4197	22.1977	17.0644	8.99857	7.31543	9.70599	9.6191	7.59813	9.44529	7.42064	6.76123	11.1265	12.9936	18.7295	8.33168	1.30049	1.31229	18.7386	6.81609	24.8892	20.396	18.8621	14.7579	17.6133	18.6362	12.1516	11.9354	4.58368	5.64096	10.1662	5.23297	4.68695	6.68598
158	Gh_A06G1014	1.80189	3.90686	2.69424	2.69384	1.62144	1.18045	1.49323	1.42729	1.73593	1.88057	2.04832	1.32534	1.22278	1.7331	2.60497	3.82617	2.44226	0.260474	0.110095	2.43868	1.44341	1.60481	0.888985	1.2131	1.08414	1.99514	0.946432	1.31376	1.63734	0.910989	0.955816	4.0592	2.94681	0.297429	0.751342
159	Gh_A06G1015	1.74676	9.14982	7.72164	5.51527	2.44096	1.68256	2.17265	3.0052	7.36009	6.19759	7.64526	6.21962	7.02574	5.69529	6.64766	9.36828	4.83446	3.03417	2.89219	9.73968	4.83091	4.58675	3.40976	5.84595	3.56363	10.064	2.22766	4.54755	6.18746	2.70519	1.11864	6.04363	1.37093	2.10529	2.7342
160	Gh_A06G1016	1.99983	1.505	1.48266	0.75705	0.59311	1.26319	1.35548	1.37599	2.10133	1.67945	1.13817	1.13376	1.8242	1.54343	1.17572	0.10974	0.436864	2.23833	2.52213	1.15139	0.0770775	2.04473	1.71689	2.69843	1.64864	2.00104	0.632743	0.91218	0.990961	1.0227	3.36927	1.77867	1.03453	0.360432	1.04451
161	Gh_A06G1017	5.28977	7.37769	9.9191	3.58117	2.98697	1.21658	0.772689	1.42162	67.6854	64.7607	51.1834	38.1637	36.5243	8.50751	5.56468	2.52572	3.98902	12.0329	2.49088	6.8301	1.28889	3.90494	2.8088	3.37342	2.35984	5.68405	2.51537	7.87453	5.3017	3.71944	1.77195	11.2625	7.60653	3.70136	4.61733
162	Gh_A06G1018	2.28786	3.28062	3.97932	10.9848	19.5524	10.8999	7.10771	10.9537	4.75397	5.52921	4.90259	2.72013	3.65992	2.8083	9.28312	12.024	8.54552	3.5522	4.47883	9.19388	12.7544	7.08137	4.89969	6.42267	5.51137	6.5322	6.65139	4.11894	3.95968	4.00547	1.45542	5.211	3.129	2.28315	2.78575
163	Gh_A06G1019	0.390602	4.00604	4.45747	3.89088	5.12876	3.40056	3.7853	4.53121	4.79114	5.20172	4.76861	5.01683	5.69548	4.16645	8.23296	7.55367	9.07401	2.34395	1.02586	7.38101	5.2251	10.5532	8.22988	9.53232	9.61814	10.5247	8.81591	9.03706	10.8043	8.73515	5.26727	12.2643	10.4413	3.39794	5.25308
164	Gh_A06G1020	0	0	0	0.20286	0.132357	0	0	0	0.554526	1.09089	0.563144	0.413084	0.724203	0.244421	0	0	0	0.722359	0.298035	0	0	0	0	0	0	0.490172	0	0.275759	0.167662	0.696539	0	0.115314	0.784222	0	0
165	Gh_A06G1021	0.762333	2.22177	1.00013	0.7341	1.03253	0.731504	0.664492	0.943829	1.74053	1.12849	1.21525	2.09005	1.68608	3.16447	3.52892	2.99418	1.3937	0.636406	0.249801	2.41223	1.06404	4.81148	2.59171	4.58623	3.1029	2.82509	2.67864	1.94512	1.65023	0.814431	0.743348	1.45538	0.738711	1.06028	0.918918
166	Gh_A06G1022	1.66213	5.60926	5.79845	13.0664	17.2184	14.3207	10.7685	12.8642	7.96358	6.33935	6.75912	5.10388	4.96091	11.2248	9.57773	8.37127	3.65717	1.0764	0.60347	7.54208	5.44896	8.76489	6.08481	9.41333	6.97786	8.24744	10.3942	9.15577	5.84688	4.62518	1.77788	7.19717	8.44855	3.34683	3.85166
167	Gh_A06G1023	0	0	0	0	0	0	0	0	0	0	0	0	0	0	0	0	0	0	0	0	0	0	0	0	0	0	0	0	0	0	0	0	0	0	0
168	Gh_A06G1024	5.05451	2.86435	2.435	4.01412	5.53398	3.1523	5.61269	3.70506	3.61088	3.27403	2.86357	4.17331	2.17867	3.26917	5.79796	4.92341	3.89412	3.29495	6.30135	3.72257	7.65892	4.11818	5.80479	5.07662	8.38391	3.88512	5.34753	1.65751	1.33046	1.90717	0.704894	3.83867	4.88402	1.08563	1.46831
169	Gh_A06G1025	4.27283	5.74854	7.07851	15.3983	12.4295	5.66562	3.09232	4.03854	10.51	9.49029	5.38828	5.61924	5.18261	5.22152	3.02851	5.90112	6.75983	7.79644	6.7412	7.43254	6.83058	3.99643	3.22696	6.45325	5.2596	9.54463	3.0833	7.23936	2.18474	0.826367	2.1799	14.2636	6.8737	5.36072	2.86402
170	Gh_A06G1026	0.0230167	0	0	0	0.0269606	0.0588935	0.0770471	0.148452	0.114667	0.186869	0.111791	0.257823	0.232677	0.400974	1.11932	0	0.640264	0.0945604	0.180992	0.0475509	0.210298	0.0464906	0.032518	0.0238238	0	0.0144427	0	0.0552629	0.173318	0	0	0	0	0	0.041295
171	Gh_A06G1027	1.52292	3.41116	1.88258	1.89385	0.979744	0.764305	0.166476	0.60511	1.43694	0.647675	1.30833	0.723822	0.906923	1.10529	1.32225	0.712563	1.00109	0.0615317	0.0783376	1.48383	0.3938	2.04917	1.51935	1.57569	1.34436	1.85393	1.71858	1.14899	1.30317	2.04124	0.558462	1.91641	0.672934	0.424823	1.07125
172	Gh_A06G1028	3.16838	7.35578	0	3.62011	0	0	0	0.413674	0	0	0.631005	0	0	0	0	1.06025	2.42146	0	0	1.05837	0.442258	1.75964	0.653288	2.29651	1.31633	1.92831	2.49943	0	0.655185	0	0.885555	0.949628	0	0.755016	0
173	Gh_A06G1029	25.4321	12.652	5.60923	6.04444	3.41764	2.50457	3.33306	3.99091	4.51477	4.95107	5.19693	5.99861	5.93285	8.09998	5.10562	5.7504	5.35482	7.3002	3.82797	5.09673	2.13822	4.1768	3.30868	1.86439	2.05813	2.45189	2.11597	4.15942	3.74852	2.2638	1.35304	1.25127	0.809591	2.24763	2.33872
174	Gh_A06G1030	0	0	0.108791	1.49049	0.228441	0.49869	0.32256	0.535023	0	1.07237	0	0.178883	0.124686	0.211171	0.655266	2.34571	0.36695	0	0	0	0.684637	0	0	0.100087	0	0	0	0	0	0	0	0	0	0	0
175	Gh_A06G1031	0.236703	3.25478	3.25699	11.3983	25.4304	10.6106	4.5837	3.09334	3.44943	1.67629	0.753452	0.263962	0.180392	0.206075	13.9964	1.44224	6.86729	10.62	6.223	1.37992	8.67572	0	0	0.0489296	0	0	0	0	2.91511	0.146992	0.294212	0	0	0.0839207	0.254597
176	Gh_A06G1032	0	0.0741553	0	0	0	0	0	0	0	0	0	0	0	0	0.284076	0	0	0	0	0	0	0	0	0	0	0	0	0	0	0	0	0	0	0	0
177	Gh_A06G1033	68.8288	15.6123	4.81876	4.22809	2.34144	2.2274	2.30294	2.73342	4.89126	3.9251	3.46962	3.33178	4.50752	8.61319	4.13244	7.40324	3.03196	1.27963	2.028	10.8748	3.95048	6.16642	4.12983	5.05106	6.17553	5.16666	3.75762	8.1516	7.22037	4.27598	3.35501	3.34803	1.90927	3.98154	4.53173
178	Gh_A06G1034	7.70133	18.4577	12.7182	12.6499	8.69775	5.69735	5.50595	6.60205	11.8586	10.0554	9.9723	6.84803	6.43249	8.37627	11.7602	11.334	7.309	2.02446	1.5626	14.307	5.15829	12.4931	8.07888	9.85753	11.7897	10.918	6.74189	10.7965	8.20527	5.74212	7.02358	9.46265	7.88514	7.57709	6.76405
179	Gh_A06G1035	1.47658	5.525	5.46735	5.59494	5.60316	3.7311	4.50155	5.00858	8.63099	8.28963	7.82681	8.75226	7.38999	6.09036	8.10361	7.85188	6.01818	3.53754	2.75536	7.98766	5.86753	10.577	10.9344	10.2062	10.0149	8.81444	7.69784	7.11684	7.53556	5.67254	6.77182	6.65476	3.77225	4.13929	4.84261
180	Gh_A06G1036	17.7652	19.7462	13.9186	46.4379	41.3875	20.5882	12.417	18.4924	7.25467	7.21372	6.48004	4.31763	5.45153	9.93314	10.3685	19.0106	6.47386	1.54665	2.74978	10.4013	8.75695	6.78805	8.46112	6.65272	8.81482	7.38336	9.18796	9.01007	6.07329	4.29843	3.49263	6.67134	3.57881	2.19182	3.88997
181	Gh_A06G1037	0	0.0433361	0.882043	2.32515	7.96584	9.86559	3.2781	6.45725	1.35868	1.75833	1.21679	0.69451	1.36084	1.17378	5.13008	5.23071	0.767286	0.419104	0.194754	2.33884	7.04104	0.563371	1.62754	0.558017	1.44151	0.594988	1.11312	0.891534	0.53207	0.173318	0	0.340477	0.0524233	0.397417	0.433541
182	Gh_A06G1038	0	0	0.717136	1.54644	4.3862	5.3219	1.23341	3.82455	0.917651	0.628614	0.62155	0.343334	0.351791	0.703472	1.94959	2.31042	0.617049	0.67098	0.12137	0.768771	0.888341	0.186042	0.130633	0.28635	0.309734	0.49155	0.231974	0.557307	0.346771	0.14337	0	0.282574	0.0649051	0.491197	0.248321
183	Gh_A06G1039	1.08941	2.11702	2.35491	3.14796	4.43875	3.26944	2.35226	3.29375	3.76665	4.00066	4.95956	4.20988	4.15908	2.30948	4.06983	2.13687	3.28013	0.921415	1.36923	4.48917	2.1402	7.92918	8.69702	5.26487	9.08157	6.53081	6.772	7.72706	3.76624	3.29671	2.05807	9.42888	6.74318	3.4192	3.94933
184	Gh_A06G1040	25.3247	22.4889	17.1979	12.182	13.1874	8.90959	10.5525	11.0171	13.3399	11.287	9.92849	10.1247	11.8632	12.1549	18.2756	20.5848	16.4173	10.7741	14.7133	15.9712	11.2313	22.5943	22.0593	21.2803	24.7564	20.8063	21.1304	13.085	13.3087	10.016	7.18212	8.87496	5.13826	5.92594	5.83879
185	Gh_A06G1041	0.826941	6.74655	3.45563	3.98284	3.87758	3.32032	3.01509	3.08023	4.23748	5.10586	6.00848	4.75909	5.66972	5.89161	6.41938	9.5534	5.96695	2.48729	2.66496	9.20597	5.2957	7.50422	7.86594	10.7677	8.75112	7.06699	6.97302	6.79181	5.36897	3.50269	2.65205	4.25286	4.65457	4.73927	3.80839
186	Gh_A06G1042	3.23459	15.927	16.7583	22.6259	23.3231	8.85237	4.81833	5.91844	50.7259	42.3768	39.705	20.6166	19.1277	7.56923	26.2926	10.8087	19.5917	15.9901	6.79729	16.9672	6.88272	6.35777	3.14484	6.56366	4.0678	8.7905	2.84001	12.0868	11.4252	3.51615	2.76743	21.1884	18.3709	9.61639	9.78728
187	Gh_A06G1043	4.18517	7.68378	6.75736	5.62006	6.59627	4.00264	1.70274	4.14521	9.5845	11.5539	11.7172	10.7046	10.9397	10.6051	11.1014	14.3134	8.78575	10.1478	6.30256	10.9372	4.90582	5.69052	3.67407	5.16295	4.47587	5.86763	3.85649	8.0699	7.54294	4.49854	2.89062	6.48932	7.39115	4.49481	4.28119
188	Gh_A06G1044	0.217439	1.11495	3.18265	10.4729	13.7688	6.34844	4.06714	4.08305	1.36891	1.06497	0.957085	0.566186	1.10384	1.32523	4.34634	7.56546	1.07994	0.991881	0.114277	1.53735	4.09663	2.27864	2.76797	2.24789	2.54201	1.63441	1.63761	1.25899	1.56821	0.13505	0.631053	0.576531	0.305758	0.771447	0.857659
189	Gh_A06G1045	2.90555	3.08927	2.96807	1.20461	1.50019	1.2858	0.580486	1.78822	1.81557	1.69162	2.37346	3.23748	2.30125	2.52031	2.47544	2.68407	1.34774	0.830998	0.773821	2.48584	0.548221	2.18157	0.844361	1.5665	1.05085	1.40858	0.490739	1.80814	2.49947	1.34932	0.877846	1.19645	0.659198	1.3031	1.9117
190	Gh_A06G1046	1.58855	2.73637	2.01691	2.29929	2.05523	1.78972	2.06339	1.79131	3.18897	3.81852	2.85079	3.14236	3.20623	2.73639	2.62093	1.69545	1.79642	1.70517	1.55381	1.86175	1.059	2.68165	2.0434	2.03683	1.86196	2.09761	1.36254	1.99276	3.89179	2.28431	1.38101	3.35557	2.70691	3.54568	2.65858
191	Gh_A06G1047	3.78695	12.8567	8.4842	18.2312	12.112	12.1001	13.0071	8.77559	15.054	16.4684	6.96772	11.4189	12.4518	16.418	17.7933	19.1858	31.5777	6.77423	27.6296	20.2697	15.8287	50.9501	32.5673	51.1082	32.0481	37.3871	34.9133	19.3343	31.5661	16.1322	8.70359	20.5833	24.7204	56.5112	26.1641
192	Gh_A06G1048	0.271518	0.822925	0.780407	0.369056	0.25449	0.069487	0.151415	0.0750377	0.540814	0.257462	0.396177	0.151955	0.27472	0.177364	0.901144	0.235489	0.182154	0	0.142412	0.73018	0.0826558	0.822266	0.652273	0.871006	0.676155	0.851568	1.15425	1.04407	0.40872	0.168748	0.169344	0.691327	0.573818	0.386466	0.219182
193	Gh_A06G1049	0	0.213698	0.616092	3.06583	7.55191	3.88616	2.13451	2.2753	0.604756	0.632321	0.342195	0.338348	0.353004	0.399074	3.0916	3.22051	0.0867699	0.194581	0	0.775276	0.647224	0	0.780879	1.60808	0.968603	0.858626	0.6992	0.671759	0.548523	0.568847	0	0.657589	0.898094	0	0.574888
194	Gh_A06G1050	0.0209244	0.0487886	0.161732	0.303475	1.81352	0.455046	0.163471	0.23138	4.83111	2.46193	4.90013	2.69648	1.92932	0.956918	3.05125	1.13299	0.421678	0.0429414	0	4.49276	0.0849891	12.175	3.31056	9.03257	4.04763	5.7125	7.62803	6.97986	4.34977	0.845499	0.479042	1.40581	0.678559	0	0.600701
195	Gh_A06G1051	0.704484	4.58803	2.15889	1.91363	1.7492	1.00816	1.19987	1.29706	4.18896	6.31104	4.6582	4.93467	4.57362	2.25516	3.58777	2.34215	4.94966	7.1251	6.31438	7.14778	1.4275	9.43915	4.86442	7.02679	4.48698	8.1521	5.30311	8.29401	35.1882	14.5433	18.7342	11.2394	14.9796	6.54502	11.6284
196	Gh_A06G1052	2.14749	6.46884	3.55117	6.02377	4.78376	3.79824	2.62971	3.33506	2.81183	3.55495	3.38509	2.87617	2.64867	3.54381	1.82201	2.91445	3.23283	2.64737	4.10183	2.33267	2.16798	3.12328	5.66571	4.43207	4.11928	3.97861	4.12004	3.59883	3.21558	2.52653	3.05373	1.81683	1.66003	1.43703	2.25468
197	Gh_A06G1053	1.04469	0.389595	0.694826	0.832386	0.440973	0.588572	0.65147	1.26944	0.553953	0.681911	0.714881	1.32167	1.11331	1.00058	0.556634	0.999273	0.958227	0.432888	0.329356	1.65013	1.14305	0.84229	2.18669	1.29613	1.52155	1.28276	2.09725	0.705413	1.44439	0.648892	0.60656	0.511304	0.587724	0.66736	1.38611
198	Gh_A06G1054	0.943096	0.470284	0.455992	0.606873	0.635046	1.38593	0.14856	1.23475	0.2209	0.563456	0.339939	1.2323	1.22047	0.585375	1.22265	0.297774	0.63139	0.874563	0	0.577103	0.945848	0.537584	1.3408	0.277059	0.517769	0.669883	0.345773	0.996352	0.801495	0.833766	0.274884	0.415193	0	0.940492	1.08363
199	Gh_A06G1055	0	0	0	0	0	0	0	0	0	0	0	0	0	0	0	0	0	0	0	0	0	0	0	0	0	0	0	0	0	0	0	0	0	0	0
200	Gh_A06G1056	0	0	0	0	0	0	0	0	0	0	0	0	0	0	0	0	0	0	0	0	0	0	0	0	0	0	0	0	0	0	0	0	0	0	0
201	Gh_A07G0945	0.573652	1.12351	1.14059	2.53729	1.9352	2.73014	1.25459	2.15654	1.60043	2.01816	4.48567	5.5691	6.43689	8.74441	6.08658	4.92188	2.33313	0.471337	0.120291	4.02934	0.489195	3.19804	1.88025	2.49384	1.77998	2.17417	1.31842	5.78471	1.58965	1.92555	0.859318	1.54189	1.19677	2.04283	2.05842
202	Gh_A07G0946	0	0	1.58794	0.626934	0.162452	0.236529	0	0.0849901	0.0764709	0.377168	0.565046	0.600835	0.351791	0.200992	0.718272	0.200906	0.528899	0	0.12137	0.480482	0.233774	0.744169	0.849118	0.28635	1.63716	1.06984	1.62382	1.11461	7.14347	4.15773	0.861023	0.188383	6.87995	38.559	28.6811
203	Gh_A07G0947	1.32003	9.58654	9.06622	11.3746	7.18019	3.50921	2.452	3.21051	7.80309	9.27803	6.43479	5.42349	5.91582	8.69529	9.4507	7.2007	8.61653	2.86472	3.64231	4.42054	7.27593	2.9362	6.60302	4.0963	5.09069	4.73177	4.91693	5.05128	8.45134	9.3584	9.62889	3.96637	3.4784	5.53352	7.13266
204	Gh_A07G0948	0.0249564	0	0.0137566	0	0	0	0	0	0	0.0336758	0.0150979	0.0233412	0	0.0271789	0	0	0.0119959	0	0	0.102772	0	0.832719	0.123331	0.323097	0.179199	0.2116	0.155473	0.059773	0.0188149	0.0387984	0.0260093	0.317343	0.105669	0	0
205	Gh_A07G0949	0	0	0	0	0	0	0	0	0	0	0	0	0	0	0	0	0	0	0	0	0	0	0	0	0	0	0	0	0	0	0	0	0	0	0
206	Gh_A08G0638	0	1.50769	1.72157	1.59284	2.21835	2.42093	2.73178	1.18815	1.93454	5.22984	9.45308	8.42743	5.31483	6.39832	1.59673	0	1.43989	8.08923	8.12014	0	0.828272	0	0.167268	0	0.11309	0.0732981	0.301	0	0.175475	0	0	0	0	0.824551	0.315914
207	Gh_A08G0705	0	0	0	0	0	0	0	0	0	0	0	0	0	0	0	0	0	0	0	0	0	0	0	0	0	0	0	0	0	0	0	0	0	0	0
208	Gh_A08G0706	8.68611	16.1137	16.3258	7.57596	7.29017	5.29905	2.52042	5.61438	10.6854	11.0462	13.1141	12.8262	12.0378	13.2465	10.7744	8.5696	5.46267	2.20508	1.52587	9.11301	2.2616	6.01031	3.69923	4.15706	4.36962	4.4511	4.29707	8.5209	9.52598	4.40137	1.88178	6.04936	4.14002	6.6506	6.9655
209	Gh_A08G0707	0.0615677	0.502446	0.54382	0.316257	0.52879	0.551312	0.274866	0.737557	1.32952	1.49859	1.36941	1.26495	1.52924	0.804472	1.94958	1.11115	1.29993	0.252655	0.107554	1.65222	0.479324	2.94397	1.85538	2.27326	1.80806	1.81614	1.22973	1.77285	1.82405	1.14823	0.726172	0.710275	1.41793	0.658037	1.21517
210	Gh_A08G0708	4.902	2.66624	3.257	4.5713	7.57628	2.23118	4.81461	3.64446	3.43182	5.27586	4.7389	5.74809	5.75168	4.42679	6.84354	5.91455	5.03635	1.95112	1.144	4.44478	3.34964	3.36882	3.23434	3.60524	6.22704	4.50623	3.36702	4.80999	3.54921	4.06063	4.7482	6.21743	2.24855	2.64439	3.74427
211	Gh_A08G0709	0.429881	0.951854	5.43362	14.5173	38.4109	39.1383	33.1222	34.9411	2.77773	3.80102	3.99391	3.51831	3.38221	2.80718	10.2147	26.5463	6.07732	1.60406	0.677739	2.50261	40.0187	3.4655	5.04656	4.66647	6.96158	2.74668	2.58975	2.69615	2.13163	1.73551	0.712978	2.01651	1.02769	1.67783	1.27173
212	Gh_A08G0710	0	0	0	0	0	0	0	0	0	0	0	0	0	0	0	0	0	0	0	0	0	0	0	0.189173	0	0	0	0	0	0	0.373328	0	0	0	0
213	Gh_A08G0711	0	0	0.0593528	0	0	0	0	0	0	1.96771	14.6818	40.8652	47.2243	79.6434	0.356795	0	0.0509226	0.111286	18.9762	2.00617	0	4.83973	12.2488	19.8166	4.71135	17.2199	19.7633	28.8102	25.3385	12.7703	0.995033	5.88889	3.37671	187.222	60.5651
214	Gh_A08G0712	0	0	0	0	0	0	0	0	0	0	0	0	0	0	0	0	0	0	0	0	0	0	0	0	0	0	0	0	0	0	0	0	0	0	0
215	Gh_A08G0713	0.459506	2.61763	1.58745	2.86469	2.09631	1.37344	1.59037	1.26844	0.676103	0.626413	1.00137	0.948284	0.584114	0.555577	1.24953	0.444705	1.89882	0.531163	1.47719	1.80929	1.08514	4.42064	4.91273	3.85135	3.96376	3.29188	2.56814	0.987151	2.3761	2.21908	1.79688	2.44861	1.86497	1.71848	1.00666
216	Gh_A08G0714	0.308442	2.7554	52.8634	203.437	76.2285	41.2235	29.4513	24.9751	6.04141	12.2651	4.6007	5.25107	17.5798	7.49584	1.71575	9.17968	19.4114	10.805	17.3079	4.6084	29.863	0.103508	0.509208	0.265598	3.49831	1.19061	0.646501	0	0.0771721	0.319185	0.319255	0.367203	0.361097	0.455311	0.598926
217	Gh_A08G0715	0.4399	1.79218	3.45759	14.5834	16.0483	9.46368	6.5653	7.0634	0.904086	0.761522	1.10051	1.21247	1.27415	0.717132	4.71325	16.6988	1.3468	0	0	0.700987	10.7273	0.660009	0.624541	1.24567	1.90054	0.68495	0.561117	1.07808	0	0	0	0.225498	0.153431	0.192769	0
218	Gh_A08G0716	0	0	0	0	0	0.0913278	0	0	0	0	0.175839	1.31812	0.636564	0	0.477671	0.311337	1.48812	0	0	0.747259	0.215798	0	0	0	0	0.0890234	0	0.172973	0.74685	0.220962	0.587776	0	0	0	0.0637946
219	Gh_A08G0717	0	0	0	0	0	0	0	0	0	0	0	0	0	0	0	0	0	0	0	0	0	0	0	0	0	0	0	0	0	0	0	0	0	0	0
220	Gh_A08G0718	0	0	0	0	0	0	0	0	0	0	0	0	0	0	0	0	0	0	0	0	0	0	0	0	0.182016	0	0	0	0	0	0	0	0	0	0
221	Gh_A08G0719	3.64065	6.2085	5.97682	2.93936	3.3513	2.61794	2.0221	3.02142	3.79205	4.47935	4.36941	4.02763	4.84718	5.56199	5.19908	4.97968	3.32186	2.59866	1.66068	5.52947	2.18934	5.96665	6.44681	5.19467	5.84487	5.23034	4.70037	4.73482	6.74143	6.36248	3.09272	2.96785	1.73718	4.745	6.35414
222	Gh_A08G0720	0.111616	0.259839	5.39077	23.3572	23.3828	13.9066	14.3112	13.0052	11.9262	17.3202	17.4619	10.6617	12.6486	0.970407	10.0745	27.7635	12.5081	8.12246	0.591562	8.30462	132.533	39.7376	34.2315	84.0076	124.205	293.529	139.295	200.31	8.48775	2.76546	1.37182	624.418	877.467	15.8426	38.8327
223	Gh_A08G1072	0	0.166063	0.197195	0.742025	1.04378	0.36477	0.198457	0.655995	4.07552	3.38514	2.64954	0.995177	1.98574	1.08564	2.44795	0.232048	0.579307	0.956676	0.46755	2.21652	0.180555	4.23891	2.01436	5.74718	1.67211	5.06815	2.32057	6.00424	2.73194	1.3278	0.0739418	1.27056	2.90779	5.12543	4.8548
224	Gh_A08G1073	0	0	0	0	0	0	0	0	0	0	0	0	0	0	0	0	0	0	0	0	0	0	0	0	0	0	0	0	0	0	0	0	0	0	0
225	Gh_A08G1074	0.23188	0.134943	0	0	0	0.148951	0	0	0	0	0.290648	0	0.298882	0	0	0.510816	0.109085	0.248657	0	1.23406	0.233028	0.695351	0.987956	1.90949	3.22861	2.38172	3.55445	1.70724	0.345582	0.359014	0	0.118921	0.161639	0	0.207358
226	Gh_A08G1236	0.207439	0	0.474842	0	0.490761	0.267779	0.454374	0.189604	1.01257	2.35741	1.07298	0	0	0.449965	0	0.464226	0.958449	4.17959	2.7812	2.27247	2.27136	0.410729	0	0	0.599134	0	0	1.03999	0.612272	0	0.418196	1.0714	6.29734	3.57545	2.03425
227	Gh_A08G1237	2.88764	0.429693	0.339825	0.333976	0.719966	0.943566	0.342492	0.877127	1.12132	1.37454	0.897552	1.66083	1.67191	1.13705	1.15645	1.73292	1.61806	0.633252	1.28957	1.845	0.498562	1.98388	2.51833	1.30307	2.11869	1.59886	1.23015	1.40392	2.08009	2.00439	2.80831	1.15794	0.692207	1.584	2.36933
228	Gh_A08G1238	5.0724	2.0522	2.54192	2.04569	2.58558	1.30976	1.39369	1.91731	2.5796	2.37731	2.57801	3.08092	2.58429	2.2304	3.28418	3.32412	2.56702	0.982944	1.13146	2.73766	1.38184	2.84642	3.43485	2.23686	2.80376	2.11985	3.51183	1.84109	2.89409	1.54212	2.59989	1.85617	1.19644	1.54046	2.13928
229	Gh_A08G1239	1.56764	0.417564	0.844521	0.283832	0.36768	0.172075	0.199443	0.247354	0.667741	1.2801	1.09575	1.33256	1.4215	0.974905	0.89556	0.487109	1.3258	0.650481	1.05945	1.02496	0.45362	1.17325	0.696922	0.787102	1.03011	0.673258	1.91212	0.540448	0.201865	0.417258	0.371312	0.365447	0.314863	3.17741	1.68629
230	Gh_A08G1240	4.28471	8.83508	7.32692	4.928	4.35401	2.98932	2.33253	3.85103	5.91349	5.67008	6.5239	5.9226	5.27414	8.40612	6.05896	7.28188	4.18258	2.0681	1.48412	7.19376	3.25529	6.36952	7.15195	8.01114	6.71365	6.54676	5.30104	5.64691	6.5368	4.67841	2.72844	5.47771	2.94688	4.82799	5.98896
231	Gh_A08G1241	5.73148	11.2853	6.75424	6.74061	5.91881	5.72828	5.92584	5.21949	5.97269	8.53073	8.66012	9.03812	9.33818	12.2225	12.6426	12.1196	9.87982	20.5711	10.4099	6.82379	7.07205	9.11087	11.5206	8.52528	12.5821	10.0404	12.271	10.4043	9.11425	5.69253	3.43723	6.49501	11.5061	11.9674	7.60061
232	Gh_A08G1242	0	0.345005	0.0825855	0.133862	0.260933	0.284868	0.246535	0.408374	1.95606	2.33611	2.19574	1.23265	1.60812	0.966492	0.993822	0.161914	0	3.73747	0.976626	0.311022	0	0	0.209841	0	0.426132	0.277578	0.374549	0.179942	1.2197	0	0	0	0	0	0.0663142
233	Gh_A08G1243	11.98	6.98236	8.57602	10.8547	14.2407	14.7384	11.8424	20.1246	11.237	15.5693	20.5608	26.4428	21.7109	24.6356	20.1767	14.1218	15.7188	57.278	22.9233	11.4999	15.4716	3.85511	4.13051	4.16185	9.17449	5.19048	3.61964	7.65318	7.49075	5.66469	2.6462	6.63203	7.01096	22.2343	14.0148
234	Gh_A08G1244	0.159142	0.185429	1.59105	4.41613	7.96636	6.18423	8.14219	8.10192	9.30562	12.5173	9.10988	11.4249	8.76997	4.04055	12.044	10.7465	5.76447	3.8667	0.976929	5.20056	8.10518	6.51427	8.03272	10.9619	14.3896	11.9855	14.2822	14.2376	3.58289	1.48207	0.988043	18.1364	13.7842	16.4395	9.31758
235	Gh_A08G1333	4.70736	10.2598	7.13538	5.57879	4.00527	3.095	3.3425	4.15725	5.29509	7.74105	7.61873	7.45137	10.0014	11.2317	7.78513	9.37639	6.08092	5.52033	6.93789	7.81635	7.1938	6.44075	10.2545	9.47267	9.48203	9.72368	11.2207	8.45628	5.33575	3.70636	1.87518	4.30346	5.99266	5.61659	5.52265
236	Gh_A08G1334	0.0562428	1.7046	2.61183	1.88559	1.25206	0.251901	0.156806	0.310855	4.90056	6.05847	3.52311	1.78334	1.95655	0.367388	9.33533	3.2932	2.85625	4.86365	1.0326	0.232766	0.884517	0.227077	0.158965	0.174592	1.56225	0.335124	0.70338	1.0816	0.465597	0.26215	0.233815	0.2005	0	0.100049	0.201779
237	Gh_A08G1335	2.40387	4.78494	5.66545	7.0467	8.17974	14.7647	32.0867	16.6162	1.10478	0	2.7824	7.89288	3.24293	0	6.52384	1.57503	3.10428	23.6922	0.936921	3.90795	8.11023	0	1.48021	1.39844	0.995712	0	1.85115	1.7722	1.50237	1.05497	19.71	0	0	1.74087	0.914957
238	Gh_A08G1336	13.5303	14.6049	23.059	19.6723	14.7139	8.96842	13.7485	13.8863	102.683	112.494	113.828	87.9726	120.547	9.71635	47.8017	17.9295	118.917	390.101	30.8378	19.1814	197.612	2.13649	3.67879	3.04865	2.82213	1.81203	3.07693	7.5648	6.71626	3.37764	1.42691	0.932377	1.32975	3.51078	5.61866
239	Gh_A08G1337	3.18139	14.3901	11.7887	7.68306	5.77183	3.34558	2.91131	4.46357	13.2481	16.7728	13.5422	12.34	13.8747	7.50285	15.1213	3.94931	12.3135	4.30805	4.67439	14.4654	4.26092	15.2747	12.21	13.591	10.886	15.4277	18.6106	19.8928	15.1468	7.882	8.09476	21.9282	27.1793	9.28102	8.62537
240	Gh_A08G1338	4.69717	1.54678	0.566946	1.10891	0.539052	0.130804	0.283994	0.0469793	0.59159	0.208804	0.688442	0.568971	0.713917	0.222231	0.113593	0.111176	1.26588	0.212465	0.402869	0.745	0.155019	1.23367	1.01145	2.74343	1.56593	1.85368	2.05451	4.56557	10.4242	24.7269	41.1168	2.29231	8.17716	1.44714	12.1715
241	Gh_A08G1339	2.79199	0.464359	0.223493	0	0	0.768065	0.331068	0.0915362	0.164139	0	0.248576	0	0.512324	0.433576	0.224381	0.438064	1.97679	0.848922	1.84697	1.26694	0.301153	0	0.141486	0.410959	0.191411	0.49727	1.26874	1.2189	0.148879	1.54484	0.204681	0.102145	0.139284	0.700418	1.87358
242	Gh_A08G1340	0	0	0	0	0	0	0	0	0	0	0	0	0	0	0	0	0	0	0	0	0	0	0	0	0	0	0	0	0	0	0	0	0	0	0
243	Gh_A08G1341	0.478593	0.557001	0.134595	0	0.563513	0.614964	0.132139	0.658385	0.786024	2.15968	2.55279	4.16991	3.70423	0.780045	6.76242	0.791247	0.787421	2.31353	0.317381	0.255013	1.08173	0	0	0.123133	0.114904	0.0744583	0.305953	0.881695	9.09044	2.96354	0.979002	0.122761	0	17.796	10.5912
244	Gh_A08G1342	3.05902	7.85043	5.91708	3.80944	3.4998	2.54098	1.82542	3.46744	8.93928	6.84143	5.47616	5.51958	6.14661	4.59461	5.55031	3.91963	3.64671	5.00741	2.99333	3.73454	1.67869	3.5532	2.63201	2.58483	2.50828	3.99532	1.92996	4.34221	11.6305	8.96298	5.41852	5.18855	6.22426	5.23273	9.52743
245	Gh_A08G1343	0	0	0	0	0.217991	0	0	0.168761	0	0	0	0	0	0	0	0	0	0	0	0	0	0	0.263024	0	0	0	0	0	0	0	0	0	0	0	0
246	Gh_A08G1344	28.971	19.6927	20.7775	10.2471	7.38893	10.6942	5.75274	6.43263	9.00123	12.7924	14.4574	16.3299	17.1832	127.045	1.516	3.21701	19.3156	56.2278	5.48398	2.601	2.03964	3.82832	0.429511	5.41874	3.71064	3.97376	1.14234	6.58691	2.91142	29.6029	2.91516	0.309634	0.427418	11.5294	41.2275
247	Gh_A08G1345	2.98699	13.778	12.8917	12.111	7.33049	4.41498	3.27451	7.09311	14.748	12.3434	11.9861	12.1084	12.4369	12.3355	6.94864	7.75881	6.68982	3.23059	2.36312	10.7553	3.81548	7.27938	4.98476	7.22175	5.32705	6.33236	1.80236	6.80514	6.1641	2.40066	1.07094	3.01558	3.62855	5.36161	4.89662
248	Gh_A08G1346	18.2071	38.4115	23.2374	15.8611	11.1253	9.55449	7.21153	11.6387	17.064	16.2343	16.9734	13.9801	16.6285	17.0243	14.5454	13.3741	13.0938	15.3663	11.9901	15.7815	10.8438	11.361	9.06052	13.2139	11.0385	11.1153	4.8708	14.1737	16.3713	12.4422	5.96196	13.0325	13.1502	12.5631	15.2873
249	Gh_A08G1347	173.183	30.2964	29.8201	158.795	167.09	124.472	185.392	107.327	58.4618	83.3657	87.7279	110.43	134.057	259.335	238.949	256.404	187.773	146.4	205.074	50.0267	265.053	173.445	662.097	455.297	58.2405	67.0614	80.8509	131.625	58.7893	187.172	135.971	13.9893	18.0203	59.4341	103.224
250	Gh_A08G1348	10.2021	13.7082	9.96029	11.2647	6.02454	3.12847	4.65943	4.20185	18.831	16.4326	14.5578	8.00431	9.01269	6.12822	11.0305	3.55087	10.2414	1.70203	1.48373	6.54777	4.36535	13.4678	13.648	17.6444	12.662	15.6955	5.84049	11.2243	6.85038	6.21512	7.7588	15.4061	13.4353	10.0689	7.62577
251	Gh_A08G1349	18.0281	7.18292	4.19396	3.99878	3.40468	3.1332	2.73104	3.59425	2.76916	2.51486	3.04251	3.5139	4.15159	3.86694	4.70308	3.55876	3.89418	1.49501	4.09268	5.17622	3.05815	8.96384	11.7873	4.76145	8.4532	4.84415	9.55413	4.78512	3.88854	3.26102	3.41251	3.04183	3.10875	3.25557	3.86156
252	Gh_A08G1350	1.21976	42.1358	6.54669	5.75274	3.47021	1.7836	1.80508	2.86679	6.65405	12.8062	18.9335	16.3066	17.4019	6.82992	6.99135	1.34883	7.1367	0.358248	0.587379	2.00687	1.7939	1.55838	1.68829	2.00952	0.476821	0.983909	0.933229	0.717532	1.16193	0.464171	1.03546	0.278829	0.105245	8.64001	3.41639
253	Gh_A08G1351	8.57567	10.5679	9.19022	7.0544	4.96805	4.23359	2.86017	3.82192	10.0613	9.61825	8.29151	5.48145	6.03701	5.48056	6.38795	4.03948	5.45384	3.49492	1.40495	6.11477	2.69688	5.13045	4.11546	4.46224	2.7897	5.96589	3.55143	6.60272	9.05435	7.53233	3.82995	8.77878	11.3324	7.59273	7.73469
254	Gh_A08G1352	0.430149	4.95676	4.56144	2.98497	2.24233	1.89765	1.27653	2.28721	5.61917	5.85884	4.91587	4.35233	4.18919	4.78509	3.71895	2.70434	2.64527	3.37608	1.63358	3.28432	1.16134	1.44409	2.23139	2.37107	2.29023	3.02258	2.28208	3.57808	3.66068	1.92918	0.990026	2.73039	3.02278	4.57477	3.55562
255	Gh_A08G1353	1.29602	4.49941	4.48589	4.7739	3.43316	2.09111	1.63384	2.12817	2.24446	1.87062	2.3989	1.47139	1.74641	1.96309	1.68354	2.19962	1.24183	0.174033	0.443381	2.97341	0.971936	3.18504	1.87137	2.74042	1.91602	2.13822	1.69131	1.49002	1.9507	1.57586	0.995577	1.8653	0.833499	1.20284	1.3393
256	Gh_A08G1354	1.65795	1.16836	1.11058	4.71377	14.5548	18.9059	14.5174	15.5488	0.894805	2.72417	3.43565	4.37842	3.12848	2.01444	3.25037	4.60744	1.95381	0.638129	0.607546	1.44094	2.50088	2.64334	4.08906	1.35565	2.88147	1.71548	1.64357	2.22989	5.10097	3.23354	2.55993	2.24036	0.922243	1.71146	3.45699
257	Gh_A08G1355	1.27853	1.48944	1.13853	0.809362	0.975583	1.31097	0.781212	1.76356	1.05661	1.57403	1.02319	2.60598	0.977826	1.52997	2.42512	2.51141	4.55984	0.936638	2.69454	2.40859	2.00285	3.0849	1.5389	1.45215	1.53234	1.23914	1.2902	2.9444	1.72496	0.991805	0.396135	0.522386	2.24185	1.69476	0.801739
258	Gh_A08G1356	0.355554	0.510116	0.876851	0.470884	0.672929	0.349979	0.335541	0.302343	18.4309	10.9672	5.62066	2.44898	2.35229	1.66749	2.9654	0.355829	1.49404	1.40733	27.5437	10.4111	0.444044	5.13521	5.44965	5.4623	2.803	4.20312	6.77128	3.74687	2.55254	1.10487	0.966599	0.501403	6.2424	8.56411	4.63645
259	Gh_A08G1357	17.9224	35.4056	19.3227	18.1545	31.4491	22.3178	21.3642	27.2533	39.7675	54.9874	51.3185	48.348	43.3748	30.9941	41.9585	26.7517	71.4989	100.096	148.987	38.989	38.2615	20.6173	27.4668	19.606	29.5293	28.8843	35.4719	30.6744	35.0648	16.9032	17.0814	34.3294	71.0006	73.8428	40.3332
260	Gh_A08G1358	21.3533	4.81175	6.50469	24.2486	32.9832	13.0109	18.8431	15.7188	3.56408	2.98882	1.83897	2.71791	2.40085	2.13943	5.7554	14.9109	2.41591	0	0	2.0829	6.44007	1.57683	3.76959	2.02793	3.4944	1.71774	2.50331	0.961993	3.23272	1.5246	3.83866	0.604747	0.274946	0.345684	1.58487
261	Gh_A08G1359	0	0	0	0	0	0	0	0	0	0	0.281572	0	0	0	0.253806	0	0.211763	0	0.298035	0.239123	0.113054	0.449804	0.319356	0.347338	0.215947	0.0700245	0.574114	0	0.167662	0	0	0.345942	0	0	0
262	Gh_A08G1360	11.654	12.2876	10.5762	10.8547	11.1121	12.2473	22.5648	20.7305	10.5832	16.9462	20.988	22.1618	20.0035	18.956	32.9771	27.7769	29.7621	13.8152	15.5249	8.72185	20.4338	16.7387	16.008	17.4051	22.8943	15.2263	15.8485	16.5701	26.7405	19.0564	14.524	18.6004	20.143	14.8463	15.8505
263	Gh_A08G1361	0.444154	1.03337	0.33492	1.19955	0.872927	0.761988	0.652128	0.40682	0	0	0.187634	0	0	0.321536	0	0	0.276788	0	5.5174	0	0.296545	1.47474	1.68512	1.52111	0.426891	0.64339	0	0.366102	1.53907	0.915741	2.71246	0	0.411281	2.57771	0.925755
264	Gh_A08G1362	3.60367	6.73236	4.09015	4.05742	3.35315	3.2251	4.37929	4.18838	6.40287	7.72819	7.29331	7.55379	7.98055	9.61509	3.34122	5.79181	4.65201	3.2795	6.81011	3.99031	4.6021	4.78287	2.69654	2.73739	3.58606	4.46257	4.1209	4.94958	3.56585	1.26568	0.98242	6.39172	3.718	3.96278	2.00977
265	Gh_A08G1363	0	0.213397	0.475492	4.63891	11.8248	7.0423	6.10668	7.1316	3.83615	4.00593	3.45462	3.28268	3.889	0	0.953116	2.39745	13.0733	2.29733	0.321585	2.17066	47.3448	0.122807	0.0864462	0.252219	0.0585375	0.0763749	0.153929	0.147912	0.732472	0.757914	3.40689	0	0	0.107968	0.601719
266	Gh_A08G1364	2.28362	3.43362	2.75743	1.68306	1.04988	1.03749	0.786003	1.02265	2.23326	2.6557	3.31519	2.82983	3.42382	5.39134	4.48009	4.90016	5.07882	4.16169	2.68466	4.75936	2.77383	3.40621	2.71346	2.4744	2.65696	3.1074	1.86534	4.14903	3.53628	1.52573	0.843898	4.04108	2.7683	3.34506	3.77186
267	Gh_A08G1365	0	0.0650348	0	1.41402	23.2516	22.6709	18.8056	16.6371	0	0.0761894	0	0.103582	0.21308	0	2.36217	17.7607	0.0531758	0	0	0	12.6477	0	0	0.0576624	0.0535066	0.069853	0	0	0	0	0.11546	0	0	0.0987971	0.0500169
268	Gh_A08G1366	0	0	0.127438	1.39997	0.605333	0	0.0637187	0.0527221	1.61168	12.2874	8.87134	8.40013	5.98227	1.8708	0.255406	0	21.288	5.74078	14.0307	1.19716	0	0	0	0	0.0549438	0.0717169	0.144365	0.138724	0.515901	1.95681	0.118525	0	0	28.9044	6.72757
269	Gh_A09G0838	3.15507	7.11974	7.37421	4.92141	3.11847	1.62717	1.43941	2.4389	5.89142	5.68325	6.47478	6.53093	5.309	5.06122	5.24215	2.7902	4.34988	7.33198	11.1518	8.49929	1.7232	2.94856	2.2759	3.07369	2.40384	4.48343	1.90417	4.189	4.11577	3.32217	2.8263	9.44226	7.65699	3.83996	4.74859
270	Gh_A09G0839	0	0.154656	0.403827	4.92798	10.4578	3.14188	1.33103	1.40526	0.935365	1.3952	0.767911	0.494505	0.67211	0.0722196	1.39645	89.8582	0.222258	0.958384	0.957626	12.1004	11.807	3.8148	28.2756	5.00983	20.3691	20.9213	44.9407	3.43286	0.0997992	0	0	2.16321	0.42032	0.471633	0.386708
271	Gh_A09G0840	3.75426	0.625182	14.482	10.8191	45.4431	109.449	196.241	185.422	178.114	115.778	82.4731	97.715	153.833	128.763	62.7218	1.1019	56.2574	4.41726	47.6797	4.38098	30.4158	0.512844	1.71534	0.963873	30.0383	16.8547	6.49568	3.52855	0.977182	1.31569	0.586733	1.40881	5.20922	2.30977	4.00016
272	Gh_A09G0841	0	0.709514	2.50754	1.37801	3.92665	2.3389	1.74306	1.92144	6.05201	4.67403	5.05128	2.91181	2.98036	0.567957	0.869268	5.01212	0.498433	0.450855	0.228554	0.723459	0.792897	0.438199	0.369063	0.674368	0.583412	0.408602	0.218348	0.524579	0.588081	0	0	0.088697	0.183455	0.0771447	0.0389845
273	Gh_A09G0842	0	0	0	0	0	0	0	0	0	0.136836	0	0.0932522	0.0638011	0	2.34498	0.218589	0	0.313228	9.7697	1.15076	0	0.303271	0.142061	0.674385	0.0962263	0.314261	1.13604	3.51768	1.65814	2.49363	0	0.204882	0.2116	11.5626	3.37433
274	Gh_A09G0843	0	0	0	0	0	0	0	0	0	0	0	0	0	0	0	0	0	0	0	0	0	0	0	0	0	0	0	0	0	0	0	0	0	0	0
275	Gh_A09G0844	0	0	0	1.06947	0	0	0	0	0.957669	0.93361	1.75461	1.03385	2.5607	0	0	0	0	0	0	0	0	0	0	0	0	0	0	0	0	0	0	0	0	0	0
276	Gh_A09G0845	0.0340007	0	0.0752702	0.0923951	3.14816	6.74572	4.50938	5.94918	0.0563915	0.092283	0.0414383	0.126697	0.0430645	0	0.376746	9.30037	0.0650783	0	0.0892422	0	8.65344	0	0.0480659	0	0.0325723	0.0426297	0	0	0	0	0	0.0346473	0	0	0.0304895
277	Gh_A09G0846	37.3523	60.3267	26.1579	33.5125	19.863	13.0098	25.1057	25.4639	33.0258	36.8473	32.4828	30.7325	35.0551	42.0872	40.5503	31.1009	29.2905	25.1807	23.6586	35.0803	14.146	26.108	26.4772	26.4067	45.3209	39.4556	21.2117	40.7601	39.5602	26.2008	25.2196	37.4384	28.2631	33.1838	27.5371
278	Gh_A09G0847	0.330469	1.33107	1.92191	1.36206	1.0025	0.8837	0.603913	0.761528	1.74776	1.96746	2.0919	2.89276	3.14559	3.76238	0.961164	2.34	1.25567	0.983826	0.275345	0.897674	0.412101	1.18436	1.61216	1.19777	0.978003	1.27335	1.16109	1.79994	1.29065	0.607114	0.31296	1.36027	1.1233	1.15175	0.956993
279	Gh_A09G0848	0.0890463	8.66481	11.3573	7.05368	2.55841	0.855246	0.594786	1.10648	11.0631	5.02898	3.53966	1.98704	3.89976	2.61659	0.395634	0.193675	0.212578	4.34099	12.5203	3.05633	0.0901868	3.22977	2.6451	7.54815	5.63186	37.953	12.4099	10.4216	0.40134	0.13826	1.29192	114.065	97.9059	0.473798	0.917957
280	Gh_A09G0849	0	0.897276	0.18602	0.239791	0.39446	0.215416	0.402531	0.243771	0.359443	0.488334	0.525886	0.22448	0.273604	0.0523767	0	0.208496	0	0	0.0630545	0.149123	0	0.242888	0.203902	0.248946	0.345534	0.332012	0.300514	0.115529	0	0	0.0500325	0.34287	0.711915	0	0.0431523
281	Gh_A09G0850	0.0949892	0.0553679	0.0787062	0.215227	0.417263	0.24306	0.211964	0.1094	0.0394324	0.0321396	0.028842	0.0443285	0.0900376	0.103424	0.0525023	0.823349	0.0227754	0	0.249006	0	0.0964251	0.0479625	0.0671032	0.024579	0.136458	0.0596009	0	0	0	0.221413	0.246999	0.0483584	0	0	0.0852096
282	Gh_A09G0851	0.360831	1.71483	1.35024	1.88629	3.18701	2.80592	2.32163	3.40063	3.50116	5.94161	3.78074	4.03834	6.07384	4.59319	3.99244	3.3706	3.43113	1.42848	0.436778	12.5196	1.83062	16.8663	16.9057	25.4759	30.52	23.0851	17.077	16.4122	1.12803	0.43125	0.576985	15.803	8.68094	0.493783	0.896227
283	Gh_A09G0852	1.04187	9.27472	13.1973	2.01787	1.66083	11.7379	13.0483	5.74558	0.122856	0.408342	1.56325	3.30318	2.09162	0.485646	0.33295	1.13911	1.12997	2.50447	0.196306	0.625213	5.93501	0.149461	0.105445	0.46076	0	0.88334	0.376446	0.723409	0.111429	2.30824	0.306872	0.07608	0.834107	0	1.06629
284	Gh_A09G0853	0.925249	15.6256	3.95783	12.5421	6.06874	3.85648	1.79631	3.11775	15.2699	4.02207	3.6237	7.83903	3.44959	2.18026	3.62436	2.36154	4.8997	1.29903	0.203455	3.24165	1.86754	6.96631	3.49647	4.45485	5.91652	9.29441	1.75625	5.24987	7.96355	9.32587	4.2902	19.2373	10.2591	5.84588	7.80163
285	Gh_A09G0854	5.43988	7.32276	3.48626	4.03265	3.7951	1.44146	3.34037	3.8412	4.19379	5.49186	5.56821	6.18886	8.63617	5.40968	7.71345	6.63263	7.34045	11.9788	19.2321	6.34563	5.50812	6.8964	5.44013	6.10733	5.43799	6.54862	7.5408	5.32169	5.42351	6.40696	8.25827	4.49664	4.02091	2.07846	3.95123
286	Gh_A09G0855	0	0	0.128433	2.14225	4.54127	5.18056	5.26503	6.48162	0	0	0	0	0	0	0	39.2867	2.20004	0	0	0	117.584	0	0.0817592	0	0	0.0722678	0	0	0	0	0	0	0	0	0
287	Gh_A09G0856	0.137235	1.11902	0.764472	0.372227	0.483431	0.175933	0.380962	0.441593	0.566767	0.375922	0.338472	0.889257	0.437762	0.149279	0.459866	0	0.260782	0.143937	0.361742	0.287694	0.41588	0.965282	0.971919	0.354153	0.394802	0.900653	0.34661	0.166524	0.719661	0	1.27456	0.560927	0.673405	0.242344	0.614595
288	Gh_A09G0857	0.47355	1.37562	2.18117	1.9099	1.68305	1.83726	0.517461	2.16273	2.30508	2.37166	2.16421	1.27668	0.625841	1.02677	1.09957	2.13023	0.435284	0.53728	0.637229	1.56997	0.470062	4.67505	1.01538	1.93684	1.59701	1.89742	0	2.38964	3.48422	2.18936	2.37604	3.43153	5.21184	2.03099	1.68711
289	Gh_A09G0858	11.0953	11.4567	7.63335	7.00228	5.70131	3.88089	5.08779	6.87343	6.85293	7.18816	7.10472	6.51911	6.75125	5.94837	5.61088	5.352	6.50587	5.43248	8.91952	7.18243	5.27083	7.32733	7.67742	6.37629	8.93727	8.62711	5.75754	7.13711	8.16973	5.17568	3.52893	13.852	10.0855	6.03994	4.93006
290	Gh_A09G0859	9.91064	11.1942	10.0584	6.16724	6.24901	5.06583	3.75642	6.11668	6.22047	5.29458	5.35604	5.79787	6.32256	7.22821	7.44344	10.3782	6.73089	3.41034	3.72916	9.06378	6.30586	9.91254	8.1066	9.79149	7.47056	7.78049	6.45725	6.37683	7.24801	3.68438	3.79779	4.63503	3.57579	3.46126	4.275
291	Gh_A09G0860	0.717115	1.43116	0.459465	0.462258	0.361534	1.1838	0.680074	0.752247	0.168581	0.283181	1.27813	0.753997	0.921662	0.668138	3.22943	1.35084	1.35319	12.6627	8.13512	1.73706	2.37137	1.02555	1.45383	1.37197	1.86836	3.12846	2.60872	1.00247	5.81055	1.90437	1.05093	4.3036	2.86105	12.2272	4.49101
292	Gh_A09G0861	2.82412	10.8564	8.89522	12.0154	8.94004	4.35965	4.84382	5.22569	9.2243	10.2966	8.27621	5.53353	6.01698	7.77623	8.35864	5.917	6.31299	1.67829	2.26367	13.7919	3.41189	10.984	8.54056	10.7019	6.81749	8.72845	7.93037	6.10869	12.8645	6.52852	4.32146	4.70518	3.25697	4.65414	5.00398
293	Gh_A09G0862	0.128925	0.150024	0	0.116183	0.45563	0.331467	0.142247	0.118188	0.423044	0.897266	0.811624	0.236091	0.833192	0	0.584204	0	0	0	0	1.92926	0.258764	8.23609	8.24553	8.08909	2.97232	3.76791	4.29541	0.31738	1.1512	0	0	0.926635	0.358941	0	0.230481
294	Gh_A09G0863	0	0	0	0	0	0	0	0	0	0	0	0	0	0	0	0	0	0	0	0	0	0	0	0.226486	0	0	0	0	0	0	0	0	0	0	0
295	Gh_A09G0864	55.7632	71.56	38.3015	41.3989	21.7982	17.7238	16.1549	27.2089	80.5741	88.6927	75.6065	52.8861	64.7065	24.6651	25.5732	18.9973	27.7563	524.938	39.0819	35.7805	10.3879	19.9453	31.1714	20.1869	25.4953	36.5243	8.54828	34.0482	27.1172	18.0812	6.49795	23.6627	12.3426	11.7564	15.538
296	Gh_A09G0865	0	0	0.184331	0	0	0	0.178698	0	0	0	0.620923	0	0.42307	1.05846	0.371071	0.360896	0.302942	863.208	905.701	9.48068	0	0.32325	0	0.166825	0.156255	0.70536	0.419871	0.403204	1.68671	3.01377	0	0	0.676048	0.282231	0.870557
297	Gh_A09G0866	0.658627	0.510294	0.503798	0.196928	0.259861	0	0.24021	0	0	0	2.28036	0	0.57829	0.952254	0	0	0.404848	2809.83	565.999	1.44831	0.436558	0	0	0	0	0	0	0	0.323605	0	0	0	0.907683	0	0
298	Gh_A09G0867	0.326325	0.760823	0.443823	0.72796	1.3527	1.092	0.756077	1.2257	0.500102	0.849628	1.49455	1.73328	1.20588	0.874563	1.5544	0.816116	1.13118	0.516126	0.131627	1.86816	0.535029	1.21658	1.27685	1.27297	1.68288	1.22837	1.00384	1.02508	2.26771	1.87224	1.87939	0.920203	0.495251	1.34033	1.71125
299	Gh_A09G0868	0.802145	4.01986	2.22226	3.4865	3.71479	3.28648	3.21628	5.31708	3.32364	4.96102	4.80022	3.8814	4.6287	5.58765	5.42945	6.45014	5.8268	0.830324	0.948144	4.24892	2.88548	5.57915	2.60903	2.61269	4.03505	4.62389	1.30787	3.86733	5.908	5.23188	4.32598	5.52014	3.10313	2.63407	4.09922
300	Gh_A09G0869	0	0	0	0	0	0	0	0	0	0	0	0	0	0	0	0	0	0	0	0	1.87061	0	1.43398	0	0	0	0	0	0	0	0	2.09166	0	0	0
301	Gh_A09G0870	4.23483	0.8192	0.898977	0.62279	0	0	1.52154	1.29475	2.22647	1.10939	0	0	1.01283	0	0	0	0	0	0	0	0	0	1.02713	0	0	0	0	5.8334	1.00849	2.15241	0	1.49654	0.941591	0	1.8659
302	Gh_A09G0871	5.90736	11.4914	10.089	7.78987	4.89412	4.18194	1.61908	4.56359	12.5873	11.6434	11.8808	12.7454	12.2397	11.7911	6.94316	7.20868	4.84567	10.1669	3.2313	7.50196	2.77384	5.42543	3.81179	4.82356	4.28274	5.96575	4.38467	7.61524	9.64823	6.61737	3.75951	9.24379	7.22478	7.67269	7.40432
303	Gh_A09G0872	15.2272	8.1622	6.11722	2.3352	2.71316	2.12028	2.50838	2.26393	4.90698	4.24918	4.13028	5.04166	4.96372	5.44832	3.79537	4.13866	3.4022	3.27293	2.30154	6.59573	0.959485	4.05907	1.31927	1.91721	1.75416	2.34265	0.958139	4.25382	5.19625	2.67816	2.38853	2.50648	1.64289	2.15877	3.34667
304	Gh_A09G0873	6.33672	14.0811	9.59619	10.5992	9.15709	7.50189	4.20431	5.28214	11.1378	10.3456	5.82853	3.44475	6.23727	4.77775	3.87059	4.99142	7.54802	13.9966	9.68644	6.77286	6.81367	4.87924	2.76214	5.06187	9.83315	12.8718	2.19333	9.81362	4.44388	8.48061	5.49931	20.0187	7.55264	1.87959	1.96089
305	Gh_A09G0874	0.362232	3.1242	4.57275	4.00253	1.14642	1.29837	2.54277	1.43425	1.02106	1.08211	1.23705	1.55163	2.47866	1.57717	0.722842	11.8003	1.5939	0.44915	0.380407	2.32967	1.2485	0.365293	0.716999	0.936597	0.832888	1.31682	0.907783	1.22137	0.326829	0.112523	0	1.47675	0.407842	0.128684	0.194881
306	Gh_A09G0875	0	0	0	0	0	0	0	0	0	0	0	0	0	0	0	0	0	0	0	0	0	0	0	0	0	0	0	0	0	0	0	0	0	0	0
307	Gh_A09G1041	0.181185	3.22854	3.08954	6.59117	5.064	3.51059	2.8295	3.21917	11.3009	11.742	11.923	9.99752	10.8654	8.56692	10.1339	5.49876	4.01972	1.75688	0.542955	10.651	3.44119	10.7142	7.79031	10.3932	6.59424	7.45307	8.60591	8.89287	10.2877	8.04368	6.62028	2.39865	1.86013	1.42794	5.15418
308	Gh_A09G1042	4.39184	19.1922	6.80051	3.35446	2.0388	0.761653	1.17123	1.30529	4.62216	2.8025	3.24674	2.55158	3.36914	4.18215	3.04977	2.58762	2.70782	3.22852	10.8225	7.33055	1.94578	3.87123	2.84751	4.96528	3.06889	3.49536	2.29823	4.41712	3.5735	1.70469	1.04279	2.33311	1.15763	1.54131	1.68132
309	Gh_A09G1043	0	0	0	0	0	0	0	0	0	0	0	0	0	0	0	0	0	0.595165	0.741527	0	0.0941761	0	0	0	0	0	0	0	0	0	0	0	0	0	0.0836613
310	Gh_A09G1044	0	0	0	0	0	0	0	0	0	0	0	0	0	0	0	0	0	3.64778	0	3.10016	1.10172	0	0	0	0	0	0	0	0	0	0	0	0	0	0
311	Gh_A09G1045	0	0	0	0	0	0	0	0	0	0	0	0	0	0	0	0	0	0.867466	4.77404	0	0	0	0	0	0	0	0	0	0	0	0	0	0	0	0
312	Gh_A09G1046	3.49168	4.54576	3.01379	4.71179	3.79195	4.07631	2.41663	3.9917	2.45411	2.1396	2.63268	2.23533	2.15892	1.88692	2.42393	2.92802	2.66339	0	0.0668256	6.11266	1.73309	10.1902	6.41026	6.48864	4.56467	3.96533	5.86114	4.77585	4.71986	2.93058	3.76314	2.15417	1.11339	0.861831	2.49189
313	Gh_A09G1047	0.939247	2.52887	4.10015	5.95928	8.22493	8.869	3.86799	11.766	10.4734	8.86475	8.60594	7.6412	8.08086	2.19146	3.01499	3.48824	4.31226	0.0918477	0	14.1344	1.29416	21.1864	16.4917	10.4398	9.20903	9.9777	9.71932	15.9982	11.0813	6.9506	8.98061	5.5552	2.61662	0.637164	5.55706
314	Gh_A09G1048	0.0280686	0.0327192	0.0931036	1.6786	4.37399	3.80733	2.81722	4.08526	1.02486	0.798663	0.512102	0.785301	0.710129	0.122233	0.496944	2.2522	0.887552	0.520115	0.51533	1.68436	3.21818	0.906608	0.912334	0.958457	1.58621	1.21475	1.12328	1.41692	0.422478	0.697758	0	1.8011	1.18626	0.149794	0.503503
315	Gh_A09G1049	0	0	0	0	0	0	0	0	0	0	0	0	0	0	0	0	0	0	0	0	0	0	0	0	0	0	0	0	0	0	0	0	0	0	0
316	Gh_A09G1050	0.18873	0.560106	0.795126	0.668891	0.743362	1.51418	0.747097	1.26505	0.940871	1.92397	2.20394	3.17453	3.44292	4.48401	0.37875	2.3024	1.63131	2.24962	14.8751	0.778355	0.156863	0.069356	0.0484636	0.0355302	0.065714	0.0646285	0.21401	0.0411382	0.439558	0.426697	0.321594	0.0174601	0.0242019	0.366978	0.230914
317	Gh_A09G1051	4.84839	14.6727	6.64136	3.36954	1.38785	0.984977	0.657205	0.978915	3.91126	3.4734	3.9973	2.7414	2.33399	5.53229	3.0313	5.54426	2.81445	0.246968	1.71239	4.57218	2.51111	3.56849	6.36152	7.32821	3.85449	5.03014	5.81075	2.57707	4.16813	2.20203	1.34457	1.75079	0.912871	1.67346	1.43035
318	Gh_A09G1052	0	0	0	0.232606	1.50768	2.63409	1.82998	2.36506	4.59487	17.2412	21.1128	14.6075	13.2665	10.2928	4.11779	1.23142	1.81369	0.5349	2.02828	0.53586	0.156079	1.03508	4.43738	0.371837	6.10973	1.64111	1.4223	0.745512	0.0771721	0	0.212837	0.157373	0.144439	0	0
319	Gh_A09G1053	0	0	0.218498	0.935287	1.21216	0.0630304	0.328528	0.135851	7.41401	14.5499	6.32977	1.28	2.18851	8.99637	14.9928	0.428475	1.45527	0	0.129402	10.0467	0	15.9561	28.4767	5.79748	23.0624	11.43	13.484	22.2302	4.43345	1.06948	0.305723	1.90782	0.691496	0.436017	1.67598
320	Gh_A09G1817	1.2909	4.36088	4.14488	2.91106	1.68598	1.31237	0.960933	1.23556	4.42814	5.03015	4.63198	4.23801	4.69901	3.78468	2.63011	2.65047	3.48136	13.3553	14.3475	7.77956	4.99358	2.00717	1.3089	2.10784	1.98084	2.37947	0.866902	3.6899	3.51694	8.48932	5.82569	2.25673	2.00784	2.12417	5.24193
321	Gh_A09G1818	17.6967	29.5856	24.0879	22.4259	14.5569	10.5167	9.5588	11.683	29.2281	24.6784	22.4733	20.1738	19.0007	13.5581	17.8331	13.0416	14.097	24.2101	15.8803	14.7375	13.2355	9.98173	8.54562	11.0233	12.0753	20.2421	7.94464	15.725	19.9165	8.79178	4.39938	30.5204	29.0526	15.5604	12.9435
322	Gh_A09G1819	0	0.240425	0.802013	0.0466812	0.423611	0.792958	0.172149	0.047464	1.8784	2.18027	2.71951	2.1076	1.57392	0.112264	0.573911	0.224674	1.18046	2.14715	0.135688	1.61321	0.313227	0.103863	0.0729955	0.106604	0.791074	0.322891	0.519006	0.498742	0	0	0	0.105278	0	0	0
323	Gh_A09G1820	0	0	0	0.212211	1.12203	1.53105	2.32858	0.865091	0	0	0	0	0	0	0	0	0	0	0	1.04665	0	1.87002	0.33846	1.69473	1.59701	1.16764	1.24532	1.19482	0	0	0	0.490218	0	0	0.421778
324	Gh_A09G1821	5.48545	5.07624	2.75952	1.71657	2.10401	1.57443	2.2233	2.51058	2.48145	3.20261	3.3621	2.53993	2.86286	3.18472	3.38845	2.88651	6.20513	5.96911	3.9263	7.71755	1.51707	7.10989	7.8953	5.63996	6.08293	5.94014	4.66232	7.04112	4.70095	2.78867	2.89976	3.76017	3.3232	4.60857	4.59118
325	Gh_A09G1822	11.7662	22.8697	14.3035	23.4901	22.4008	16.1294	16.6638	17.0257	30.5298	30.1595	25.2305	18.3565	18.5718	14.0912	26.7013	24.3126	53.8439	13.5827	12.9288	19.2152	21.8838	22.1669	18.9591	23.0137	22.4908	26.9769	11.9262	19.0148	24.8627	19.465	11.8715	36.568	25.7675	8.40502	12.3121
326	Gh_A09G1823	4.07958	1.66733	1.35631	0.970475	0.336216	0.275298	0.397238	0.592121	0.472774	0.588624	0.883504	0.794607	1.00517	0.934178	3.51996	1.87707	1.42717	0.751698	0.566181	3.45422	0.650467	6.47042	10.5449	7.97765	8.03076	3.84621	6.87402	3.82392	2.57278	2.44217	0.590552	1.24358	0.300922	1.26321	1.34608
327	Gh_A10G0770	12.3182	12.8379	12.2304	11.0957	9.45085	5.31439	8.33638	6.69883	20.6571	29.7108	22.5425	24.7394	26.4252	23.7553	14.1445	11.323	23.0177	14.6655	13.2395	26.323	9.49792	24.2269	17.8508	25.0218	35.271	27.1239	32.8332	28.1674	17.0827	10.4464	3.27727	36.6444	27.5806	17.2544	16.2767
328	Gh_A10G0771	6.27277	5.21443	5.15882	2.55802	2.51932	1.68489	1.10942	2.18711	2.42581	2.10812	2.87711	2.61472	2.77811	3.90396	2.34216	3.30374	1.65666	4.14199	2.87349	3.1258	1.17021	2.18614	1.68669	1.65642	2.34645	1.79936	1.81548	2.14443	2.95527	1.42066	1.13609	2.21576	1.58784	1.50559	1.99488
329	Gh_A10G0838	0	0.489302	0.938942	1.67005	0.691282	0.431215	1.49051	0.463198	1.10859	1.50241	1.66684	1.5514	3.76517	1.2793	2.82603	0.184069	0.875458	0.177544	0	1.23931	0.254227	1.34871	0.357391	1.29996	0.967423	0.681902	0.213032	0	0.87981	0.781625	0.172966	0.343896	0	0	0.225683
330	Gh_A10G0839	0	0	0	0	0.049412	0	0	0	0.139653	0	0.103001	0.627178	2.03173	4.76993	0.467819	0.0916163	0.0805211	0.174647	0	0	0	0	0.0596003	0	0.0403796	0.68638	0.951818	2.03267	2.59643	3.27183	0	2.87898	28.2701	93.5408	31.8094
331	Gh_A10G0892	0	0.141364	0.0448082	0	0	0	0	0.0744458	0	0	0	0	0	0	0	0	0.270496	0	2.01795	0.335985	0	0	0	0	0.0387409	0	0.101429	0	0	0.125577	0	0	0.0568757	0.143528	0
332	Gh_A10G0893	0.25247	0	0	0	0	0	0	0	0	0.0863208	0.155379	0.116972	0.0804403	0	0	0	0	0	0	0	0	0	0	0	0	0	0	0	0	0	0	0	0	0	0
333	Gh_A10G0894	37.8565	79.7361	66.5123	64.6943	31.9142	10.5955	12.2107	10.4143	44.8087	31.3706	29.993	17.8388	18.6957	28.0306	31.1285	24.4859	25.884	3.73832	3.54983	45.704	11.4186	26.433	26.4968	54.2987	31.6847	48.9833	28.6359	25.2389	20.1676	12.1438	9.31083	42.2782	11.8102	5.97396	8.67459
334	Gh_A10G0895	4.5613	4.87125	3.80573	2.41499	1.1965	1.09685	1.0388	1.6815	3.03154	2.58901	1.76948	2.04555	2.25713	1.54968	1.8129	1.8169	1.6818	1.68289	0.382368	3.57544	0.815416	3.46601	1.59774	2.28574	1.92179	2.70299	1.59348	2.23165	3.18913	1.98509	0.797815	2.67392	1.05506	0.9104	1.24411
335	Gh_A10G1023	0	0	0	0	0	0	0	0	0	0	0	0	0	0	0	0	0	0	0	0	0	0	0	0	0	0	0	0	0	0	0	0	0	0	0
336	Gh_A10G1036	2.80511	7.62967	4.07289	4.33886	2.62272	2.21178	3.00181	3.36697	6.63044	5.22163	5.30784	6.02451	5.77099	7.89694	4.57783	5.65335	3.58362	2.10041	1.18909	5.74636	3.50729	6.63495	7.12763	5.86374	9.0375	4.99376	4.89034	6.06227	5.62935	4.31419	3.35698	4.70423	3.79194	2.77209	3.35456
337	Gh_A10G1037	0.406095	0	0	0	0	3.71985	0.440245	0.741875	0	0	0	0	0	0	0	0	0	0	0	0	0	0	0	0	0	0	0	0	0	0	0	0	0	0	0
338	Gh_A10G1038	0	0	0	0	0	0	0	0	0	0	0	0	0	0	0	0	0	0	0	0	0	0	0	0	0	0	0	0	0	0	0	0	0	0	0
339	Gh_A10G1039	0.160279	0.498005	0.237411	4.59261	31.4041	21.3549	14.2609	14.0582	0.530472	2.11347	1.24533	0.0991873	0.747434	0	3.68688	25.2559	6.3144	17.3605	0.421694	17.4983	125.63	1.18304	0.604879	0.772792	0.614524	0.93623	0.672222	2.97146	2.165	1.16094	1.32671	4.6893	3.22663	0.0946045	0.478776
340	Gh_A10G1440	1.78258	3.06907	1.55685	1.96106	1.09259	0.596389	1.97749	0.427342	1.53483	0.425615	0.958677	0.573022	1.28802	0.337159	1.56149	1.0174	1.02904	0.48975	0	0.488829	0.469282	3.26764	4.17366	2.15895	5.79856	3.582	3.33487	2.63878	1.04406	0.480719	0.638833	2.45682	2.38798	1.36645	0.555181
341	Gh_A10G1441	2.71069	4.59923	3.45641	2.29995	1.60866	1.84466	2.06497	2.84384	3.30059	3.53921	3.8477	4.09127	3.99854	4.93034	4.10647	4.02266	6.1074	4.67596	4.77341	7.96805	4.9751	5.67601	4.70524	5.60771	7.65902	4.92575	4.81324	5.94736	3.50945	1.38574	1.63864	5.62953	2.89813	5.60919	3.44612
342	Gh_A10G1442	9.27389	3.06015	2.56223	0.889459	0.918251	1.3971	1.36714	1.23997	1.72423	1.73768	2.43822	2.39473	2.49468	2.76669	1.72869	1.45339	1.65309	3.08867	1.83291	3.16976	0.712159	1.83261	0.975645	1.06421	1.28744	1.58414	0.48836	2.77166	2.60609	1.65541	1.09073	1.32975	0.7648	2.48387	2.33853
343	Gh_A10G1443	0.0485701	2.26389	2.31808	4.08834	4.15885	3.79482	15.1873	14.3478	7.55954	11.1163	12.9089	11.7328	15.3037	8.77396	44.2799	0.422863	12.373	0.403777	0.383135	6.57575	15.9804	19.8588	31.3357	14.808	113.207	35.9753	120.861	34.7258	26.7677	20.6599	1.40834	25.4199	4.77798	49.3244	80.9277
344	Gh_A10G1444	1.16747	4.83931	7.44916	5.72226	10.4582	7.60593	5.50103	9.38316	9.40801	11.6683	12.1225	11.0622	11.2523	7.25051	15.8614	13.9089	14.8321	14.38	8.83891	15.8937	10.8003	16.6405	16.6149	15.3078	17.0602	13.6492	8.63875	14.4779	13.9053	10.5501	7.0636	14.9883	11.2473	10.4347	11.9281
345	Gh_A10G1445	0	0	0	0	0	0	0	0	0	0	0	0	0	0	0	0	0	0	0	0	0	0	0	0	0	0	0	0	0	0	0	0	0	0	0
346	Gh_A10G1612	12.7598	47.122	30.3498	28.9193	20.6903	8.90242	8.03357	9.88196	23.8353	19.5772	19.424	13.4197	14.1293	14.1742	14.8554	13.875	15.0012	6.66147	5.3189	21.4136	12.2109	15.5165	14.0031	21.0142	15.769	22.5435	12.5938	15.7121	29.2193	23.0915	10.8531	18.8014	7.7334	7.18013	13.7654
347	Gh_A10G1613	0.740257	3.27232	4.35395	1.06627	0.349171	0.380994	0	0.271214	19.6335	3.52104	1.31344	0.54038	1.15281	0	0.336933	0	7.61167	3.8684	3.941	21.3355	0.741364	11.798	28.647	3.65066	2.98824	4.68755	0.381191	1.09831	0.219868	0.45787	0.904152	0.152243	1.43948	0	0
348	Gh_A11G0754	0	0	0	0	0	0	0	0	0	0	0	0	0	0	0	0	4.60409	0	0	8.06991	0.553178	42.4485	24.1954	24.5614	41.2411	22.5469	27.3601	29.5266	22.1527	12.6291	1.61357	4.64505	0.987031	1.2425	4.4177
349	Gh_A11G0755	0	0	0	0.0808859	0	0	0	0	0	0.123363	0	0	0.114796	0	0.402136	1.57108	2.88084	0	2.60374	2.45756	1.44429	0.718322	0.381043	0.18468	0.343764	0.502934	0.227365	0	0	0.277637	0	0	0.250519	0	0.160332
350	Gh_A11G0756	0.749648	1.36766	1.40665	1.32867	1.8335	1.83554	0.908274	1.62095	1.94638	1.90125	2.10433	1.27559	1.85714	1.91597	1.80517	1.27331	1.74729	0.537962	0.513202	2.4315	0.99162	2.10445	0.921456	1.44983	1.21769	1.20567	0.734497	1.80394	1.66713	1.62019	0.67696	1.52764	0.780156	0.868991	1.72451
351	Gh_A11G0910	0	0	0.616093	0.713923	0.315448	0	0.57994	0.485506	1.72112	0.76624	0.350461	0.951235	4.94762	7.49249	0	0	0	10.3923	10.0544	0	0.26323	0	0	0	0	0	0.703962	0	7.80383	8.18656	1.59419	0	0	9.08209	12.0667
352	Gh_A11G0911	5.38866	0.527029	5.38442	6.27936	9.76259	13.9419	23.0477	27.6876	11.5573	10.0329	10.1163	13.7517	15.094	5.3322	1.75519	2.94696	2.70265	8.49403	12.0721	4.14542	14.1318	7.97898	32.076	15.627	13.6833	4.51061	3.11749	5.71961	2.26629	3.16035	1.56393	1.45961	1.27261	0.803008	3.81797
353	Gh_A11G0912	18.6611	0.765441	1.51139	2.16621	2.59861	4.2542	7.68671	9.22783	0.356796	0.312817	0.570089	2.37432	3.18059	2.85676	2.03133	4.43099	2.22666	0.988507	1.17916	2.89662	1.74623	3.03928	11.2878	7.41434	20.7208	4.20078	14.3751	4.41462	1.94163	2.03129	1.3253	2.26986	0	2.26598	4.69551
354	Gh_A11G0913	9.73992	21.8879	16.6014	10.7261	7.63819	4.97809	5.03657	5.80735	12.3175	10.7484	12.4727	10.3118	12.7829	15.3313	10.6396	14.3018	9.48685	9.33507	6.80582	24.1229	9.09346	15.6894	12.9278	12.9371	11.9491	12.1668	11.6744	14.4251	11.329	6.09498	3.34592	7.92651	4.48775	6.53586	7.35148
355	Gh_A11G0914	3.37312	3.02165	1.79677	0.594201	0.585608	0.519645	0.766023	1.06435	2.33177	2.96478	2.50992	4.59945	4.70471	0.748014	0	0.0677699	0.0299074	0.257591	0.081949	1.74673	0	1.44965	2.38388	2.4234	1.61558	1.89967	3.43984	8.49009	2.25568	7.56906	13.3664	0.540934	0.307879	0.111056	4.31354
356	Gh_A11G0915	0	0.160919	0.153195	0.708344	0.161951	0.0589499	0.204938	0.169458	0.686132	0.751987	1.4082	1.71143	1.40279	0.500936	6.23976	0	0.219703	0	0.483978	0.191593	0.0466117	0	0	0	0.0441114	0	0.115626	0	4.63251	0.714649	0.0953773	0	0	0.652932	1.32031
357	Gh_A11G0916	0	0	0	0	0	0	0	0	0	1.01983	1.31543	0.581118	1.08366	1.14485	2.13597	0.231599	0.297957	0	0.557812	0	0	0	0.149501	0.10849	0	0.131256	0	0	0	0	0	0	0	0	0
358	Gh_A11G0917	0	0	0	0	0.119687	0	0.112583	0	0	0	0	0	0	0	0	0	0	0	1.07721	0	0	0	0.144389	0.104823	0	0.126832	0	0.248873	0	0	0	0	0.142091	0	0
359	Gh_A11G0918	2.88653	34.0983	40.472	33.195	24.7975	8.7125	7.6206	10.9851	38.6259	19.6376	19.1835	10.3696	13.6801	4.17227	10.062	3.78974	19.8865	8.20159	1.94304	35.1278	4.7738	35.134	26.8253	47.4615	21.7893	47.8807	17.0947	18.8301	20.8767	17.7913	19.3002	43.0906	22.1637	9.4857	10.7111
360	Gh_A11G0919	8.02817	26.6267	12.5955	32.3413	23.6841	16.6674	35.1365	21.7956	23.5062	35.6392	23.1107	27.8868	28.8807	32.51	18.3569	21.5391	29.6295	35.0451	16.3169	29.2078	73.2111	17.1602	17.1749	22.6486	20.2724	30.2063	33.1059	22.9092	38.3783	45.3029	26.3648	20.4076	40.0454	23.9034	35.313
361	Gh_A11G0920	2.53488	0.260738	0.164767	0.157656	0.49492	1.36727	0.55449	2.28963	0.123783	0.168221	0.754865	0.556568	1.16238	1.7317	2.91277	5.38631	29.8341	70.5586	20.0028	16.6959	34.6582	0.200748	0.105343	0.334365	0.904454	1.37207	0.496891	0.477556	0.523873	1.77637	2.0158	2.35345	1.50601	0.309642	0.802522
362	Gh_A11G0921	0.0984024	0.114565	0	0.355291	0	0.252639	0	0	0.324008	1.63027	3.67793	2.35552	3.28538	3.42308	1.99225	0	0.929196	12.9772	5.72747	0	1.48617	1.57683	1.67537	1.82513	0.849989	0.981568	1.25166	1.44299	2.05719	0.60984	2.02035	0.201582	0	0.691368	0.61634
363	Gh_A11G0922	0.0413258	0.433456	0.412254	3.06833	7.99499	5.76766	2.80733	4.48916	1.5751	0.730486	0.302945	0.0768929	0.104848	0.179915	0.183475	1.61697	0.434377	0	0	12.7957	0.753655	12.0789	12.0397	9.69931	5.8209	10.3821	8.60648	7.27439	9.99952	5.51892	8.82721	1.26409	0.348758	2.27348	5.55735
364	Gh_A11G0923	0	0	0	0.816345	1.13036	1.24928	0	0.854794	0	0	0	0	0	0	0	4.73599	0.797352	0	0	0	2.66802	0	1.35985	0.934752	0	0	2.80619	0	0	0	0	0	0	0	0
365	Gh_A11G0924	0.237398	0	0.400509	17.4453	113.759	102.642	53.2281	62.3798	6.04401	8.56804	5.65911	2.17765	3.82719	0	26.5608	260.828	9.59916	11.2159	0.314827	2.0233	198.315	2.60951	1.85464	1.3438	2.2798	1.69909	2.7311	0	1.23794	2.94014	1.45709	0.487111	0.165433	0.830954	1.27364
366	Gh_A11G0925	0	0	0	0	0.0685767	0	0	0	0	0	0.0718097	0	0	0	0	0.382229	0	0	0	0	0.531831	0	0	0	0	0	0.294447	0	0	0	0	0	0	0	0
367	Gh_A11G0926	10.3546	2.4557	1.56467	0.446135	2.00575	6.06868	10.1516	14.4403	0.784874	1.51699	2.17273	7.13416	8.94879	1.58622	0.56526	0.511522	41.5144	132.555	103.466	58.5013	50.1399	2.94349	5.00518	3.38306	9.18031	2.3847	3.68542	5.10063	2.49127	2.69239	4.79464	2.54471	3.44223	2.38489	2.13701
368	Gh_A11G0927	7.73595	1.11038	1.89903	3.03199	5.11587	4.39876	2.43658	4.73047	2.35323	4.0239	4.4572	5.89819	5.98881	5.00825	6.47072	6.29201	5.19188	1.00223	2.1922	3.59979	5.80156	4.83303	7.35198	4.88122	7.5644	5.05821	6.38423	3.84886	3.04375	3.24907	2.89983	4.0446	3.04537	4.798	5.5642
369	Gh_A11G0928	0.0254434	0.0593207	0	0.0691734	0.59614	0.781319	0.31221	0.210966	0.253443	0.482308	0.185518	0.332358	0.482515	0.16621	0.168822	0.0551513	0.365901	2.14524	2.06806	0.84168	0.180762	0.102757	0.0359514	0.0263318	0.0243685	0.0319242	0.063599	0	0	0.0790704	0.317474	0	0	0	0
370	Gh_A11G0929	2.11249	0.452176	0.191207	0.89774	0.758304	1.15932	1.29605	2.5795	0.214284	0.175943	0.527051	0.801901	0.656525	0.375368	0.574453	1.49991	1.27659	2.2344	0	3.49595	7.24936	0.173772	0.182932	3.34277	4.33772	4.61794	1.62331	0.727998	0.194341	0.401655	1.07252	7.03421	8.0026	0.535381	0.425128
371	Gh_A11G0930	0	0	0	0	0	0	0	0	0	0	0	0	0	0	0	0	0.205297	0	0	0	0	0	0	0.227962	0.429166	0	0.583954	0	0	0	0	0	0.306932	0	0
372	Gh_A11G0931	1.04981	0.101951	0.582075	0.59402	1.02589	1.62442	0.876602	2.13397	0.652202	1.30933	2.35342	3.41682	3.60865	3.61807	2.23458	3.70989	2.13061	8.79875	0.80464	1.7284	3.67741	0.617048	0.556839	0.678301	0.293414	0.246589	0.329457	0.211071	0.0657225	0.679193	0.181347	0.223044	0.184522	1.08629	0.509757
373	Gh_A11G0932	0.113327	1.3864	1.19676	0.768953	3.59061	4.50139	4.34694	3.54448	1.59349	6.49832	4.66267	4.62595	6.99522	4.19235	1.76726	7.28711	13.385	0.354616	0.298283	2.95826	4.18386	0.342076	2.88742	6.14596	0.271592	1.38267	0.428106	1.37127	0.255038	0.175875	0	0.115692	7.95543	0.802228	0.710824
374	Gh_A11G0933	1.45244	1.3966	2.61364	2.82829	3.14969	3.76512	3.68176	6.08525	2.34809	3.00773	3.58739	3.92223	3.91114	4.82204	6.5215	6.54544	10.3158	17.9353	10.6774	3.23941	12.2207	1.61117	1.12945	2.14061	0.904487	1.32001	0.637004	2.18636	1.6927	1.01516	1.28126	1.36932	1.07317	5.41777	2.01865
375	Gh_A11G0934	11.6472	3.34441	9.32429	20.4769	18.0709	12.023	19.3353	13.3049	5.93639	8.21138	7.18267	5.12237	5.33758	3.12322	13.1536	6.6159	6.83722	6.44419	2.76001	14.9786	3.29467	3.22186	4.21893	3.99184	3.65103	3.59234	4.44697	2.80433	3.97589	2.74148	4.45359	2.59188	2.09286	1.66115	1.97857
376	Gh_A11G0935	9.72942	11.4058	19.0091	42.7361	34.9014	25.4048	19.3273	27.4601	11.9647	8.893	8.75029	10.0339	9.68247	7.14492	10.1699	10.8768	4.8611	0.63548	3.68308	7.75656	4.18051	14.555	12.3114	9.92232	8.51168	7.53055	5.82519	7.65971	12.8577	13.3984	19.6051	11.7365	13.1412	8.06505	12.8028
377	Gh_A11G0936	0	0	0	0	0	0	0	0	0	0	0	0	0	0	0	0	0	0	0	0	0	0	0	0	0	0	0	0	0	0	0	0	0	0	0
378	Gh_A11G0937	0.482517	0.468291	0.897955	2.76114	2.92918	2.78509	2.58637	3.25129	0.796023	0.66296	0.697021	0.742833	0.514354	0.699646	2.88238	3.16871	2.36288	0.508869	0.42458	1.18464	2.35279	3.06668	2.9636	2.82047	2.08289	2.25963	1.62955	0.978555	0.842321	0.498748	1.82196	0.658026	0.900715	1.1337	0.792018
379	Gh_A11G0938	0.470111	0.870363	1.40637	0.90208	0.777603	0.920048	1.35701	1.24824	0.73437	1.08649	1.34522	1.238	1.08433	1.14405	2.81491	1.49914	2.75601	0.398477	0.507685	2.05974	2.18865	2.73556	4.22056	2.26062	4.42333	1.47436	3.25053	3.05754	1.998	1.03118	1.09224	1.94341	1.09086	1.62349	1.76103
380	Gh_A11G0939	0.0990538	3.34436	7.21452	9.74544	7.10656	7.75674	7.12616	9.09331	1.14145	0.820673	1.85156	1.2766	2.5443	1.50749	5.57152	4.78624	5.23724	6.53356	1.04834	1.88742	3.88935	2.77752	2.10816	0.918573	1.04577	1.29676	0.504057	1.69489	2.07066	0.613861	0.203349	1.21756	0.55349	3.47932	1.68396
381	Gh_A11G0940	17.0196	18.2891	44.3717	179.388	110.232	61.19	55.1765	49.4235	34.1882	36.4879	22.3507	17.315	19.3197	11.1019	20.7241	23.8085	9.3584	9.17634	21.5388	7.6632	3.72385	23.8068	25.6072	19.7687	32.2472	31.9978	58.689	43.3651	39.4027	16.7511	9.04032	42.8347	70.3027	60.844	37.674
382	Gh_A11G0941	0.484628	0.811395	1.19185	1.01423	0.931033	0.540271	0.235982	0.378031	6.67348	4.47699	3.89405	5.09054	3.85415	0.270661	0.383624	0.0537465	0.310601	0.0762107	0.0975884	0.690817	0.0378897	1.10569	1.54401	0.707865	0.927961	0.952152	0.836056	0.44643	3.12905	1.42958	0.67344	0.543562	0.175385	0.376859	1.18204
383	Gh_A11G2185	0	0	0	0	0	0	0	0	0	0	0	0	0	0	0	0	0	0	0	0	0	0	0	0	0	0	0	0	0	0	0	0	0	0	0
384	Gh_A11G2186	0	0	0	0	0	0	0	0	0	0	0	0	0	0	0	0	0	0	0	0	0	0	0	0	0	0	0	0	0	0	0	0	0	0	0.0765131
385	Gh_A11G2187	0	0	0	0	0	0	0	0	0	0	0	0	0	0	0	0	0	0	0	0	0	0	0	0	0	0	0	0	0	0	0	0	0	0	0.105305
386	Gh_A11G2188	0	0	0	0	0	0	0	0	0	0	0	0	0	0	0	0	0	0	0	0	0	0	0	0	0	0	0	0	0	0	0	0	0	0	0
387	Gh_A11G2189	0	0	0	0	0	0	0	0	0	0	0	0.159552	0.110742	2.82041	0	0	0	0	0	0.182304	0	0	0	0	0	0	0	0	0	0	0	0	0	0	0
388	Gh_A11G2190	0	0	0	0	0	0	0	0	0	0	0	0	0	0	0	0	0	0	0	0	0	0	0	0	0	0	0	0	0	0	0	0	0	0	0
389	Gh_A11G2191	0	0	0	0	0	0	0	0	0	0	0	0	0	0	0	0	0	0	0	0	0	0	0	0	0	0	0	0	0	0	0	0	0	0.521898	0
390	Gh_A11G2192	0	0	0	0	0	0	0	0	0	0	0	0	0	0	0	0	0	0	0	0	0	0	0	0	0	0	0	0	0	0	0	0	0	0	0
391	Gh_A11G2193	0	0	0	0	0	0	0	0	0	0	0	0	0	0	0	0	0	0	0	0	0	0	0	0	0	0	0	0	0	0	0	0	0	0	0
392	Gh_A11G2194	0	0	0	0	0	0	0	0	0	0	0	0	0	0	0	0	0	0	0	0	0	0	0	0	0	0	0	0	0	0	0	0	0	0	0
393	Gh_A11G2195	0	0	0	0	0	0	0	0	0	0	0	0	0	0.564082	0	0	0	0	0	0	0	0	0	0	0	0	0	0	0	0	0	0	0	0	0
394	Gh_A11G2196	0	0	0	0	0	0	0	0	0	0	0	0	0	0	0	0	0	0	0	0	0	0	0	0	0	0	0	0	0	0	0	0	0	0	0
395	Gh_A11G2197	0	0	0	0	0	0	0	0	0	0	0	0	0	0	0	0	0	0	0	0	0	0	0	0	0	0	0	0	0	0	0	0	0	0	0
396	Gh_A11G2198	0	0	0	0	0	0	0	0	0	0	0	0	0	0	0	0	0	0	0	0	0	0	0	0	0	0	0	0	0	0	0	0	0	0	0
397	Gh_A11G2199	0	0	0	0	0	0	0	0	0	0	0	0.163266	0.453649	0	0	0	0	0	0	0	0	0.354953	1.00403	0.730027	0.254765	0.994058	2.24617	0.215805	0	0	0	0	0	0	0
398	Gh_A11G2200	4.37032	4.98392	6.91508	5.94391	7.265	7.30303	3.50873	6.21869	6.46817	6.22579	6.2021	6.20182	7.42611	11.3595	14.1506	8.69784	13.1619	14.7293	22.8909	11.7374	8.66971	5.51346	6.84771	5.78073	7.92621	5.97871	6.80223	6.729	8.12566	6.09917	3.25611	5.24232	4.29795	9.32704	8.01457
399	Gh_A11G2201	0	0	0	0	0	0	0.0793826	0	0	0	0	0	0	0	0	0	0	0.0735904	0	0.0738841	0	0	0	0	0	0	0	0	0	0	0	0	0	0	0
400	Gh_A11G2202	0.0143307	0.233927	0.158044	0.155939	0.268456	0.31156	0.336112	0.277406	0.690837	1.00605	2.15141	3.61763	2.94631	1.74791	5.05837	0.434029	5.68759	3.04948	1.6135	2.71627	0.334935	0.173845	0.161893	0.460069	0.589998	0.413958	0.928892	1.33919	1.96593	0.356442	0.477774	0.801922	0.7482	7.10472	3.26629
401	Gh_A11G2203	0	0	0.104398	1.6607	5.2416	6.74801	1.98955	1.60191	2.41508	1.02499	0.978988	0.874388	0.896234	0	0.104567	0	0	7.91384	0.371018	0.489683	0	0.0947668	0.332761	0.486228	0.0901671	0.14729	0.1182	0	0	0	0	0	0.0661227	0	0
402	Gh_A11G2204	0	0	0	0	0	0	0	0	0	0	0	0	0	0	0	0	0	0	0	0	0	0	0	0	0	0	0	0	0	0	0	0	0	0	0
403	Gh_A11G2205	0	0	0	0	0	0	0	0	0	0	0	0	0	0	0	0	0	0	0	0	0	0	0	0	0	0	0	0	0	0	0	0	0	0	0
404	Gh_A11G2206	0	0	0	0.0429865	0	0.060825	0	0	0.314574	2.13443	2.09321	3.7071	4.28298	0	0	1.5502	0.0453215	2.17035	26.8443	1.28548	0	2.39161	1.41094	0.343592	1.31989	0.624484	1.67073	0.917448	0	0	0	0.145339	0.133498	0	0.383105
405	Gh_A11G2207	0	0	0	0	0	0	0	0	0	0.11557	0.104178	0.15514	0	0	0	0	0	0	0	0	0	0	0	0	0	0	0	0	0	0	0	0	0	0	0
406	Gh_A11G2208	4.95419	12.0031	18.8166	7.06957	7.57803	6.46747	2.3977	8.97593	9.90184	9.05233	11.0894	11.8546	9.9508	8.65925	11.0492	8.51077	6.15529	1.75821	1.85993	12.0356	3.39095	8.58699	6.7622	8.195	5.9752	7.05439	6.46748	8.78104	12.2425	6.61645	3.89218	8.46827	4.44567	5.77769	8.4176
407	Gh_A11G2209	0	0	0.10868	3.29169	13.236	4.39946	1.3866	3.16561	0.760226	0.666156	0.598199	0.976105	2.03113	3.91997	0.217576	23.9442	0.125349	0.0675439	0.687276	0.814084	31.1398	0.132102	0.138824	0.0338643	0.0627192	0.0820972	0.163941	0	0	0	0	0.0333553	0	0.0581847	0.0880702
408	Gh_A11G2210	0	0.314559	2.73374	4.53918	4.83653	3.94902	1.58918	1.73948	2.36484	2.1479	1.83548	0.933107	1.17318	0.083935	0	0.0837716	0	0.0797661	0	2.0013	0	14.5383	8.34169	10.7256	5.87376	7.15185	6.47761	5.38891	3.18811	2.51497	2.71993	4.48071	2.87523	0.410751	1.00253
409	Gh_A12G0084	0	0	0	0	0	0	0	0.0585361	0	0	0	0	0	0	0	0	0	0	1.84456	0	0.514681	0	0	0	0	0	0	0	0	0	0	0	0	0	0
410	Gh_A12G0085	2.5099	3.84935	3.58175	4.66693	3.2899	2.4094	1.91414	2.37233	5.97097	4.43579	4.82831	4.92335	3.22015	4.67357	2.56097	3.5841	4.10955	4.22525	5.80696	2.66938	2.94713	3.86465	4.29494	3.92871	3.1004	4.5551	2.3156	2.94071	5.0177	4.71964	2.74349	6.5955	5.53313	4.34346	3.28734
411	Gh_A12G0086	40.503	3.93951	0.490263	1.4773	2.56943	4.62704	10.6219	6.11057	0	0.302321	0.819135	0.802532	0	5.45799	6.40145	6.96616	4.01157	25.207	37.02	2.78277	15.3711	1.96575	3.09978	2.36086	6.07913	3.12799	3.34149	2.14002	19.0509	217.092	118.352	2.46222	1.06628	4.40197	60.8358
412	Gh_A12G0087	0	0.359209	0.774357	1.11486	0.905782	1.08773	2.05293	0.921153	2.16324	1.79935	2.09793	1.85286	1.28128	0.670849	2.07106	0.674726	2.77893	84.5993	46.7946	4.05206	0.700326	3.09614	3.38721	2.46608	3.77178	2.93761	1.75625	1.68746	2.5391	1.67387	1.90676	2.75945	2.1598	3.80662	2.41643
413	Gh_A12G0088	0	0.398745	0.80935	0.306378	0	0	0	0	0	0	0.463733	0	0	0	0	0.787514	3.10428	246.726	542.477	10.9422	0.337926	0	0	0	0	0	0	0	0	0	0	0	0.468015	0	0
414	Gh_A12G0089	0	0	0	0	0	0	0	0	0	0	0	0	0.0721156	0	0	0	0	0.236411	0	0	0	0	0	0.058533	0	0.177265	0	0	0	0	0	0	0	0	0.0507731
415	Gh_A12G0090	0.25501	0.396346	0.532609	0.179716	0.099597	0.0725175	0.126392	0.104402	0.188098	0.0767887	0.275732	0.211386	0.501825	0.0616949	0.31355	0.368697	0.244338	4.14248	0.817499	1.11409	0.201238	0.228791	0.160172	0.146594	0.407094	0.51537	0.354372	0.272462	0.0852932	0.0880447	0	0.144301	0.0798303	0.352811	0.15248
416	Gh_A12G0529	3.71602	1.99206	0.997854	1.53377	6.11074	4.82175	7.16211	8.08953	4.1565	2.89685	5.6879	4.078	3.43285	8.67479	4.69539	8.43111	7.29712	3.31564	3.09637	8.32848	3.39037	2.248	5.73443	2.62476	7.99864	3.16078	2.28109	2.1866	2.09387	3.51838	0	2.37535	1.17431	0.973609	1.52542
417	Gh_A12G0530	1.64395	10.2021	6.96952	4.27956	3.75864	3.26263	4.02776	4.46455	4.49515	6.81726	7.58165	8.64153	8.9148	10.1988	8.30182	10.1842	8.12967	3.66032	6.69395	5.29473	3.66438	5.88214	6.6842	5.69421	9.21496	6.48872	6.5995	6.04488	4.38561	3.70165	2.04561	6.66276	6.87922	16.3381	5.45317
418	Gh_A12G0531	1.10043	1.95475	1.47692	1.23465	2.45565	1.54216	1.16901	1.30343	1.39181	1.88061	1.87905	2.05323	2.15349	1.88271	5.62207	5.28247	2.4111	1.99427	2.33593	2.3841	1.38267	0.899358	0.851534	0.623633	1.12925	0.903992	0.851555	1.69978	1.45946	1.13991	1.19856	1.57427	1.14449	2.14472	1.50409
419	Gh_A12G0587	7.8357	6.63925	9.17676	6.98052	5.43414	4.6402	8.57734	5.84213	7.85334	9.24567	8.75669	8.0363	11.0365	24.1543	10.4537	21.2303	12.9407	11.5308	16.5672	17.8664	21.1285	13.7331	17.3957	18.5769	13.3736	14.1103	16.7544	13.2247	7.74588	5.89531	5.64481	5.63699	3.8325	8.40013	7.65873
420	Gh_A12G0588	97.6387	21.8166	4.88175	6.02205	2.75323	2.63671	3.10035	2.49557	2.6963	3.0912	3.1732	3.23041	4.02947	17.4644	8.25237	19.3839	3.9752	3.28568	6.83072	9.82069	3.33353	7.6527	4.90467	5.26968	6.85471	5.91143	6.70123	3.48114	3.20609	2.24502	1.72515	2.79902	1.47487	1.41213	2.59214
421	Gh_A12G0956	5.0081	9.73098	9.87022	4.25229	5.91516	4.29814	6.32034	5.72478	12.0039	13.2322	13.6929	12.3523	13.2123	13.4832	14.2406	11.9915	10.0779	16.4806	10.7983	13.8742	11.2005	7.89789	8.98518	10.0186	11.3524	11.1134	11.1336	10.8527	10.6634	6.37104	5.58523	8.21723	10.1894	12.4581	11.4692
422	Gh_A12G0957	0.305245	0.473816	1.59698	1.7447	1.79531	0	0.33775	0.0933945	5.35835	8.01426	11.8029	3.74482	7.97582	4.42403	12.1406	1.56507	6.81691	9.75453	1.07721	7.97746	1.33133	5.29699	1.15511	6.8135	20.9977	200.331	61.3957	123.441	7.89783	2.83721	4.17565	375.391	680.901	8.75198	5.73502
423	Gh_A13G1229	0	0	0	0	0	0	0	0	0	0	0.246914	0.0935633	0.0640182	0.219242	0.560229	0.76766	10.4725	8.38152	20.6653	1.25967	2.03924	0	0.142541	0	0.386203	0.157657	0.253314	0.121713	4.83982	1.72013	0.52144	0	0.141539	15.7062	5.77821
424	Gh_A13G1230	0	0	0	0	0	0	0	0	0	0	0	0	0	0	0	0	0	2.14912	3.18615	0	0.235031	0	0	0	0	0	0	0	2.09053	0	0	0	0	10.1549	0
425	Gh_D01G0792	0	0.987783	1.21791	1.35389	0.292468	0.319363	0.0554807	0.137658	0.165105	0.0679561	0.305504	0.0926363	0.126743	0.434104	0.554563	0	0	0	0.393413	0	0.0504742	0.10042	0.0705559	0.103062	0.430128	0.12487	0	0.120481	0.524092	0.30963	0	0	0	0	0.312842
426	Gh_D01G0903	0	0	0	0	0	0	0	0	0	0	0	0.158649	0	0	0	0	0	0	0	0.181227	0	0	0	0	0	0	0	0	0	0	0	0	0	0	0.0769514
427	Gh_D01G0904	1.12081	3.04058	4.04531	11.2447	7.94633	1.68595	5.94353	3.07527	7.61441	7.65522	7.19659	8.12623	3.91019	5.26964	3.00248	4.99888	11.784	3.31361	9.99253	4.88042	4.09924	7.41272	4.52762	5.93661	7.54901	8.43874	5.34003	6.99117	4.14401	1.73052	3.02267	16.7618	22.4756	6.78472	3.99955
428	Gh_D01G0905	0	0	0.100263	0.163656	0.477026	1.15759	2.4149	1.58074	1.49725	2.82975	4.97623	3.94958	3.90185	10.9194	1.30543	0.491559	0.863035	0.187571	0	0.282105	0.0457711	0.0910641	0.0639321	0.0467186	0.0866217	0.0566113	0	0.218159	0.0678951	0	0.0936624	0.0921926	0.25416	0.240448	0.283591
429	Gh_D01G0906	24.7248	1.30299	0.79849	1.46922	3.94968	7.31553	13.3974	4.20275	16.075	26.5736	49.3691	57.8575	66.0293	126.748	35.7346	3.13014	84.5872	38.8014	49.5518	6.2526	26.012	8.14922	53.2795	29.9794	52.5432	37.5422	40.6714	36.5844	32.1988	43.8192	2.29661	6.56751	8.80966	353.473	232.132
430	Gh_D01G0907	4.45232	5.9149	3.85161	6.12662	5.27345	1.42541	1.53653	1.31139	20.7987	43.8067	35.5055	17.7178	18.0293	23.4524	28.1889	3.97033	13.1373	5.63405	2.34024	19.1715	1.53317	15.4311	13.7923	16.9373	17.7916	18.5722	24.0372	34.0584	166.757	82.2645	14.3034	10.3984	4.00638	199.943	120.572
431	Gh_D01G0908	1.4835	5.5692	5.19594	3.64591	4.006	3.15281	3.05743	4.16976	4.29974	5.5149	5.40785	4.83315	5.24489	5.25619	6.0613	4.30547	3.44744	1.39591	1.31849	4.83425	2.3989	5.48377	5.11601	6.45358	5.77959	6.27834	4.14786	5.37567	5.26232	2.57866	1.88253	6.60589	3.79147	4.16198	4.64619
432	Gh_D01G0909	4.61969	5.52752	5.21178	2.6609	3.08317	0.783085	0.648082	0.76083	10.3553	13.5643	13.7428	6.61631	7.51201	3.33058	5.82618	0.862896	4.51217	2.64863	0.722403	3.80148	0.124133	1.60534	0.345933	0.63305	0.410282	0.844134	0.918814	1.17738	0.736572	0.855517	4.57673	0.155837	0.12926	0.271993	0.493881
433	Gh_D01G0910	4.67253	0.818372	0.847945	0.676048	0.847908	0.926106	0.734407	1.51602	0.837973	0.890253	1.14495	1.10599	1.57968	1.14651	0.872626	1.80579	0.90502	0.540478	0.287463	1.54035	0.824094	1.06355	0.836742	0.99913	0.945356	0.853514	1.04097	1.10579	0.991239	0.818189	0.821667	0.826304	0.463894	0.859468	0.78718
434	Gh_D01G0911	0.0438093	0.102147	0.193531	0.198547	0.0256565	0.0560454	0.0977779	0.020184	0	0	0.159525	0.122708	0.0553459	0.429312	3.58218	7.78194	0.462359	0	0.459266	0.678564	12.9661	0	0.030945	0.0453486	0.0209771	0.0274925	0.164122	0.0525793	0.0329931	0	0	0.0445995	0.0308811	0.351088	0.412665
435	Gh_D01G0912	1.46897	1.02751	1.12329	0.512093	0.529427	0.404775	0.37827	0.291529	0.337782	0.214038	0.521308	0.590728	0.428324	0.54135	0.649368	1.0282	0.628714	0	0.0592343	0.886974	0.160608	1.3695	0.702412	1.12284	0.58436	0.723252	1.35485	0.434047	0.544591	1.75601	0.752347	0.690252	0.127432	0.482905	0.364924
436	Gh_D01G0913	9.45684	23.9311	46.6892	52.2679	49.9311	76.9201	74.8905	58.2089	10.1698	14.248	20.6652	28.2622	25.1446	9.44151	8.46228	5.93172	19.5077	2.66599	0.255242	10.0025	10.9815	63.0258	39.1529	30.0326	41.8601	36.8847	43.6766	52.0981	22.4842	84.629	3.56745	12.5509	11.0572	57.6489	75.902
437	Gh_D01G0914	13.4032	4.0709	5.33078	15.2556	22.7298	30.4201	40.3201	32.4581	3.67825	7.50656	8.82955	10.9119	14.2142	16.049	34.0738	72.7169	13.0267	7.01992	15.1582	5.95952	34.7209	8.75575	14.3303	7.50656	15.287	7.812	18.7723	13.0517	5.07693	1.80586	0.398912	5.27204	10.3139	11.0914	7.21346
438	Gh_D01G0915	2.67902	1.01181	0.999557	1.06042	1.63497	1.39969	0.673944	1.21708	2.47627	3.21312	2.85954	3.17242	2.78685	0.369788	1.70824	0.245083	0.796963	2.51432	23.8732	1.51809	0.229942	2.59251	4.50355	2.83226	2.90861	2.22642	3.15469	1.99118	1.56346	1.75939	2.04258	0.633667	0.186252	0.235322	1.11717
439	Gh_D01G0916	0.119045	1.15618	0.527642	0.646799	0.651319	0.406444	0.353589	0.438398	0.85502	0.431458	1.06601	2.06797	2.16379	1.20934	3.69829	0.60363	1.21379	25.2977	3.33524	2.8846	0.32169	0.960039	0.33669	0.697551	0.41823	0.870245	0.0995281	0.860832	1.90877	0.739494	0.823155	0.84955	0.279124	1.12706	0.747119
440	Gh_D01G0917	0	0	0	0	0.352882	0.38563	0	0.54218	0	0.431034	0	0	0	0	1.39697	0	0.540556	2.07696	0	0	0	0	0	0	0	0.182295	0	0	0.434653	0	0	0	0	0	0
441	Gh_D01G0918	1.27541	10.7676	17.8201	21.7314	18.5849	11.9133	9.10455	15.0782	26.2972	28.6325	25.6729	17.018	20.9588	19.7371	7.5635	8.45682	5.80548	19.0761	2.17155	7.14747	5.5921	5.28484	8.13818	6.02571	13.1762	8.60024	6.73531	10.9541	13.3764	14.5637	5.72571	8.25498	5.33763	1.22497	10.8805
442	Gh_D01G0919	0.177564	0.0517313	0.0492318	0.120562	0.416457	0.625316	0.889545	0.735471	0.294146	0	0.380046	0.660399	0.450792	0.0966235	0.49306	4.15156	0.763032	1.10498	0.466652	0.184674	3.5069	0.178902	0.502329	0.413002	0.297772	0.139018	0.111466	0	0.133385	0.2757	0.0920081	0.0452728	0	0.078734	0.119379
443	Gh_D01G0920	0	0	0	0	0	0	0	0	0	0	0	0	0	0	0	0	0	0	0	0	0	0	0	0	0	0	0	0	0	0	0	0	0	0	0
444	Gh_D01G0921	134.792	358.427	209.721	173.212	53.1896	25.4555	39.0285	39.5444	224.275	207.55	189.591	114.656	151.23	145.11	120.382	72.0749	62.2558	47.4669	29.3393	202.201	30.0952	102.875	56.7659	110.412	98.9173	209.01	119.829	171.279	163.084	121.642	62.6361	336.451	203.471	82.7894	114.337
445	Gh_D01G0922	34.1259	65.2243	28.5082	32.2693	23.9276	11.9526	10.4259	14.5768	30.3997	31.8677	27.5923	26.1314	32.5589	29.7581	27.4129	22.521	23.5361	11.3873	11.8978	43.7416	14.8716	26.4164	23.0058	34.9802	19.1772	32.2586	12.9301	28.8669	43.1025	39.1669	63.0677	18.5975	15.1634	11.0043	20.4626
446	Gh_D01G0923	5.43104	8.08662	6.37283	6.43255	4.605	3.0846	3.15672	4.57933	3.37494	5.76274	3.31702	2.13488	3.5371	1.54889	3.39739	4.09915	4.80144	0.18855	0.705838	5.0729	3.40998	6.06976	6.06023	6.24196	6.0654	5.61071	6.55349	6.73062	3.85966	2.75991	3.84506	5.46758	3.11305	1.72313	3.34701
447	Gh_D01G0924	0	0	0	0	0	0	0	0	0	0.0646798	0.174434	0.0882642	0.422265	0	0	0	0	6.4124	0.499429	0.29665	0	0	0	0	0	0.297373	0.477352	0	0.285299	0.147458	0.0983794	0	0	0	0.127702
448	Gh_D01G0925	8.44331	7.33439	4.93768	3.69357	2.74649	2.62972	1.25255	3.87333	4.36708	4.13682	4.02745	5.38518	5.64975	8.03813	4.83578	4.87698	5.74764	15.9591	23.4198	8.38112	3.74432	6.21887	5.03713	5.47991	6.82726	4.52903	2.33089	4.94369	5.79593	2.49356	3.00082	3.27095	2.12463	2.56804	4.60647
449	Gh_D01G0926	0	0.271989	0	0	0.412672	0.15012	0.129081	0.321523	0.191964	0	0	0	0.150637	0.507879	1.84791	1.28722	0.219833	0	0	0.497626	4.34425	0	0	0	0	0	0	0	0.174123	0	0	0	0.162884	0.409123	0
450	Gh_D01G0927	0	0	0	0	0	0	0	0	0	0.100555	0.0905697	0	0	0	0.163986	1.44275	0	0.154149	0.966967	2.61716	0.074031	1.17825	0.519439	0.605354	0.351622	1.23693	1.85406	3.74109	4.17256	2.50184	1.51209	0.374774	0.308231	0.129376	0.656658
451	Gh_D01G0928	52.8243	7.62491	4.87329	2.69587	2.74307	27.2554	37.5441	7.25608	5.79861	5.1082	13.9311	18.6422	14.6562	25.4304	10.5487	11.4669	29.8218	64.0491	12.153	49.5715	67.188	112.51	19.9356	57.1566	11.3157	54.8693	13.2501	66.208	5.34674	33.5511	14.1355	11.3954	7.71013	9.71758	24.2934
452	Gh_D01G0929	0.126144	0.0882312	0.641238	0.731637	2.71909	2.03365	1.43535	1.72001	0.670166	1.26385	1.22627	3.06028	3.76361	3.51594	1.11594	0.656211	1.57227	0.830026	3.04278	2.24279	0.691364	3.31152	3.52914	3.13322	4.05936	2.62742	3.02686	1.99999	1.3295	0.784044	1.36417	1.46437	0.639962	0.898054	1.01836
453	Gh_D01G0930	0.223298	0.66266	0.963728	0.570451	0.594369	0.467419	0.249232	0.318013	0.472097	0.796016	1.08356	0.910014	0.846014	0.486288	1.61441	0.923198	2.84453	0.416479	0.691493	1.29896	1.01011	0.902338	1.11833	1.47106	0.991406	0.968307	1.11495	1.70481	0.642209	0.378592	0.169016	1.75638	1.94644	1.37417	0.965235
454	Gh_D01G0931	0	0	0	0	0	0	0.0834071	0.0690845	0	0	0	0.138997	0.192088	0.327012	0.336354	0.657549	0.784537	0	0	0.157912	0.531127	0	0.213017	0	0	0	0	0.182702	0	0	0	0	0	0	0
455	Gh_D01G0932	0.0197635	0.0230414	0.174544	0.0537481	0.393482	0.505622	0.154421	0.200342	1.41179	1.46959	1.24651	1.03374	0.873484	0.0860811	0.0873092	0.171185	0.417352	0.121613	3.10699	1.75388	0.18064	4.71223	3.26627	3.13046	3.21733	6.1156	5.22946	3.36654	1.90562	0.614329	0	9.37433	5.96411	0.915469	0.780171
456	Gh_D01G0933	0	0	0.0662858	0.0539095	0.209841	0	0.0662407	0	0.0985551	0.407153	0.219807	0	0	0.259363	0.13286	0	0	0	0.156921	0	0	0	0	0	0	0	0	0	0.357542	0.184961	0	0	0	0	0
457	Gh_D01G0934	0	0	0	0.205936	0	0	0	0	0	0	0	0	0	0	0	0	0.10746	0	0	0	0	0	0	0	0	0	0	0	0	0	0	0	0	0	0
458	Gh_D01G0935	0.373984	0.684757	0.296764	0.483432	1.12829	0.752896	0.594204	0.983088	0.795708	0.583026	1.17979	0.297562	0.815383	0.232535	7.73056	8.6126	4.68488	35.6114	19.3979	9.13922	16.3795	1.61324	1.05854	0.938391	1.07542	0.869356	0.806666	0.775163	2.96685	1.16094	1.65839	0.218107	0.600304	0.662232	0.813919
459	Gh_D01G0936	7.47966	5.07854	4.72294	9.15371	11.1749	4.61888	3.53087	3.61402	2.40419	2.64276	2.04674	2.69713	1.50574	1.52234	4.19292	5.97882	2.05139	0.224212	0	4.15397	1.90555	4.87433	5.55934	4.89238	4.74529	3.70438	2.70848	2.6027	1.77668	3.34077	1.22482	3.02064	1.36034	1.42918	1.49486
460	Gh_D01G0937	178.937	30.835	10.0572	9.57465	12.3646	46.5493	164.242	77.8001	4.30352	3.83688	7.60375	12.2468	17.6427	3.42017	0.29738	0.289766	5.53707	20.9703	0.696961	34.7999	36.7215	44.7721	14.9176	15.2454	147.45	40.045	21.8655	17.1251	0.975907	25.5766	2.41037	13.3374	6.02477	8.93427	14.5392
461	Gh_D01G0938	1.82994	5.91761	4.97351	6.58469	5.63353	4.74568	6.26351	4.50535	7.42577	8.96799	7.50108	7.7398	8.2486	5.07833	8.4377	5.57335	6.28912	1.23444	3.12651	6.28333	5.00343	14.5632	22.3918	12.8625	16.3528	12.7781	15.9727	8.06124	7.62806	6.10847	4.17114	11.2922	12.734	8.43663	6.52024
462	Gh_D01G0939	0	0	0.082849	0.169358	0.306899	0.430916	0.0416677	0.241056	5.95255	8.83934	6.52567	4.31763	3.79237	0.488515	2.32255	0.568694	2.14603	2.01064	0.883858	1.63006	0.492815	0.452537	0.951876	2.82354	1.97079	2.64863	0.656283	5.13574	2.58677	0.116174	0	2.51605	5.89451	0.132838	0.737754
463	Gh_D01G0940	0.0600823	0	0.0332277	0	0	0	0	0	0	0	0	0	0	0	0	0	0	0	0	0	0	0	0	0	0	0	0	0	0	0	0	0	0	0	0.0269425
464	Gh_D01G0941	0	0	0	0	0	0	0	0	0	0	0.151424	0.2212	0	0	0	0	0	0	0	0.257148	0	0	1.02804	0.124119	1.50584	0.525366	0.925472	0.296335	0	0	0	0	0	0	0
465	Gh_D01G0942	2.15255	0.376328	0.158898	1.46221	1.21951	0.87257	0.639612	0.462494	1.07079	3.89683	3.80636	4.14279	4.86396	2.34309	0.79539	1.09073	1.51009	0.148257	0	3.57224	3.12779	5.86121	7.1518	5.5287	10.1737	8.02777	9.52942	11.75	9.44146	3.00901	2.45752	1.38942	0.908881	0.509833	2.86304
466	Gh_D01G0943	0.222341	1.1107	0.38658	1.23733	0.223339	0	0.0354086	0	0.105388	0.0430794	0.0386819	0	0	0	0.211062	0	0.0608239	0	0	0.131607	0	0	0.044897	0	0.0912801	0	0	0.0764191	0.238943	0.493426	2.11139	0	0	0	0.256366
467	Gh_D01G0944	0	0.422224	0.709915	0.736751	0.319712	0	0.200847	0.499522	0.746879	1.24895	0.450559	0	0.232429	0	0.814225	0	3.17231	0	0	0	0.274054	0	0	0	0	0	0	0	0	0	0.372747	0	0	0	0
468	Gh_D01G0945	5.16597	9.07003	7.91565	22.1578	19.0214	12.0639	21.5557	14.7384	10.8162	9.6318	7.24741	9.40683	6.50494	3.35424	9.66495	5.90385	26.7655	2.11092	1.22073	5.83497	7.15888	10.3721	10.0524	7.63688	10.8716	5.24918	9.75696	8.81228	15.5809	10.5215	11.7583	4.88816	3.2397	14.4108	11.3227
469	Gh_D01G0946	0	0	0	0	0	0	0	0	0	0	0	0	0	0	0	0	0	0	0	0	0	0	0	0	0	0	0	0	0	0	0	0	0	0	0
470	Gh_D01G1041	0	0	0	0	0	0	0	0	0	0	0	0	0	0	0	0	0	0	0	0	0.935307	0	0	0	0	0	0	0	0	0	0	0	0	0	0
471	Gh_D01G1042	0	0.188094	0	0.0486899	2.20973	1.10302	0.0598453	0.247535	0.089044	0.07341	0	0.0998937	0.0684429	0.117103	0	0	0.0512848	0	0	2.35766	0	2.49132	6.62552	5.67071	1.80527	9.93447	6.63577	13.0135	1.04986	0.167038	0.668082	9.88572	1.51149	0	0.337549
472	Gh_D01G1066	2.82805	2.91374	3.17987	3.4514	3.31582	2.09914	1.9171	1.92432	1.76599	1.39311	0.951333	1.14399	1.24774	1.69516	1.36465	2.76174	0.861676	0.763976	0.753688	2.38453	0.622908	1.32194	1.33317	1.65274	2.35633	1.38665	1.74814	1.97645	0.554407	0.763764	0.595013	2.04766	1.26832	1.45479	0.551175
473	Gh_D01G1067	0	0	0	0	0	0	0	0	0	0	0	0	0	0	0	0	0	0	0	0	0	0	0	0	0	0	0	0	0	0	0	0	0	0	0
474	Gh_D01G1068	0	0	0	0	0	0	0	0	0	0	0	0	0	0	0	0	0	0	0	0.865654	0	0	0.191543	0.277059	0	0.334941	0	0.332117	0	0	0	0.138398	0	1.41074	0.240807
475	Gh_D01G1069	0.145227	0.0845789	0.161921	0.459456	0.34113	0.372426	0.322382	0.0667457	0	0	0	0	0	0	0.162367	0.31746	0	3.81506	0	0.152421	0.806499	0	0	0	0	0	0	0	0.108747	0.450477	0	0	0	0	0.06503
476	Gh_D01G1070	0	0	0	0	0	0	0	0	0	0	0	0	0	0	0	0	0	0	0	0	0	0	0	0	0	0	0	0	0	0	0	0	0	0	0.127243
477	Gh_D01G1071	3.36091	7.90464	5.49357	3.26065	1.91683	1.25608	1.82398	1.315	5.47823	2.7819	4.12641	3.54934	2.48406	4.01506	1.84374	1.93559	1.48145	0.306419	0.858275	5.41886	1.35775	4.08211	2.4381	4.64675	3.39026	4.25273	3.86993	2.36029	3.08836	1.2014	0.988895	2.39354	1.25675	1.21654	1.09367
478	Gh_D01G1072	0	0.0701755	0.166475	0.136362	0.317456	0.423755	0.0335624	0.249534	0.399577	0.448888	0.769397	0.39287	0.304756	0.13108	0.199945	0.130605	0.172987	0	0	0.498628	0	1.33657	0.425445	1.02775	0.201836	0.736198	0.22598	0.579148	0.543568	0.280588	0.250192	0.551962	0.508748	0.909974	0.269967
479	Gh_D01G1164	3.14893	3.69116	5.77531	1.95908	2.90409	3.58333	2.39526	7.11433	2.24884	3.45552	5.99576	7.14483	6.53154	4.97392	3.46856	2.93926	2.91094	2.10252	0.798016	3.20362	1.50879	2.66845	1.5942	1.97271	2.07537	1.60036	1.51854	3.66867	3.46947	2.51225	1.56475	2.08733	1.66456	2.51659	3.04817
480	Gh_D01G1165	0	0	0	0	0	0	0	0	0	0	0	0	0	0	0	0	0	0	0	0	0	0	0	0	0	0	0	0	0	0	0	0	0	0	0
481	Gh_D01G1166	0	0	0	0	0	0	0	0	0	0	0	0	0	0	0	0	0	0	0	0	0	0	0	0	0	0	0	0	0	0	0	0	0	0	0
482	Gh_D01G1167	0	0.308856	0.308047	0	0.946344	0.689019	0.57994	0.485506	0.860561	0	1.05138	0.951235	0	0	0.621257	0.60107	0.97273	0	0	0	2.6323	3.14162	3.42549	2.44344	1.53837	1.6355	0	0	1.17058	0	0.531396	0.275797	0.364748	0.454104	0
483	Gh_D01G1168	0	0	0	0	0.930601	0	0	0	0	0	1.16005	0	0	0	0	1.90894	0	0	0	0	0	1.47217	0	0.775038	0	0.462222	0	0	1.0955	0	0	0	0	0	0
484	Gh_D01G1169	0	0	0	0	0	0	0	0	0	0	0	0	0	0	0	0	0	0	0	0	0	0	0	0	0	0	0	0	0	0	0	0	0	0	0
485	Gh_D01G1170	0.692605	2.70434	2.87524	2.35257	1.74534	1.9061	1.1192	1.69019	6.77692	5.31142	3.37716	2.38702	2.98301	4.22202	5.44964	6.6917	5.93157	3.00359	0.0909017	2.80056	3.2654	3.21347	2.59475	1.82681	1.82468	1.67154	0.694025	2.41782	2.03133	2.68953	0.790907	0.247035	0.0974952	1.16908	1.45951
486	Gh_D01G1171	0.129394	0.37716	0.19628	0.0733257	0.0946939	0.0827457	0.0180607	0.0596313	0.241927	0.546164	0.548638	0.21164	0.224496	0.352266	0.285575	0.105005	0.124296	0.19873	5.42208	0.100027	0.0164324	0.261558	0.182738	0.133986	0.0929208	0.304654	0.121021	0.271406	0.316909	0.0502832	0.134765	0.872299	1.09526	1.26872	0.47892
487	Gh_D01G1172	6.09943	7.86597	7.7249	5.38567	1.63608	5.40669	12.423	4.34964	6.42118	4.24084	7.00989	9.2004	5.80967	4.48759	6.84194	3.31327	10.0556	3.67558	9.65145	8.32103	11.786	26.0552	52.2305	28.744	27.074	18.8018	29.3703	9.29297	11.6346	6.20305	7.81262	10.0492	14.485	3.32019	9.56089
488	Gh_D01G1173	10.6913	10.7285	22.2034	20.4525	21.9565	19.0929	9.96044	17.9843	13.0094	15.247	17.1644	16.8283	15.9557	11.4261	15.0135	14.1836	11.9225	18.8127	10.6198	12.2153	10.7269	9.83512	12.2009	9.99083	11.4572	10.7959	8.9167	11.7045	11.0746	7.66611	4.75707	13.8435	9.73568	9.14572	11.5976
489	Gh_D01G1231	3.3873	5.72535	4.11987	4.1179	4.0019	3.57605	3.71454	4.86241	6.60551	7.72618	6.07733	6.42308	6.71322	5.40868	4.18562	3.24447	3.73246	1.97614	6.51523	4.78987	2.94993	5.75525	5.62471	5.81245	4.97483	5.36446	4.51874	4.68211	8.36978	4.56107	3.05101	5.60647	2.94261	6.42719	6.55723
490	Gh_D01G1232	35.2289	106.233	75.588	58.4131	16.3277	6.71029	11.148	9.0119	56.8959	46.6227	46.4747	25.6641	23.5319	33.5991	23.4442	21.834	30.0506	11.9031	8.84798	56.2704	15.8301	38.218	37.0756	65.423	29.4042	59.4004	36.8634	31.4389	28.8594	14.1931	8.58374	58.8615	30.8925	19.4401	18.7337
491	Gh_D01G1233	0.95107	0.704785	0.289954	0.390473	0.609727	0.443723	0.28747	0.238263	0.712693	0.71392	0.42911	0.638206	0.885937	0.376055	1.16373	0.56841	0.572918	0.914408	3.65454	0.729216	0.958847	0.173414	0.367767	0.35662	0.248861	0.431667	0	0.42143	1.03427	0	0.533663	0.353901	0.241922	0.304385	0.15479
492	Gh_D01G1234	0	0	0	0	0	0	0	0	0	0	0	0	0	0	0	0	0	0	0	0	0	0	0	0	0	0	0	0	0	0	0	0	0	0	0
493	Gh_D01G1235	2.10322	7.3437	2.62743	4.31997	9.07879	6.0048	4.77601	3.00088	2.49553	1.78328	1.61155	1.92993	1.2051	0.507879	5.01575	3.34676	6.595	3.76059	3.71807	0.497626	20.8994	4.90498	4.31479	3.36752	4.48815	2.32741	0.895748	0.860471	6.44254	5.06526	5.50005	1.07872	0.162884	1.84105	2.50766
494	Gh_D01G1236	0.308107	1.67588	0.757902	0.775235	0.682111	0.17528	0	0.0630521	2.7253	2.13721	2.92082	1.08427	1.51768	0.819845	1.36567	1.18916	0.819022	0.282733	0.179715	2.48426	0.520674	4.00559	3.62973	3.2578	2.23013	2.96158	1.88655	2.96682	3.141	0.850815	0.995163	2.26758	0.867459	1.88576	1.22794
495	Gh_D01G1237	0	0	0	0	0	0	0	0	0	0	1.07589	0.593411	0.138447	0	0	0	0.202828	0	0	0.228445	0.541164	0	0	0.221631	0.309901	0.603277	1.09739	0.263557	0	0	0	1.65443	1.05114	0	0
496	Gh_D01G1238	0	0	0	0	0	0	0	0	0	0	0	0	0	0	0	0	0	0	0	0	0	0	0	0	0	0	0	0	0	0	0	0	0	0	0
497	Gh_D01G1239	0	0	0	0	0	0	0	0	0	0	0	0	0	0	0	0	0	0	0	0	0	0	0	0	0	0	0	0	0	0	0	0	0	0	0.490222
498	Gh_D01G1240	0	0	0	0	0	0	0	0	0	0	0	0	0	0	0	0	0	0	0.598542	1.96153	0	0.880933	0.636479	0.227962	0	0.549914	0	0.560392	1.31314	0.687027	0.896155	0	0	0	0.397037
499	Gh_D01G1480	0.172922	4.63144	4.44596	2.03046	0.91459	0.221862	0.0958235	0	0.285077	0.594933	0.42911	0.319103	0.885937	0	0	0	0.0818455	0	0	0	0	0	0	0	0	0.0539584	0	0	0.129283	0	0	0	0	0	0.15479
500	Gh_D01G1481	29.1222	7.09786	5.20868	2.34677	2.55017	2.46792	1.75148	3.70556	12.0269	12.3176	13.0672	10.5872	10.7683	7.79893	2.37771	1.61308	5.35983	22.1181	3.17937	4.6172	1.73331	4.44982	1.75208	2.76549	1.66253	2.81691	1.37808	7.81417	2.73717	2.48285	0.687307	1.62756	1.24212	2.1077	4.81884
501	Gh_D01G1482	0	0	0.249006	0.672623	2.1853	1.81317	1.07359	0.889196	5.28283	3.87924	2.02302	0.550531	2.66206	0.485646	1.66475	5.85828	0.282492	23.6359	0	0.156303	0.90152	0	0.105445	0	0	0.0929831	0	0	0	0	0	0	0	0	0
502	Gh_D02G0753	84.9767	45.0632	18.2075	17.7252	11.2115	6.71883	11.1812	8.06922	18.6331	20.6231	17.6734	17.9183	21.945	22.1564	8.61224	23.9988	35.1692	16.4662	11.3701	12.8416	21.6605	12.3653	20.155	15.1279	15.6095	22.5644	21.1406	6.61809	12.431	7.24337	11.7182	20.1959	22.4765	12.6547	8.61712
503	Gh_D02G0754	11.981	18.4974	15.4873	18.9699	11.1561	10.3619	17.2354	17.2048	9.3666	13.8934	17.8485	32.6677	35.8381	32.8495	19.8071	33.1532	59.2469	3.2751	11.5892	13.5342	15.6076	9.54316	10.3441	7.39018	18.5605	10.5882	13.2572	8.60698	8.49531	4.39835	2.77887	7.10056	2.68285	9.01005	8.57156
504	Gh_D02G0755	32.4222	24.528	11.4458	5.85967	2.38071	0.910107	1.36129	2.77234	4.491	3.71065	4.78403	4.06264	3.13196	5.93191	4.17625	4.18207	3.90189	0.625575	1.38487	11.2031	2.88994	10.7606	10.7678	9.30127	5.83973	7.48904	8.27208	5.90182	6.52266	5.43385	4.10419	5.23494	2.66565	2.64342	3.81147
505	Gh_D02G0756	0.823875	1.36439	1.25011	3.10137	2.7966	2.16553	2.0277	1.55665	1.72416	4.24739	6.94497	6.69405	8.96997	7.36206	5.77816	2.54588	12.6321	6.56302	11.7362	7.21333	1.18592	6.02971	9.4451	11.7001	9.55681	11.0819	15.7839	17.1558	59.0945	16.6978	1.79782	6.80981	12.8658	103.23	32.9632
506	Gh_D02G0757	1.50732	3.20609	3.46439	3.65159	3.84319	2.4121	3.19058	3.19206	7.1843	16.022	25.1069	27.5034	33.5793	56.8495	57.6705	56.156	78.8093	17.1439	44.9241	47.164	65.9613	24.7728	36.978	25.2917	49.4259	18.7037	43.267	15.0707	16.8272	18.0257	20.2529	9.14179	2.38614	7.29399	16.6571
507	Gh_D02G0758	0	0	0	0	0	0	0	0	0	0	0	0	0	0.0582757	0	0	1.66736	0	0	0.0553571	0.0814764	0	0	0	0	0	0	0.0643147	0	0	0	0	0	0.666685	0.0720161
508	Gh_D03G0492	40.9398	15.5151	9.57002	8.36513	9.85936	8.2416	10.8583	8.4458	12.3599	15.5332	19.1554	25.765	22.6717	15.5589	11.8636	21.3423	42.7273	52.6368	52.2085	14.1528	61.3236	6.72662	9.10559	8.60259	12.519	8.94196	8.77603	6.84168	7.8667	8.75335	2.30314	4.35664	4.14068	12.4036	9.69712
509	Gh_D03G0493	1.23007	0.542499	0.772667	2.07795	5.26002	4.6382	1.66747	3.18415	1.81973	2.75154	3.15956	3.65503	2.86286	1.88188	4.71437	3.96895	5.15503	3.91079	4.36256	3.0319	3.23641	2.75005	2.77276	1.7195	2.9937	2.52196	3.49674	3.60057	3.75076	1.44598	1.03563	4.20055	3.69764	5.90843	3.66698
510	Gh_D03G0494	0	0.133045	0.253894	0.413229	0.201005	0.365793	0.126954	0.0525215	0.944451	1.24737	1.54294	2.01266	1.30811	0.621222	0.127209	0.124463	0.435031	4.28872	935.391	2.02726	2.30991	0.689341	0.16164	0.589782	0.164201	0.178611	0.431418	0.552749	1.79881	0.886071	0.826541	0.174868	0.32063	3.83936	2.19988
511	Gh_D03G0495	0	0.066019	0	0	0	0	0	0	0	0	0	0	0	0	0	0	0	0.472821	71.2897	0.118331	0.229252	0	0	0	0	0	0.142702	0.137127	0	0	0	0	0.318217	0	0.101546
512	Gh_D03G1026	0.401532	27.1132	30.6028	37.3276	72.8508	135.704	587.77	515.012	7.10477	15.9463	41.6753	61.7147	82.2758	5.23775	57.836	418.783	1.70552	7.05281	5.84418	1.91358	41.8349	0	0.854642	0.103425	0.385399	0.250289	0	15.4636	0.149866	0	0	0.719853	0.280414	2.29136	0.538888
513	Gh_D03G1027	0	0	0	0	0	0	0	0	0	0	0	0	0	0	0	0	0	0	0	0	0	0	0	0	0	0	0	0	0	0	0	0	0	0	0
514	Gh_D03G1028	0	1.02172	0	0	0	0	0.47663	0.402143	0.703392	0.658772	0	0	0.60427	0.957135	1.06508	3.08498	0	0	0	0	0.860639	0	1.26974	0.893439	0.426474	0.267999	1.2118	0	0	0	0	0	0	0	0
515	Gh_D03G1029	0	0.427395	2.05364	0	0.107884	0	0.101643	0.505622	24.795	13.0258	4.79074	2.53761	3.05937	0.798148	0	0	1.04124	0.389162	0	0.193819	0	0	0	0	0	0.0572417	0	0	0.411392	0.568847	0.377246	0	0	0	0.24638
516	Gh_D03G1122	0	0	0	0	0	0	0	0	0	0	0	0	0.213934	0	0	0.729929	0	0.720927	0	0	0.985523	0	0	0	0	0	0	0	0	0	0	0	0	0	0
517	Gh_D03G1263	0	0	0	0	0	0	0	0	0	0	0	0	0	0	0	0	0	0	2.00668	0.063358	0	0.740924	0	0	0	0	0	0	0	0	0	0	0	0	0
518	Gh_D03G1264	0.21126	0.537383	0.445193	0.783478	0.427342	0.368498	0.428769	0.619468	2.13779	2.82981	3.67983	2.40398	2.15816	3.68065	0.636246	0.249502	0.276555	1.89038	0.0503173	1.18887	0.156044	1.51355	1.65479	1.31231	1.48965	1.95293	1.29424	1.98106	1.09958	0.656694	0.919627	3.08853	4.90228	0.923926	1.13723
519	Gh_D03G1265	0	0	0	0	0	0	0	0	0	0.230814	0.209371	0	0.213934	0	0	0	0	0	0	0	0	0	0	0	0.157977	0	0	0	0.243554	0	0	0	0	0	0
520	Gh_D03G1266	0.0148278	0.0172885	0.0327082	0.403359	1.5104	0.910234	0.529907	0.888401	0.665465	0.640666	1.31071	0.914899	1.2532	0.161475	0.948739	0.898247	0.313447	0	0.815372	0.0916608	0.873867	0.059955	0.0628172	0.0307105	0.14197	0.0837975	0	0	0.223517	0.184399	0.247151	0	0	0.0264406	0.172968
521	Gh_D03G1267	22.1391	35.8634	35.2943	52.3497	61.2523	19.6627	29.1867	18.083	146.306	117.39	120.387	88.2373	105.84	66.3035	71.8576	45.649	36.0887	27.7743	11.0518	136.003	22.7358	427.065	382.039	407.082	219.839	265.824	213.359	148.726	204.753	60.9438	54.5425	88.0845	33.8909	13.3842	31.3451
522	Gh_D03G1268	204.189	63.9029	12.4683	38.2656	20.9213	5.39263	10.7821	6.14676	5.95457	9.36444	7.94799	5.1087	7.60439	3.94659	9.84094	5.87412	84.2744	34.2532	2.22989	19.4877	52.9547	9.19639	7.15505	7.18303	7.25196	14.7604	26.575	12.7623	3.53161	3.8913	2.56415	189.583	68.3965	6.33589	2.24782
523	Gh_D03G1269	0.239969	0.372633	1.25031	0.939573	1.12779	0.410392	1.06455	0.514496	0.527871	2.08791	1.48541	1.62562	3.37627	0	2.50835	0.875424	6.0657	0	0	0	0.403503	1.12384	0.113372	1.23771	1.22769	0.749212	1.2155	2.33574	1.43633	0.744136	0	0.654486	0.111993	15.3652	3.50927
524	Gh_D03G1270	0	0	0	0	0	0	0	0	0	0	0	0	0	0	0	0.287191	0	0	0	0	0	0	0	0	0	0	0	0	0	0	0	0	0	0	0
525	Gh_D03G1271	0	0.279964	0	0.163023	0	0.153975	0.0667692	0	0	0	0	0.111398	0	0	0	22.406	0.0571818	0	0	0	1.76153	0.241695	0.170106	0.124091	0	0	0	0	0	0	0	0	0	0	0
526	Gh_D03G1272	0	0	0	0	0	0	0	0	0	0	0	0	0	0	0	0	0	0	0	0	0	0	0	0	0	0	0	0	0	0	0	0	0	0	0.0549254
527	Gh_D04G0569	1.5077	3.20005	4.18207	2.83872	3.57667	6.60168	6.77507	9.65481	4.7206	7.62998	11.0175	13.0362	12.8621	10.3134	1.15267	1.67413	2.505	6.02522	1.31672	2.51286	0.157049	2.46072	1.09212	5.34313	1.57332	1.90486	0.289476	2.87494	1.0193	6.54924	1.77061	0.786964	0.299849	2.75518	6.45123
528	Gh_D04G0570	0.551551	2.35764	4.13784	2.47869	3.90327	3.61638	3.41052	5.52666	3.47291	5.37972	7.05983	6.26409	8.56672	6.90618	6.29918	10.5063	3.13029	2.31313	1.7469	4.32044	3.35962	7.47352	10.8118	7.54056	11.5326	8.23414	9.53022	5.73847	5.05313	5.64265	2.43846	8.75079	6.05783	4.9103	5.4838
529	Gh_D04G0571	0	0.0902668	0	0	0	0	0	0	0.383707	1.38325	0.766942	0.143256	0.0990787	0.168579	0.173499	0.169567	0.147005	0	0	0	0.0782136	0.622408	0.109833	0.239883	0.297362	0.242027	0	0.188484	0.232013	0	0	0.0792523	0	0	0.208193
530	Gh_D04G0572	1.75436	4.5448	3.95755	2.87076	1.99803	2.1199	2.52812	4.53477	5.05712	7.45404	6.86712	10.6874	8.43881	11.3546	5.60331	10.35	4.11238	2.35389	3.89659	5.28783	4.52609	6.79082	6.60999	4.18627	11.0846	6.3138	7.85487	8.01741	5.2467	1.96887	1.3684	3.39903	2.54124	4.38076	4.65554
531	Gh_D04G0573	6.74979	28.4083	19.8886	12.0453	3.49727	1.01308	1.28398	3.57932	10.0544	4.32183	7.17973	3.83319	4.41521	9.26194	6.37312	9.55039	7.23378	1.01677	1.76147	13.0972	3.56573	10.2741	4.56297	10.6759	6.06311	9.5463	7.35813	7.21781	7.29515	2.83065	1.25674	7.70016	3.24262	3.33355	2.88743
532	Gh_D04G0574	0.310858	5.47971	5.8548	16.1514	2.1866	0.298488	0.432842	0.214653	4.18668	4.17122	2.75124	0.79566	1.67506	1.438	0.172417	0.422144	0.594388	0.0803987	0	2.09777	0.157518	1.88036	1.97808	3.13419	2.34549	8.47355	4.48229	5.52492	0.0584152	0	0.0806169	1.54485	0.109341	0	0
533	Gh_D04G0575	1.22242	1.42532	0.952293	0.578366	0.560009	0.339834	0.20778	0.526685	0.728966	0.753198	1.02919	0.77037	0.720489	1.27338	1.14292	1.63813	0.676882	0.244564	0.139146	1.17672	0.459118	0.91349	0.750473	0.674292	0.750559	0.976308	1.12597	1.24137	1.222	0.578373	0.553829	1.17602	0.806311	0.8532	0.870407
534	Gh_D04G0576	11.2535	5.85062	4.87746	4.43055	5.30662	4.14355	2.55016	6.93711	5.81764	5.74503	6.22074	8.67636	8.0375	6.56544	8.14597	7.17547	5.95049	2.34172	1.61881	7.3013	3.55641	8.55173	4.97221	5.46694	6.81347	5.20697	3.5982	6.82676	8.15371	5.29677	3.89863	4.72629	3.59149	6.77328	8.01349
535	Gh_D04G0577	0.0605687	2.18864	3.98629	7.46304	8.37504	4.41835	1.99216	3.84939	13.5673	21.1858	22.3019	18.9716	16.4424	14.0448	10.796	7.35853	3.50962	1.43556	1.35068	1.56776	1.59745	1.77251	0.856066	2.66328	5.4827	9.68551	4.09251	8.44901	5.60529	2.25832	1.25852	28.0129	25.2501	5.97748	5.43208
536	Gh_D04G0578	0	0	0	0	0	0	0	0	0	0	0	0	0	0	0	0	0	0	0	0	0	0	0	0	0	0	0	0	0	0	0	0	0	0	0
537	Gh_D04G0579	0.0232311	0.0270824	0.0513252	0.126333	0.13606	0.20805	0.129605	0.149834	0.30862	0.18862	0.253891	0.173476	0.176142	0.101177	0.975743	3.0705	2.22827	1.33631	2.07041	1.6799	11.0843	0.422303	0.295392	0.408772	0.75644	2.87166	0.870577	0.725147	0.0349857	0	0	5.15627	5.66504	0.289534	0.270916
538	Gh_D04G0580	0.0934837	3.04775	21.2421	122.726	167.843	53.7506	74.7483	28.8432	180.633	274.416	174.873	100.618	105.648	58.3384	284.834	28.9217	329.336	99.591	96.8929	86.1372	98.1315	462.763	724.255	522.636	789.895	764.509	1128.76	487.229	79.1953	48.6755	49.562	670.869	395.299	39.772	52.121
539	Gh_D04G0581	0	0	0	0	0	0	0	0	0	0	0	0	0	0	0	0	0	0	0	0	0	0	0	0	0	0	0	0	0	0	0	0	0	0	0
540	Gh_D04G0582	0.766279	0.668141	0.437109	0.860371	1.35853	0.247065	0.420184	0.700728	0.312198	0.813124	0.246406	0	0.250871	1.24699	1.32105	0.427554	0.355111	0	0	0.835393	0.572979	1.13974	1.91238	1.76706	1.84351	0.474017	0.996832	0.478494	0.849534	0	0	0.395306	0	0	0.512623
541	Gh_D04G0583	8.19894	3.76225	4.1042	1.63352	1.44871	1.44117	0.814793	1.85406	1.87425	2.29535	3.0869	4.05225	4.17828	6.42627	3.36147	3.72691	1.65764	1.80603	0.607341	3.86606	0.943528	3.17354	2.3089	2.17464	2.32729	2.03365	1.48639	2.67211	2.3496	1.61488	1.08278	1.83202	0.8423	1.97173	2.35019
542	Gh_D04G0584	0.0799896	0.465791	1.96478	35.9206	81.6708	80.0265	61.1229	58.0645	3.03526	3.07692	2.1786	1.33005	1.33005	0.347956	3.58336	26.6129	1.59225	0	0	1.17814	18.8839	3.05043	4.64826	2.14536	4.22018	2.34753	3.24133	1.36251	0.718164	1.24023	0.329519	1.71803	0.223986	0.845792	0.644559
543	Gh_D04G0585	0.0570961	2.79394	1.52336	2.32441	1.60804	0.51211	0.634771	0.840344	2.55002	2.18289	2.59494	2.64823	2.18018	1.36669	3.68907	3.48495	1.63137	0.238262	0.150288	3.69676	1.67469	4.02115	2.50542	3.06686	1.86095	3.25073	4.31418	3.3165	3.94024	1.41771	0.944618	1.92355	0.881731	0.707251	1.07436
544	Gh_D04G0586	0.929507	11.8666	3.70525	7.3471	2.26072	1.24928	2.99841	1.70959	2.90835	0	0	4.6222	1.37793	0	2.43693	0	3.98676	5.47477	5.45219	0	6.22538	3.5391	6.79926	5.60851	3.63749	8.34389	5.61238	5.29643	0	5.65124	0	2.97492	4.91386	4.47138	0.815483
545	Gh_D04G0587	0	0	0.0505941	0	0	0	0	0	0	0	0	0	0	0	0	0	0	0	0	0	0	0	0	0	0	0	0	0	0	0	0	0	0	0	0
546	Gh_D04G0588	4.82271	9.43157	5.13277	5.32295	2.8685	1.55676	0.94636	2.17293	7.86216	7.34503	8.52816	8.0945	6.37593	8.72518	4.72599	3.80065	4.82589	3.785	2.70342	10.0029	1.40898	3.14601	2.6111	2.68054	2.72927	5.51458	3.22747	6.16714	6.68876	3.35318	1.31608	7.46266	6.58693	5.3846	4.02325
547	Gh_D04G0589	12.7887	13.1144	10.3165	8.82968	7.18027	4.7491	2.70143	4.53049	13.4194	16.3547	15.6381	14.0574	15.7066	17.249	9.14598	9.93504	10.2291	30.0276	15.2925	17.6876	5.57328	4.85918	5.15693	4.5633	4.05703	7.43017	5.80176	7.3858	7.1997	4.45495	1.86178	9.18722	6.15215	5.82415	6.263
548	Gh_D04G0590	3.05114	2.54336	2.92164	1.29849	1.53538	1.62577	0.568005	2.44254	2.73647	2.94412	3.40129	2.92828	2.90263	2.88559	2.71546	2.22879	2.80402	3.77698	0.4905	4.13433	0.829598	2.40828	0.925912	1.4691	0.755932	1.40349	0.567026	3.84701	5.20538	3.45345	1.64546	2.51865	1.60526	6.63563	5.49996
549	Gh_D04G0591	0	1.14229	1.55193	1.69848	2.20904	1.25818	1.45015	0.97629	2.42684	2.24688	1.92379	1.20772	1.15045	0.355546	1.46526	1.0738	1.62645	0	0.215804	3.78578	1.64897	9.51349	12.3971	11.6345	6.11608	6.58303	6.42003	2.58675	2.69028	4.56206	2.69294	5.26744	1.71625	0.432001	1.60992
550	Gh_D04G0592	0.163788	0.190837	0.0606656	0	0.0640593	0	0.0607137	0	0	0	0.0670055	0	0.0694535	0.11881	0.243137	0.237919	0	0.227567	0	0.113937	0	0.10989	0.0772703	0	0	0.0683308	0	0	0.0819298	0	0	0	0	0	0.0489239
551	Gh_D04G0593	0	0	0	0	0	0	0	0	0	0	0	0	0	0	0	0	0	0	0	0	0	0	0	0	0	0	0	0	0	0	0	0	0	0	0
552	Gh_D04G0594	5.04042	9.17844	11.1746	4.46731	5.31798	6.29696	2.79652	7.37204	5.90421	5.90976	6.94916	9.91637	8.46325	7.86731	5.92433	7.24957	4.83219	4.96274	2.64708	3.81444	2.18353	3.12374	2.21732	2.88658	2.96477	2.3973	1.5245	2.97307	4.10945	2.04209	1.48068	2.80668	1.59131	2.69298	3.61582
553	Gh_D04G0595	0	0	0	0	0	0	0	0	0	0	0	0	0	0	0	0	0	0	0.301735	0	0	0	0	0	0.0549438	0	0	0	0	0	0	0	0	0	0
554	Gh_D04G0596	10.7713	19.3195	23.6259	13.7475	11.923	2.63683	0	1.80187	13.7658	14.4437	4.63299	3.23301	7.30691	11.1013	12.9243	7.539	6.70048	2.92696	2.8874	7.62545	3.74123	13.027	4.30194	17.712	15.3376	15.2156	2.97974	2.80904	5.53858	2.97481	1.84881	15.6875	9.04228	4.69572	6.0078
555	Gh_D04G0597	0.52183	2.7021	0.773617	1.46865	1.36087	0.891547	0.773459	1.54667	0.958994	0.554313	0.569937	0.752877	1.1072	0.63084	1.03366	0.884884	0.993809	0.847192	0.305268	4.3608	1.93503	5.01636	4.10385	4.19225	3.94643	6.49291	3.21346	2.94753	2.9572	1.25968	0.599445	8.64276	5.86018	1.94913	2.85733
556	Gh_D04G0598	38.1127	69.785	54.997	76.0429	101.975	87.5996	98.3192	95.9135	73.2636	89.8625	80.0421	60.4136	77.2119	47.4887	57.0785	27.7392	58.5728	83.8957	301.397	50.1015	109.864	60.9278	58.9944	60.3772	55.0951	127.267	92.154	127.56	74.8115	46.3093	35.9572	294.05	282.444	71.4144	73.7311
557	Gh_D04G0599	2.28786	2.87054	3.32697	2.2288	1.99655	1.50344	1.565	1.72668	2.61954	2.24374	3.60485	5.00505	2.61423	5.87191	2.22272	2.17455	6.75822	7.10439	19.1509	3.55497	3.79664	2.12441	1.91005	4.54434	3.09312	3.44959	1.6259	6.39146	2.99176	2.54893	0.606423	4.85162	5.6816	5.39654	5.20356
558	Gh_D04G0600	0	0	0.332978	1.96697	1.63101	0.762958	1.75413	1.18213	0.978385	5.60793	8.51717	10.0305	9.15949	7.96817	1.1143	6.52669	4.02146	11.381	11.7938	2.72628	5.38525	1.78555	6.88664	3.06191	10.3627	5.61931	11.5933	3.38979	2.36646	0.306931	0	3.3483	0.968608	6.43674	3.8997
559	Gh_D04G0601	0	0	0	0	0	0	0	0	0	0.0348081	0	0.0479669	0.0650021	0	0	0	0	0	0	0	0	0	0	0	0.0246199	0	0	0	0	0	0	0	0.0724467	0	0.0461152
560	Gh_D04G0602	0.933468	2.29401	4.32139	6.44755	9.25083	5.64903	3.26472	4.97407	6.78543	7.71975	8.89045	8.61588	7.17637	5.38378	6.86302	4.64816	5.27316	1.14129	2.18286	10.3794	2.17652	20.7352	20.4619	14.1517	15.5126	15.1472	18.0981	12.909	9.3065	6.19395	6.19124	11.7921	6.00854	6.6456	7.40011
561	Gh_D04G0603	3.17629	1.23196	0.596964	2.14638	0.779671	0	0.291938	0.121304	0	0.184381	0	0	0	0	0.30009	0.292387	0	0.572089	0	0.283232	0	0	0	0	0	0	0	0	0.196882	0.819098	1.89093	0	0	0	0.118284
562	Gh_D04G0604	2.20013	1.10292	0.753254	0.91734	0.489627	0.478489	0.319177	0.34464	0.255783	0.238103	0.320468	0.49299	0.667094	0.57494	0.923828	0.47661	0.379955	0	0.115324	0.727017	0.134029	0.888894	0.932451	0.569355	0.905998	0.566078	0.549499	0.4225	0.530212	0.75221	1.0072	0.582356	0.558306	0.509355	0.828968
563	Gh_D04G0605	0	0	0	0	0	0	0	0	0	0	0.167291	0.575335	0.912711	2.46517	0.152092	0	0	0.0708478	0	0	0	0	0	0	0.0328714	0.0215098	0	0	0.154828	0.426382	0	0	0	13.5962	2.09229
564	Gh_D04G0606	0.314935	0.0611597	0.349809	0.427479	0.615803	9.75004	1.8099	0.724416	0.260611	0.501075	1.54496	1.3645	1.33487	7.53921	2.21958	4.80168	7.1556	1.63929	0.414249	4.59757	4.56789	18.5986	4.0111	4.06757	2.16336	5.6507	5.28225	34.136	0.709082	10.9173	3.69369	1.07133	1.84325	5.76357	7.9026
565	Gh_D04G0607	0.376757	0	0.447267	0.335703	0	0	0.408826	0	0.604622	1.11318	1.02775	0	1.02284	0	0.900671	0.869531	0.339042	0	0	1.72965	0	8.82955	9.2158	4.98081	2.91582	5.7546	0	0	2.19236	0	0.742851	2.75506	1.02434	1.26796	1.00302
566	Gh_D04G0608	2.27622	7.28994	2.45123	2.20343	1.43282	0.417106	0.631022	0.448157	0.670494	0.558601	0.704807	0.900942	0.52004	3.00575	0.728575	3.55961	3.15849	0.343072	0.85848	1.88233	3.52619	3.09971	4.03301	2.85097	1.4817	1.7257	2.88331	2.17667	1.58115	1.0083	1.17185	1.66306	0.455204	2.14844	1.09173
567	Gh_D04G0609	2.87912	3.06246	1.81096	1.18874	1.17552	1.845	2.29494	2.47506	1.65547	2.05408	2.07969	2.32009	2.15348	2.58747	1.67552	3.27773	4.76342	1.0474	4.28634	4.45248	2.7837	5.4123	6.02641	4.39495	7.44117	2.70072	4.89338	1.36511	3.19059	2.52489	2.45695	1.98169	1.14156	1.99165	2.41109
568	Gh_D04G0610	0	0.183593	0.273338	0.836048	0.685146	0.777112	0.451881	0.393864	0.373625	0.66964	0.682815	0.966121	1.19387	8.08364	0.348074	0.487403	0.151077	0.0924058	0.0589663	0.185883	0.182726	0.136334	0.286053	0.209585	0.840265	0.310587	1.29251	0	0	0.0699237	0	0.480993	0.158573	0.0801226	0.0201822
569	Gh_D04G0611	11.4267	25.0073	23.1492	33.4337	26.5918	11.1867	10.6881	8.977	20.9342	17.4554	20.33	12.8198	18.4704	24.4068	26.3042	16.3395	18.4213	7.84684	20.0816	22.2169	7.62457	24.7712	36.5895	43.891	23.2437	42.9799	32.5382	21.1794	20.4393	11.1718	4.85903	34.0397	35.7269	36.6839	20.0968
570	Gh_D04G0612	0.870245	0.821016	0.689008	0.225132	1.40908	1.69796	1.7075	2.32708	1.16742	1.91585	2.73416	2.31313	2.05024	6.76547	8.46345	9.54875	14.7302	19.2292	7.83854	8.1812	20.5307	5.6802	13.1281	8.6121	3.73253	6.54245	7.27878	8.39394	2.1798	7.20731	3.35153	0.507042	0.757725	4.92715	6.72442
571	Gh_D04G0613	3.34333	2.63575	2.63086	2.4851	2.47946	1.26172	0.778227	1.48479	3.83406	4.72056	4.09023	4.5794	4.25607	2.09507	3.50996	2.08496	2.37588	1.33466	0.504436	3.47954	1.56259	2.96324	2.95658	2.24052	2.11928	2.68628	1.26216	3.06151	3.44087	2.8406	1.55101	2.69398	1.66114	1.49865	2.39495
572	Gh_D04G0614	0	0	0	0	0	0	0	0	0	0	0	0	0	0	0	0	0	0	0	0	0	0	0	0	0	0	0	0	0	0	0	0	0	0	0
573	Gh_D04G0615	1.02749	0	0	0.230011	0.609259	0	0	0.234558	0	0	0	0.920351	0	0	0	0	0.235302	0.588226	0	0	0.254518	0	0	0	0.495302	0	0	0	0.377288	0	0	0.266293	0.352698	0	0
574	Gh_D04G0616	4.28423	0.483242	0.382474	0.156476	0.728919	0.840281	0.924101	2.32262	0.401096	1.26614	2.94812	2.57464	4.81423	1.88048	0.995499	5.32592	26.416	23.3303	23.9424	29.9462	30.9674	1.18486	2.68644	1.67965	3.04514	2.66398	1.47137	0.748612	0.363759	3.21999	2.94116	2.88713	1.65361	0.0613892	2.29265
575	Gh_D04G0617	1.23349	1.43132	3.44647	1.07797	0	0	1.32297	0	0	0	0	0	0	0	3.36269	0	2.08311	0	0	0	0	2.32586	0	0	0	0	0	0	1.73056	0	4.60509	1.32354	0	0	2.15192
576	Gh_D04G0618	1.29691	1.00684	0.67656	0.702851	0.609727	0.665585	0.766588	0.714788	0.712693	0.594933	0.536387	0.95731	1.10742	1.69225	1.16373	1.32629	0.9003	0.914408	0.456817	0.364608	1.65619	1.21389	1.1033	0.891549	1.65907	1.13313	0.438633	0.632144	1.5514	0	1.24521	0.530851	0.362883	0	1.08353
577	Gh_D04G0619	0.768719	0	0	0	0	0	0	0	1.20944	0	0	1.2927	0	0	0	0	0	0	0	1.92158	0.739902	0	0	0	0.75025	0	0	0	0	0	1.46827	0	0	0	0.676556
578	Gh_D04G0620	29.9901	126.658	50.6124	35.7235	12.1432	5.35926	5.85931	7.07675	35.8353	23.1277	28.9823	17.4971	15.3592	24.4044	17.7105	19.397	16.9129	1.23319	1.54715	44.0299	13.6217	30.9292	26.0759	38.3643	14.9088	31.977	22.4342	13.361	25.9138	15.6934	4.08265	18.7387	5.85639	8.66819	9.91554
579	Gh_D04G0621	1.30705	0.76121	0.404801	0.19691	0.68226	0.465533	0.725359	0.867695	1.4388	2.19032	2.51073	3.35843	3.89468	1.5796	1.62367	2.22222	0.551481	1.52602	0.957497	0.914528	0.219954	1.16691	1.13163	1.79851	2.85526	4.40093	3.30436	4.93888	2.0662	2.9281	1.34784	11.4304	18.0106	1.92205	2.53617
580	Gh_D04G0622	0	0	0	0	0	0	0	0	0	0	0	0	0	0	0	0	0	0	0	0	0	0	0	0	0	0	0	0	0	0	0	0	0	0	0
581	Gh_D04G0623	0	0	0	0	0	0	0	0	0	0	0	0	0	0	0	0	0	0	0.241081	0	0	0	0	0	0	0	0	0	0	0	0	0	0.127526	0	0
582	Gh_D04G0672	0	0	0.646461	0	0	0	0	0	0	0	0	0	0	0	0	0	0	0	0	0	0	0	0	0	0	0	0	0	0	0	0	0	0	0	0
583	Gh_D04G0673	18.2701	22.6071	5.97067	4.16754	2.4438	1.65219	1.95525	2.10323	2.69011	3.63738	3.99227	3.57728	3.85602	3.31476	1.76001	3.52023	2.09097	2.52718	2.34532	2.12656	3.49065	2.73793	4.53839	4.10858	5.48527	6.10069	2.155	4.22176	4.08275	3.59896	1.4435	9.57795	4.93953	3.05887	2.43385
584	Gh_D04G0674	3.82824	7.7623	9.32396	28.7112	25.7256	5.45362	4.95813	6.12597	9.01535	12.3389	8.31182	3.80468	4.43452	4.0098	11.2504	20.1398	8.8197	1.63755	3.17769	20.3757	5.15481	16.6649	17.3741	24.1461	20.2602	20.8663	19.7067	16.6975	13.3801	9.45645	4.82646	14.6358	6.85616	4.50503	6.15883
585	Gh_D04G0675	0.403704	1.02431	0.892003	1.37745	2.50358	2.58251	1.93417	3.01943	1.77446	3.21396	3.7783	4.52151	3.78158	4.91264	2.78262	6.43241	3.27966	0.341581	0.747018	1.52122	1.68744	2.06239	1.61048	1.59763	1.75121	1.56452	0.712025	1.4827	3.32577	3.46881	2.51939	1.59583	1.50622	2.19841	3.5788
586	Gh_D04G0676	5.30949	16.408	8.25479	4.30994	3.46681	2.30012	1.8813	3.59187	3.48826	3.29693	4.87644	3.35291	4.30234	3.85366	4.09998	3.89777	3.20652	1.42313	1.74063	5.60707	2.46925	3.18218	2.50107	3.80585	2.54275	4.00679	1.45237	3.92162	3.53813	3.43726	2.01202	4.75994	5.14262	2.9026	3.0508
587	Gh_D04G0677	0	0	0	0	0.0509955	0.0556881	0.145255	0.0400299	0	0.23666	0.159514	0.242651	0.220768	0	0	0	0	0	0	0	0	0	0	0	0	0	0	0	0	0	0	0	0	0	0
588	Gh_D04G0678	175.259	24.5766	53.1093	332.776	324.392	186.16	408.318	253.928	81.0905	78.8499	113.279	163.31	225.439	78.6963	101.048	137.589	32.4517	17.0247	19.266	35.3733	71.0636	166.966	458.223	114.062	927.911	140.527	529.469	73.0571	44.7949	227.753	103.82	78.2396	23.0877	31.2828	112.874
589	Gh_D04G0679	5.89809	3.50528	6.9675	18.6762	18.1338	17.6529	13.0528	22.1166	25.3154	30.2018	34.334	30.9008	26.2487	4.84669	11.8728	1.52771	7.76706	10.4266	5.33446	5.43437	8.23349	7.24551	6.35192	4.32186	14.2962	5.75186	8.03227	6.49539	1.82028	2.06247	0.567245	2.19005	0.714408	2.08037	1.96115
590	Gh_D04G0680	0	0.259839	0.250734	0	0.131364	0.143367	0.370117	0.409612	0.733923	2.93825	1.53665	1.84529	3.30589	3.15382	0	0	0.10511	0	0.887342	0	0.112221	0	0	0	0.107166	0	0	0.273648	0	0	0.228637	0.228892	0	0	0
591	Gh_D04G0681	0.398856	7.89411	5.58731	5.13002	4.4567	1.28011	2.09677	2.28841	6.23726	3.16744	3.97722	2.38635	2.56162	1.51752	3.14133	1.09516	6.49515	2.33453	2.63852	8.86857	3.31268	4.79285	6.36686	8.5274	4.78528	8.70222	5.32873	3.6567	5.50851	4.63452	1.84213	7.96733	6.68562	3.32699	2.14124
592	Gh_D04G0682	2.11012	0.362981	0.305364	0.611573	1.07344	1.23885	2.81942	4.25624	3.59269	3.38847	4.71626	5.98005	4.5187	5.61268	7.40745	1.75953	1.46174	1.80728	0.634261	4.10178	0.579809	2.02757	1.53897	1.36106	2.10331	1.10756	1.25134	1.11975	2.21554	1.45175	0.288167	0.422439	0.512344	3.32945	2.96408
593	Gh_D04G0683	4.46259	6.83312	3.04636	2.53841	1.84511	1.27213	1.3744	1.59444	0.408899	1.36335	1.74084	1.52608	1.16338	2.696	2.59308	3.98142	2.03556	0.174488	0.872851	2.43646	3.50074	2.98478	5.85735	2.89798	4.28109	3.97251	5.44522	2.8171	1.97798	0.768716	2.04169	3.04344	2.42904	2.18351	1.55367
594	Gh_D04G0684	0	0	0.0804198	0.295984	0.340507	0.0464829	0.0404589	0.167177	0	0.197228	0.177155	0.135249	0.230067	0.1581	0.161025	0	0.0347335	0	0	0.753352	0.110428	1.53794	2.41292	1.53974	9.98414	1.34277	3.36702	0.262363	0.873651	0.563976	0.226105	0.25906	0	0	0.423265
595	Gh_D04G0685	0.0424997	0.0495288	0.235587	0.84654	0.99668	0.435361	0.520554	0.312977	0.704185	1.90758	2.12977	1.50214	1.56387	6.38321	2.64233	1.20124	0.203003	0.968901	0	0.530096	0.301375	0.513946	0.120219	0.439389	0.325793	0.585714	0.640007	0.410032	0.574781	0	0.0881172	0.173349	0	0	0.304799
596	Gh_D04G0686	0	0.0360296	0.0341943	0.0840106	0.0724436	0	0.137843	0.170817	0.102567	0.0838259	0.263425	0.230492	0.117373	0.201898	0.479157	0.201198	0.0888015	0.19117	1.13539	0.128038	0.0627052	0.623792	0.262135	0.511662	0.473741	0.31012	0.309458	0.148704	0.418586	0.0960381	0.0642187	0.409372	0.391771	0.274787	0.221768
597	Gh_D04G0687	0	0	0	0	0	0	0	0	0	0	0	0	0	0	0	0	0	0	0	0	0	0	0	0	0	0.291664	6.66276	5.0852	0	0	0	0.504046	0	0	0
598	Gh_D04G0688	0	0.299363	0.497321	0.0581664	0.0752463	0.123268	0.0357871	0.236539	0.0532571	0.087091	0.27371	0.179506	0.812913	0.279587	0.711144	0.139342	0.184416	0.0662204	0	0.266067	0	0.0647799	0	0	0.307534	0.563613	0.0803755	0	1.20748	0.997426	0.200055	0.588771	0.768483	3.25286	1.46831
599	Gh_D04G0689	0	0	0.0493796	0.0403067	0	0	0	0	0.0737542	0.0605901	0	0	0	0	0.59345	0	0.170063	0	0.585061	0.46308	0.0901868	1.7046	0.251914	0.828456	0.767981	0.167317	0.111801	0.10744	0	0	0	0.045408	0	0	0
600	Gh_D04G0987	0	0	0.0739178	0	0	0	0	0	0.498496	0.724966	0.32552	0.248898	0.549772	0.0727028	1.77584	0.362434	3.38799	0.206764	5.43382	4.56836	0	0	0.519266	0.138173	0.511842	0.481514	0.501782	3.5364	1.35628	0.207489	0.0693482	0.0340271	0.0470137	0.178039	0.658807
601	Gh_D04G0988	0.347924	0.521477	0.21969	0.630625	0.49492	0.604145	0.693113	0.80137	0.41261	0.773817	0.72467	0.742091	0.785392	0.541157	0.769412	0.484768	0.428924	0.102185	0	0.462348	0.201795	0.65243	0.632055	0.462967	0.809248	0.623669	0.248445	0.298472	0.898068	1.54467	1.08543	0.12653	0	0	0.847107
602	Gh_D04G0989	0	0.0373403	0.212678	0	0.075085	0.0410012	0	0	0	0	0.0390168	0.119416	0.365022	0	0	3.40653	0	0	0	0.464611	0.259918	0.193925	1.13205	0.662812	0.276188	0.401721	0.160404	0.154157	0.144589	0.298588	0.133086	0	0	0.569462	0.373475
603	Gh_D04G0990	0	0	0	0	0	0	0	0	0	0	0	0	0	0	0	0	0	0	0	0	0	0	0	0	0	0	0	0	0	0	0	0	0	0	0.179999
604	Gh_D04G0991	0.584559	1.8955	1.35077	0.69557	0.342275	0.303756	0.183542	0.235697	2.82276	1.55531	1.90452	1.46776	1.19913	0.198919	0.363026	0	0.2631	0	0	2.93923	0	5.02077	3.22518	4.04747	4.12814	4.08237	2.32477	3.50492	3.66096	2.78251	1.59757	3.81128	2.52493	0.195323	1.934
605	Gh_D04G0992	0	0	0	0	0	0	0	0	0	0	0.106643	0	0	0.186949	0.192819	0.565093	3.41811	0.181788	0.454164	1.08736	2.25347	2.75883	4.63149	3.27987	2.3918	2.09237	2.39833	1.46636	0.257096	0.266509	0.176881	1.58334	1.92437	1.05932	0.461708
606	Gh_D04G0993	1.76814	2.93459	4.08561	103.157	274.031	223.998	202.374	214.515	15.1425	11.2477	13.5927	18.5655	12.7251	4.92834	21.1872	72.9219	49.5511	5.77304	4.08687	10.656	256.38	2.4901	7.5885	4.12934	10.4702	5.28786	7.33395	3.83708	2.59802	3.11241	3.54053	2.35598	1.38784	1.72911	2.02382
607	Gh_D04G0994	5.18614	14.692	7.20564	4.15431	1.12251	0.970461	0.7998	1.7262	3.63659	2.54848	3.26404	1.48494	1.87188	4.34209	5.3117	4.2481	5.18588	0.495489	1.57177	6.7947	1.29359	6.99724	8.96997	8.20889	7.37721	6.64901	7.90505	5.28896	3.8378	3.46935	1.24127	7.89021	3.36727	4.81537	2.96862
608	Gh_D04G0995	0	0	0	0	1.02199	0	0	0.773948	3.96527	0	0	1.40692	0	0	0	2.11725	0.726556	0	0	0	0.808509	0	1.23006	0.848281	0	0	0	2.37011	0	0	1.60201	0	1.11714	0	0.740302
609	Gh_D04G0996	0	0	0	0	0	0	0	0	0	0	0	0	0	0	0	0	0	0	0	0	0	0	0	0	0	0	0	0	0	0	0	0	0	0	0
610	Gh_D04G0997	0.647834	4.87166	3.01274	4.26199	5.52946	2.94327	4.18966	3.19607	4.28556	6.19495	6.44239	5.67991	5.77423	3.84456	7.08857	4.75166	6.7845	2.4597	2.63593	5.41537	2.6204	3.08059	3.33495	3.52807	3.10531	4.45782	1.18719	4.84837	6.18358	2.0106	1.82636	5.77281	5.0425	3.33388	2.53285
611	Gh_D04G0998	6.63333	8.92905	6.9067	4.47649	4.52802	2.65594	2.87517	2.5502	5.34877	6.8787	7.27425	5.21114	5.7298	6.39099	9.54862	6.77356	7.48301	4.95236	4.94147	9.66443	5.30446	5.49381	6.77618	6.74212	6.76414	11.0938	10.5529	9.4547	5.24602	2.96629	3.47446	10.0339	8.845	6.5417	5.20123
612	Gh_D04G0999	0.262474	0.677599	0.496636	1.30873	4.36918	1.31897	0.397652	0.518343	1.83781	3.0155	1.29573	0.665551	0.757422	0.816604	78.2087	2.47601	1.76398	0.269062	0.736749	5.84067	0.780723	3.06883	1.64183	2.40691	2.26204	4.93104	2.66695	5.08155	6.49723	5.82792	1.71754	3.62549	7.80011	1.57016	4.15474
613	Gh_D04G1000	0	0.0560518	0	0	0.225679	0	0	0	0.0796493	0.131044	0	0	0	0	1.49725	0.314062	0	0	0.252945	0.300524	0.0973972	0.968881	0.34027	0.447425	0.414896	0.180709	0.362671	0.580862	0.072237	0.149351	0	0.147215	0.202807	0	0
614	Gh_D04G1001	0	0	0	0	0	0	0	0	0	0	0	0	0	0	0	0.407646	0	0	0	0	0	0	0.790627	0	0	0.0579469	0	0	0	0	0	0	0	0	0
615	Gh_D04G1002	0	0	0	0.127051	0.997793	0.544379	1.39914	0.775541	2.08032	1.182	1.42694	3.09337	3.29065	0.306436	2.88485	2.49719	1.32059	0	0.375211	0.605527	1.8381	1.40632	0.200639	0.725016	0.271132	1.22688	0	1.39314	0	0.436418	0	0.289983	0.784438	0	0.12605
616	Gh_D04G1003	4.14877	1.6878	2.37421	2.23417	2.94457	3.21335	1.13594	2.84406	0.675044	0.884029	2.4142	1.49867	2.72535	1.3499	0.957079	1.8569	2.49197	0.464399	0.556241	4.99944	1.44541	4.51802	3.55291	1.91181	2.19682	1.15343	1.62524	2.59997	3.36749	1.28012	1.25459	1.49996	1.14497	2.14527	1.84932
617	Gh_D04G1004	3.13485	3.39621	2.81134	1.8909	6.13051	4.36869	5.80996	6.3245	2.18389	2.17653	1.75519	4.08299	2.93874	2.63302	4.654	6.23182	7.70323	1.71962	2.60507	2.64016	7.12165	6.42018	5.29313	4.20448	6.69527	3.47595	3.5997	1.99563	5.5294	3.07286	2.95825	3.92961	1.69906	3.50492	2.61199
618	Gh_D04G1005	0	0	0	0	0	0	0	0	0	0	0.124288	0.183565	0.256162	0.433576	0.673143	0	0	0	0	0	0	0	0	0.10274	0.0957057	0	0	0	0	0	0	0	0	0	0
619	Gh_D04G1006	1.18083	7.90502	4.63046	3.99703	4.62923	3.15799	3.59435	3.07149	4.05009	4.34738	3.31014	2.53671	3.03266	2.35337	6.41948	7.34741	7.34065	5.23274	4.68611	2.0829	6.93546	5.1247	4.18843	4.05585	5.19438	4.23301	1.75232	1.20249	7.3471	3.96396	1.81831	3.12452	1.64968	2.41979	2.20121
620	Gh_D04G1007	0	0	0	0	0	0	0	0	0	0	0	0	0	0	0	0	0	0	0	0	0	0	0	0	0	0	0	0	0	0	0	0	0	0	0
621	Gh_D04G1008	17.8236	8.10276	4.89825	3.05042	2.36671	2.22662	1.23586	2.63847	4.41459	3.28708	3.96624	4.49682	4.24352	5.27027	3.51575	3.5433	4.33833	2.14386	2.00904	8.11739	2.21889	6.26429	4.6047	4.52277	6.04635	4.52131	3.86267	6.54117	6.6725	4.26615	3.68904	2.91238	1.39486	4.2097	5.22966
622	Gh_D04G1009	1.21711	4.08234	4.50545	2.37654	2.74102	2.65858	2.80099	4.81456	3.45325	4.758	4.38176	4.93293	5.48441	4.93428	3.68016	3.89178	3.55951	4.18438	4.21873	4.40396	1.90182	5.37321	3.25309	3.60585	5.48664	4.01983	2.42995	6.51237	3.41384	1.33874	0.194932	5.05027	4.06684	4.53776	3.72955
623	Gh_D04G1010	9.14272	1.79109	2.95424	6.01542	13.4212	11.1176	3.46954	12.2069	7.09746	8.33579	10.6336	12.582	12.5507	8.78062	12.9439	9.81702	6.82676	4.69262	1.89242	9.5082	5.34673	10.4903	9.01703	7.08067	10.6581	9.04794	6.53444	10.0141	22.2395	24.0096	17.0034	5.27268	3.66087	7.9076	23.6253
624	Gh_D04G1011	2.37398	4.69703	1.20153	3.21078	1.95655	0.457544	0.262208	0.544326	1.36478	1.6477	0.74462	0.435531	0.306175	0.257958	1.07317	0.261613	0.558091	0.254906	0	0	0.238502	1.89782	1.68604	1.58812	2.05182	1.77297	1.82074	0.874505	0.353697	0	0.485698	1.58311	0.992596	0.415477	0
625	Gh_D04G1012	0	0	0	0	0	0	0	0	0	0	0	0	0	0	0	0	0	0	0	0	0	0	0	0	0	0	0	0	0	0	0	0	0	0	0
626	Gh_D04G1013	10.6814	0.331379	0.482738	0.641253	0.167893	0	0.470753	0.260958	0	0.397888	0	0	0.369211	0	0	0	0	0	0	0	0	0	0	0	0	0	0	0	0	18.9435	60.9408	0	0	0	0.890703
627	Gh_D04G1014	0.215242	0.125396	0.478272	0.389519	0.12627	0	0.179536	0	0.801396	0.58728	1.25445	1.5983	1.98484	0.351309	1.07818	0	0.512848	0.224212	0.141582	2.69447	0.0544443	1.94973	2.8939	5.11476	3.40423	2.59307	1.76051	0.650674	1.45365	0.167038	0	1.09841	0.302297	2.57252	0.385771
628	Gh_D04G1015	0.360423	0.314764	1.20954	0.895076	1.16518	2.42815	1.49737	2.39988	0.742428	0.372372	0.447761	0.166167	0.231002	0.979694	1.01152	1.97587	2.04555	0.190917	0.238145	0.190215	1.4529	2.70977	2.68345	2.22944	2.50733	1.34917	0.228764	0.879151	2.02018	1.11721	1.29688	1.38348	0.630029	0.634019	0.806475
629	Gh_D04G1016	0.0650451	0.0379081	0.035989	0.117847	1.82951	2.58081	2.68267	2.09667	0.0539491	0.617656	0.673489	1.15161	1.15302	21.3839	0.144098	1.76462	0.0311342	0.0670969	0	0	0	0.0656217	0	0	0.0311549	0	0.081432	0	0.440343	0.404167	0.270199	0.0331372	0	0.0578075	0.233324
630	Gh_D04G1017	0.151038	0.351387	1.02562	1.63141	4.09711	5.83106	2.16153	3.04315	1.23599	1.05732	0.766458	1.65296	1.1768	0.328	4.47158	5.691	1.97542	0.329332	0	1.62586	5.59499	0.601605	4.51341	1.86183	1.16144	1.59364	3.11329	1.12124	1.79384	1.40116	1.22923	2.01956	2.30689	2.36551	2.15848
631	Gh_D04G1018	0.325015	0.189003	0	0	0	0	0	0	0	0.456411	0	0	0	0	0	0	0.151471	0	0	0	0	0	0	0.166825	0.156255	0.100766	0	0	0.722875	0	0.66002	0	0	0	0.145093
632	Gh_D04G1019	0.892315	1.83479	1.57414	1.32993	2.09373	1.95001	0.29192	2.26984	0.955575	0.429493	0.901229	0.974642	1.00115	0.799614	0.584101	1.14326	1.00078	0	0.414249	1.42306	0.31869	2.11348	1.55987	1.41009	1.10684	1.47838	1.32056	1.6497	1.10302	1.4665	0.108638	0.910627	0.58984	1.39441	0.987824
633	Gh_D04G1032	0	0	0	0	0	0	0.112583	0	0.837241	0.421803	0.253826	0.748964	0.392253	0.221201	0.229068	0	0.192026	6.50302	1.34652	0.431214	0	0.20373	0	0	0	0.190247	0	0.995493	0.151881	0	0	0	0	0.357224	0.273096
634	Gh_D04G1048	2.39333	4.09428	2.16899	1.41954	0.439253	1.24681	1.49388	0.687404	0.246931	1.53909	0.554563	1.38311	0.860007	0.32538	1.67322	0	2.48397	2.67476	0.789184	1.09972	0.226498	0	0.211948	0	0.286934	0.0467225	0	0.363545	0	0.231974	0	0	0	0.131928	0.133951
635	Gh_D04G1106	0.0582067	0.067815	0.0647216	0.631862	0.614782	0.149171	0.776449	0.642483	0.19254	0.159001	0.357624	0.107968	0.444623	0	1.42689	1.396	0.332543	0.243022	0.306464	0.486453	0.117728	1.63955	0.659179	1.20243	0.390601	0.764687	1.0265	1.26821	0.873127	0.54196	0.120351	0.35657	0	0	0.67799
636	Gh_D04G1107	0.130086	3.3857	2.25981	2.63028	3.05084	1.22158	0.820737	1.59657	4.45408	4.12941	4.98341	2.74214	3.08171	1.51017	5.77816	1.41438	5.50843	0.80914	1.70916	9.4675	5.27073	18.963	11.0397	16.8105	11.2604	14.2326	10.0146	9.72861	14.7899	17.5057	20.3154	5.21791	3.47559	4.30768	9.36808
637	Gh_D04G1108	9.70292	15.3033	10.4031	8.43093	4.17241	1.88495	2.15092	3.27594	8.26893	6.27685	6.958	5.16651	4.86697	8.24302	5.98993	5.37537	2.73999	0.42703	0.316726	11.0714	0.917005	6.65288	2.45403	3.68058	2.83308	3.72459	2.41155	5.97907	5.12643	1.60776	2.36245	2.76387	0.978353	2.37529	3.04079
638	Gh_D04G1109	0.219542	0.510294	0	0	0	0.283613	0	0.200605	0	0.625634	0	0.39572	0.289145	0.476127	0	0	1.01212	0	0	0	0	0	0	0.224677	0	0.406527	0	0.551828	0	0	0	0.680957	0	0.377664	0.391292
639	Gh_D04G1110	6.93088	27.6324	28.1501	50.8317	30.4575	13.7217	28.3958	20.6091	38.8652	32.8767	27.4541	19.2504	30.294	29.1869	24.3621	17.8542	15.5006	1.64489	1.29292	46.2264	9.67345	34.0625	40.111	48.4496	39.4798	57.035	58.3006	39.0555	51.8749	55.8799	148.142	39.3394	45.9916	14.5268	37.9312
640	Gh_D04G1338	0	0	0	0	0	0	0.119839	0	0	0	0	0	0	0.471178	0	0	0	0	0	0	0	0	0	0	0	0	0	0	0	0	0	0	0	0	0
641	Gh_D05G2259	0.89905	7.92187	8.32253	10.8137	9.82173	14.4551	12.6225	20.6966	6.20162	8.15437	15.2186	21.7011	21.2345	17.3022	29.74	14.9948	14.4489	4.16134	5.94802	5.96821	3.53631	0.870406	3.66078	5.43037	4.03102	2.09628	1.26165	3.55087	2.86626	2.56938	0.149296	0.916293	1.67027	6.77141	9.44814
642	Gh_D05G2260	11.3241	39.8593	42.3432	36.9934	19.8562	12.8876	14.2326	11.4374	33.0491	31.6602	32.5351	17.2306	23.9135	24.5951	42.2629	28.6097	24.1703	6.62945	6.18114	30.574	19.6346	19.6737	25.4023	45.6509	22.6033	43.1829	32.498	26.1896	23.7239	13.9203	9.46187	56.4193	30.4596	13.1508	12.4511
643	Gh_D05G2261	3.74418	3.62282	1.5081	1.19739	2.03738	1.98696	0.902161	1.86161	1.2911	1.25886	1.74998	1.71364	1.62687	2.13173	2.12557	6.31995	1.11944	2.44902	0.895078	0.992625	1.12074	1.69597	1.51387	1.46401	1.72555	1.81442	1.08479	1.86184	2.03732	1.35241	1.0357	1.59663	1.359	2.4376	2.64868
644	Gh_D05G2262	3.47907	3.87502	4.96637	1.91053	2.23681	1.8849	1.16825	2.24414	1.95949	1.56645	2.18625	2.19062	2.10265	2.51486	1.56366	3.11832	1.32114	0.684289	0.9388	3.68871	1.32471	2.74623	2.11417	2.59416	1.73241	1.93598	1.35918	1.71699	2.41247	1.38276	1.5622	1.07088	0.693995	1.04458	1.54028
645	Gh_D05G2263	18.7369	2.67726	4.38071	2.16501	3.20967	3.32771	1.67699	3.93169	3.8313	4.06205	5.2337	7.14749	6.49453	5.15329	5.59429	6.03073	4.32536	5.63547	4.63693	5.00592	1.75294	3.24774	3.75291	2.32806	4.008	3.03435	3.40388	5.17467	5.80131	3.81966	2.35868	4.03751	2.40477	3.35214	4.80408
646	Gh_D05G2264	1.33744	0	0	0.134495	0.232421	0.253795	0.0551153	0.227914	0.164018	0	0.0606894	0.0920285	0.0629473	0	0	0.107834	0	0	0.130264	0	0.0501418	0	0	0.102382	0	0	0.249071	0	7.73524	46.4452	129.862	0	0	0.0877756	20.4667
647	Gh_D05G2265	0	0	0.123485	0.297619	0.129421	0	0.12158	0	3.43553	1.21843	1.5132	0.808313	1.41572	1.19522	54.0784	38.722	17.612	0	0	1.16831	15.0403	0	0	0	0.316756	0	0	0.26952	0.82005	0.340623	0.450681	0	0	1.92769	0
648	Gh_D06G0404	0	0	0	0	0	0	0	0	0	0	0	0	0	0	0	0	0	0	0	0	0	0	0	0	0	0	0	0	0	0	0	0	0	0	0
649	Gh_D06G0405	0.0517627	0	0	0	0	0	0	0	0	0	0	0	0	0	0	0	0	0	0	0	0	0	0	0	0	0	0	0	0	0	0	0	0	0	0
650	Gh_D06G0406	2.05655	7.95661	6.78965	10.6106	11.7533	9.19416	7.41409	9.49552	11.6723	11.2523	13.4168	11.9833	11.8503	5.65957	9.69057	9.05797	17.9509	2.22789	0.592343	16.3857	15.0971	20.0404	16.4109	16.5619	17.5308	16.0108	16.992	12.4789	10.2451	7.86691	6.48899	15.1165	8.66538	3.46082	5.98069
651	Gh_D06G0407	74.0092	5.57571	3.21012	2.94087	3.89333	3.92405	5.79	2.76794	2.04629	4.35394	3.64683	4.52817	4.35332	0.547593	6.47387	3.41822	40.7523	45.607	12.2606	8.41267	25.0371	4.98021	6.50443	6.96826	6.81782	5.75443	15.3346	5.11611	7.05176	1.55621	4.04632	37.9575	15.6132	10.8069	3.59789
652	Gh_D06G0408	0.537398	0.625765	0	0	0	0.114931	0.0992325	0	0.147606	0.123363	0.11125	0.165189	0	0	0	0	0	0	0.236703	0	0	0.359161	0.254029	0.18468	0.429704	0.167645	0.227365	0.436888	0.535521	0	0.552531	0	0.12526	0.157571	0.400831
653	Gh_D06G0409	19.5941	28.4297	17.6086	8.67197	5.55688	5.54432	2.40521	6.88253	21.8089	19.6046	17.6151	16.3995	16.708	13.3307	9.31381	7.87677	7.86969	11.5946	5.19347	13.5431	3.28255	4.84108	2.84091	4.0496	3.20132	5.58729	1.66001	11.3382	18.3683	7.9729	3.57221	7.98566	9.23642	13.1893	11.3657
654	Gh_D06G0410	10.2519	4.6319	2.84669	2.79259	2.45458	3.14928	3.72358	4.23509	2.42392	2.21118	2.95065	2.9138	5.91916	6.37457	10.2438	13.4428	8.82631	6.20701	8.94381	2.836	10.0038	4.00165	5.69948	2.8644	8.67328	5.66377	4.86879	4.17287	5.02484	1.94852	3.89741	2.13513	2.93895	7.31847	4.50001
655	Gh_D06G0744	0.126253	0.269846	0.487935	0.91554	1.57729	2.12653	1.43253	2.67582	1.25825	2.3051	2.22138	4.59791	4.81069	4.71985	3.76589	5.24116	1.8577	0.431853	0.441134	1.99844	0.790561	3.27339	3.26975	2.46143	3.94951	2.25821	3.31016	1.31297	1.36297	1.17727	0.569314	1.22095	0.326349	1.76154	3.39794
656	Gh_D06G0745	6.79857	6.4533	4.92756	10.7593	8.85981	8.8641	8.56153	7.77542	0.860373	0.867858	0.783539	0.577132	1.2104	3.63797	2.82756	20.4656	11.4422	6.69382	14.4004	5.10234	131.446	4.18723	10.2431	6.03322	5.42177	2.6721	5.06315	2.30405	2.49726	5.18439	2.14514	1.60778	1.16812	2.20215	1.96494
657	Gh_D06G0746	27.4382	5.36837	3.61471	0.887707	0.53594	98.1234	55.8529	4.39211	4.11797	1.10781	35.3352	46.1426	19.8944	67.0631	4.19722	8.93277	91.0872	129.532	2.65736	110.336	176.23	403.55	49.1748	55.2137	7.32211	95.7831	45.3118	216.556	1.4742	135.175	54.41	15.5761	13.2455	43.6019	89.665
658	Gh_D06G0747	5.10905	3.08523	2.72873	1.45968	1.41318	1.51245	1.47111	2.13577	1.50029	2.50077	2.72911	4.06014	3.85858	6.71939	4.16743	4.37716	3.99748	4.43661	2.58542	6.25099	3.64368	6.04143	5.69865	5.63262	5.24157	4.18148	4.16246	5.95733	5.42391	4.13257	4.21923	3.00172	2.28896	3.3718	4.85841
659	Gh_D06G0811	22.8873	22.4011	13.8451	18.098	16.2923	11.6246	13.2406	15.0264	10.6633	11.5364	12.0862	12.3682	14.4938	20.5957	24.0387	17.3289	18.1183	9.09879	8.73492	19.936	12.046	24.8253	26.4634	23.3978	25.4435	18.0218	18.1857	22.8222	24.7857	15.4863	11.9295	11.6476	8.21157	14.7456	12.1884
660	Gh_D06G0812	10.8621	43.2323	69.6033	140.712	160.861	63.6342	100.621	73.9235	94.058	120.405	89.2277	90.8147	73.8227	44.7242	234.62	67.7335	220.108	17.3466	14.1168	29.1222	139.54	81.5847	94.6911	32.8621	143.434	74.4946	159.318	119.848	157.98	85.0052	23.8028	54.6758	56.284	147.25	148.782
661	Gh_D06G0813	0.388091	0	0.885957	0	0.229378	0.250293	0.425522	0.532296	0.316153	0	0.499598	0.351283	0.254242	0.421016	0.892585	1.29979	0.179765	0.43172	0	0.423417	0.386826	0	0.276765	0	0.186746	0.240024	0	0	0	0.599041	0.784056	0	0	0	0.173068
662	Gh_D06G0814	0.210339	2.68925	0.722651	1.13254	0.248849	0.271571	0.460619	0	2.39501	2.39212	0.544519	0	2.21207	1.36871	0	0	1.1656	0	0	0	1.25589	2.49812	1.80157	0.430722	0.202521	1.03937	1.6491	0.527609	1.2413	0	0.423852	0.217323	0.290157	0.724746	0.750001
663	Gh_D06G0815	1.64289	0.38214	0.745668	1.92109	2.1329	1.26939	1.08376	1.20304	1.07401	1.15407	2.09371	0.597923	0.427868	0.356673	1.50117	0.364964	0.918468	0	0	2.13111	0.164254	8.82178	3.7432	4.55319	2.36965	2.7501	4.67122	0.407792	2.92264	0.507766	0.333529	0.507461	0.227774	0	0.146675
664	Gh_D06G0816	64.893	57.6496	64.5942	253.445	331.138	141.691	105.223	98.7375	49.0315	45.1492	42.1149	22.7869	25.9421	26.6374	87.8963	98.5882	51.7131	24.2014	11.0234	69.2778	107.789	62.3002	106.277	74.0045	68.9179	70.3219	96.0406	47.5653	42.1648	34.3434	18.9012	68.5837	30.2067	23.2877	30.1406
665	Gh_D06G0908	0	0.0774465	0.296158	1.50288	1.40502	0.255667	0.0738393	0.122258	5.27301	14.3788	23.6767	15.1454	9.58132	4.33928	72.7391	1.01618	5.37163	0.835929	2.10239	0.278554	1.0076	1.47004	0.37663	0.617727	1.33874	0.831236	1.51045	0.645052	20.2259	3.09409	0.411792	0.271694	0	288.453	128.93
666	Gh_D06G0909	0.398384	0.463105	0.455201	1.25197	0.706574	0	0	0	0.64874	0.282373	0.513738	0.360281	0	0	0	0	0.553061	0	0	0.870666	0.198441	0.394724	1.70509	1.02034	0.575182	1.1083	3.11514	0	2.05949	1.22961	2.01047	0.616905	0	0.343799	0.355257
667	Gh_D06G0910	0.121618	1.06265	0.947074	12.2653	10.2063	6.70189	6.89296	7.82975	13.7745	8.39433	8.30156	4.05867	4.95743	3.04321	6.64432	1.59173	3.41434	1.14386	0.160134	10.0454	8.05362	10.2741	7.49015	8.72913	10.727	7.64465	10.424	5.59748	2.5533	1.8871	0.377021	10.8051	5.88792	1.50548	1.14408
668	Gh_D06G0911	0	0	0	0	0	0	0	0	0	0	0	0	0	0	0	0	0	0	0	0	0	0	0	0	0	0	0	0	0	0	0	0	0	0	0
669	Gh_D06G0912	0	0	0	0	0	0	0	0	0	0	0	0	0	0	0	0	0	0	0.774091	0	0	0	0	0	0	0	0	0	0	0	0	0	0	0	0
670	Gh_D06G1063	0.787383	0.877841	0.833692	1.11634	0.802484	0.525839	0.686755	1.16646	1.87364	2.36952	2.42011	2.29611	2.51501	2.68313	2.35198	2.6756	1.96565	0.636149	0.718859	1.84545	0.728944	1.03593	0.725947	0.531162	0.590329	0.879891	0.600267	1.97788	2.00818	0.957167	0.568664	1.43032	1.01204	1.82493	1.35074
671	Gh_D06G1064	11.2142	8.58644	5.68958	4.91967	2.41849	1.20659	0.454896	0.751379	2.96186	1.7945	2.63268	1.66461	1.86892	2.88588	2.59304	5.41407	2.41904	0.366891	0.200477	5.58571	0.569075	5.19803	5.18583	4.74779	5.49226	4.86073	3.37653	4.71462	4.14427	3.56422	1.11304	4.0488	1.32888	1.99582	3.0177
672	Gh_D06G1065	12.0234	0.717207	0.174561	0.693633	0.90916	0.595202	1.01785	0.282308	3.53082	3.88786	3.71957	1.40505	2.60392	5.02093	1.0539	0.341838	9.35458	39.7191	3.69569	6.97605	2.777	4.29649	1.5357	2.53308	1.62999	2.10426	3.17975	6.10748	2.74522	2.38304	0.31347	0.634346	0.213958	1.0724	2.20267
673	Gh_D06G1066	0.628243	0.22881	0.174021	0.355569	0.828601	1.30705	0.787259	1.22911	0.390501	1.28065	2.68463	4.09285	5.8252	19.1465	10.2804	25.0845	6.90662	34.1283	5.25947	6.11558	32.9867	0.237501	1.44364	1.42109	5.41747	1.86991	2.16642	2.55514	1.59369	0.365872	0.0814574	0.240173	0.828623	0.0697071	0.774491
674	Gh_D06G1067	2.10289	1.06198	1.56551	0.971705	1.52108	1.25039	1.61577	2.39534	1.55873	2.04285	2.36683	2.73049	3.39508	2.97569	4.57907	3.85317	4.19691	1.17795	1.40269	3.83459	0.816727	3.54794	2.26957	1.9698	2.50066	2.42256	1.63584	3.46542	3.57433	1.54087	1.22822	1.41716	1.41767	3.46412	2.93273
675	Gh_D06G1068	148.465	17.6886	12.1781	9.20792	7.44549	25.4693	30.7453	28.991	13.9759	17.9052	34.6644	36.3421	54.7637	163.822	81.6802	59.7923	42.1661	92.0395	48.0699	42.0098	29.0645	16.2766	8.80984	9.75936	13.8966	18.7627	4.04393	36.1562	42.1966	35.0083	7.45934	10.6059	5.92928	90.82	60.4446
676	Gh_D06G1069	1.02668	10.684	16.933	30.22	53.4259	25.3472	15.9331	21.1692	31.3703	41.7781	32.6069	18.7778	18.9125	13.3306	44.8008	38.2266	36.2287	5.45695	10.3011	33.5523	18.5472	10.7228	9.07254	12.2109	11.2414	17.098	4.77882	21.3732	14.8316	9.79534	3.5007	17.7519	15.1195	13.6763	12.1318
677	Gh_D06G1070	0	0	0	0.328854	0	0	0.134259	0	0	0.337834	0.152706	0	0	0	1.10007	0	0	0	2.25832	0.25932	0	0	0.172742	0	0.583892	1.21049	2.48857	1.79287	0.181101	0	0	0.124775	0	0	0
678	Gh_D06G1071	0	0	0	0.426036	8.04908	1.89286	4.15343	1.31611	0	2.17202	0	0	0	0	1.17001	4.52002	2.13275	1.20797	0	0	2.80869	0.931271	0	0.486579	0.930958	0.583327	2.66511	1.2713	3.46718	1.4693	0	6.04856	7.12606	0	2.12419
679	Gh_D06G1072	0.82838	1.87378	0.811289	1.14669	0.800192	1.8724	1.24712	1.03137	0.887492	2.12438	3.28266	1.44869	2.04308	2.86347	2.16711	5.93953	1.99908	3.34225	3.20325	3.857	6.36352	5.10346	8.3421	3.52518	2.05484	3.32547	2.57216	2.35406	1.97567	2.57197	1.21105	0.44742	0.547823	1.03631	1.22289
680	Gh_D06G1073	0.509925	1.97941	1.23471	0.537389	1.19858	1.3084	4.05083	2.96677	4.204	5.72873	4.95361	4.70624	4.02636	1.47863	3.43053	3.53764	6.35755	7.54493	8.08111	5.19424	9.94077	1.02292	0.96392	0.613503	1.14151	1.69746	1.07751	2.89872	1.14391	0	0.699605	1.73914	2.73517	0.448916	0.380399
681	Gh_D06G1074	0	0	0	0	0.541716	1.18828	1.96024	0.827349	0	0	0	0	0	0	0	0	0	0	0	0	0	0	0	0	0	0	0	0	0	0	0	0	0	0	0
682	Gh_D06G1075	7.22714	20.0363	13.2047	6.25626	5.4183	3.88975	3.41419	5.66656	8.39675	7.53144	9.52837	10.5445	9.53224	15.8827	12.0175	13.1987	6.92642	3.18119	1.75578	14.3261	4.80076	16.5587	14.0862	16.8126	15.844	12.7298	10.6851	12.3081	16.3633	9.75981	5.14281	5.3909	3.32162	7.52037	9.82974
683	Gh_D06G1076	1.01482	2.21309	1.26793	2.01653	2.91576	3.14247	4.99905	5.78855	5.15868	5.5513	6.10163	5.85663	6.79806	3.42107	2.46586	5.96828	5.01394	0.202632	0.0859095	8.14084	4.54814	19.0887	14.4377	18.2867	12.6693	9.72851	9.26268	5.12056	4.8262	5.08521	3.39952	3.46895	2.02803	0.814586	2.43661
684	Gh_D06G1077	14.6197	6.38967	2.4579	2.6688	2.70393	1.08154	0.708188	1.42394	2.05402	1.77923	2.04893	2.34065	2.565	2.51467	2.08171	3.02655	1.7027	1.099	0.681451	1.54212	1.0739	2.33392	3.1464	1.39765	2.67821	2.47088	1.78466	2.72887	2.57354	2.52781	1.72756	3.92188	3.53303	0.840732	2.30547
685	Gh_D06G1131	0	0.267815	0.258614	0	0	0	0.127121	0	0.18905	0.159547	0	0.211207	0	0	0.259818	1.01362	0	0	0	0	0	0	0	0	0	0	0	0.282293	0	0	0	0	0	0	0
686	Gh_D06G1132	0	0.244478	0	0	0	0	0	0	0	0	0	0	0	0	0.485547	0	0	0	0	0.461255	0	0	0	0	0	0.129921	0	0	0	0	0.423852	0	0.290157	0.724746	0
687	Gh_D07G0834	1.76425	1.83734	2.85855	1.94012	2.12172	2.52803	1.96847	4.07467	11.6794	9.04102	7.59902	7.77245	6.30234	1.94653	4.00433	4.23066	0.992711	0.821644	4.25472	1.55537	6.68625	3.32579	1.12998	1.8991	2.36547	1.53503	1.88072	7.11723	1.7358	1.46218	0.391486	1.05383	0.729446	2.05212	1.83584
688	Gh_D07G1397	0	0.156761	0	0.970997	38.8966	58.5553	67.5949	49.5134	0.2209	5.44675	5.94893	5.17567	5.23059	0	9.7812	38.1151	4.92484	0	0	2.88551	62.1557	0	0.191543	0.138529	0	0.0837354	0	0	0	0	0	0.138398	0	0.235123	0.120404
689	Gh_D07G1398	0	0	0	0	0	0	0	0	0	0	0	0.475617	0	0	0	0	0	0	0	0	0	0	0	0	0	0	0	0	0	0	0	0	0	0	0
690	Gh_D07G2027	3.42402	1.57382	1.10875	2.11564	2.11852	1.27189	1.09807	0.910298	2.37577	2.48248	2.46269	0.830837	1.96352	1.56751	2.42765	1.97587	2.30125	1.1455	3.57217	7.03794	1.4529	3.79367	2.93901	6.50252	3.19901	5.39669	3.43146	2.85724	5.92585	1.11721	2.22322	5.71838	4.2842	3.96262	1.77425
691	Gh_D07G2028	0.422615	0.788217	0.965713	0.765867	0.330112	0.144215	0.12568	0.31144	0.233798	0.114528	0.342699	0.262748	0.142564	0.306733	0.623535	0.244402	0.296958	0.116022	1.18235	0.641323	0.142932	0.625633	1.11486	1.13698	0.485751	0.671507	1.12754	0.541825	0.381658	0.350191	0.35138	0.172181	0.158762	0.350828	0.353778
692	Gh_D07G2029	1.78877	9.85722	11.3253	5.94333	4.79479	2.8438	2.53918	4.84366	8.99729	10.4266	9.62268	7.17959	7.60958	8.20298	9.83455	7.22811	7.68863	3.73706	5.40181	7.68092	4.15283	4.32278	2.79586	6.59085	4.82834	6.83424	2.16875	5.99245	6.28293	3.2004	2.14116	9.68861	10.081	8.05294	4.83759
693	Gh_D07G2030	34.9316	29.7477	11.4378	9.73056	5.57078	5.84232	5.55622	4.60685	9.33584	11.5267	8.549	11.3018	12.2733	13.5347	12.732	15.8982	9.22181	8.27832	7.12308	8.83344	5.89663	18.8064	19.1068	18.865	13.8184	12.5165	15.5777	10.6578	9.85594	6.33474	6.10968	8.27515	8.8315	4.41028	4.24032
694	Gh_D07G2031	0	0	0.53035	0.480014	0.186712	0.407751	0.236006	0.0488068	0.526733	1.30238	1.56169	0.393963	0.607152	0.115444	0.826546	0	0.606786	1.65716	0.139561	0.442601	0.214707	0.213583	0.0750721	0.164428	0.0508467	0.232405	0.400436	0.256533	0	0.164674	0.219565	0.162415	0.596074	0.18788	0.237693
695	Gh_D07G2032	16.2037	28.4666	15.1394	8.8289	4.50995	2.83056	2.97237	3.25722	9.4738	5.82047	6.80302	7.41847	4.42998	7.08797	8.19127	6.94538	8.78675	7.53701	7.86119	16.4256	3.95916	14.9842	10.0652	11.3634	9.3856	10.5825	5.6066	9.36773	12.0301	5.64554	2.95414	3.73113	2.67978	4.88614	3.94675
696	Gh_D07G2033	0	0.237841	0	0	0	0	0	0	0	0	0	0	0	0	0	0	0	0	0	0	0	0	0	0.209564	0.196978	0	0	0	0.302057	0	0	0	0	0.352843	0.182432
697	Gh_D07G2034	0	0	0	0	0	0	0	0	0	0	0	0	0	0	0	0	0	0	0	0	0	0	0	0.258084	0	0.155525	0	0.639514	0	0	0	0.261776	0	0.432277	0.674605
698	Gh_D07G2035	1.77383	3.19614	3.00553	1.86808	2.79059	1.74175	1.52027	2.11369	1.72677	2.51808	3.23609	3.14731	3.05325	3.66805	4.54941	3.52954	3.44104	1.13833	2.7692	6.17171	2.63899	6.84397	7.99688	7.27216	7.78918	6.40008	7.19777	5.37107	3.88795	2.06085	1.08202	5.34281	3.38645	5.04528	3.92253
699	Gh_D07G2036	0.668898	0.779279	0.74413	1.43004	2.56943	1.71444	1.28398	1.51002	2.41305	3.07515	2.91676	2.93126	2.71109	3.17552	4.06795	1.98966	5.03471	0.508384	0.160134	6.35784	1.9673	5.99323	4.47687	6.78234	3.55625	3.42298	2.7593	6.03939	6.47445	3.7742	4.02156	0.807275	0.426661	1.93561	2.61503
700	Gh_D07G2037	1.69459	0.885035	0.584794	1.00434	0.754344	0.149755	0.454687	0.85998	0.0966434	0.55871	1.00534	0.43354	1.26475	1.27152	0.651153	1.40151	0	0.243996	0	0.244195	0.295462	0.352695	0.165441	0.362132	0.448148	0.182776	0	0.14147	1.31477	2.72036	0.724895	0.0596615	0	0	1.2042
701	Gh_D08G0825	4.95163	6.13972	3.18815	3.81702	4.11621	1.70822	2.2698	1.94032	1.98006	2.71729	4.28161	4.25209	3.91513	6.3457	9.57496	6.32901	3.99846	1.59582	1.56719	6.55487	2.10066	3.04604	4.07117	3.88658	5.92129	3.41204	3.60739	6.17266	3.43304	1.7455	3.06209	3.61469	2.22441	2.62044	2.64518
702	Gh_D08G0838	0	0	0.262743	1.58048	2.33848	2.2518	2.32347	1.50044	0.383927	0.810583	0.586018	0	0.602548	0	0	0	0	0	0	0.248813	1.17412	1.86856	0	0.721612	1.23424	1.96375	0.298583	0.860471	0	0	0	2.15745	4.88653	0	0.208971
703	Gh_D08G0839	1.62573	2.39708	4.01477	3.91111	4.20868	3.34062	5.2729	6.06654	0.89115	2.70061	3.7939	3.98416	5.02104	8.24561	8.79771	15.2601	2.55331	0.231621	0	0.920634	4.90534	0	0.15386	0.446452	0.624306	1.75531	0.276387	0	0	0	0	3.66634	0.907418	0	0.19389
704	Gh_D08G0840	0.367424	1.46783	0.699617	0.664967	0.862124	0.40345	0.525455	0.724416	0.434352	0.787403	1.93121	3.31378	2.33602	5.71153	6.30829	6.85955	1.45114	1.31143	3.17591	0.766262	2.01837	1.05674	0	0.488108	0.70435	0.821323	0.132056	0.380699	0.0787869	0	0	0.214265	0.29492	2.6029	0.846707
705	Gh_D08G1274	2.85552	0.781371	0	0.755299	1.18971	1.7308	1.66149	1.38357	0	0.472428	1.07166	1.52732	0.656692	0	1.53612	1.12014	7.6634	0.738361	0.448222	1.45427	4.19678	2.00356	3.82787	2.41333	2.90762	2.29035	3.04191	2.08644	2.98698	1.55722	1.70399	5.01684	5.12124	5.24605	2.09922
706	Gh_D08G1275	1.47718	1.7951	2.15588	2.79038	1.51009	0.522925	0.735796	0.810522	3.85854	4.21969	5.01354	4.97979	4.21733	3.69519	4.24619	1.90958	4.54429	0.518475	0.907142	7.87777	0.382532	12.3042	7.952	7.15336	11.0793	6.91728	7.3954	6.04884	10.4035	11.3274	23.1133	3.20207	4.11607	1.6204	6.00368
707	Gh_D08G1276	0.0959024	0.13975	0.0529775	0.0651881	0.0561706	0.245399	0.133748	0.485981	0	0.129802	0.116486	0.671292	1.66664	5.58635	1.53729	20.9903	0.0689798	2.11868	5.97092	0.297283	9.39425	1.59794	1.69373	0.421854	0.574044	0.451295	0.419364	0.115156	0.108312	0	0.0997456	0.146473	0.101377	0	0.150549
708	Gh_D08G1277	0	0	0	0	0.0376232	0.0410893	0	0	0	0.087091	0.234609	0.119671	0.243874	0.0698968	0.497801	0	0.15368	0.0662204	0.0842439	0.332584	0	0.323899	1.36139	0.431751	0.307534	0.261677	0	0.0772451	1.01429	0	0	0.0981284	0.0452049	0	0.230323
709	Gh_D08G1278	15.7666	41.997	32.7746	44.1968	44.8413	24.6832	31.5614	26.9675	76.1604	70.4395	52.8673	38.833	45.0982	33.5883	61.2256	30.9758	68.198	104.05	73.2129	34.7151	44.9424	15.9023	15.586	15.8462	19.3129	47.0002	30.7224	46.4422	42.5835	22.3139	13.3212	128.103	139.792	55.7045	44.5196
710	Gh_D08G1279	0.262371	13.4331	11.832	4.61002	6.18231	2.69851	7.52475	6.73385	17.6444	23.204	13.3892	12.9672	22.3926	2.85014	0.29738	0.579531	0.984368	0.850147	0	1.40322	0.131618	4.1892	4.84821	2.56338	1.26026	4.73037	3.70032	2.58492	5.66026	2.43587	0	4.4458	13.5101	4.81076	2.81404
711	Gh_D08G1280	1.0986	4.8222	1.98309	2.13747	2.78082	2.05989	0.749424	1.55268	3.62308	3.83584	3.66741	2.18403	2.92126	1.28651	4.54769	2.59174	4.40158	0.892932	0.223194	5.69832	1.44868	7.62895	6.34973	5.8391	6.8103	8.3342	5.57076	9.67537	7.70981	3.40611	1.56535	10.5485	7.92312	6.39867	5.97645
712	Gh_D08G1281	7.3553	10.945	6.95542	6.39643	5.06732	4.46954	3.42444	2.52481	5.99094	13.1096	11.5768	6.8812	9.2783	10.493	9.59421	8.13012	8.37803	6.11222	8.95215	13.2131	3.57861	5.44461	8.28667	7.56184	6.60982	9.86686	10.0103	8.6179	4.99618	3.7427	1.72347	4.61846	6.0201	4.94073	4.35878
713	Gh_D08G1618	5.65776	1.98587	1.64335	2.0311	4.55247	1.68977	1.89152	1.99426	7.41834	9.57633	8.14876	7.16278	6.0438	2.69727	1.73499	1.52611	4.18965	0.16325	1.02259	4.07358	2.18998	3.89005	6.69983	4.47782	8.69783	4.5017	3.92338	5.65453	3.5962	4.08611	1.59708	4.04187	7.8152	0.683226	2.8453
714	Gh_D08G1619	12.8169	10.7585	4.61356	2.53748	1.01474	0.844292	0.780224	1.70726	1.70738	2.07329	2.26574	0.766827	1.41151	2.781	2.56151	3.85205	2.67791	0	0.757861	8.0499	2.1295	5.23368	3.84674	4.47414	3.90939	3.53728	2.79191	2.58367	2.78723	1.66392	1.282	2.85735	0.811538	1.60902	2.21683
715	Gh_D08G1620	0	0	0	0	0	0	0	0	0	0	0	0	0	0	0	0	0	0	0	0	0	0	0	0	0	0	0	0	0	0	0	0	0	0	0
716	Gh_D08G1621	2.64815	6.5026	2.7924	3.23492	3.53026	1.46826	2.46288	1.84215	2.83664	4.21847	3.26896	4.2379	4.20345	3.26962	6.55992	5.16195	6.25237	1.35306	1.69854	6.90843	4.55327	7.33314	10.1393	8.27312	6.31478	7.02156	6.51223	3.99773	4.50236	3.77426	4.72442	5.63269	5.01536	2.27379	3.33315
717	Gh_D08G1622	18.445	28.5028	21.235	60.3042	43.0072	19.4163	13.0984	16.6123	14.6681	13.6108	12.8743	9.74933	10.2598	7.86094	24.0427	23.9306	13.324	4.77498	9.51735	14.194	22.2304	20.5204	24.8619	20.0277	20.116	17.9945	19.986	11.369	14.2537	8.26075	4.58285	10.3587	6.31332	4.36946	6.24612
718	Gh_D08G1623	35.441	32.3218	28.025	21.8622	19.3913	14.3765	27.6033	22.3542	16.7077	25.5181	28.4505	30.3967	37.9848	35.5005	33.0052	30.2292	38.9439	21.3916	61.0528	27.912	15.897	15.5609	18.3943	15.6443	24.5052	17.432	36.6897	33.6971	22.2649	8.55836	8.21813	37.5414	50.9295	32.9519	18.0883
719	Gh_D08G1624	36.1824	18.6645	30.2752	107.605	71.132	72.0469	140.239	67.1952	55.5877	38.5211	46.4708	47.1666	43.3264	26.9064	28.9798	48.2023	114.72	47.7985	81.3732	18.2099	52.5534	69.198	70.3826	138.542	107.572	107.213	59.4211	40.4882	62.9333	22.0358	4.59753	50.4467	98.2571	65.0173	43.1366
720	Gh_D08G1625	0	0	0	0	0	0	0	0	0	0.34452	0	0	0	0	0	0	0	0	0	0	0	0	0	0	0.463602	0	0	0	0	0	0	0	0	0	0
721	Gh_D08G1626	4.36121	14.6724	13.5799	18.3835	21.668	12.0445	7.63451	12.7645	25.5183	28.084	29.2377	20.4924	20.9132	14.9655	26.9363	16.2206	21.0554	3.40914	2.24416	15.1338	15.0123	14.3771	12.4823	12.9389	8.96252	13.0024	6.0748	18.3112	18.2814	11.7509	9.06615	16.4462	14.894	10.4105	12.156
722	Gh_D08G1627	1.02512	3.99541	3.11928	7.66155	8.29689	6.15018	3.28539	5.39926	3.50747	2.99815	2.92626	2.32861	2.39293	2.92938	3.19325	3.82366	1.68689	0.132153	0.336251	3.05316	3.57388	2.58567	1.2679	2.35298	1.35025	2.06886	1.28323	2.00404	3.51833	0.995293	0.465801	1.33821	0.405976	5.35294	2.61433
723	Gh_D08G1628	4.36612	6.47372	6.00337	3.72265	3.79994	3.12279	3.9008	3.57765	4.8464	6.88019	7.23376	6.70156	7.64139	9.29627	6.75587	9.89329	4.45673	5.43008	4.63342	10.1106	5.53508	6.80189	10.3465	8.10363	9.07226	8.39381	13.5835	6.25685	4.68504	2.99228	2.26729	4.71016	4.33967	4.22301	4.2034
724	Gh_D08G1629	0.253093	1.1801	2.39417	1.93656	2.73477	1.18753	0.784029	0.854851	4.24716	6.51571	3.76254	1.88825	2.5613	2.51048	4.29425	4.75685	1.75147	23.3918	2.21272	0.814681	2.99594	1.81661	0.516638	2.2115	2.88209	0.723162	0.633042	1.2168	0.465597	0.611684	0.233815	0.544214	0.118848	0.450221	1.08456
725	Gh_D08G1669	0	0	0	0	0	0	0	0	0	0	0	0	0	0	0	0	0	0	0	0	0	0	0	0	0	0	0	0	0	0	0	0	0	0	0
726	Gh_D08G1670	0.0590158	0.343961	0.554789	0.641647	0.691523	0.528674	0.329025	0.35334	0.0979308	0.919929	0.682255	0.82535	0.560078	0.192745	0.065325	0.320039	0.0565322	0.425556	0.309629	2.32133	0.269415	0.893385	0.250224	0.335839	0.0565292	0.222066	0.516814	0.212868	0.399662	0.0916869	0	0.120233	0	0	0.0793943
727	Gh_D08G1671	0	0	0.0334302	0.0547646	0	0.038679	0	0.0278379	0	0	0	0	0	0.0658048	0	0	0	0	0	0	0	0	0	0	0	0	0	0	0	0	0	0	0	0.053743	0
728	Gh_D08G1672	0	0	0	0	0	0	0.0686875	0	0	0	0	0	0	0	0.137871	0	0.0588142	0	0	0.1293	0	0	0	0	0.118529	0	0	0	0	0	0	0.0631294	0	0	0
729	Gh_D08G1673	0	0.0108902	0.380733	0.0677683	0.612167	0.656756	0.146107	0.19805	0.264072	0.591818	1.12881	1.10123	1.16497	1.62747	0.637969	0.222046	1.05115	0.514779	0.0244389	0.845269	0.284864	0.0755715	0.0131844	0.0773974	0.107287	0.0528047	0.0697657	0.223521	0.0140869	0	0	0.0474911	0.0263724	0.0333405	0.0335273
730	Gh_D08G1674	0	4.06123	1.44847	1.54859	3.50787	4.62933	0.629717	2.13589	5.54927	6.2809	11.7859	6.99878	3.28251	6.39141	8.69165	0	2.56555	16.8072	4.92457	5.61689	2.82939	0	0.845593	0.589994	1.70133	4.94112	4.96285	3.14804	5.02827	0	0	2.46177	13.3062	41.2874	23.1837
731	Gh_D09G0714	0	0	1.3675	2.03926	4.45338	2.33242	4.15679	1.6599	2.71918	2.3261	1.72453	3.03043	1.56907	1.312	4.12761	2.67812	1.69322	0	0.402197	4.87758	3.47796	5.11364	7.95219	7.60246	7.40416	5.6246	8.17238	4.48497	23.7684	9.34104	4.30232	3.72841	1.46802	10.5134	9.84804
732	Gh_D09G0715	0.294155	8.17845	45.6523	79.5199	74.5499	47.1893	27.7487	36.4012	12.0462	8.97235	7.65172	5.55069	5.75804	2.83563	7.83707	21.8343	7.38731	2.08976	0.441621	3.58108	27.8847	6.43719	5.17063	7.34245	6.68417	6.76562	5.27287	4.9659	4.92574	4.43721	3.57252	3.89924	1.06382	0.67108	2.75009
733	Gh_D09G0833	0	0	0	0	0	0	0	0	0	0	0	0	0	0	0	0	0	0	0	0	0	0	0	0	0	0	0	0	0	0	0	0	0	0	0
734	Gh_D09G0834	2.91822	7.35845	3.96816	6.46747	7.44549	5.31262	4.96758	5.24068	3.19449	3.20942	3.20684	2.67549	2.9814	2.37806	3.57523	2.14501	4.68513	2.09181	2.58093	1.81524	4.51844	3.64401	7.77338	6.75648	6.65636	4.84197	4.355	4.48218	8.14956	6.02294	4.22696	2.9946	2.0329	4.25386	3.2614
735	Gh_D09G0835	7.41137	15.5062	6.7521	7.27346	8.1905	6.76745	4.59537	9.986	12.3206	13.894	15.2264	17.5386	17.4887	12.0087	9.93124	7.04205	5.91129	11.2787	5.58566	10.3872	4.78643	7.3666	6.22056	7.76155	10.1067	9.36935	5.69776	11.3178	16.5824	6.97749	2.94453	7.80801	6.15785	12.3287	11.9337
736	Gh_D09G0836	0	0.0760956	0	0.0590691	0	0	0	0	0	0.0893884	0.0804636	0	0	0	0	0	0.186321	0	0	0.957553	0	1.96984	1.2951	1.55117	0.501074	0.367561	0.824256	0.158403	0.0979076	0	0	0.200193	0	0	0.0585144
737	Gh_D09G0837	0.0381635	0.622703	0.845516	1.72806	2.19222	1.36803	1.19041	1.26497	1.20204	1.34805	1.49047	0.710503	1.20949	0.332317	1.94708	2.48733	4.92632	1.57876	2.60571	1.82218	3.48113	0.461732	0.32378	0.276262	0.365646	0.693563	0.191371	0.551734	0.68852	0.592703	0.633498	0.778045	0.805479	1.82965	0.889659
738	Gh_D09G0838	1.02967	2.11804	1.23944	1.6737	2.12925	2.86805	2.73501	3.15204	1.65823	2.6277	2.80157	3.10547	2.64458	2.83533	6.8397	4.46768	7.94741	0.56174	1.50958	6.14564	3.47137	6.84554	3.25305	4.32392	7.04918	4.67184	6.29035	4.88003	3.91914	2.07012	1.699	5.0596	3.32687	7.96997	4.53579
739	Gh_D10G0975	1.54977	0.863408	0	0	0.0791151	0	0	0	0	0	0.0830586	0	0	0	0	0	0	0	0	0	0	0	0	0	0	0.0842402	0.170133	0	0	0	0	0	0.0944816	0	0
740	Gh_D10G0976	34.8344	46.399	23.5933	48.142	34.4877	17.5584	17.7539	17.7966	18.4684	14.9441	15.9377	10.8716	12.6361	13.4784	38.2955	36.7371	18.3981	1.67448	4.68611	30.6187	35.6681	20.6959	21.0818	18.1499	17.1887	22.6988	22.0292	15.1514	20.1311	17.0755	8.28343	23.2827	18.6963	8.46925	10.83
741	Gh_D10G0977	0.29447	0.68615	1.04791	0.745849	1.17501	1.05656	1.04741	1.08341	3.21417	2.49407	2.17159	1.96612	1.72477	1.28152	1.18143	1.6695	1.5139	2.58268	3.10109	2.83076	1.60797	2.84363	2.75133	2.00735	2.48425	2.76311	2.37438	1.71119	2.20842	2.37616	2.19163	3.2472	2.89324	1.45857	1.6358
742	Gh_D10G0978	0	0.461291	1.33191	2.77164	5.00954	3.56047	3.289	1.6368	4.0766	4.78726	2.83906	2.37083	2.28987	2.58427	0.445722	0.870226	0.467611	0	0.786252	0.629141	0.299181	1.98394	1.68653	2.55159	4.65844	7.10133	2.26826	1.93702	0.73952	0	0.406698	10.3493	14.2524	1.0438	0.886295
743	Gh_D10G0979	3.80807	0.47556	0.338716	0.0307984	0	0	0	0	0	0	0	0	0	0	0	0	0	0	0	0	0	0	0	0	0	0	0	0.0818454	0	0	0	0	0	0	0.0304895
744	Gh_D10G0980	1.21821	0.738158	0.432688	1.2349	1.25744	0.998612	1.73512	1.61432	0.806811	2.25715	3.22298	4.16499	4.2719	12.5144	7.36817	5.51528	2.27803	4.05121	3.07512	1.9285	0.246648	0.883291	1.4478	0.604316	0.560411	1.25086	2.08222	4.23732	1.09759	0.151293	0.201841	3.18166	5.34127	3.368	1.65963
745	Gh_D10G0981	0.11594	0	3.51894	6.27323	9.69043	0.893705	0.640467	0	25.9074	18.4945	25.2864	12.1301	13.5991	4.03163	4.71395	1.53245	2.83622	0.248657	0	16.2897	0.116514	16.2249	28.6507	20.2883	10.3538	19.559	15.995	5.69081	10.0219	2.5131	0	2.2595	0	0	1.24415
746	Gh_D10G1046	0.0804336	1.65647	2.31171	1.31196	1.72764	0.583222	0.508371	0.617481	12.9062	10.0231	8.247	4.65182	6.0015	5.42935	10.9738	4.18538	3.49484	0.33102	0.351549	6.65486	1.03388	14.1826	19.1708	11.8472	17.308	11.1	12.8717	15.8499	14.4896	10.2479	10.0338	16.1921	7.25303	10.5429	11.7596
747	Gh_D10G1047	4.94063	2.4576	1.79795	1.24558	3.41096	7.518	3.04309	1.29475	1.11324	2.21878	4.19946	1.19427	2.02566	0	5.36849	6.93556	4.91735	15.4632	12.1031	8.71459	6.811	4.06542	5.13563	7.12383	6.88077	6.37899	0	0	0	0	0	5.23789	2.82477	2.29996	1.24393
748	Gh_D10G1048	1.02297	5.24247	5.93058	4.81018	5.09212	3.8169	2.68764	3.73128	7.11504	6.16854	7.18986	5.93022	6.03023	6.12624	5.83933	5.86255	3.16976	6.25543	4.97069	4.75254	3.28925	3.74581	2.7698	3.77251	3.42872	5.26971	1.91589	4.29654	5.84262	3.44457	1.6854	9.74116	7.69215	4.59293	6.04169
749	Gh_D10G1049	2.36942	2.11921	1.6604	3.11205	1.93786	1.1747	0.200052	0.50017	1.48658	1.80082	2.80439	3.30628	2.14404	2.37328	1.67229	1.62455	2.36924	0	0	4.3589	0.181886	1.4472	1.29899	1.49518	2.10419	1.91815	0	0.454284	1.88779	0	4.42712	1.50335	0.504379	1.89285	2.60198
750	Gh_D10G1225	0	0	0	0	0	0	0	0	0	0	0	0	0	0	0	0	0.0566432	0	0	0.122419	0	0	0	0	0	0	0	0	0	0	0	0	0	0	0.026517
751	Gh_D10G1339	0	0	0.0831911	0.222067	0.485461	0.289225	0.273446	0.191016	0.813952	1.27343	0.84535	0.457663	0.975355	0.0410358	0.790621	0.081591	0.379891	0	0	0.933023	0.133964	0.761546	1.0912	1.85328	5.43099	2.59028	1.73994	1.80788	0.113563	0.0585725	0.549234	5.94512	3.6672	0.201452	0.033811
752	Gh_D10G1340	6.43726	18.4987	9.9585	12.3655	8.05949	5.34271	4.83711	6.08945	6.28445	5.95012	7.16438	5.11445	6.79495	11.4721	9.98095	9.22828	5.71716	1.1535	0.807281	11.0269	3.90465	16.6464	9.02738	11.966	10.7563	9.85418	7.88303	8.61455	14.5252	8.75163	8.99517	6.6366	4.81748	3.14376	6.64598
753	Gh_D10G1341	0	0.145037	0.561334	0	0.587135	0.480541	0.412709	0.457094	0.204574	0	0	0.228403	0	1.08325	0	0.824917	0.234108	0	0	0	0.12513	0.248921	0.354176	0.256446	0.359119	0.232578	0.957234	0.612994	0.371127	0.385792	0	0	0	0.21789	0.222836
754	Gh_D10G1342	0.573406	0.546901	0.777794	0.614103	1.06872	0.933796	0.377949	0.72035	0.865351	0.882413	0.601926	0.92401	1.02165	0.7378	0.576548	0.678031	0.449731	0.26807	0.0683438	0.538986	0.211609	0.526278	0.920736	0.863135	0.84875	0.899278	0.260639	1.06461	1.21642	0.890964	0.704558	1.00863	0.771258	0.649346	1.0988
755	Gh_D10G1343	0.231687	0.115736	0	0.0299823	0	0.0423637	0	0	0.384302	1.79624	1.49206	0.678449	0.586786	0.21618	0.366668	0.215525	0.538583	0.956232	8.51263	0.685986	0	0	0.0467875	0	0	0.0415013	0	0.0796559	0.0995793	0	0	0	0	0	0.0296811
756	Gh_D10G1344	0.0525565	0.204252	0.212651	0.222364	0.451323	0.224075	0.0977966	0.242192	0.64044	0.260382	0.297258	0.294656	0.309564	0.305232	0.386765	0.303364	0.319653	0.071794	0.0458891	0.903239	0.0355917	0.920593	0.49486	0.616731	0.670997	0.714876	0.480787	0.378079	0.501604	0.272302	0.328351	0.748802	0.247109	0.15612	0.31437
757	Gh_D10G1345	0	0	0	0.478916	1.12839	0.369653	0.0535288	0	3.10632	1.70358	1.64933	1.51962	1.28325	0	0.641679	0.104687	0.137695	0	0	1.80314	0	5.03818	0.952756	2.83369	1.70568	1.89744	2.29692	3.369	2.31158	0.448052	0.0996338	0.637931	0.202807	0	0.129341
758	Gh_D10G1346	107.743	24.2638	1.04397	4.24755	0	0	0	0	1.26336	0	0	0	0	0	0	0	0	0	0	2.02333	0	1.53773	1.17304	0	0.785196	0.482939	0	2.24934	2.28848	12.2421	6.13003	1.71006	0	0	0
759	Gh_D10G1347	0	0	0	0	0	0	0	0	0	0	0	0	0	0	0	0	0	0	0	0	0	0	0	0	0	0	0	0	0	0	0	0	0	0	0
760	Gh_D10G1348	10.6003	5.02398	4.65968	4.32874	3.189	2.02822	1.27013	2.81181	5.49933	6.52053	5.97405	6.28158	5.39493	3.30342	2.35911	1.49228	2.44992	30.6874	6.45608	7.46417	2.78399	4.52887	2.96992	2.8912	3.96102	3.85227	3.18201	5.99263	3.74044	2.67914	1.97432	3.73617	3.03915	4.73119	5.33548
761	Gh_D10G1349	0.0314956	1.68874	2.75283	4.42264	3.94928	2.74106	2.56313	2.49469	6.47922	5.93719	4.48727	3.05283	2.63145	1.3029	3.7669	1.77694	2.89513	1.42885	0.743775	2.47927	2.74723	5.08455	3.29435	3.87744	5.70218	6.29984	3.15365	6.74361	1.08991	0.391421	0.719715	18.4828	29.0503	1.62379	0.932104
762	Gh_D10G1350	6.86641	14.9275	8.25328	9.0939	4.17367	2.35708	2.52075	3.72133	4.56129	3.855	4.90195	3.7506	3.20222	7.47019	7.51989	6.01845	13.5345	2.56334	2.09893	8.33426	10.2265	7.7683	7.81215	7.66078	10.9327	9.16401	5.71906	5.64402	4.22885	3.61481	1.647	10.1427	5.41967	6.39592	5.76717
763	Gh_D10G1351	0	0	0	2.22551	2.35609	4.5017	1.89886	2.2689	4.83229	4.99128	5.53608	4.45687	4.2784	4.84764	2.31343	1.67984	6.60936	3.4006	2.00886	2.75493	5.66615	2.45015	1.42142	2.03118	0.23947	2.60132	0.655148	5.02765	1.46078	0.765446	0.497786	2.83146	1.70703	7.2327	2.87568
764	Gh_D10G1352	0	0	0	0	0	0	0	0	0	0	0	0	0	0	0	0	0	0	0	0	0	0	0	0	0.148181	0	0	0	0	0	0	0	0	0.268099	0.137667
765	Gh_D10G1353	2.35517	2.55183	6.60808	2.19355	1.28293	2.58993	2.77298	2.13844	5.00695	8.23616	5.05205	8.22114	7.18318	1.58883	0.808472	2.52006	1.27004	1.64294	9.22804	4.4689	11.9079	8.49963	8.20601	9.26475	14.2362	6.75887	12.1282	3.43286	11.9759	15.3552	5.92451	0.709803	0.233511	0.0589541	9.25126
766	Gh_D10G1354	2.63142	6.284	14.8569	24.9682	13.0986	5.53808	2.20256	4.08696	3.94777	4.19044	3.9143	4.75578	5.46834	4.48271	5.20479	7.81399	3.44142	2.87472	0.945408	4.73218	1.24978	2.1865	1.379	2.8558	2.58092	2.17085	2.01368	4.88933	5.14653	2.57244	0.0883293	2.89477	15.2293	14.8921	8.26248
767	Gh_D10G1355	0.0695826	0.689366	0.962898	1.13447	0.407785	1.2915	1.55087	1.40969	0.634673	2.26677	2.2479	2.59249	2.24774	2.57528	1.31096	5.58992	1.13187	0.215556	0	0	4.05656	0	0.0983715	0.035986	0.299974	0.239899	0	0.251292	1.98841	2.26969	0.144466	0.0709105	0.489734	6.24329	4.49247
768	Gh_D10G1356	0.906227	3.86526	0.512811	2.44711	1.60322	0.777474	0.166271	0.691624	2.96638	1.48024	1.53292	1.10197	1.1768	0	5.50348	2.34335	2.11652	0	0	1.62586	1.51216	3.91043	6.87757	4.18911	5.66201	7.40573	9.33986	5.97996	1.79384	2.80231	0.614617	12.8941	5.45264	2.36551	0.404714
769	Gh_D10G1357	3.44922	2.80456	1.11113	1.99747	2.35113	1.23243	3.0376	1.32927	1.39593	3.10745	2.59604	2.08998	3.35708	4.19074	6.85357	7.23462	4.2551	0.996389	1.36954	5.91516	4.3079	7.11544	9.30176	6.88424	7.68581	4.62389	8.24965	6.67114	2.29086	1.86853	3.16129	2.61696	1.18483	1.56621	1.90578
770	Gh_D10G1358	9.61782	10.2865	6.2335	2.18896	1.55201	1.16825	0.909481	2.09657	2.52205	2.11657	2.4552	3.40235	2.65185	4.13937	2.09789	2.72015	1.79718	0.295267	0.422671	4.70533	1.09956	2.76293	1.86398	3.1005	2.02687	2.88901	1.70514	2.1986	3.55686	1.88906	1.69784	4.22077	0.850086	2.08022	2.21075
771	Gh_D10G1359	1.88342	1.41855	1.11977	2.19861	2.47732	2.1345	1.83704	3.96431	1.63925	1.99505	0.97035	2.23899	1.99703	2.4081	1.24975	3.41375	2.08699	2.37035	1.76136	1.64818	1.671	2.21612	1.41569	0.912608	1.80828	1.51794	0	0.543136	1.65209	1.37254	1.36186	1.2495	1.08186	1.74752	2.27908
772	Gh_D10G1360	0.016982	0.118797	0.0936879	0.0461905	0.0795418	0.0651609	0.0758441	0.0469552	0.197544	0.298252	0.390988	0.285655	0.642949	0.147941	0.524812	0.14702	0.668715	0.243519	0.800638	2.62623	0.069006	1.33865	0.479681	1.1957	0.390254	1.02351	0.97435	3.09444	0.614225	0.211171	0.0707374	1.53806	1.62895	0.938373	0.426639
773	Gh_D10G1361	22.1536	5.42533	2.90843	3.31326	2.76242	1.62452	2.32513	2.39406	2.90859	4.01547	4.74559	4.16988	4.39868	7.96238	5.1528	4.45861	4.42888	2.5538	2.45801	6.38343	1.6862	5.42881	3.50277	3.56473	2.92398	3.41153	2.64716	4.43397	4.09317	4.31971	2.76317	1.87811	1.53239	2.52592	3.98453
774	Gh_D10G1362	7.15251	24.212	12.0198	9.96077	4.74937	2.00619	2.00853	3.81468	2.13333	0.543199	2.62077	1.42857	1.51314	7.06362	7.07322	5.45663	7.80832	0.842308	3.79944	18.3549	5.87208	16.8729	21.4412	24.209	13.8669	15.282	20.0027	7.04488	9.09496	5.23209	2.92098	5.87569	2.8961	4.31564	2.67346
775	Gh_D10G1363	0.109602	0.734634	1.15109	0.794517	1.63725	1.26223	0.794546	1.41351	3.59286	3.30364	3.33198	4.19129	3.67356	0.596623	5.03228	2.37656	2.20575	0	0.14372	1.13373	0.861907	2.87654	2.28453	2.5802	3.28054	3.14521	3.2891	2.10738	0.824903	0.340582	0.170887	3.85115	2.35482	0.682478	0.884749
776	Gh_D10G1364	0.297714	8.02405	6.96567	5.22403	3.57718	3.47779	3.8559	6.4762	19.3733	27.6484	22.3843	15.4528	25.989	3.96971	22.0361	12.772	22.173	10.3101	4.3972	19.7712	6.9784	5.62869	15.575	4.19504	7.13083	14.1571	8.58214	7.79943	1.06316	1.38716	0.231692	10.9623	6.12716	0.991361	0.800824
777	Gh_D10G1365	0	0	0	0	0	0	0	0	0	0	0	0	0	0	0	0	0	0	0	0	0	0	0	0	0	0	0	0	0	0	0	0	0	0	0
778	Gh_D10G1366	0.244228	1.06699	1.15477	2.09855	2.57995	1.56496	0.949929	1.3477	3.63425	2.50371	2.92892	2.60351	1.9445	1.32853	1.63391	1.06553	1.45258	0.127629	0.64317	3.44752	0.925909	4.78945	3.80363	5.42271	2.63419	4.81162	4.46395	2.95824	2.0143	1.13687	0.757086	1.99529	1.62788	0.323904	0.547017
779	Gh_D10G1367	3.77567	37.3227	39.8728	21.1316	14.3624	6.0187	4.76296	6.36315	58.652	71.3298	53.0342	25.9409	37.7742	16.0519	44.7739	9.82336	26.137	4.93056	3.55338	25.4161	5.52498	11.2798	11.5322	11.3838	9.31605	39.6968	22.6702	37.2263	45.0502	20.8022	4.9541	65.5972	35.2946	10.8203	14.0534
780	Gh_D10G1368	26.2928	147.953	120.173	98.0481	50.2954	17.1594	16.8263	19.1855	260.999	298.2	230.416	131.307	170.336	77.175	175.591	30.6053	151.553	33.0334	12.334	114.913	35.6265	42.5851	41.3712	58.6805	60.2738	234.041	75.8188	129.593	82.7293	26.7259	7.67571	507.994	286.268	29.7124	41.5156
781	Gh_D10G1369	0	0	0.0363066	0	0.0384496	0	0	0.0302147	0.0544205	0	0.0399683	0	0	0	0	0	0	0	0	0	0	0	0.0463764	0	0	0.0205692	0	0	0	0	0	0	0	0	0
782	Gh_D10G1370	0	0	0	0	0	0	0	0	0	0	0	0	0	0	0	0	0	0	0	0	0	0	0	0	0	0	0	0	0	0	0	0.0361292	0	0	0
783	Gh_D10G1371	0	0	0	0	0	0	0	0	0	0	0	0	0	0	0	0	0	0	0	0	0	0	0	0	0	0	0	0	0	0	0	0	0	0	0
784	Gh_D10G1372	0	0	0.0344088	0.450846	0.619617	1.47283	0.312075	0.773464	0.0516024	0.84353	5.79401	10.1465	12.9527	43.34	0.068881	0.0674866	0	0.0641262	0	0.0644221	0	0.0627669	0	0	0	0.0195031	0	0	0	0	0	0	0	0	0
785	Gh_D10G1373	0	0	0	0	0	0	0	0	0	0	0	0	0	0	0	0	0	0	0	0	0	0	0	0	0	0	0	0	0	0	0	0	0	0	0
786	Gh_D10G1374	10.1587	10.7132	10.5384	4.91469	2.1616	2.56495	2.1291	2.42548	8.9738	7.80219	6.33775	7.38919	9.41264	10.4387	4.83753	5.7778	4.92838	27.4952	13.9355	10.7715	4.51923	2.40824	0.226745	2.72295	1.07423	4.09569	1.82325	8.56437	5.74531	2.23241	0.823798	4.00873	5.71165	3.10124	6.23074
787	Gh_D10G1375	6.04766	9.64495	10.3166	18.843	31.4866	14.7219	7.09051	12.0879	5.34154	5.62403	6.41332	4.51712	4.13736	3.72428	9.09395	12.9696	4.06931	7.98872	6.37479	7.76807	7.13624	4.8129	4.72622	6.50032	4.994	5.01094	3.19345	4.31571	6.33954	2.47153	2.14585	5.7599	2.29487	3.1076	2.39
788	Gh_D10G1376	11.1014	25.7638	29.295	40.9629	22.6561	20.0829	31.7514	22.7434	17.2189	12.5412	12.2258	7.99434	22.8057	5.73183	10.0881	42.58	11.4571	7.90842	3.73244	13.3335	9.35219	16.281	18.1411	19.7635	10.8956	20.5143	3.89603	7.30961	27.689	14.9428	2.30254	25.1472	6.45389	13.6072	5.37979
789	Gh_D10G1377	0.526854	0	0	0.467107	0.632468	0.69479	0	0	0	0	0	0	0.734428	0	0	0	0	0	0	0	0	0	0	0.533668	1.02337	0	0	0	0.75936	0	0	0	0	0.872105	0.465997
790	Gh_D10G1378	0	0	0	0	0	0	0	0	0	0	0	0	0	0	0	0	0	0	0	0	0	0	0	0	0	0	0	0	0	0	0	0	0.152573	0.192563	0
791	Gh_D10G1379	1.00383	0.701204	0.562551	0.271803	0.944581	1.54648	3.22157	1.7508	0	0.831982	0.375453	1.29342	1.67647	1.96416	2.25922	1.5437	3.03204	0.427443	1.85951	1.70096	2.12206	2.81438	4.55809	3.20617	3.66129	1.43916	3.32141	0.736363	1.3488	1.55516	1.64824	1.1312	1.12166	2.46762	0.628703
792	Gh_D10G1380	0	0	0	0	0	0	0	0	0	0	0	0	0	0	0	0	0	0	0	0	0	0	0	0	0	0	0	0	0	0	0	0	0	0.0640342	0
793	Gh_D10G1381	0	0	0	0.0201195	0	0	0	0	0	0.120117	0.0269452	0.24868	0.280442	0.338366	0	0.0480869	0	0	0	0	0.045073	0.0448394	0	0.0229767	0	0	0.0554416	0	0.0334325	0	0	0.225981	0.312923	0	0
794	Gh_D10G1382	0	0	0	0	0	0	0	0	0	0	0	0	0	0	0	0	0	0	0	0	0	0	0	0	0	0	0	0	0	0	0	0	0	0	0
795	Gh_D10G1383	0.561173	0.977733	0.652249	0.752941	0	0	0.305753	0.256157	0.453529	0.811443	0.371595	0.500777	0	0	1.31539	0	1.02411	0	0	0.627946	0.554902	2.75947	3.21569	4.00869	4.60186	1.8967	5.96367	1.42931	2.46751	0.863548	1.67905	0.582701	0	0.95641	1.24796
796	Gh_D10G1384	19.8172	1.87336	3.19176	5.98885	9.0108	7.58144	7.7735	10.3661	5.69579	8.78156	11.4695	14.7129	12.71	7.89307	11.1553	14.4926	7.389	10.208	6.73447	4.34515	5.83945	3.68037	8.29603	4.0852	10.7188	4.86416	4.45459	8.56282	13.8014	9.43491	6.61764	7.28597	9.64459	18.5182	17.2839
797	Gh_D10G1385	0.763238	1.89726	2.712	4.65084	3.46204	2.28126	1.52838	2.34099	1.853	2.49701	2.68187	2.74076	3.94538	3.10066	2.26405	1.88351	0.970477	0.211726	0.40149	4.45455	0.411987	2.86882	4.39198	2.15575	3.16996	2.89851	2.43133	4.54986	2.52085	1.42171	1.89616	1.81721	2.00164	1.0817	2.2801
798	Gh_D10G1386	2.82849	1.96138	0.0656775	0.0809926	0.296311	1.02809	0.764768	0.823323	0.0247448	0.0402016	0.0901337	0.0835027	0.112675	0	0.229921	3.8972	0.0715206	0.365609	2.57282	0.0920273	4.74973	0.331063	0	0.215828	0.0712677	0.224348	0.111354	0.784858	0.92006	1.75876	1.73693	0.136322	0.189044	1.11491	1.42932
799	Gh_D10G1387	0.244433	1.98801	1.97342	3.94194	1.73816	1.58136	0.800867	2.23238	0.792657	0	0.319973	0.438773	0.970601	0.529945	3.97962	1.10103	1.12191	0	1.31694	1.62437	0.96985	1.92915	1.74772	1.74891	0.942298	1.95768	1.28792	1.23553	0.718862	0	1.47009	1.0127	0.336021	1.67535	0.652977
800	Gh_D10G1388	6.29435	4.14006	4.5422	3.4804	3.4791	2.75372	3.53367	3.33506	4.52338	3.75809	3.11063	2.60225	2.27029	2.89948	4.30656	5.34316	2.17864	2.33592	1.36728	5.5984	1.19613	6.09784	2.41317	5.04339	3.12497	3.42346	2.62184	2.69912	4.43528	2.52653	2.90105	1.13552	0.415007	0.13064	1.8568
801	Gh_D10G1389	12.9698	52.7659	27.9821	41.83	23.6599	9.00721	15.3607	13.7183	29.7544	25.2902	25.0523	13.9384	18.0764	24.8861	24.2868	23.4274	23.6321	5.76623	11.4641	38.3172	23.0128	26.1599	41.3224	55.2033	38.4859	47.7845	54.6406	27.2482	21.7653	15.1958	8.36965	42.6695	17.9173	11.8646	12.3293
802	Gh_D10G1390	1.18684	4.25943	2.48784	2.15044	1.86662	1.19918	0.522289	1.61091	3.98991	5.50602	3.57474	2.09595	2.33259	1.76803	2.49014	2.10087	2.60195	2.51151	1.39313	2.65244	1.55226	1.76479	1.01536	1.29248	0.47869	1.41007	0.469069	2.40427	2.49065	0.679275	0.973279	2.76831	2.551	3.10956	1.65259
803	Gh_D10G1391	14.4638	7.83951	5.95977	3.50013	3.19728	3.52076	1.27251	3.823	4.54199	5.10123	4.89456	6.24837	6.60658	6.64779	4.77779	4.18392	3.77496	3.68251	2.43116	5.59856	1.1578	4.00341	1.42071	1.99298	2.55133	2.43106	1.37731	3.65371	5.03618	2.95706	2.25937	3.17185	2.48193	2.86112	3.44354
804	Gh_D10G1418	2.74772	6.65836	3.09528	7.58135	13.8602	4.85901	3.302	4.81757	2.1677	2.96697	2.29313	1.05453	1.88205	1.51896	3.97166	11.6661	4.41554	6.14986	13.0657	5.98618	26.5949	4.13102	5.73719	4.59904	3.84504	3.79737	5.47478	5.15602	7.73275	3.92785	3.88768	2.4463	1.10392	0.773678	1.09474
805	Gh_D10G1419	3.57161	13.7064	10.5169	8.3934	6.23951	4.57158	7.54831	7.50923	9.83584	16.9629	18.5184	18.96	25.0495	36.3852	18.7409	32.5489	12.1575	6.051	12.3809	14.8077	14.0766	10.2646	7.66876	11.432	16.2684	14.1104	16.0341	11.4354	4.20671	2.61694	1.11951	7.6909	4.74355	9.28105	8.36961
806	Gh_D10G1420	1.07917	1.44887	1.35294	0.815389	0.727545	0.606467	0.511216	0.542543	1.25	2.00986	2.17905	3.27031	3.19805	7.65645	1.22701	4.17547	1.64915	2.47798	1.11342	2.02251	2.09307	1.05764	1.70881	1.57459	1.50299	2.01213	0.978788	2.23426	1.03503	0.457491	0.544934	5.00821	6.38951	1.74892	1.68719
807	Gh_D10G1421	0	0	0	0	0	0	0	0	0	0	0	0	0	0	0	0	0	0	0	0	0	0	0	0	0	0	0	0	0	0	0	0	0	0	0
808	Gh_D10G1422	0	0.868462	0.692191	1.32306	0.803184	0.190695	0.0332292	0.164702	0.939576	0.888765	1.05181	0.444547	0.565691	5.12614	5.47634	4.07287	1.99821	0.0614075	0.312724	6.17018	0.54418	4.27066	2.56932	2.40508	2.91173	1.56991	2.38627	0.645008	0.762411	0.185198	0.495427	0.455377	0	0.0529977	0.427649
809	Gh_D10G1423	0.141118	0.0821887	0	0.510292	0.0828602	0.180927	0.0783321	0.0648636	0.116535	0.676829	0	0	0.0900671	1.22798	0	0	0	0.296286	0.930168	0.14801	0.142519	0	0.599717	0	0.405995	0.264566	0.71317	0.685257	0.211389	0.218883	3.4938	0.0721111	0	0	0.0631943
810	Gh_D10G1424	1.0748	1.35583	1.60291	1.29417	2.63222	1.8389	2.48081	2.9614	2.5093	3.08408	2.44749	1.81708	2.06633	1.55814	1.60854	1.96385	2.03354	3.22534	26.5108	1.89043	2.07617	5.02825	5.20759	4.06296	3.17981	4.47052	3.18311	3.05822	3.21313	3.60928	0.920885	11.7345	19.6658	4.09685	3.12648
811	Gh_D10G1425	9.80916	2.07128	3.20582	1.21991	1.00744	0.707124	0.545026	0.338303	0	1.59228	3.31824	6.93293	4.29566	2.40113	6.28937	7.08839	3.73366	1.02534	5.81242	4.35946	14.503	1.47968	1.47563	2.02599	3.52667	1.61041	3.09139	3.26759	2.39022	1.71228	0.760155	2.0035	0.774238	3.14376	1.04358
812	Gh_D10G1426	0	0	0	0	0	0	0	0	0	0	0	0	0	0.560141	0.163019	0	0	0	0	0	0	0	0	0	0	0	0	0	0	0	0	0	0	0	0.0329583
813	Gh_D10G1427	0.877095	1.43146	1.05231	0.499635	0.733928	0.384764	0.587077	0.323229	1.4978	1.73032	1.67473	1.54332	1.71073	1.9099	1.21926	0.923376	1.1293	0.515251	0.525623	2.53848	0.86479	3.89667	2.0537	2.4898	2.40009	2.71991	2.44275	3.43125	0.981031	0.311519	0.469064	3.77671	3.35502	1.47191	0.876674
814	Gh_D10G1428	3.22989	7.27431	1.3847	2.89969	5.25188	1.82351	2.43308	1.47633	3.61503	2.00452	2.86609	3.64954	2.38424	2.18962	3.25574	4.5133	7.84292	0.450761	3.24558	6.18158	5.22737	9.19815	7.7771	7.65085	11.4647	10.6056	3.6855	4.54855	16.9908	8.09903	6.92449	17.3005	31.2168	7.66178	4.13997
815	Gh_D10G1429	0.0443911	0.155194	2.1662	8.47955	20.4064	10.2324	8.84603	7.92675	98.9065	116.467	55.0524	35.0837	55.053	36.8136	224.934	320.828	16.5748	3.77536	2.2166	196.032	53.8624	39.5373	13.5001	51.2123	20.0358	69.8985	71.6724	290.396	11.071	3.3084	0.0920081	8.28493	19.7231	0.551138	5.53122
816	Gh_D10G1430	0.135952	1.42364	1.99438	2.08197	2.24299	1.92307	0.449672	1.61966	2.89738	1.3271	1.37268	3.23238	1.75982	0.886013	2.46821	1.80325	3.05744	0.588677	1.08406	4.07801	2.86294	3.25437	4.4458	3.21488	2.74307	3.46397	1.74508	2.01138	2.02166	1.26195	2.4959	1.39668	1.13458	0.711622	1.5794
817	Gh_D10G1431	0.0424997	1.73351	7.44456	12.2748	17.5416	7.34672	4.44837	5.63359	144.921	188.041	95.7879	52.1796	73.1781	49.493	258.288	187.763	20.9499	839.069	69.1215	358.964	38.619	54.5639	13.8252	109.1	28.1811	100.982	99.0945	399.064	10.7931	1.9798	0.264352	12.2211	23.0111	0.452431	4.57199
818	Gh_D10G1432	0.178455	0.277356	0.197374	0.404213	0.383367	0.190315	0.49745	0.958853	0.641594	0.846667	0.687735	0.665502	0.790383	0.64759	0.526784	0.322598	0.199426	1.8998	0.546175	0.123156	0.241378	0.120062	0.0420362	0.123093	0.170937	0.261132	0	0.35762	0.492347	1.29381	0.432641	0.15149	0.0837835	0.0528929	0.16005
819	Gh_D10G1433	4.27723	4.3607	4.78207	2.23259	3.10077	1.61052	0.682129	1.72351	3.35334	1.87689	2.13265	2.73316	1.7064	0.927478	1.83994	1.4832	1.12001	0.49345	2.37686	1.83352	1.57978	2.20772	1.49072	2.20462	1.47162	2.0573	1.57104	1.86524	1.5066	1.09361	1.11805	2.39332	1.67133	0.923875	1.12967
820	Gh_D10G1434	125.709	198.106	275.84	463.478	170.722	89.7121	151.316	120.802	59.1839	46.7925	35.6967	40.7777	53.7437	36.0467	23.2681	28.7053	66.6188	155.189	162.925	42.4137	40.8215	38.9611	72.439	32.5599	89.4398	47.0879	63.9734	52.1228	42.3175	45.3437	39.5683	40.7094	51.0013	45.2126	55.871
821	Gh_D10G1435	0	1.0726	2.31216	3.14996	4.79581	3.80574	8.70626	3.8815	1.50451	0	0	1.67282	0.723804	0	0	0.822581	0	2.45202	0	0	0.184081	1.83083	1.05209	1.32421	19.8819	2.51238	4.31303	0.920212	0.272936	0.569798	4.47993	3.42472	3.06273	0	0.164611
822	Gh_D10G1436	0.255188	0.223087	2.4706	0.751335	0.149529	0	0	0	0.158753	0.346117	0.194243	0.178365	0.0807679	0.2778	0.0706562	0	14.5374	1.51319	2.6785	7.26958	0.485276	6.88727	5.90663	8.0849	1.95562	2.76009	7.10732	4.22111	3.93531	4.36064	0.397565	0.682495	0.134751	0.340229	3.74745
823	Gh_D10G1470	0	0.195948	0.278785	0.3554	0.426731	0.107553	0	0.154846	0.511476	0.303678	0.749663	0.209023	0.389835	0.488017	0.62001	0	0.724827	0	0	1.56523	0.113705	0.791801	0.277146	0.550807	0.429352	0.527166	0.49051	0.336726	0.42169	0.957623	0.698832	0.142677	0.0394682	0	0.376921
824	Gh_D10G1471	0.99714	0.580449	1.00572	1.17	0.82097	1.40812	1.54499	1.0069	1.31311	0.826289	1.11859	0.917826	0.896567	1.51752	3.36571	0.657096	0.941327	0.424461	1.05541	1.05578	1.60615	0.99851	2.40526	0.924658	2.29694	1.24317	1.52249	1.2189	1.63767	1.23587	0.614043	1.1236	1.81069	2.10126	1.24905
825	Gh_D10G1472	2.82892	2.05858	2.26332	2.09986	1.64536	0.655715	0.890153	0.507417	0.59933	0.410617	0.506492	0.461136	0.359565	0.744266	0.964386	1.06879	0.619727	0.0389293	0.895344	1.6453	0.539928	1.6114	1.0727	1.25802	0.999933	0.738896	1.32678	0.819767	1.05844	0.472145	0.59293	0.444453	0.50874	0.37213	0.493989
826	Gh_D10G1473	2.64774	8.15227	10.0566	4.20472	10.6568	9.42256	4.1131	7.41585	1.78346	1.96497	0.791642	0.851551	1.41717	0	0.710171	4.14586	1.59903	1.02108	0.414984	2.68654	1.4027	0.62006	0.443373	1.27959	1.0481	0.579779	0	1.54332	2.77328	0.481534	2.8498	0.160256	0	0.812435	1.66909
827	Gh_D10G1474	0.280286	0.367521	0.698189	1.87231	2.87459	1.47997	0.897992	1.00015	0.581012	0.618269	0.768864	0.456852	0.443852	0.305101	0.776614	1.06503	0.838061	0.14473	0.0919706	0.726594	0.639384	1.13076	0.891575	1.01467	0.805555	1.0322	0.263332	0.506144	0.474236	0.326517	0.0727373	0.99974	0.591792	0.809201	0.879664
828	Gh_D10G1475	3.84423	1.57671	0.779437	0.405548	0.803253	0.58449	1.48376	1.23957	0	0.968197	0	0.814293	1.49109	1.96148	1.57152	2.53842	1.24951	1.5319	1.21555	1.99294	2.0222	4.02239	7.10753	6.94028	6.7525	4.18516	2.37273	1.70766	1.66551	2.78899	0.909137	1.87128	2.18001	1.94294	2.01476
829	Gh_D10G1476	11.073	5.33844	4.08592	2.49109	3.39774	2.70244	2.61192	6.40215	3.30206	4.41217	4.09312	4.24143	5.01065	4.41847	4.87913	4.937	2.80251	2.96864	4.13126	10.1867	3.26404	6.20948	6.78362	6.39026	7.29714	4.79494	5.44346	6.71712	6.60503	3.94204	2.9356	4.01324	3.1012	4.1958	4.63945
830	Gh_D10G1477	14.4131	26.0514	11.6378	14.9866	9.9413	5.72053	4.67852	4.28512	12.4114	10.1416	11.8445	9.41076	8.77437	7.21643	10.2342	5.27758	6.31954	0.313364	0.239327	24.1797	3.23868	36.3301	32.62	35.6755	33.1465	28.2019	32.5698	19.0149	14.6877	13.1325	10.3616	9.63382	2.91209	4.54178	10.6083
831	Gh_D10G1478	4.96104	16.8095	15.0088	34.9188	39.1141	21.5918	18.9334	16.9257	27.2977	25.1641	25.9201	22.6564	24.8754	17.0046	32.1218	18.4114	36.6593	11.7036	11.8978	20.6865	26.4046	40.1529	35.5738	38.7032	52.4129	46.9557	42.213	39.0982	21.7201	11.4237	4.64873	50.4898	46.9645	29.0354	23.9628
832	Gh_D10G1479	34.9374	12.1642	7.70541	6.13477	5.07438	5.64934	4.53057	9.09181	4.59556	4.42551	5.95288	7.94936	7.7614	8.62314	5.63832	6.64101	4.99316	2.41552	1.23664	10.8169	3.41629	10.5329	8.88607	8.87654	10.8132	7.40641	4.81334	11.183	8.3352	6.26267	5.38436	5.8794	2.99927	4.78167	8.50152
833	Gh_D10G1480	0	0.0973145	0	0	0	0	0	0.0767702	0.137808	0	0	0.154286	0	0	0	0.183025	0.0791503	0	0	0.176029	0	0.167656	0.236923	0.344728	0.160334	0.0521631	0	0	0	0	0	0.0854905	0.116948	0	0.0748086
834	Gh_D10G1481	0	1.13644	0	0	0	0	0	1.80187	0	0	0	0	0	0	0	2.513	0.837561	0	0	0	0.935307	3.722	5.73592	11.808	1.9172	1.75565	0	2.80904	0	0	0	1.04583	0	0	0.858257
835	Gh_D10G1482	3.04295	4.37942	6.20663	2.24176	3.61867	2.08779	1.78748	2.74631	3.84575	4.13117	5.35617	6.84395	7.6787	3.69341	4.61681	2.64073	7.71923	0.681454	0.249035	12.3811	0.64409	11.3094	7.22941	7.15542	11.6088	5.82135	7.23313	7.74977	10.7973	5.4199	4.68814	2.85445	0.872024	2.09093	4.01027
836	Gh_D10G1483	0.152577	0	0.17273	0.549299	0.359929	0	0	0.139725	0.249675	0.427408	0	0.278224	1.18917	0	0	0	0	0	0	0	0	0	0	0	0	0	0	0	0	0	0	0	0	0	0
837	Gh_D10G1484	0	0.311253	0.178058	5.22107	31.3415	19.1646	13.6667	14.5497	2.12189	6.19465	4.85024	1.68618	1.76666	0.232535	2.2597	13.85	9.77714	11.685	0.281129	14.9348	92.0604	2.25854	1.20976	1.82158	1.02421	2.10652	1.74778	4.1342	2.165	0.663392	0.331678	2.2356	2.55129	0.0946045	0.287265
838	Gh_D10G1485	0.642346	2.03013	0.924138	0.662882	0.755191	0.117762	0.508216	0.421351	0.453567	0.379393	0.456261	0.845869	1.64735	0.399074	1.03053	0.805128	0.520619	0.194581	0.485153	1.16291	0.184921	0.367883	0.130147	0.851337	0.17611	0.171725	0	0.22392	1.91983	0	0.943115	0.187883	0.128299	0	0.328507
839	Gh_D10G1486	1.17041	2.87517	0.879497	1.17186	0.766028	0.66873	0.573865	0.476835	0.426667	0.905331	0.98279	0.47619	0.336253	2.26036	0.884152	1.14876	0.854036	0.280769	1.38162	0.278104	0.521963	1.29791	0.369675	1.07001	0.874487	0.485143	0.666756	1.28089	0.967549	0.402468	0.79663	0.534154	0.181006	0.908556	0.581187
840	Gh_D10G1487	1.50172	2.80745	1.75448	2.13092	1.29476	1.45035	1.80109	1.98364	3.29171	2.53403	3.06752	2.48379	2.83173	4.13356	2.82195	3.93277	2.19904	0.583448	0.668863	2.05227	1.6674	2.51671	3.52377	2.52141	2.93108	2.36359	2.12623	2.04346	3.45437	2.72939	2.0613	1.21213	1.11762	0.403213	1.39773
841	Gh_D10G1488	1.32652	3.69338	1.42829	1.70198	1.64135	1.08493	1.47796	1.45893	2.50483	1.4012	1.6632	1.78405	1.49436	1.92521	1.47082	1.68071	2.64321	0.457023	0.677241	2.52323	2.57722	4.90465	5.26199	4.87787	3.81268	3.94907	2.40128	2.3077	2.43789	1.37351	1.30007	1.84029	1.81494	1.37432	1.94932
842	Gh_D10G1489	0.0882584	0.0514264	0.097878	0.0799019	0.0517493	0.169533	0.196516	0.040619	0	0	0	0	0	0.288162	0.0980243	0.0959738	0	0.183055	25.7456	0	0.0893926	0	0	0	0	0	0	0	0	0	0	0	0	0	0.0395586
843	Gh_D10G1490	51.4999	213.731	212.786	186.22	73.7813	18.0829	23.4845	21.739	170.689	95.9683	94.1618	51.1431	51.9255	48.5013	60.505	50.1252	68.9269	10.0232	7.70064	130.621	36.9734	58.388	29.4653	94.3222	36.4783	123.386	30.9633	50.5081	67.2165	42.4246	15.723	179.529	61.6972	24.3912	27.6869
844	Gh_D10G1491	0.100072	0.37914	0.331749	0	0.234464	0.06402	0.0279094	0	1.57838	3.42094	2.58385	0.560274	0.632538	0.21791	3.48565	0	56.275	0	0	0.724057	10.9188	0	0.353494	0.284814	0.814665	0.345307	1.00047	0.180288	0	0	0	0.152853	0.0352571	0	0.112206
845	Gh_D10G1492	0	0	0	0	0	0	0	0	0	0	0	0	0	0	0	0	0	0	0	0	0	0	0	0	0	0	0	0	0	0	0	0	0	0	0
846	Gh_D10G1493	0	0	0	0	0	0	0	0	0	0	0	0	0.029728	0	0	0	0	0	0	0	0	0	0	0	0	0	0	0	0	0	0	0	0	0	0
847	Gh_D10G1494	13.1046	9.86699	6.77831	3.51638	4.28337	4.46224	5.36276	7.64185	6.76745	8.5352	10.1931	10.9623	13.1978	18.9205	9.52204	9.81862	9.21545	26.5764	17.2592	11.5801	6.84787	9.13984	10.4917	8.6423	10.4779	8.62503	11.6058	10.7484	10.4124	6.99068	4.73476	5.32756	7.96283	9.1545	8.02073
848	Gh_D10G1495	0.466367	0	0	0.524267	0.415075	0.334061	0.166599	0.08596	0.185965	0.857254	2.10347	4.87969	3.53264	0.690653	2.59527	0.121162	0.197014	50.0615	16.4696	5.23408	0.0947363	0.150793	0.210791	0.135197	0.267946	0.901669	0.698314	0.178977	2.50163	1.27575	0.194205	0.0379725	0.447261	0	1.13811
849	Gh_D10G1496	0	0	0	0	0	0	0	0	0.749024	0.213704	0	0	0	0	0.347596	0	0	0	0	0	0	0	0	0	0	0	0	0	0	0	0	0	0	0	0
850	Gh_D10G1497	11.9236	9.86258	3.98898	7.45598	3.56853	1.34305	1.38836	1.63188	3.61357	4.77322	4.70123	1.7314	1.61387	4.09271	4.7126	3.90915	3.05783	0.223127	1.66159	6.43338	0.736685	7.11829	6.08645	6.35643	3.1125	5.67007	4.2637	3.58407	7.02353	5.50842	2.14514	5.14491	1.75218	3.67026	2.99419
851	Gh_D10G1498	1.58922	4.35393	2.09282	6.33042	4.28676	3.35941	4.24471	1.71685	3.54183	2.06231	2.0929	2.06749	2.27844	3.04905	3.15082	3.48701	3.09277	6.34843	6.1794	3.35856	3.57869	2.62295	5.96695	4.72145	4.03694	7.63809	3.32548	8.21557	3.21251	1.44867	2.68941	12.9216	18.1642	7.06693	4.26673
852	Gh_D10G1499	0.196191	0.0571533	0	0.133176	0.230129	0.18847	0.109152	0.0902711	0.0812071	0.0668277	0.0600826	0.273395	0	0.106749	0	0	0	0.407837	0	0	0	0.790267	0.138792	0.658955	0.235038	0.0614161	0.123296	0.118484	0.36825	0.152283	0.406306	0.100081	0.0689242	0	0.0879207
853	Gh_D10G1500	1.11127	0.983664	1.84046	1.4737	2.41021	2.13234	1.49295	3.1859	1.7092	2.56021	2.24706	3.42088	2.65108	2.68895	3.86448	3.25351	3.89074	2.61802	1.24028	2.71884	2.77935	2.95205	3.16864	3.45121	2.99544	2.32485	1.74693	3.06168	3.44111	2.49466	1.15649	1.84343	2.11823	2.45607	2.49241
854	Gh_D10G1501	0	0	0	0	0	0	0	0	0	0	0	0	0	0	0	0	0	0	0	0	0	0	0	0	0	0	0	0	0	0	0	0	0	0	0
855	Gh_D10G1502	0	0	0	0	0	0	0	0	0	0	0	0	0	0	0	0	0	0	0	0	0	0	0	0	0	0	0	0	0	0	0	0	0	0	0
856	Gh_D10G1503	2.15074	4.73399	4.40232	4.62886	7.34364	5.20323	2.92537	4.79434	6.09403	6.90042	5.91075	6.83938	5.70702	5.40923	12.3257	9.36116	10.3987	2.18452	1.75924	9.95249	6.72608	10.975	9.19605	12.2999	11.8634	11.7013	9.48863	9.11833	5.59868	4.30355	2.67307	8.14241	6.38142	8.30236	7.6253
857	Gh_D10G1504	62.4992	23.5331	18.0369	13.7094	13.5324	14.3779	5.84392	19.7202	13.4457	13.5221	18.7565	24.7028	23.7161	27.958	27.018	26.6458	17.2574	14.7258	8.046	27.5463	10.0597	18.2136	13.1706	12.2441	16.2852	13.6232	10.6619	22.6277	21.1219	14.6843	11.4259	9.39093	7.43792	12.8052	18.5424
858	Gh_D10G1505	0	0.128959	1.11977	0.799493	0.130385	0.1423	0.122469	0.609893	4.00706	4.14357	6.37659	1.22127	1.71174	1.20405	3.24935	0.243839	2.50439	0.711104	2.34849	5.88637	0.1114	0	0.314597	1.14076	1.48918	4.69182	1.41346	7.60391	6.77359	1.0294	0.907907	7.04265	9.27312	9.12592	4.45907
859	Gh_D10G1506	0.335236	2.63713	1.44003	1.25207	0.442211	0.751193	0.886603	0.42433	1.38874	1.42467	2.20194	1.40331	1.32911	1.00338	1.76766	0.910993	1.04096	2.17062	2.0918	1.39353	0.76416	1.77374	1.54091	1.47305	2.20842	2.49393	0.736114	3.23387	1.82626	0.780848	0.434462	4.31557	4.42022	0.5205	2.17889
860	Gh_D10G1507	21.8313	94.9731	95.7562	90.1846	32.447	18.8565	24.0368	15.6126	79.795	61.3159	51.5721	45.2875	47.1696	50.9836	42.5518	49.3691	38.5667	9.44855	10.3508	88.8087	32.3416	69.994	53.4029	116.902	58.3519	85.1151	54.6892	41.0573	56.1729	39.3053	22.5195	47.6722	36.3403	28.8909	27.1136
861	Gh_D10G1508	0	0	0	0	0	0	0	0	0.030132	0	0	0	0	0	0	0	0	0	0	0	0	0	0	0	0	0	0	0	0	0	0	0	0	0	0.0162707
862	Gh_D10G1509	0.699875	2.29391	1.79473	1.46525	0.974593	0.896229	0.292201	0.281845	3.84075	2.73769	1.87204	1.95247	1.38794	1.23776	1.26303	0.951255	2.75726	1.81418	2.41392	3.63874	1.01904	1.0578	1.23742	1.22094	2.01198	1.89052	1.64729	1.37196	2.10312	1.08671	0.453368	1.5167	1.47618	1.55184	0.941091
863	Gh_D10G1518	0	0	0	0	0	0	0	0	0	0	0	0	0	0	0	0	0	0	0	0	0	0	0	0	0	0	0	0	0	0	0	0	0	0	0
864	Gh_D10G1519	0	0	0	0.305276	0.0659914	0.216168	0	0.155202	0.0930343	0.460624	0.552471	0.521765	0.143134	0.489515	0.250544	0.367718	0.482138	0.234587	0.148013	0	0.796389	0	0	0	0	0	0	0	0	0	0	0	0	0	0
865	Gh_D10G1520	0	0	0	0	0	0	0	0	0	0	0	0	0	0	0	0	0	0	0	0	0	0	0	0	0	0	0	0	0	0	0	0	0	0	0
866	Gh_D10G1521	0	0.0379081	0.143956	0.0294618	0.419262	0.999024	0.543784	1.34786	7.87657	9.97073	8.3988	8.42494	6.25927	5.59381	0.0720488	1.19994	0	0.134194	0	0.0673933	0.0329824	0	0	0	0	0	0	0	0	0	0	0	0	0	0
867	Gh_D10G1522	0	1.13263	2.16007	2.44326	4.75227	2.55996	2.28228	2.88175	14.1194	22.7667	22.3318	18.1454	18.341	6.34636	20.1996	6.23592	5.71293	4.83838	13.0729	9.57795	11.0372	3.36992	0.840742	1.67386	1.19061	1.28429	2.1747	1.95916	20.262	10.5613	5.02853	6.39389	17.3686	46.8533	26.4721
868	Gh_D10G1523	3.08915	2.74556	0.635504	1.5424	2.19699	1.7727	2.79452	1.64324	2.41378	3.23989	3.0206	3.45361	2.6002	1.23766	5.28217	4.44951	4.69921	10.6352	19.1012	3.08018	10.5786	4.40485	5.18529	4.69572	4.99099	2.48704	3.29521	2.57242	8.14902	9.32679	2.84592	2.99351	5.69006	7.3047	6.47759
869	Gh_D10G1524	15.9179	22.8238	15.8075	13.3708	10.0561	8.00265	12.1536	11.3924	21.7747	19.4505	18.6172	16.6996	18.5184	26.4446	26.1585	16.2829	14.3302	5.90388	6.12317	18.177	19.0453	15.8944	18.2529	28.9623	27.0859	32.4159	23.4997	20.6324	15.4405	10.4179	9.22654	22.0071	15.2311	8.17599	9.95486
870	Gh_D10G1525	0	0.0560518	0.0533842	0.0870756	0.338518	0	0.0535288	0.132801	0.159299	0.262089	1.06028	0.357557	0.366644	0.104692	0.32084	0	0.229492	14.5926	18.8444	0.701223	0.243493	0	0	0	0	0.0301181	0	0.116172	0.216711	0	0	0	0	0	0.129341
871	Gh_D10G1526	5.7954	3.05764	1.29292	0	0	0.69479	0	0.482015	0.83796	0	0	0	0	0	0	0	2.79639	0	0	0	0	0	0	0	0	0	1.47758	0	1.51872	0	0	0	0.709329	0	0
872	Gh_D10G1527	10.1632	3.58477	1.27652	1.16457	1.84919	0.825895	0.715029	0.723703	1.53651	1.07914	2.38546	1.19191	1.27931	1.40127	1.11999	1.56423	0.951447	0.751698	0.188727	1.50183	0.289097	2.58817	2.12925	2.28988	2.40236	2.63868	1.80895	1.73814	2.14398	0.444031	1.1811	1.8288	0.902765	0.126321	0.769188
873	Gh_D10G1528	19.3788	7.02962	4.42716	3.66575	3.64314	4.67225	5.25981	6.50512	3.60255	4.7818	5.54929	7.89741	8.65492	10.2873	6.43504	6.46072	5.51384	5.17205	5.85584	8.7279	3.75509	7.33091	8.78799	6.56029	9.15062	5.73146	9.17652	8.02115	7.24618	5.26928	4.22644	5.42714	4.17546	7.1849	7.08045
874	Gh_D10G1529	0	0	0	0	0	0	0	0	0	0	0	0	0	0	0	0	0.342814	0	0	0	0	0.971735	0.518226	0.12512	0.467113	0.226968	0.311071	0	0	0	0	0	0	0	0
875	Gh_D10G1530	23.2142	46.393	37.3317	42.5792	24.6802	16.3046	22.4392	20.0937	51.5617	41.9772	32.6066	29.1392	25.6601	27.2221	23.953	25.8457	28.2552	12.6805	12.5018	32.4121	34.9656	30.0933	22.8896	37.1783	40.7846	32.1986	20.8728	21.806	25.8192	11.8948	9.28622	19.7621	22.1698	8.6873	10.5612
876	Gh_D10G1531	1.56779	1.51776	0.907346	0.467852	0.929841	0	0.285059	0.238586	2.53825	4.13729	4.12708	1.87109	2.08205	1.69931	2.43986	1.18049	3.10932	2.99778	0.705399	5.81621	1.03521	6.17753	4.86167	6.40498	3.02339	4.8236	4.83776	5.3024	1.91817	4.82812	3.65807	2.70964	2.86899	1.33978	2.3256
877	Gh_D10G1532	2.15943	5.21594	4.52522	2.6892	2.35282	2.35324	4.01712	2.8887	3.79996	3.03528	4.02463	5.74139	4.11136	4.32735	5.31457	4.4295	6.18877	0	0.886306	6.10857	6.14359	12.5511	8.27983	11.2522	8.466	7.20782	3.86596	3.29989	4.43169	5.13358	4.04549	3.07895	2.53277	3.45971	3.4107
878	Gh_D10G1533	3.71613	4.65146	4.0552	1.17438	1.20154	1.66923	1.95497	1.27968	1.37742	2.17726	2.65712	2.73983	2.38317	1.81809	2.92211	4.28029	2.72263	1.18262	2.21061	2.35558	2.15274	1.67582	2.24011	2.68131	3.4769	2.25993	2.36026	2.9479	2.22106	2.0156	0.572782	1.80722	0.25975	2.45016	2.24487
879	Gh_D10G1534	0	0	0	0	0	0	0	0	0.333022	0	0	0	0	0	0	0	0	0	0	0	0	0	0	0	0	0	0	0	0	0	0	0	0	0	0
880	Gh_D10G1535	0	0.052988	0.151317	0	0.0533258	0.116464	0.0506148	0.0418507	0.527205	0.80463	0.333796	1.09902	1.50104	2.57323	0.202069	0.0989142	0.0434115	0.0943674	0	0	0	0	0	0	0	0	0	0	0	0	0	0.0463775	0	0	0.0407589
881	Gh_D10G1536	0	0	0	0	0	0	0	0	0	0	0	0	0	0	0	0	0	0	0	0	0	0	0	0	0	0	0	0	0	0	0	0	0	0	0
882	Gh_D10G1537	2.64545	4.73816	12.3196	1.56105	0	0	0.675499	0	1.17214	0.984208	1.90369	6.55344	7.71432	1.76961	0.916271	0.670745	0.672089	0	0	0.215607	1.94578	0	0	0.104823	1.56262	0.190247	1.81338	0	0	0.315246	0.208783	0.208492	0	0	1.36548
883	Gh_D10G1538	0	0	0	0	0	0	0	0	0	0	0	0	0	0	0	0	0	0	0	0	0	0	0	0	0	0	0	0	0	0	0	0	0	0	0
884	Gh_D10G1539	0	0	0.0902881	0	0	0.207422	0.717304	2.74876	0	0	0	0.298715	2.17216	5.97907	0.362282	0	0	0	0.213449	0.170172	0	0.162269	0.458413	0.0834012	0.387809	0.151451	0	0	0	0	0	0	0	0	0.0723896
885	Gh_D10G1579	18.0705	23.6322	31.48	49.4156	22.3324	6.21099	5.51983	6.71424	26.2208	21.5033	19.1277	11.9834	10.7449	1.95299	5.86956	3.91499	6.83472	2.25012	5.19926	14.8849	2.96455	22.9901	28.802	18.6013	21.5119	13.1746	17.3428	25.3597	14.0893	8.72783	8.03949	3.9715	2.43533	3.80996	7.61264
886	Gh_D10G1580	0	0	0	0	0	0	0	0	1.0301	0	0	0	0	0	0	0	0	0	0	0	0	0	0	0	0	0	0	0	0	0	0	0.689469	0	0	0
887	Gh_D10G1581	0	0	0	0	0	0.107313	0	0	0.0694372	0	0.051208	0	0	0	0.186069	0	1.64152	0.607773	3.19274	0.78386	0.0424534	0.422319	0.355594	0.129975	0.12046	0.183763	0.105159	0.303175	1.25949	0.780848	0.434462	0	0.0589362	1.5615	1.08945
888	Gh_D10G1582	3.46241	1.68678	0.82816	0.210741	0.0605419	0	0.0576454	0.0714138	0.643426	0.699794	0.50247	0.771427	0.653407	1.12528	0.228616	0	0.247705	2.12583	2.77782	2.88519	0.104894	1.09567	0.803241	1.06962	0.965153	1.02121	0.968905	1.8624	0.700226	0.722683	3.70743	0.421011	0.436925	2.2072	0.880725
889	Gh_D10G1583	8.66364	54.7216	42.067	58.0475	26.4729	7.44001	7.65342	6.52935	44.1173	26.052	26.0282	14.8235	21.0392	15.4878	18.262	15.1094	20.8704	1.12109	2.26704	37.1586	11.7121	32.7515	18.1484	48.4597	21.402	50.8455	28.5795	20.688	30.4538	22.5714	8.61378	65.9677	29.4215	5.89308	10.3111
890	Gh_D10G1584	0.487761	0.284024	0.0907862	0.0734477	0	0.104277	0	0	0.134099	0	0	0.150157	0	0	0	0	0.0770363	0	0	0	0.0820044	0.163142	0.115229	0.335409	0	0.0507559	0	0	0	0	0	0.0831529	0.113801	0	0
891	Gh_D10G1585	0	0	0	0	0	0	0	0	0	0	0	0	0	0	0	0	0	0	0	0	0	0	0	0	0	0	0	0	0	0	0	0	0	0	0
892	Gh_D10G1586	27.7495	38.3794	22.9318	31.8874	21.063	12.632	22.1107	20.326	19.6025	15.8951	17.8993	17.3946	22.1131	17.9712	17.2662	11.6694	15.9822	8.5817	9.11188	16.0383	11.9884	26.0177	24.991	26.0588	23.4219	22.8828	31.7921	19.9614	23.5107	15.8558	27.4767	31.4468	42.6166	23.5065	18.5782
893	Gh_D10G1587	0.926845	0.358789	0	0.276016	0	0	0.336165	0	0	0.449654	0	0	0.414081	0	0	0	0.561346	2.89625	2.51741	0	0.609599	0	1.32957	0.629838	0.298302	0.189506	0.826185	0	0.451748	0	0	0	0	0	0
894	Gh_D10G1588	0.328777	1.52711	1.54472	4.40239	5.0867	1.28371	1.78709	1.50067	2.11766	4.32583	1.32599	2.91258	4.42315	7.12904	1.55681	6.76687	4.46726	0.777226	0	0.745426	0.971618	0.64425	0	0.669766	0	1.20853	0.883196	4.22909	0.959972	2.02083	0	2.05476	0.897184	7.2361	0
895	Gh_D10G1589	5.12378	0.41169	0.327472	2.45065	4.49269	0.905621	1.17834	1.67929	13.4411	7.56267	11.4371	7.42757	7.04906	2.05043	4.98826	0.38527	1.79425	38.4942	1.86066	3.93845	0.714655	7.81997	2.33446	6.44786	4.4039	5.19465	8.31033	5.98917	4.41684	2.55894	0.608786	1.74387	4.13319	0.208367	1.21366
896	Gh_D10G1590	0.260747	0.0759813	0	0	0.0381979	0	0	0.0600351	0	0.0884305	0.238226	0.121485	0.0825395	0.141924	0.216621	0	0.561628	0	0	0.40525	0	0.328821	0.645019	0.606907	0.562011	0.367832	0.163221	0.078432	3.48136	0.60757	0	0.166048	0.642481	0.115865	0.321519
897	Gh_D10G1591	0	0	0	0	0	0	0	0	0	0	0	0	0	0	0	0	0	0.999491	0.885308	0	0	0	0	0	0	0.0301181	0	0	0	0	0	0	0.0676023	0	0
898	Gh_D10G1592	0.0152199	0	0	0	0	0	0	0	0	0	0.0184322	0	0	0	0.0335834	0	0	0.218078	2.71021	0.0627312	0.0154645	0	0	0	0	0	0	0	0.321186	0	0	0	0	0.434208	0.0955985
899	Gh_D10G1593	1.44327	3.35393	3.60367	3.44883	5.9856	9.02366	6.04393	9.22744	3.51145	4.13423	1.8869	4.32067	5.09025	2.60767	5.03098	8.12087	15.0254	2.18709	1.29536	2.12896	7.63807	4.27305	1.71957	4.91829	4.63602	2.3718	0.633136	3.64453	3.18458	5.18913	6.75508	3.73618	4.63123	4.12422	4.49865
900	Gh_D10G1594	0	0	0	0	0	0	0	0	0	0	0	0	0	0	0	0	0	0	0	0	0	0	0	0	0	0	0	0	0	0	0	0	0	0	0.0373581
901	Gh_D10G1595	0.226097	0.614867	0.292178	0.307143	0.750968	0.530662	0.251888	0.728622	0.687194	0.614262	0.873682	1.05243	0.668719	0.328136	0.585063	0.24558	1.08106	0.233781	0.296856	0.938587	0.45833	1.67179	1.75832	1.16911	0.938694	0.637626	0.661286	0.453937	0.623229	0.702301	0.547376	0.42252	0.106051	0.535338	0.844683
902	Gh_D10G1596	6.28334	3.09999	5.8134	7.04698	9.35115	6.29774	3.66844	5.97029	2.86745	1.39832	1.41775	1.11509	0.799917	0.3619	0.662958	3.17516	0.477317	0	0.436256	1.30923	5.56258	3.89031	6.8614	3.95485	6.94282	3.06386	7.15999	4.00063	2.60052	3.2018	6.83514	3.08266	2.80834	0.886264	3.54773
903	Gh_D10G1597	0.280586	2.28138	0.326124	1.2549	2.33205	2.18366	0	2.56157	2.72117	1.21717	1.11478	1.50233	0.374027	1.82466	0.657693	0	2.30425	0	0.759332	1.88384	0.277451	2.20758	0.803922	1.71801	0.270697	0.862136	0	0.714657	4.52377	1.7271	1.67905	1.7481	0.768827	0.95641	3.2447
904	Gh_D10G1598	1.90582	3.24036	3.1497	3.03574	4.49443	3.77236	1.61459	4.56577	3.60081	2.46017	3.52839	4.28182	3.80391	1.59199	6.00339	2.27279	6.03147	1.91396	6.63292	5.358	3.81794	7.30267	4.17122	6.92917	6.76311	4.46018	3.77327	7.9727	12.8472	7.70803	7.16416	6.02943	7.3318	3.06375	6.15523
905	Gh_D10G1599	0	0	0	0	0	0	0	0	0	0	0	0	0	0	0	0	0	0	0	0	0	0	0	0	0	0	0	0	0	0	0	0	0	0	0
906	Gh_D10G1600	0.857883	2.24905	0.714812	2.03767	1.95015	1.30513	2.62381	1.67722	5.32361	5.4126	6.44673	7.8636	6.75129	9.45139	18.2626	1.28488	9.70958	0.781859	1.26964	4.69813	3.30927	2.15865	1.36587	1.93888	1.13067	2.04692	1.88905	4.01954	2.97741	1.49797	2.32999	0.601953	0.753052	6.361	1.48951
907	Gh_D10G1601	6.75549	0.240893	0.537628	0.186968	0.323778	0.0883733	0.229623	0.0633743	0.113871	0	0	0	0.175923	0	0	0.150586	0.85139	2.45856	1.45369	0.433574	1.39261	0	0	0.0711557	0	0	0	0	2.37541	53.4637	69.5662	0.0704407	0	0	11.8545
908	Gh_D10G1602	3.09954	3.37514	5.10358	5.72689	7.19948	7.51483	4.93876	6.19519	6.5683	5.90445	5.31575	3.99285	5.2431	3.66485	4.66501	4.85609	10.5021	17.0928	9.76722	11.0136	16.6781	10.5637	8.77997	8.34718	10.7903	7.9607	10.8885	7.19296	6.05824	4.3901	4.0338	8.12383	5.38545	2.2613	2.95739
909	Gh_D10G1603	0.0345503	0.604053	3.13628	6.50942	4.04955	4.73211	4.46649	4.64525	2.86497	1.21925	0.589623	0.836759	1.6631	7.59715	0.382884	0.75013	0.0330613	0.0713464	0	0.0716416	0	0	0	0.0357372	0.0330993	0.0866335	0.0865511	0.0831791	0	0	0.0717356	0	0	0	0
910	Gh_D10G1604	0.0352836	0.123373	0.156258	0.926788	0.12407	0.135496	0.0786366	0.0974727	0.234042	0.38319	1.72082	1.31447	2.27978	2.30444	0.938584	0.229845	6.4815	0.14577	0.0926241	0.804972	0.107315	0	0.299298	1.09482	0	0.0221167	0	0	0	0.328823	0	0	0	0	0
911	Gh_D10G1605	9.5511	8.93313	3.80055	7.37785	21.2922	18.7118	15.9614	10.1737	9.07137	14.7741	12.9883	7.40949	14.9692	12.6987	26.7497	28.9617	40.9262	136.906	96.2876	26.8773	63.1758	16.039	14.2542	9.70807	27.7958	16.717	15.997	39.2823	14.6302	15.6711	6.32484	6.16983	9.40663	21.9017	21.2267
912	Gh_D10G1606	18.7741	21.5996	20.3507	24.2777	16.1371	13.9957	13.5477	15.781	25.9482	31.9464	27.7425	24.6914	32.8702	31.2087	21.8619	15.3582	20.9223	42.2544	5.83942	25.6621	10.9378	30.1885	24.3327	34.8044	30.5246	27.41	20.8561	35.8108	18.5079	14.4383	8.96593	18.1035	15.9279	16.1499	14.0094
913	Gh_D10G1607	0	0	0	0	0	0	0	0	0	0	0	0	0	0	0	0	0	0	15.6576	0	0	0	0	0	0	0	0	0	0	0	0	0	0	0.0872034	0.0441047
914	Gh_D10G1608	0	0	0	0	0	0.129748	0	0	0	0	0	0	0.129849	0	0	0	0	0	10.1635	0.214103	0	0	0	0	0	0	0	0	0	0	0	0	0	0	0
915	Gh_D10G1609	0	0.180319	0.114573	0.140044	0.0605158	0	0.057383	0	0.341527	0.281325	0.0632444	0.0958	0.13116	0	0	0	0	0.644145	0.54275	0.645286	0.0522046	0.727039	0.364977	0.319813	0.148326	0.258313	0.519006	0.374057	0	0.160142	0	0.105278	0	0	0
916	Gh_D10G1610	0	0	0	0	0	0	0	0	0	0	0	0	0	0	0	0	0	0	0	0	0	0	0	0	0	0	0	0	0	0	0	0	0	0.08692	0
917	Gh_D10G1611	0	0	0	0	0	0	0	0	0	0	0	0	0	0	0	0	0	0	0	0	0	0	0	0	0	0	0	0	0	0	0	0	0	0	0
918	Gh_D10G1612	7.5467	3.50203	0	0	1.85731	4.12208	8.07879	5.57431	6.9793	5.28001	5.20943	7.21328	4.79573	10.796	0	0	3.78032	5.1701	4.68314	4.2393	0	31.076	22.2775	25.6084	13.3574	14.2622	19.7562	0	21.0246	22.7894	5.57784	1.62533	3.91803	4.69697	5.24124
919	Gh_D10G1613	3.499	8.12247	7.96657	9.29155	6.31417	2.31467	3.7783	3.20384	2.77463	7.17818	2.52556	0	1.64126	3.83485	1.44861	2.80197	5.13111	1.52793	1.64152	0	6.79054	9.00659	10.9927	5.89994	2.26844	7.05874	3.30856	0	1.67609	5.34634	5.64096	8.61618	3.13087	1.92034	2.57597
920	Gh_D10G1614	0.920506	1.25079	1.96862	2.4263	3.0638	2.65614	3.99987	3.73629	1.89904	1.78993	1.80232	2.12711	1.76483	1.00112	2.91869	4.02732	4.29289	1.9382	2.22642	3.06338	5.03219	4.31256	5.109	2.92836	3.97313	2.49144	3.49416	1.49213	2.98551	2.37903	2.2133	1.88243	2.36371	2.02895	1.99195
921	Gh_D10G1615	0	0	0	0	0	0	0	0	0	0	0	0	0	0	0	0	0	0	0	0	0	0	0	0	0	0	0	0	0	0	0	0	0	0	0
922	Gh_D10G1616	0	0	0	0	0	0	0	0	0	0	0	0	0	0	0	0	0	0	0	0	0	0	0	0	0	0	0	0	0	0	0	0	0	0	0
923	Gh_D10G1617	0.0321055	0.0374328	0	0.0727754	4.39836	7.08318	2.76049	4.12807	0.0800377	0.0433636	0.077785	0.120031	0.0202549	0.0349621	1.02741	16.6048	0.138786	0.032871	0	0	11.8079	0.0324496	0.045341	0.0332452	0.0307409	0.010079	0.0800723	0.03848	0	0	0	0.0326694	0.0226469	0.0286186	0
924	Gh_D10G1618	6.12719	19.9351	12.9018	9.11351	4.02518	2.1969	3.6935	3.72395	8.90913	6.57858	5.48507	6.81287	8.31606	6.27004	3.64148	4.54449	6.13666	1.52734	0.952579	8.36944	4.72194	7.04539	6.38916	9.93957	4.66883	8.54476	5.03281	8.57172	5.65649	4.74815	1.11161	9.49988	4.53621	4.91365	3.95173
925	Gh_D10G1619	2.73247	0.0796217	0.491504	0.309387	0.240195	0.612077	0.0380663	0.220179	0.226592	0.509895	0.749334	0.699996	1.0383	1.63595	0.90835	0.444909	0.19612	1.69246	0.0896514	0.14163	0.0692653	0.13781	0.0965715	0	0.0654422	0.0642357	0.17111	0.164444	0.719247	0	0.141844	0	0.0480826	0	0.183771
926	Gh_D10G1620	0	0	0	0	0	0	0	0	0	0	0	0	0	0	0	0	0	0	0	0	0	0	0	0	0	0	0	0	3.07159	2.34997	0	0	0.453709	33.8255	1.35723
927	Gh_D10G1621	0	0	0	1.27111	1.02028	0.417578	0	0	0.35646	2.85064	2.57443	2.58971	1.67368	0.235589	5.86514	0.238439	2.55331	1.62135	13.7806	0.690475	9.59266	0	0.15386	0	0	0	0	0.531031	26.836	8.72846	5.99771	0	0.151236	67.0808	13.2815
928	Gh_D10G1622	0.241225	0	0.135705	0	0	0	0.399572	0.553051	0	0.502535	0.151424	0.442399	0	0	0	0	0.453492	0.518497	0	0.514297	0.605742	0.241002	1.19938	0.620594	0.231668	0.0750523	0.308491	0	0.179661	0	0	0.371279	0.504186	0	0.431363
929	Gh_D10G1623	20.4053	9.20291	15.8251	22.0732	26.6492	42.8049	57.1829	19.3136	13.003	26.4616	38.0447	35.7482	46.4534	73.8499	30.8229	59.2123	60.5243	103.579	53.1931	43.084	114.347	98.7725	26.2353	70.1986	33.2296	47.6545	14.7062	84.7674	12.5912	30.777	7.00877	18.1772	11.3319	19.4864	21.12
930	Gh_D10G1866	0.600766	3.00499	1.83976	1.19465	0.748963	0.743685	0.562443	1.00013	1.15905	1.25751	1.15163	1.41197	0.978792	1.01291	1.41249	1.88829	0.985983	0.0397432	0.152324	2.39943	0.314911	2.66288	1.09495	1.7054	1.7073	1.61785	1.69301	1.67366	1.40151	0.783124	0.685866	1.16378	0.327953	1.41568	0.886732
931	Gh_D10G1867	0.229164	1.67947	2.56438	5.01641	3.81421	2.42852	0.85905	1.53888	8.78677	8.53469	9.3802	8.01641	5.96935	3.99284	4.47989	1.70036	2.72013	6.50349	0.986028	16.4341	0.282706	15.5511	5.61752	9.57654	7.17835	9.54749	5.92001	17.6583	13.8155	6.25921	4.09146	15.2243	13.9938	1.37148	5.61055
932	Gh_D11G2019	0.171769	0.761016	1.0993	1.13686	1.7298	0.768945	0.210961	0.395782	2.54041	2.50636	3.18484	1.76565	1.77764	1.75825	14.4849	1.37559	3.15087	0.950156	0.404925	2.86907	0.383882	0.243024	0.72779	0.658063	0.542763	1.7901	1.02843	1.07082	0.724807	0.266992	0.0357735	4.84201	5.13668	1.40836	0.924715
933	Gh_D11G2020	0.965149	0.10225	0.0972993	0.516324	0.308671	0.393252	0.390738	0.121144	0.290713	0.179074	0.107292	0.815895	0.556819	0.190983	0.876992	0.28622	1.13125	0.636861	15.6791	0.547434	0.622096	0.442035	0.496423	0.136057	0.420393	0.192352	0.330434	0.317545	0.461399	0.544945	0.545624	0.04474	0	0.389089	0.275288
934	Gh_D11G2096	0	0	0.123566	0.46427	1.21784	1.53488	0.607508	1.13564	0.132969	0.216119	0.271369	0.0897355	0.161518	0.1394	0.812216	0.519394	0.292056	0.0327648	0.0419061	9.16952	0.178827	20.6042	16.1799	17.6132	10.9852	10.8906	11.2538	11.0466	20.8374	14.1775	12.6661	2.14925	0.948125	0.827285	6.69065
935	Gh_D11G2097	0	1.62955	0.978373	1.00392	0.999449	2.91155	2.14027	1.7931	0.907057	0.811443	0.371595	0	1.12208	0	2.63077	2.54402	1.7922	0	0	1.88384	1.94216	4.41515	1.20588	3.43602	1.35349	1.37942	0	0.714657	1.23376	0.863548	0.559683	2.03946	1.15324	0	0.748777
936	Gh_D11G2098	1.14706	13.4779	10.608	34.7381	20.7416	13.406	6.22306	5.58607	2.84916	16.0142	14.6891	11.7247	20.2174	74.689	83.3045	49.1981	46.794	6.15638	2.5132	16.0235	50.4214	13.6707	13.9969	14.2264	11.6344	12.21	18.6169	13.6198	8.32624	5.34234	1.78205	2.63287	1.4778	5.1678	6.68284
937	Gh_D11G2099	0	0	0	0.934598	5.32839	2.65331	4.32399	1.97397	0	0	0	0	0	0	0	0	0	0	0	0	0	0	0	0	0	0	0	0	0	0	0	0	0	0	0.142476
938	Gh_D11G2100	0.404311	0.82445	1.45898	2.83574	5.69146	5.04953	6.74716	4.46442	1.33858	1.17107	0.743287	0.751011	0.963551	0.769935	2.69829	2.42087	2.26538	0.420524	0.664602	2.94931	3.2226	4.07078	6.93665	3.13351	3.68134	2.21463	5.0836	2.07619	1.8969	1.56903	2.30202	1.85645	0.994097	0.895383	1.04177
939	Gh_D11G2101	0	0	0	0	0	0	0	0	0	0	0	0	0	0	0	0	0	0	0	0	0	0	0	0	0	0	0	0	0	0	0	0	0	0	0
940	Gh_D11G2102	0	0	0	0	0	0	0	0	0	0	0	0	0	0	0	0	0	0	0	0	0	0	0	0	0	0	0	0	0	0	0	0	0	0	0
941	Gh_D11G2103	0	0	0	0	0	0	0	0	0	0	0	0	0	0	6.86204	0	0	0	7.49047	0	0	4.19544	0	0	2.2457	1.32857	0	0	6.24894	0	8.24217	4.93397	0	0	0
942	Gh_D11G2104	0	0	0	0	0	0	0	0	0	0	0	0	0	0	0	0	0	0	0	0	0	0	0	0	0	0	0	0	0	0	0	0	0	0	0
943	Gh_D11G2105	1.70249	8.10602	11.0709	4.06814	2.33531	1.43748	3.14819	2.8685	1.02106	2.80364	4.32966	5.26204	4.08521	2.12918	2.5701	5.5068	2.079	4.56635	7.70324	3.23148	14.5046	0.657527	1.94614	1.01153	0.76348	0.567596	1.63401	0.697927	0.490244	0.337568	0.97743	0.996804	4.18038	0.643422	0.389761
944	Gh_D11G2106	0	0	0	0	0	0	0	0	0	0	0	0	0	0	0	0	0	0	0	0	0	0	0	0	0	0	0	0	0	0	0	0	0	0	0
945	Gh_D11G2107	0.0787269	1.10028	2.19694	2.48986	1.75736	1.21167	1.30986	0.868123	0.77942	1.51366	0.779376	1.16388	1.40937	0.684945	1.05773	0.86141	3.28433	0.165922	0.415557	1.98697	2.22425	3.95092	5.57874	5.52278	4.83306	5.01476	8.77028	2.10667	1.88514	1.22071	0.324389	4.83067	6.94524	0.555086	0.986863
946	Gh_D11G2108	0.0121637	0.14183	0.147501	0.0551561	0.0996779	0	0.0815295	0.067281	1.53709	0.902671	0.441475	0.364068	0.490728	0.370918	0.429134	0.026304	0.222192	0.969682	0.859703	0.876502	0.0370899	0.688767	0.188919	0.302362	0.209617	0.679936	0.606173	0.466098	0.476875	0.226927	0.0507104	1.027	0.944256	0.585917	0.40388
947	Gh_D11G2109	0	0	0	0	0	0	0	0	0	0	0	0	0	0	0	0	0	0	0	0	0	0	0	0	0	0	0	0	0	0	0	0	0	0	0
948	Gh_D11G2110	0.188114	0.058491	0.0276519	0.181969	0.278951	0.0962216	0.0280182	0.0809274	3.10682	1.48921	1.8209	1.80629	1.3124	0.600942	0.719031	0.0813648	0.144672	0.128196	0.0328299	1.49771	0.0127462	3.75337	0.584346	1.92235	1.30873	1.68555	2.06259	1.35168	1.2102	0.233961	0.104559	0.803731	0.194699	0	0.202573
949	Gh_D11G2111	1.12708	2.08933	1.59294	1.39087	1.26211	0.984394	2.05172	2.02701	2.03521	0.69843	1.19327	1.23695	1.17227	0.445982	1.59582	1.33873	1.41673	0.106605	0	0.747593	1.71102	2.37258	5.79953	2.91161	3.58452	1.3469	4.89638	1.48586	1.84582	1.43143	0.954516	1.35921	0.719735	2.54109	1.79064
950	Gh_D11G2112	0.545765	0.374204	1.03016	2.99557	8.91669	6.08122	4.07973	4.67165	9.58628	12.454	12.4343	11.5482	14.9576	2.51628	30.7214	2.36882	13.6468	5.76118	5.81283	5.38786	3.35361	11.2717	4.17492	3.35437	16.3916	3.05961	7.63568	16.376	1.83538	4.78764	3.33425	2.97656	3.43557	0.228271	3.16695
951	Gh_D11G2113	0	0	0	0	0	0	0	0	0	0	0	0	0	0	0	0	0	0	0	0	0	0	0	0	0	0	0	0	0	0	0	0	0	0	0
952	Gh_D11G2114	0	0	0	0	0.049412	0.0539595	0	0.0387923	0.488785	0.286557	0.463505	0.313589	0.427733	0	1.87128	1.0994	0.724689	0.174647	0	1.13871	0.896519	0	0.0596003	0.0435685	1.13063	0.131996	0.317273	0	0.25331	0	0.0873782	0.0859398	0	0	0.0755569
953	Gh_D11G2115	0.4399	3.07231	0.987883	4.76191	10.8714	5.79121	4.37687	5.54981	2.16981	2.13226	1.65077	1.01039	0.707859	0.956176	1.4884	1.69409	4.24759	0	0.291374	7.94452	2.54359	5.50007	4.37179	4.52972	8.76359	5.54809	3.92782	5.12088	3.2802	5.10935	4.28147	5.41195	2.91518	0.963847	2.45912
954	Gh_D11G2116	1.21749	0	0.0972224	0	0	0	0	0	0	0.119694	0.10792	0.160464	0.222796	0.567355	0	0.190588	0.0823126	0	0	0.366787	0.0876698	0.174412	0.123305	0.0896704	0.250311	0.108539	0.220618	0	0.130028	0	0	0	0	0.612254	0.0778433
955	Gh_D11G2117	8.44986	54.8441	76.5891	50.0628	19.4174	17.8282	32.041	30.7638	42.06	32.4391	22.3763	21.2871	18.2042	18.1607	10.7027	11.7285	8.71506	48.52	4.88146	16.029	22.7886	10.1178	4.82271	14.8129	6.05889	67.2195	10.6212	15.6621	13.055	5.1166	1.19674	87.5357	39.0841	44.0243	19.0331
956	Gh_D11G2118	2.22366	5.34063	6.44799	7.20071	11.6576	10.5085	5.65673	12.2663	8.1181	7.28869	7.83651	8.36479	8.04455	9.16039	6.44859	10.7932	7.43612	57.1113	16.0388	10.8479	18.7078	11.1691	10.1356	7.37256	12.3684	10.6342	10.6597	12.1269	8.89282	5.33591	3.9551	15.3914	18.5074	5.32549	8.44839
957	Gh_D11G2119	1.69985	2.77215	1.36338	2.8279	2.79429	2.00479	0.981564	2.00042	3.36993	2.70021	1.67662	1.00717	1.7349	1.62717	1.82248	2.22762	3.61823	2.99433	3.76348	1.42511	5.01423	3.96295	4.33373	2.17588	3.71646	3.91006	2.74727	2.47479	3.15832	2.53137	0.140346	4.16851	3.05067	1.68118	1.64436
958	Gh_D11G2120	0	0	0	0	0.0550014	0	0	0	0.0776629	0.0638588	0.0574042	0.174334	0.238239	1.83725	0.104236	0	0.134277	0	0.123283	0	0.332386	0	0.132686	0	0	0.029366	0	0.45291	0.0704353	0	0.194312	0	0.19775	1.41335	0.504413
959	Gh_D11G2121	0.442882	11.1242	11.3073	18.6167	14.1996	34.7928	49.2792	29.3891	11.4062	23.2665	43.7659	47.0857	71.533	294.738	42.2426	70.6984	121.774	148.748	80.6174	125.379	173.103	205.15	71.0872	165.737	26.5524	154.351	53.4412	136.115	20.3939	19.5562	1.3248	83.0404	74.4049	160.89	71.5819
960	Gh_D11G2122	3.40838	3.08033	2.5509	1.97364	2.99682	2.73078	2.07929	3.58352	5.07453	6.74398	7.02515	6.68134	6.18011	7.51309	7.24634	3.37541	5.59123	1.25997	0.824283	5.32892	2.17005	4.12391	3.51782	3.8701	3.95788	3.92844	2.52487	5.5094	6.56245	2.89401	2.53877	4.05249	3.01339	5.02923	4.04117
961	Gh_D11G2123	0	0	0	0	0	0	0	0	0	0	0	0	0	0	0	0	0	0	0	0	0	0	0	0	0	0	0	0	0	0	0	0	0	0	0
962	Gh_D11G2124	0	0	0	0	0	0	0	0	0	0	0	0	0	0	0	0	0	0	0	0	0	0	0	0	0	0	0	0	0	0	0	0	0	0	0
963	Gh_D11G2125	0.139376	1.19105	0.566994	0.37849	0.326927	0.0595002	0	0.171033	1.07721	0.948849	0.909776	0.172724	0.294997	0.10112	0.206509	0	0.798227	0.0964623	0.244256	0.773617	0	0.187192	0.328617	0.480206	0.31166	0.320029	0.466861	0.112161	0.488478	0	0.0962585	0.616061	0.391836	0.494222	0.0832869
964	Gh_D11G2126	0	0	0	0.427341	0.556574	0	0.104826	0	0.31184	0.783402	0.117792	0	0.121466	0	0.851086	0	0.0894612	0	0	0.20014	0	0	0.402857	0.390275	0	0.0590379	0.24061	1.38698	0	0	0	0.193872	1.58775	0	0.169433
965	Gh_D11G2127	6.73866	5.95133	2.89049	12.583	13.9164	8.8309	5.99902	5.98949	2.44507	1.21884	1.28085	0.821764	1.04055	0.322164	0.496911	5.01933	9.97959	0.467183	0.781301	11.0413	1.4204	11.7495	24.5514	19.9443	13.3521	8.32733	9.36373	7.01772	22.9526	17.9154	13.5891	1.05982	0.415007	1.17576	7.75876
966	Gh_D11G2128	0	0	0	0	0	0	0	0	0	0	0	0	0	0	0	0	0	0	0	0	0	0	0	0	0	0	0	0	0	0	0	0	0	0	0
967	Gh_D11G2129	0	0	0	0	0	0	0	0	0	0	0	0	0	0	0	0	0	0	0	0	0	0	0	0	0	0	0	0	0	0	0	0	0	0	0.0831435
968	Gh_D11G2130	0	0	0	0	0	0	0	0	0	0	0	0	0	0	0	0	0	0	0	0	0	0	0	0	0	0	0	0	0	0	0	0	0	0	0.0388717
969	Gh_D11G2131	0.0779071	0.362945	0	0.63361	0.732203	0.0999176	0.172844	0.644338	0.642813	1.17666	0.963803	0.719955	0.597619	0.169456	0.348837	0	4.21111	2.79023	15.6251	4.25914	0.235852	2.18967	2.31856	2.81314	1.27038	1.11908	0.986049	0.568452	1.04945	0.483215	0.321057	0.557673	0.327313	0.274693	0.279032
970	Gh_D11G2132	1.7311	4.02384	4.71424	4.8532	5.12171	2.51535	3.78907	2.96606	4.57309	3.69696	3.6485	5.46337	3.70251	1.40793	3.00111	3.39497	4.59149	3.89155	2.32353	0.950766	4.08895	2.14037	1.54497	1.99336	2.70894	1.87032	1.13264	1.63055	3.82867	4.00468	0.871262	3.35508	2.08818	6.70368	1.73569
971	Gh_D11G2133	0.358266	1.04294	0.701272	0.485315	0.421155	0.804518	0.198465	0.904873	0.885634	0.616816	0.556248	0.660756	0.688777	0.389536	0.201068	0.196385	0.169461	0.189726	1.89363	0.378085	0.0902683	0.718322	0.381043	0.4617	0.0859409	0.72646	0.227365	0.218444	0.535521	0.832911	0.184177	0.733406	0.250519	0.157571	0.320665
972	Gh_D11G3002	3.7069	4.61111	1.72821	1.26717	1.20457	0.985856	1.12838	1.5234	1.46819	0.889342	1.12614	1.63885	0.991059	1.11093	1.7372	0.282176	1.19975	0.551369	1.35764	1.91211	1.15463	3.06252	3.4515	2.62968	3.43798	1.90779	3.60258	0.943762	0.761005	0.791256	1.56664	2.62469	0.533882	0.223347	1.25687
973	Gh_D11G3003	0	0	0	0	0	0	0	0	0	0	0	0	0	0	0	0	0	0	0	0	0	0	0	0	0	0	0	0	0	0	0	0	0	0	0.424839
974	Gh_D11G3130	0	0	0	0	0	0	0	0	0	0	0	0	0	0	0	0	0.480815	4.21735	337.035	0	0.529347	0	0	0	0	0	0	0	0	0	0	0	0	0	0
975	Gh_D11G3131	0	0	0	0	0	0	0	0	0	0	0	0	0	1.19051	0	0	0	0	640.52	2.60017	0	0	0	0	0	0	1.53251	0	0	0	0	0	0	0	0
976	Gh_D11G3132	0	0	0	0	0	0	0	0	0	0.802199	0	0	0	0	1.29576	0	0.93213	0	301.832	0	0.512682	0	0	0	0	0	0	0	0	0	0	0	0	0	0
977	Gh_D11G3133	0	0	0	0	0	0	0	0	0	0	0	0	0	0	0	0	0	0	0	0	0	0	0	0	0	0	0	0	0	0	0	0	0	0	0
978	Gh_D11G3134	0	0	0	0	0	0	0	0	0	0	0	0	0	0	0	0	0	0	0	0	0	0	0	0	0	0	0	0	0	0	0	0	0	0	0
979	Gh_D11G3135	18.6071	13.1964	4.19585	11.7807	11.3431	11.155	13.326	2.8547	146.696	42.6758	44.4837	27.187	26.4153	7.06839	13.7437	2.67364	27.3275	21.9747	9.19757	21.6624	10.8418	90.2102	21.2151	50.8607	29.3659	38.2494	9.5169	23.8975	48.1505	31.3828	19.4661	21.001	5.44409	1.64697	1.81018
980	Gh_D11G3136	0	0.150875	0	0	1.59648	0.58102	0.647415	0.357278	0.107023	0.177202	0.0797517	0	0.165116	0	0	0	0	0	0	0	0	0.260389	0.27511	0.0668608	0.248364	0.080977	0	0	0	0	0	0	0	0	0
981	Gh_D11G3137	0	0	0	0	0	0	0	0.306683	0.540666	8.36235	12.6733	10.1079	17.1974	4.37107	0.796532	0	0.607991	0.796631	0	0	0	0	0	0	0	0.205723	0	0	0	0	0	0	0.458104	0.568217	0
982	Gh_D11G3138	0	0	0.0668241	0	1.19868	0.769877	0.734462	0.386786	0.794729	2.62704	2.06835	2.45075	2.0659	0.392165	1.74125	0	1.258	0.878658	0.790954	0.125595	0.182227	0	0.170106	0	0.172787	0.0751546	0.302842	0.145503	0.0900984	0	0	0	0	0	0
983	Gh_D11G3139	0.619274	4.67285	8.36775	5.19656	6.60823	6.29924	3.34245	6.03353	13.5165	14.6352	15.842	12.5737	13.1238	4.61252	25.2002	6.57879	12.4806	41.0196	37.5493	16.5477	8.85847	5.06384	1.42826	4.31578	1.06158	5.0066	0.652886	8.0785	3.62846	5.36686	2.43706	4.38366	4.54326	0.926924	3.18596
984	Gh_D11G3140	6.00021	12.4265	12.6704	8.99407	10.9802	5.76188	6.32137	7.31542	8.33154	9.81028	7.82416	5.6584	5.6563	4.41263	5.66881	4.4939	4.06835	21.491	10.5432	13.0552	1.9718	7.60086	7.0521	9.18042	6.91459	11.6846	5.69557	6.84188	8.16545	3.27383	3.19531	10.003	7.75596	10.7216	5.63382
985	Gh_D12G0479	7.20946	25.7907	24.4142	16.7625	13.2471	7.68647	3.44366	9.48633	25.0386	21.7775	22.5757	17.1086	17.7162	18.162	12.1883	11.64	7.20843	1.98477	1.72928	18.0612	4.32897	11.8489	7.7226	11.6808	9.63472	17.518	9.00644	13.6912	12.2052	6.51692	2.84273	23.8445	9.03276	8.05358	10.9267
986	Gh_D12G0480	0.0903446	0.46346	0.997047	0.507822	0.677103	0.832019	0.302584	0.56619	1.92148	1.66042	1.68657	1.24927	1.27728	0.354164	0.518647	0.664956	0.555203	0.814734	1.04133	1.0063	0.495545	0.620788	0.484894	0.374162	0.328736	0.998173	0.315603	0.91	1.82424	0.842539	0.413878	3.01583	4.58733	2.12528	1.16725
987	Gh_D12G0481	1.16684	0.493934	0.47608	0.57426	0.249615	0.136218	0.351955	0.097347	0.69794	0.440257	0.265019	0	0.682198	0.691769	0.239054	0.933088	0.200015	0	0.561819	1.57566	0.213431	2.54754	0.301135	0.764778	0.305493	0.462623	0.270357	0.259726	0.791326	0	0.2175	0.108718	0.29612	0	0.189781
988	Gh_D12G0482	0.47355	0	0	0	0	0	0.258731	0	0.384179	0	0	0	0	0	0.549784	0	0	0	0	0	0	0	0.33846	0	0	0	0	0	0.348422	0	0	0	0	0.406197	0
989	Gh_D12G0483	0	0	0	0	0	0	0	0	0	0	0	0	0	0	0	0	0	0	0	0.109466	0.053115	0	0	0	0	0.0328529	0	0	0	0	0	0	0	0	0.0470393
990	Gh_D12G0548	0	0	0	0	0	0	0	0	0	0	0	0	0	0	0	0	0	0	0	0	0	0	0	0	0	0	0	0	0	0	0	0	0	0	0
991	Gh_D12G0549	14.2683	7.70904	4.54894	8.22187	11.5247	3.60462	4.06515	5.58823	2.37046	3.22918	3.99206	3.48565	2.88592	4.72792	4.50188	8.2756	5.65172	3.07943	2.98612	4.32016	7.99635	2.88352	4.12147	2.75521	3.54886	3.61645	2.23415	3.93607	3.92906	4.292	1.32913	3.02233	2.84443	4.63689	4.38075
992	Gh_D12G0550	4.95682	3.8576	5.6515	4.69142	6.52122	5.40788	2.7816	6.01617	4.32923	4.34023	5.23895	6.93417	5.94725	5.42314	6.21578	5.16215	3.86991	1.64937	1.01175	6.36494	1.95303	6.85203	6.82185	4.75739	7.3468	5.12723	5.04144	7.13229	5.10901	4.34814	2.8916	5.41205	3.22563	3.32682	4.94828
993	Gh_D12G0551	2.75447	5.86612	4.37413	7.35069	5.29164	4.80518	4.1225	5.94404	6.29148	9.11985	7.44253	4.32494	7.54045	11.5768	14.4636	24.4932	8.70173	2.36766	4.61972	5.33971	4.61602	2.10462	2.35157	2.15972	1.59297	2.2303	2.14808	2.52298	2.99564	3.09662	2.45948	1.8894	2.46971	6.14549	4.21416
994	Gh_D12G0552	0.267131	1.30726	1.06835	3.19065	2.82073	0.27378	0.415943	0.688162	0.707296	1.16605	0.655438	0.595124	0.95128	0.232535	0.118932	0	0	0	0	0	0	0.215099	0.15122	0	0.102421	0.0668736	0.806666	0.129194	0.240555	0.331696	0.110559	0.0545268	0.525266	0	0.0957552
995	Gh_D12G0897	0.0890334	0.207349	0.199151	0.0804069	1.88387	1.82791	3.05807	1.06306	1.6141	1.59395	1.10567	0.328444	0.3423	0.387223	0.59954	12.4926	0.842357	0.18855	2.35279	0.37577	10.0505	0.714089	0.631274	1.10152	0.597997	2.88868	1.12991	4.12522	0.266183	0	0	20.5034	34.7416	0.313297	0.239072
996	Gh_D12G0898	2.62173	3.38334	4.41179	14.3245	11.0739	9.07508	12.6899	7.97781	11.2905	5.0672	5.80643	4.67139	9.72793	11.9978	1.36872	11.2469	16.9829	12.1936	1.57883	5.23088	29.3551	0	0.417529	0.29714	0	0.536657	0.775851	0	1.70628	3.58493	1.74072	0	0	0	0.518101
997	Gh_D12G1966	1.47842	0.492332	0.467664	0.637663	1.114	0.360472	0.313809	0.291731	1.57608	1.00349	1.88839	1.18026	1.0257	0.38317	1.24848	2.21658	0.639901	3.05385	2.31013	2.70119	2.24833	4.97028	3.03569	5.67972	9.91453	5.09697	5.02705	3.05127	3.59991	1.42155	1.82694	1.82955	1.33777	2.75164	2.58827
998	Gh_D12G1967	0.263118	2.10282	2.16497	0.680828	1.18971	0.914291	1.84255	0.96906	0.560843	0.459527	0.412796	0.349933	0.381158	1.14559	1.00042	0.244959	0.359455	0.544094	3.65198	0.390083	0.342887	0.682201	1.16926	1.01069	1.6926	0.871595	0.84807	0.905574	0.904248	1.05081	0.468009	0.996166	1.16364	1.20151	1.14589
999	Gh_D12G1968	2.26587	4.87614	2.66638	10.5546	16.5086	11.5243	9.00527	15.6001	1.44622	0.748047	1.30776	0.812599	0.882119	1.77103	3.08657	3.08742	0.946211	0	0.0762006	2.88624	2.00407	5.16005	5.5014	3.63695	4.81376	3.18829	3.19773	3.21293	1.87994	2.16635	1.50933	2.69273	1.18665	1.86001	2.24065
1000	Gh_D12G1969	7.75493	15.0411	4.99918	5.38833	4.92993	2.11486	4.1749	3.95935	3.47873	4.97761	5.14992	3.4389	6.42213	7.62219	8.79173	9.36762	7.34904	1.66483	2.10526	10.5302	7.84952	10.68	17.415	8.63437	10.4056	8.83267	11.1962	6.40712	7.28657	6.52394	6.1122	6.89156	3.51494	3.63458	4.52893
1001	Gh_D12G1970	20.2301	14.8867	12.8636	7.37415	5.72024	4.18169	3.84241	5.22794	15.9741	12.4516	11.1004	9.48453	9.56645	7.37077	6.45561	4.82993	6.38736	3.5885	2.2672	10.7137	3.3983	8.19917	7.55119	7.54549	5.59798	10.2962	6.28759	12.4091	11.5024	6.15694	5.40473	12.1156	13.0986	8.39451	7.67754
1002	Gh_D12G1971	606.771	190.789	21.1218	44.3809	17.5883	2.81246	4.114	2.36182	15.5333	15.6389	7.70681	3.86155	4.15669	3.31432	8.99458	2.50924	65.5343	22.0559	8.56641	8.46104	52.2003	6.49042	69.7351	8.34585	2.55999	5.70343	26.6395	6.28204	4.26941	1.77149	1.76139	107.313	58.8503	2.34406	3.58068
1003	Gh_D12G1972	0	0	0	0	0	0	0	0	0	0	0	0	0	0.742994	0	0	0	0	0	0	0	0	0	0	0	0.0426936	0	0	0	0	0	0	0	0	0.0611795
1004	Gh_D12G1973	0	0.148093	1.47603	0.143875	0.186116	0.447178	0.283269	0.351048	2.95086	3.18787	2.43696	3.78905	5.10684	11.2032	9.35708	1.92997	4.22726	0.589566	0.416731	3.29018	1.77182	1.2178	13.4242	8.01778	9.4627	5.35739	2.62402	14.9781	3.15405	2.86187	0.395886	0.711951	2.28107	6.66292	7.40614
1005	Gh_D13G0537	0	0	0	0	0	0	0	0	0	0	0	0	0	0	0	0	0	0	0	0	0	0	0	0	0	0	0	0	0	0	0	0	0	0	0.0955656
1006	Gh_D13G0538	0	0	0	0	0	0	0	0	0	0	0	0	0	0	0	0	0	0	0	0	0	0	0	0	0	0	0	0	0	0	0	0	0	0	0
1007	Gh_D13G0539	2.32211	21.9608	18.474	13.7047	8.85029	6.17619	6.51237	9.12484	10.4302	12.7624	13.4368	10.712	12.1313	14.3856	10.1191	10.9755	7.63281	5.46592	2.2299	5.85247	6.37705	2.33954	4.04268	4.06228	3.46624	5.00646	3.13987	3.87949	7.37975	3.8828	3.60957	5.64746	2.32307	3.32641	3.12235
1008	Gh_D13G0540	5.51357	2.18488	2.72738	4.7605	4.09329	2.07041	4.46398	3.79069	3.53475	4.24309	5.11171	4.79148	5.31047	4.80121	3.91246	3.27327	1.65237	3.11519	4.05342	5.11019	1.41586	5.18917	8.93896	5.81628	11.269	6.10492	8.93643	6.72888	9.175	14.2723	7.24736	4.27095	5.01766	3.65592	6.88828
1009	Gh_D13G0655	0	0	0	0	0	0	0	0	0	0	0	0	0	0	0	0	0	0	0	0	0	0	0	0	0	0	0	0	0	0	0	0	0	0	0
1010	Gh_D13G0656	0	0	0	0	0	0	0	0	0	0	0	0	0	0	0	0	0	0	0	0	0	0	0	0	0.383149	0	0	0	2.3004	1.21442	0	0	0	0	0.702254
1011	Gh_D13G0657	0.0695747	2.26922	4.65166	1.0693	1.4706	0.356791	0.0772474	0.127923	10.4579	9.91285	5.92204	3.21966	3.72926	0.756794	12.9033	0.152004	13.1523	3.79625	0.366832	2.77208	13.5627	2.79613	0.098553	0.574518	0.06672	0.173932	0.175763	0.506655	33.0414	18.1304	8.90128	0	0	14.2496	11.6529
1012	Gh_D13G0658	1.47373	1.80237	2.38302	1.79827	2.59642	0.661407	1.63554	1.62548	1.82485	0.70742	0.819243	0.545181	1.03534	1.12203	4.28499	1.28885	2.23802	0.154934	0.194355	2.47563	0.520749	2.96003	3.34085	2.66141	1.90813	1.70335	2.6087	1.25328	1.65511	1.37134	1.67139	1.20522	0.516227	1.17004	1.58372
1013	Gh_D13G0659	0	0	0	0	0	0	0	0	0	0	0	0	0	0	0	0	0	0	0	0	0	0	0	0	0	0	0	0	0	0	0	0	0	0	0
1014	Gh_D13G0660	0.657553	5.34488	3.8618	4.98937	3.91285	2.99533	1.78709	1.50067	5.82357	5.28712	3.09398	0	4.86546	2.85162	1.55681	3.0075	2.97817	2.33168	0.895287	0.745426	2.91485	0.64425	1.41619	3.68372	2.22339	5.03555	1.76639	1.69164	0	1.01041	0	4.10952	3.58874	0.556623	2.04465
1015	Gh_D13G0661	0.629169	0.448143	0.773941	0.221621	0.491633	0.98434	0.428475	0.643756	1.10135	1.09128	1.06534	1.43249	0.841334	0.380486	0.619828	0	0.635449	0.144386	0.550529	0.869854	0.106316	0.282033	0.395328	0.831537	0.803672	0.613497	0.175141	0.589111	0.525702	0.325755	0.145137	1.53172	1.13163	0.0621017	0.470149
1016	Gh_D13G0662	0.510262	0.592277	1.24771	0.452623	0.612147	1.34447	0	0	0	0.77448	0	0	0	1.1135	0	0	0.452147	0	0	1.20914	0	0.988697	0	0.517057	0.49537	0.61948	0	0	0.736121	0	0	0	0	0	0.451481
1017	Gh_D13G0663	0.786342	1.14265	0.898014	0.70614	0.697233	0.76082	0.861993	0.35948	0	0.278493	0.253285	0	0	0.853013	1.35718	1.31737	0.546092	0.437889	0	0.429294	1.17537	0.389661	0.280425	1.81283	0.378409	0.850906	1.02415	0.491582	0.580882	0.606822	0	0	0.271582	0	1.57787
1018	Gh_D13G0664	3.15868	13.5396	12.528	14.879	12.5205	6.94991	5.10053	7.23573	25.4272	27.4421	19.7826	16.799	13.8892	4.53885	12.6217	5.45892	7.54535	10.7066	3.76611	9.59233	2.04889	9.47138	4.38741	8.80211	4.45661	15.0236	4.35573	14.577	13.3184	5.73378	3.07992	24.5247	26.2644	15.0744	10.6794
1019	Gh_D13G0665	4.28078	8.68961	5.2597	9.91682	9.01527	6.72029	7.32655	5.97341	7.01379	9.77584	7.66061	8.55717	8.88434	7.91479	6.54664	10.4147	7.38202	6.01985	10.8895	6.32256	11.2334	3.61672	4.55807	5.18607	5.46981	6.80295	5.66568	6.0002	6.15363	4.57376	2.57519	5.21149	7.18243	10.0388	7.30297
1020	Gh_D13G0666	0	0.378006	0.368661	1.02331	2.10957	4.81279	3.03786	3.12396	7.43795	10.9539	8.69292	7.39531	6.55759	1.41128	1.48428	1.44358	2.27207	6.05635	1.30005	1.40455	13.4877	0	0	0	0.937532	0.201531	0	0.806407	0.481917	1.00459	0	0	0	0.282231	0
1021	Gh_D13G0667	0.367766	0.427996	0.827882	0.331531	0.43309	0.630163	0.406034	1.911	0.603807	1.19242	1.07807	0.898975	0.31647	1.06555	1.10934	0.540741	1.49739	0	0.325299	0.261528	1.10796	0.489795	0.870833	1.76593	0.70643	0.533884	0.313695	0	1.46052	1.51801	0.250638	0.88065	1.36621	0.857591	1.096
1022	Gh_D13G0745	0.230155	0.312947	0.297459	0.243167	0.404721	0.147328	0.384584	0.105953	0	0.208466	0.0468192	0.214236	0.14589	0.250515	0.170187	0.416696	0.220061	0.1587	0.705153	0.159273	0.23326	0.232045	0.379685	0.476016	0.367523	0.432687	0.192361	0.0924315	1.96077	5.83823	4.2183	0.156409	0.215891	1.29409	2.68264
1023	Gh_D13G0746	1.22126	0.53383	0.540372	0.719192	0.679774	0.390742	0.238281	0.478065	0.050658	0.124187	0.5575	0.227686	0.231853	0.199427	0.270428	0.331202	0.204683	0.125864	0.160205	0.316137	0	0.431327	0.215766	0.15794	0.0584919	0.153167	0.229231	0.14687	0.367537	0.379455	0.126873	0.279933	0.214995	0.217153	0.136909
1024	Gh_D13G0747	4.84272	13.3061	8.44717	5.85047	5.9445	4.50037	3.82516	5.41671	7.41475	7.8521	7.89074	8.97759	6.96577	5.3977	9.18787	8.5653	5.44046	1.42488	0.907336	10.5006	7.16506	13.092	11.8956	12.5568	14.8269	11.4981	13.6291	8.80166	8.76349	5.46374	3.53471	8.89664	9.01428	3.94786	5.8429
1025	Gh_D13G0748	0	0	0	0	0	0	0	0	0	0	0	0	0	0	0	0	0	0	0	0	0	0	0	0	0	0	0	0	0	0	0	0	0	0	0
1026	Gh_D13G0749	0	0	0	0	0	0	0	0	0	0	0	0	0	0	0	0	0	0	0	0	0	0	0	0	0	0	0	0	0	0	0	0	0	0	0
1027	Gh_D13G0750	1.37333	1.83926	1.71266	1.90618	2.63633	1.72009	1.88977	2.74532	2.52142	2.77223	2.13325	2.66996	2.40316	1.65416	2.00517	1.20421	2.01541	0.481538	0.996433	2.60088	1.54147	5.19018	4.79035	4.56522	5.2898	3.53678	4.16696	4.00473	2.99028	2.99616	3.58279	4.25628	4.32159	1.92282	2.3848
1028	Gh_D13G0751	0.691785	0.0503869	0	0	0	0.0553656	0	0	0	0	0.0528596	0	0	0.188226	0	0	0.0825963	0.0896395	0	0.0899025	0	0	0.0611541	0.0893975	0.207156	0.0812498	0.217073	0	0	0.134271	0	0	0	0	0.077519
1029	Gh_D13G0752	6.50433	2.89001	2.83837	4.60125	4.81395	5.93371	4.93495	3.18111	4.04229	5.19494	7.34915	7.11098	6.13586	12.4774	4.60163	6.36169	2.09793	2.2729	0.427151	3.04051	1.56523	4.999	12.3029	20.0499	7.08921	2.26683	2.8556	4.70444	5.07138	10.4794	4.38432	1.11908	0.400283	0.649361	5.28465
1030	Gh_D13G0753	5.03852	31.3579	17.3119	15.7928	5.27208	2.72627	5.8507	3.25546	18.5762	17.7315	15.6849	12.2207	15.6037	8.21933	5.46492	11.5429	8.88262	11.4486	11.22	9.60369	8.49983	4.89914	8.03338	12.1826	2.79411	7.66963	3.78717	4.02182	9.42571	4.88284	1.29756	4.50863	3.85846	6.79981	5.42775
1031	Gh_D13G0754	0.352836	0.246746	1.28913	0.926788	1.44748	0.632316	0.629093	0.487363	4.56383	2.58653	3.26956	1.90598	2.32448	1.15222	4.22363	1.99199	2.43056	0	0.277872	2.04902	1.60972	1.7081	1.89556	3.28447	5.98304	3.3175	3.00572	8.32599	2.44095	0.548039	0.439492	4.38691	5.26432	3.38492	2.78419
1032	Gh_D13G0755	0.787219	0.687393	0.440996	2.93115	4.86069	4.42119	4.13895	3.43284	0.810019	0.815133	0.490391	0.181194	0.379082	0.641828	1.77089	2.59321	0.278759	1.46517	0.520679	1.04145	4.26036	0.591311	0.698071	0.405585	0.849989	0.674828	0	0.721495	0.293884	0.60984	0.202035	0	0	0.172842	0.528291
1033	Gh_D13G0756	0.757411	1.61767	1.05371	0.742072	0.592735	0.080896	0.771392	0.232175	2.29534	3.88444	3.34065	1.75458	3.86114	0.549321	1.68986	0.964161	0.900578	0.132063	3.32522	12.812	0.255184	0.761532	2.85997	0.782098	4.41771	2.68391	5.89051	7.34294	2.93343	0.587571	1.30392	0.902547	1.23967	1.45041	3.27955
1034	Gh_D13G0757	2.46255	2.80891	2.04878	2.25553	1.8303	1.42303	1.12232	1.68316	3.82405	4.91319	3.21894	4.00164	3.91767	3.63241	2.98751	3.15737	4.44164	2.07018	1.45815	3.50492	0.752395	3.31474	3.77911	2.71279	2.84045	2.5746	2.38335	3.05412	6.05909	3.70285	2.31235	1.59102	0.708884	1.83757	3.2301
1035	Gh_D13G0758	0.0498651	0	0	0	0	0	0	0	0	0	0	0	0	0	0	0	0	0	0	0	0	0	0	0	0	0	0	0	0	0	0	0	0	0	0
1036	Gh_D13G0759	0	0.459555	0	0.352468	0	0	0	0	0	0	1.08591	1.38941	0	0	0.949878	0	0.355351	0	2.17487	0	0	0	0	0	0	0.241601	0	0	0	0	0	0	0	0	0
1037	Gh_D13G0760	0	0	0	0	0	0	0	0	0	0	0	0	0	0	0	0	0	0	0	0	0	0	0	0	0	0	0	0	0	0	0	0	0	0	0
1038	Gh_D13G0880	0	0	0	0.0754894	0.491003	0.214399	0.0926409	0.15354	0.689038	1.03419	0.414317	0.154286	0.427858	0.72695	0.749317	1.09815	0.395751	1.94165	0.662026	2.28838	0.589915	3.18547	2.01385	1.98219	2.32485	1.72138	3.81273	2.84919	0.374975	0	0	0.683924	5.96433	0.147169	0.374043
1039	Gh_D13G0881	0	0	0.0219343	0	0	0	0	0	0.132026	0.188038	0.0963981	0.0371146	0.0752694	0.0432691	0	0.172098	1.35403	0.692835	0.624706	0	0.504436	0	0	0	0	0.0124706	0	0	0	0	0	0	0	0	0.320855
1040	Gh_D13G0882	0	0	0	0	0	0	0	0	0	0	0.0479427	0.110758	0.0249567	0.129122	0	0	0	0	0	0	0	0	0	0	0	0	0	0	0	0	0	0	0	0	0.0177312
1041	Gh_D13G1399	0	0	0	0	0	0	0	0	0.089044	0.14682	0.792286	1.29862	1.23197	24.3574	0	0	0.10257	0	0	0.224539	0	0	0.0761554	0	0	0.0336762	0	0	0	0	0.111347	0	0	0	0.0482213
1042	Gh_D13G1400	0.230141	0.134067	0.127934	0.0520496	0.0675187	0	0.0639623	0	0.2855	0.157138	0	0.213471	0.0732385	0.876392	0.128201	0	0.27396	0	0.151452	0.240369	0.232757	0.115768	0.162887	0.297151	0.110311	0.323961	0	0	0.086312	0.357148	0	0	0.161539	0.20361	0.0515526
1043	Gh_D13G1401	1.7146	1.94821	0.950514	0.776181	0.955003	0.384222	0.143184	0.355119	0.639187	1.4577	1.20517	1.35548	0.9247	1.67948	1.90376	1.58445	0.655142	0.0888539	1.35157	2.13886	0.651327	1.38225	1.09129	1.68399	1.88943	1.47682	1.72151	1.03398	1.54586	0.798714	0.977557	1.35504	0.482241	0.152096	0.806964
1044	Gh_D13G1402	0	0	0.323453	0.307725	0.341823	0.186631	0.0540474	0.044697	0.884627	0.330843	0.237951	0	0	0.10571	0.108	0	0.0926819	0	0	0.202331	0	0	0	0	0	0	0	0	1.09405	0.904814	0	0	0	0	0.391796
1045	Gh_D13G1403	0	0	5.26374	18.2334	15.3418	4.81554	4.6892	1.30234	72.5982	40.6422	55.1327	35.2099	33.4609	26.2613	28.9503	2.77348	13.5591	0	1.42621	86.1545	1.7765	171.387	122.73	176.667	55.8009	108.321	65.0641	45.1928	64.0077	13.1919	4.32514	11.004	1.47794	0.616433	5.08123
1046	Gh_D13G1404	1.95321	4.86274	3.64316	1.68787	0.676742	1.08009	1.38374	0.85805	0.441219	0.604082	0.597216	1.07315	0.394443	2.22234	3.3528	1.93096	3.1793	1.19706	0.116663	1.38506	6.47427	0.536706	0.313956	0.55067	0.38285	0.583878	0.891725	0.642705	0.53354	0.13785	0	0.0905457	0	0.708606	0.278551
1047	Gh_D13G1405	0	0	0	0	0.0391374	0	0.0372197	0	0.0553885	0	0.04069	0	0	0	0	0	0.223735	0	0	0.346088	0	0.7411	0.944121	1.5199	1.02368	0.565255	1.33809	0.642981	0	0	0	0.0340271	0.0470137	0	0.0299458
1048	Gh_D13G1406	0.194046	0	0.221489	0.174276	0.458756	3.25381	2.97865	3.37121	0.632307	0	0	0.351283	0.762727	0.421016	0	1.29979	4.49413	2.1586	0	0	4.4485	0.384725	0.276765	0	0.373493	0	0	0.484951	0.573528	0.599041	0	0	0.268146	0	0
1049	Gh_D13G1407	16.4367	199.921	127	64.2244	14.6108	14.3611	8.04521	10.2126	13.0609	125.737	160.113	117.999	143.739	324.285	4.28845	2.20744	0.785135	2.03083	0.688789	21.689	0.166353	0	0	0	0.0314284	0.0411383	0.739366	0.315808	15.7935	20.5892	21.4637	0.167143	0.0923845	0	14.2692
1050	Gh_D13G1408	0.833716	1.45177	1.4979	2.5963	2.98882	2.18356	4.96946	3.42734	3.33615	1.86314	3.4516	2.1885	4.56005	4.52917	3.01319	5.8178	11.9438	4.09174	16.0766	6.76493	4.08191	8.12026	18.6252	16.9367	9.28554	7.62449	17.131	4.36543	4.83823	3.83473	3.27382	1.74585	2.26035	9.07583	2.58713
1051	Gh_D13G1409	0	0.338334	0	0.520892	1.03818	0.756256	0.317247	0.265927	1.41132	0.422267	1.93548	1.55713	1.16735	0	1.36872	0	0.265358	0	0	0	0	1.14495	2.50518	1.18856	1.96787	1.78886	1.5517	1.48726	2.98599	0.896232	0.580239	0.302696	0.398716	0	0.777151
1052	Gh_D13G1410	0.0621667	1.05109	0.765016	0.902148	0.557901	0.596166	0.277843	0.706889	0.930484	1.49515	1.86659	1.84192	3.29053	2.75338	2.71757	6.89881	0.797205	0.0634852	0.0271162	2.00403	0.58986	2.09576	2.04789	2.28604	1.35892	2.66201	1.62578	0.669699	0.453167	0.128874	0.216046	3.82541	0.117018	0.369815	0.241764
1053	Gh_D13G1411	0.230176	0.292795	0.564977	2.82782	5.73164	8.33443	7.7037	18.6168	0.817785	0.804301	1.2018	1.56625	2.08335	0.638108	9.75472	8.18787	0.845242	0	0.027382	1.03339	0.744535	1.33324	0.871494	0.975381	0.871411	0.93983	0.859955	0.275518	0.173572	0.0650676	0.370867	0.883251	0.0738511	0.224057	0.23474
1054	Gh_D13G1412	0.315296	0	0.369249	0.563226	1.87499	0.819932	2.40079	0.575642	0	0.459551	0.422121	0	0	0	0.744427	1.43847	0.286169	0	0	0.712315	1.86546	0	0.452429	0	0	0	0	0	0	0	0	0	0	0	0
1055	Gh_D13G1413	0	0	0	0.608322	1.33875	0	0.247293	0	0.734546	1.61366	0.882723	0	0.894653	0	4.71456	1.01537	1.04126	0.510632	0	6.97528	0.898755	0.893865	2.90762	0.694028	0.653468	0.558022	0.593182	0	0	0	0	0	0.31143	0	0
1056	Gh_D13G1414	0.984655	1.1107	1.65175	1.81283	3.79676	1.91067	0.460311	2.89615	0.737714	0.68927	0.734957	0.414428	0.643381	0.691553	2.39204	6.75488	0.760299	0.0655073	0	0.855447	2.35169	0.512758	0.853043	0.328597	0.27384	0.418235	0.318064	0.305676	1.19471	1.57896	0.197943	0.355975	0.0894537	0.112931	0.541218
1057	Gh_D13G1415	0	0	0	0	0	0	0	0	0	0	0	0	0	0	0	0	0	0	0	0	0	0	0	0	0	0	0	0	0	0	0	0	0	0	0
1058	Gh_D13G1416	0	0	0	0	0	0	0	0	0	0	0	0	0	0	0	0	0	0	0	0	0	0	0	0	0	0	0	0.607422	0	0	0	0	0	0	0
