# Supplementary material for: Genomic insights into divergence and dual domestication of cultivated allotetraploid cottons
Source: Genome Biol. 2017 Feb 20;18:33. doi: 10.1186/s13059-017-1167-5 (PMC5317056; doi:10.1186/s13059-017-1167-5)
Supplement: Additional file 22: Table S19. — List of genes related to cotton fiber development that overlapped with the selective sweeps in G. hirsutum. (XLSX 14 kb) [file 13059_2017_1167_MOESM22_ESM.xlsx]

## Sheet: Sheet1
Additional file 22 Table S19. List of genes related to cotton fiber development overlapped with the selective sweeps in G. hirsutum.
TM-1 gene ID	Chromosome	Start (bp)	End (bp)	Predicted gene function description
Gh_A01G1022	A01	32341382	32348993	Early-responsive to dehydration stress protein (ERD4)
Gh_A01G1137	A01	47402290	47408940	NA
Gh_A02G0794	A02	16776913	16777611	NA
Gh_A02G1349	A02	77969111	77971553	Target of Myb protein 1
Gh_A02G1350	A02	77986314	77990876	Peptidyl-tRNA hydrolase II (PTH2) family protein
Gh_A04G0850	A04	55581725	55588620	NA
Gh_A05G2644	A05	41478705	41480216	C2H2-like zinc finger protein
Gh_A06G0314	A06	4574099	4575049	Galactose oxidase/kelch repeat superfamily protein
Gh_A06G0315	A06	4582139	4582783	Galactose oxidase/kelch repeat superfamily protein
Gh_A06G0391	A06	6518307	6519653	proton gradient regulation 3
Gh_A06G0947	A06	41586709	41589321	Cellulose-synthase-like C5
Gh_A06G0952	A06	42813734	42817353	Coatomer, beta subunit
Gh_A06G0954	A06	43038315	43038485	NA
Gh_A06G0956	A06	43584532	43584717	NA
Gh_A06G0974	A06	44265823	44267218	NA
Gh_A06G0980	A06	46034535	46038599	Protein of unknown function (DUF2296)
Gh_A06G0986	A06	46736321	46743753	NAD(P)-binding Rossmann-fold superfamily protein
Gh_A07G0946	A07	17618250	17619951	fatty acid desaturase 3
Gh_A08G0720	A08	19037678	19038511	Bifunctional inhibitor/lipid-transfer protein/
				seed storage 2S albumin superfamily protein
Gh_A08G1239	A08	83300964	83302248	Chalcone and stilbene synthase family protein
Gh_A08G1244	A08	83660794	83664350	alpha/beta-Hydrolases superfamily protein
Gh_A08G1337	A08	86506970	86510626	RING/U-box superfamily protein
Gh_A08G1341	A08	87200283	87201727	Protein of unknown function (DUF1218)
Gh_A09G0848	A09	55929662	55931410	fatty acid desaturase 3
Gh_A09G0853	A09	56027453	56030340	rotamase CYP 7
Gh_A09G0857	A09	56099063	56099410	NA
Gh_A10G0839	A10	17652637	17654035	GDSL-like Lipase/Acylhydrolase superfamily protein
Gh_A11G2186	A11	72997677	72998463	RmlC-like cupins superfamily protein
Gh_A11G2187	A11	73002389	73002987	RmlC-like cupins superfamily protein
Gh_A11G2191	A11	73194858	73195684	RmlC-like cupins superfamily protein
Gh_A12G0957	A12	60372337	60372936	RING/U-box superfamily protein
Gh_D01G0904	D01	14970255	14972428	NA
Gh_D01G0906	D01	15014598	15015292	cold-regulated 47
Gh_D01G0907	D01	15071832	15074969	Zinc-binding alcohol dehydrogenase family protein
Gh_D01G0932	D01	15653549	15657679	Chaperone protein htpG family protein
Gh_D01G1070	D01	21192335	21192808	NA
Gh_D01G1237	D01	30718959	30719534	ovate family protein 6
Gh_D01G1239	D01	30829303	30829673	1-cysteine peroxiredoxin 1
Gh_D02G0756	D02	11322861	11325742	F-box/RNI-like superfamily protein
Gh_D03G1272	D03	40563460	40567834	NA
Gh_D04G0597	D04	10669494	10671931	3-oxo-5-alpha-steroid 4-dehydrogenase family protein
Gh_D04G0601	D04	10778009	10783393	protein affected traf&#64257;cking 2
Gh_D04G0605	D04	10821266	10822804	glycerol-3-phosphate acyltransferase 5
Gh_D04G0621	D04	11092476	11095259	Integral membrane Yip1 family protein
Gh_D04G0688	D04	13552521	13554569	cytokinin oxidase/dehydrogenase 6
Gh_D04G0990	D04	30600064	30600578	60S acidic ribosomal protein family
Gh_D06G0908	D06	18037392	18038225	NA
Gh_D07G2033	D07	50147471	50147988	TCP-1/cpn60 chaperonin family protein
Gh_D07G2034	D07	50148970	50149561	autoinhibited Ca(2+)-ATPase 10
Gh_D08G1280	D08	42145173	42147763	PLAC8 family protein
Gh_D08G1674	D08	52494935	52495165	NA
Gh_D10G0978	D10	13410726	13413226	alpha/beta-Hydrolases superfamily protein
Gh_D10G1048	D10	15934735	15952341	SEC6
Gh_D10G1339	D10	25755818	25771279	Pentatricopeptide repeat (PPR) superfamily protein
Gh_D10G1342	D10	25844049	25845929	Pentatricopeptide repeat (PPR-like) superfamily protein
Gh_D10G1349	D10	26146473	26148474	Exostosin family protein
Gh_D10G1352	D10	26192201	26192672	NA
Gh_D10G1354	D10	26255047	26271386	AMP-dependent synthetase and ligase family protein
Gh_D10G1370	D10	27102872	27104296	Protein kinase superfamily protein
Gh_D10G1378	D10	27324637	27326037	Protein kinase superfamily protein
Gh_D10G1380	D10	27366551	27367954	Protein kinase superfamily protein
Gh_D10G1428	D10	30545313	30547077	Ribosomal protein S24/S35, mitochondrial
Gh_D10G1498	D10	35417844	35452125	emp24/gp25L/p24 family/GOLD family protein
Gh_D10G1505	D10	36338829	36373508	Cupredoxin superfamily protein
Gh_D10G1506	D10	36515023	36546591	SNARE associated Golgi protein family
Gh_D10G1522	D10	39254334	39256455	TPX2 (targeting protein for Xklp2) protein family
Gh_D10G1594	D10	43364254	43366387	Leucine-rich receptor-like protein kinase family protein
Gh_D10G1610	D10	44208621	44210132	Protein phosphatase 2C family protein
Gh_D10G1620	D10	44862836	44863408	DUF679 domain membrane protein 2
Gh_D10G1621	D10	44898893	44899465	DUF679 domain membrane protein 2
Gh_D11G2129	D11	31296504	31297145	NA
Gh_D11G2130	D11	31543237	31544881	NA
Gh_D11G3003	D11	61389433	61389681	NA
Gh_D12G0480	D12	8149481	8166956	Adaptor protein complex AP-1, gamma subunit
Gh_D12G0897	D12	31252767	31254734	RAB GTPase homolog G3B
Gh_D13G0537	D13	7114805	7115383	NA
Note, the predicted gene function was annotated with the Arabidopsis thaliana gene annotation.
