# Supplementary material for: Genomic insights into divergence and dual domestication of cultivated allotetraploid cottons
Source: Genome Biol. 2017 Feb 20;18:33. doi: 10.1186/s13059-017-1167-5 (PMC5317056; doi:10.1186/s13059-017-1167-5)
Supplement: Additional file 23: Table S20. — List of genes related to cotton seed germination that overlapped with the selective sweeps in G. hirsutum. (XLSX 17 kb) [file 13059_2017_1167_MOESM23_ESM.xlsx]

## Sheet: Sheet1
Additional file 23 Table S20. List of genes related to cotton seed germination overlapped with the selective sweeps in G. hirsutum.
TM-1 gene ID	Chromosome	Start (bp)	End (bp)	Predicted gene function description
Gh_A01G0977	A01	26299328	26299693	Tetratricopeptide repeat (TPR)-like superfamily protein
Gh_A01G0978	A01	26299712	26301082	Pentatricopeptide repeat (PPR) superfamily protein
Gh_A02G1356	A02	78199820	78201622	Tho complex subunit 7/Mft1p
Gh_A05G1217	A05	12268812	12271108	Glutathione S-transferase family protein
Gh_A05G1218	A05	12272184	12274271	Pentatricopeptide repeat (PPR) superfamily protein
Gh_A05G1222	A05	12290015	12291595	alpha/beta-Hydrolases superfamily protein
Gh_A05G2771	A05	55665816	55667735	NA
Gh_A06G0398	A06	6566901	6568723	Tetratricopeptide repeat (TPR)-like superfamily protein
Gh_A06G0936	A06	39940284	39942706	SC35-like splicing factor 30A
Gh_A06G0942	A06	41286149	41296573	Protein kinase superfamily protein
Gh_A06G0963	A06	43825487	43830977	Translation elongation factor EF1A/
				initiation factor IF2gamma family protein
Gh_A06G0982	A06	46347866	46350895	SWAP (Suppressor-of-White-APricot)/
				surp RNA-binding domain-containing protein
Gh_A06G0988	A06	46988523	47003250	Cell differentiation, Rcd1-like protein
Gh_A06G0989	A06	47012156	47014682	ETHYLENE-INSENSITIVE3-like 3
Gh_A06G0996	A06	47917726	47924948	Cysteinyl-tRNA synthetase, class Ia family protein
Gh_A06G0998	A06	48051864	48052330	NA
Gh_A06G1004	A06	48894049	48896077	ethylene response factor 110
Gh_A06G1005	A06	48935288	48941365	SET domain group 26
Gh_A06G1007	A06	49634228	49635883	S18 ribosomal protein
Gh_A06G1011	A06	50165593	50166123	NA
Gh_A06G1027	A06	54972140	54975219	proton gradient regulation 3
Gh_A06G1028	A06	55028905	55030664	NA
Gh_A06G1029	A06	55032094	55041203	magnesium transporter 2
Gh_A06G1033	A06	55327849	55330193	BED zinc finger ;hAT family dimerisation domain
Gh_A06G1045	A06	58462687	58482265	P-loop containing nucleoside triphosphate
				hydrolases superfamily protein
Gh_A08G0706	A08	16995732	17015912	glucan synthase-like 12
Gh_A08G1346	A08	87493710	87498401	RNAse l inhibitor protein 2
Gh_A08G1349	A08	87557542	87560538	zinc knuckle (CCHC-type) family protein
Gh_A08G1350	A08	87569811	87572887	ATP-binding cassette 14
Gh_A08G1351	A08	87666000	87669535	NA
Gh_A08G1353	A08	87679459	87682544	Protein of unknown function, DUF647
Gh_A09G0852	A09	56010739	56012913	NA
Gh_A09G0858	A09	56124143	56133573	Domain of unknown function (DUF298)
Gh_A09G0859	A09	56138179	56142424	Homeodomain-like superfamily protein
Gh_A09G0870	A09	56436134	56436349	NA
Gh_A09G0872	A09	56475532	56483661	PHD finger family protein
Gh_A09G1051	A09	60874731	60878008	3\'-5\'-exoribonuclease family protein
Gh_A10G0771	A10	15231801	15244714	related to KPC1
Gh_A10G0894	A10	19344371	19346562	Ribosomal protein S4
Gh_A10G0895	A10	19360060	19362678	Pentatricopeptide repeat (PPR) superfamily protein
Gh_A10G1442	A10	78198250	78206153	CW-type Zinc Finger
Gh_A10G1612	A10	87072216	87076664	Nucleic acid-binding, OB-fold-like protein
Gh_A12G0588	A12	14758498	14760501	NA
Gh_D01G0792	D01	12105124	12107494	myb domain protein 72
Gh_D01G0910	D01	15157281	15161786	Prolyl oligopeptidase family protein
Gh_D01G0912	D01	15252852	15254996	Pentatricopeptide repeat (PPR) superfamily protein
Gh_D01G0921	D01	15376125	15377551	GTP binding Elongation factor Tu family protein
Gh_D01G0923	D01	15420254	15422064	Single hybrid motif superfamily protein
Gh_D01G0937	D01	15774597	15775097	Chaperone DnaJ-domain superfamily protein
Gh_D01G0940	D01	15876280	15878178	Plant neutral invertase family protein
Gh_D01G1066	D01	20958056	20959309	Carbohydrate-binding protein
Gh_D01G1071	D01	21214406	21216073	NA
Gh_D01G1232	D01	30626687	30628270	Ribosomal protein L6 family protein
Gh_D01G1480	D01	45024721	45025854	NA
Gh_D02G0753	D02	11307608	11310461	RAB GTPASE HOMOLOG B18
Gh_D02G0755	D02	11316963	11322289	hydrolases, acting on acid anhydrides,
				in phosphorus-containing anhydrides;
				ATP-dependent helicases;nucleic acid binding;
				ATP binding;RNA binding;helicases
Gh_D03G0560	D03	11193845	11204524	protein kinase family protein / peptidoglycan-binding
				LysM domain-containing protein
Gh_D03G1268	D03	40292251	40292730	HSP20-like chaperones superfamily protein
Gh_D04G0573	D04	10062901	10065424	prohibitin 1
Gh_D04G0574	D04	10125578	10126891	3-ketoacyl-CoA synthase 19
Gh_D04G0587	D04	10422586	10426001	nodulin MtN21 /EamA-like transporter family protein
Gh_D04G0594	D04	10598044	10606357	NA
Gh_D04G0596	D04	10650276	10650915	NA
Gh_D04G0603	D04	10798884	10799381	NA
Gh_D04G0604	D04	10811324	10813522	Pentatricopeptide repeat (PPR) superfamily protein
Gh_D04G0608	D04	10878894	10880741	FtsJ-like methyltransferase family protein
Gh_D04G0620	D04	11089525	11090747	Mitochondrial glycoprotein family protein
Gh_D04G0672	D04	13101790	13102097	NA
Gh_D04G0673	D04	13172750	13177137	histidine acid phosphatase family protein
Gh_D04G0676	D04	13235705	13239348	P-loop containing nucleoside triphosphate
				hydrolases superfamily protein
Gh_D04G0683	D04	13450579	13451586	Essential protein Yae1, N-terminal
Gh_D04G0994	D04	30752884	30755842	Tetratricopeptide repeat (TPR)-like superfamily protein
Gh_D04G1008	D04	31659802	31665383	ENTH/VHS family protein
Gh_D04G1011	D04	32068447	32071408	Enolase
Gh_D04G1048	D04	34334306	34335064	C2H2-type zinc finger family protein
Gh_D04G1108	D04	36536954	36541421	purine biosynthesis 4
Gh_D05G2262	D05	21732581	21747017	histone methyltransferases(H3-K4 specific);
				histone methyltransferases(H3-K36 specific)
Gh_D05G2263	D05	21751154	21759944	Zinc finger C-x8-C-x5-C-x3-H type family protein
Gh_D06G0405	D06	5715165	5716296	NA
Gh_D06G0408	D06	5744075	5744734	RING/U-box superfamily protein
Gh_D06G0409	D06	5745780	5758635	Sec23/Sec24 protein transport family protein
Gh_D06G1064	D06	23134523	23139226	neurochondrin family protein
Gh_D06G1077	D06	23981645	23987181	casein lytic proteinase B4
Gh_D07G2030	D07	50112384	50115455	Sterile alpha motif (SAM) domain-containing protein
Gh_D07G2032	D07	50130065	50133046	Sterile alpha motif (SAM) domain-containing protein
Gh_D08G1619	D08	50928942	50930817	HIT-type Zinc finger family protein
Gh_D10G0975	D10	13365441	13366265	Chaperone DnaJ-domain superfamily protein
Gh_D10G0979	D10	13432307	13436271	MATE efflux family protein
Gh_D10G1346	D10	25894540	25894746	NA
Gh_D10G1358	D10	26472125	26492261	ARM repeat superfamily protein
Gh_D10G1361	D10	26633434	26639954	NA
Gh_D10G1391	D10	27898235	27906495	Tudor/PWWP/MBT domain-containing protein
Gh_D10G1433	D10	30890843	30896463	RING/U-box superfamily protein
Gh_D10G1434	D10	30924242	30927326	peroxisomal 3-ketoacyl-CoA thiolase 3
Gh_D10G1472	D10	33606411	33608933	Pentatricopeptide repeat (PPR) superfamily protein
Gh_D10G1479	D10	33867680	33873822	Leucine-rich repeat protein kinase family protein
Gh_D10G1485	D10	34225638	34279385	ABC-2 type transporter family protein
Gh_D10G1490	D10	34596755	34598577	Ribosomal protein S3Ae
Gh_D10G1497	D10	35356514	35357101	P-loop containing nucleoside triphosphate
				hydrolases superfamily protein
Gh_D10G1504	D10	36157719	36163615	time for coffee
Gh_D10G1526	D10	39309292	39309531	NA
Gh_D10G1527	D10	39329949	39332114	homolog of human DNA ligase iv-binding protein XRCC4
Gh_D10G1537	D10	40126484	40127083	ethylene response factor 1
Gh_D10G1579	D10	42934432	42935512	plasmodesmata-located protein 2
Gh_D10G1584	D10	43177163	43179950	Caleosin-related family protein
Gh_D10G1586	D10	43243455	43245495	Eukaryotic initiation factor 4E protein
Gh_D10G1618	D10	44637162	44638805	tRNA/rRNA methyltransferase (SpoU) family protein
Gh_D11G3002	D11	61347423	61349318	ATP synthase D chain, mitochondrial
Gh_D12G0549	D12	10139703	10142253	NA
Gh_D12G1970	D12	52735788	52739977	conserved oligomeric Golgi complex component-related /
				COG complex component-related
Gh_D12G1971	D12	52743032	52743768	mitochondrion-localized small heat shock protein 23.6
Gh_D13G0746	D13	11807785	11809413	pentatricopeptide (PPR) repeat-containing protein
Gh_D13G0751	D13	12046037	12047729	protein serine/threonine kinases;protein kinases;
				ATP binding;sugar binding;kinases;carbohydrate binding
Gh_D13G0753	D13	12079507	12081210	UDP-galactose transporter 3
Gh_D13G0758	D13	12251024	12257846	NA
