# Supplementary material for: Genomic insights into divergence and dual domestication of cultivated allotetraploid cottons
Source: Genome Biol. 2017 Feb 20;18:33. doi: 10.1186/s13059-017-1167-5 (PMC5317056; doi:10.1186/s13059-017-1167-5)
Supplement: Additional file 24: Table S21. — Primers for SNP accuracy validation. (XLSX 12 kb) [file 13059_2017_1167_MOESM24_ESM.xlsx]

## Sheet: Sheet1
Additional file 24: Table S21. Primers for SNP accuracy validation.
Chr.	Gene start site	Gene end site	Primer (from 5' to 3')		Length of PCR product (bp)
A01	78170381	78174540	Forward	TCCAAGAATAAACCACCGAG	522
			Reverse	ATTAGGTAGAGGACAACTGC
A02	2994068	2999263	Forward	GCGTGTTATGTATGTTTCTC	726
			Reverse	GTTAGAAGCAGACCATACAT
A03	62983501	62985973	Forward	ATCCGAAGAAGTATTGCGTT	1132
			Reverse	GCTCTACACATTTTGGTCTG
A04	1703950	1708421	Forward	ACTCAAAACTTAGATTCGCC	511
			Reverse	AAAATGCGGTAAGCGTGGAT
A06	2844080	2845914	Forward	ATTACCCCACAGCCGAAAGG	681
			Reverse	TCTGCTGTTGTTAGGTTCTC
A07	2268495	2272087	Forward	TGAGATCATGTGTTACCATC	324
			Reverse	CCAGTTTCAGTCGCAGTATC
A08	11340630	11346248	Forward	TTCTGCTGCACATACTATTC	1196
			Reverse	TAGGAAGGTGTTGACTCTAG
A09	65886141	65887822	Forward	AATTATCCAAAAACCATGGTTACCT	363
			Reverse	GTAAGAGCAAGCTTTGATTTCTTTTC
A10	16551986	16556645	Forward	TGTGGGAAAATAGGCATTGG	911
			Reverse	ACAGCGAATGAATCTATGGC
A11	17604253	17607562	Forward	TTATAACTTACATCACATATTTATATGCCTTT	486
			Reverse	CATTATTATTTATTAATTACTAGTGGTACTATACCTT
A12	14356447	14358531	Forward	AACCACTGTCTCACTTCCAG	1034
			Reverse	GGGAATGTAATGGCAGCAGC
A13	23818352	23820245	Forward	ATCGGACTTGGGTATTTGCC	914
			Reverse	AAGGTTGAGGCATTAGGAAC
D01	8739921	8741797	Forward	AACTTGTATCCTGGTATTCC	1109
			Reverse	AAGCCAAAACTGTGCCTATG
D03	31618083	31621238	Forward	TGAGGAGAAGAAAATGATAGATTTCTTG	973
			Reverse	ATACACCATCCCTATTTCTACTCTCCT
D04	37130328	37131699	Forward	CAATTCAATTTTTAGGGCACTGTC	727
			Reverse	TGATGCAAACTCGTTAACAGAGTG
D05	16106403	16109313	Forward	CGAGTCATTGCATGCACCAC	1513
			Reverse	TCTGACCGGTGAGCAAAAAGTG
D06	19450381	19456632	Forward	GTGTTGAATCTGTTGTAAGC	901
			Reverse	AGTAATAGCCGATGAAACTG
D07	8805085	8807120	Forward	ACTATAATTCTGAAATCCACAAGTATCAAA	727
			Reverse	CTATCTATGTGGATTACATAATCTCAAATGC
D08	47817982	47820664	Forward	GATTCAAGGACAAGAAGGTTTTTGG	1410
			Reverse	GACTGAATGATAGCCTTGGATTTATATAT
D09	36659249	36661838	Forward	CTGCCCCTAAGAAAACCAAG	1084
			Reverse	AACCTCAAGAATCAGCCAAG
D10	51390672	51392131	Forward	CGAATCCTCCAAAAAGACCT	504
			Reverse	GCAAGTGATAGAAAGCCAAC
D11	19087454	19089366	Forward	TTTAGTGAGGCTGTTGGGTC	616
			Reverse	TGGGTAAGAGATGGAGATTC
D12	44216524	44219954	Forward	CAGGGAAGTAACAAACCAAG	751
			Reverse	TCTTTATCATCTGGGAGGAG
D13	45373426	45374403	Forward	ATGTCAGGCGTAACCAACCAA	560
			Reverse	TTCCCAAAATGTTGTCTTTCTTATTAA
Note: These primers were amplified in 11 samples numbered with 1, 7, 27, 28, 31, 42, 47, 105, 110, 119 and 124 according to Table S1.
