# Supplementary material for: Genomic insights into divergence and dual domestication of cultivated allotetraploid cottons
Source: Genome Biol. 2017 Feb 20;18:33. doi: 10.1186/s13059-017-1167-5 (PMC5317056; doi:10.1186/s13059-017-1167-5)
Supplement: Additional file 25: Table S22. — The position of 68 SNPs located in the 24 regions amplified by PCR. (XLSX 12 kb) [file 13059_2017_1167_MOESM25_ESM.xlsx]

## Sheet: Sheet1
Additional file 25 Table S22. The position of 68 SNPs located in the 24 regions for PCR amplification.
Chromosome	Position of SNPs	Forward primer	Reverse primer
A01	78171527	TCCAAGAATAAACCACCGAG	ATTAGGTAGAGGACAACTGC
A02	2996259	GCGTGTTATGTATGTTTCTC	GTTAGAAGCAGACCATACAT
A02	2996341	GCGTGTTATGTATGTTTCTC	GTTAGAAGCAGACCATACAT
A02	2996746	GCGTGTTATGTATGTTTCTC	GTTAGAAGCAGACCATACAT
A03	1359452	ATCCGAAGAAGTATTGCGTT	GCTCTACACATTTTGGTCTG
A03	1359827	ATCCGAAGAAGTATTGCGTT	GCTCTACACATTTTGGTCTG
A03	1360113	ATCCGAAGAAGTATTGCGTT	GCTCTACACATTTTGGTCTG
A04	1705734	ACTCAAAACTTAGATTCGCC	AAAATGCGGTAAGCGTGGAT
A04	1705781	ACTCAAAACTTAGATTCGCC	AAAATGCGGTAAGCGTGGAT
A04	1705805	ACTCAAAACTTAGATTCGCC	AAAATGCGGTAAGCGTGGAT
A04	1705853	ACTCAAAACTTAGATTCGCC	AAAATGCGGTAAGCGTGGAT
A06	2845185	ATTACCCCACAGCCGAAAGG	TCTGCTGTTGTTAGGTTCTC
A06	2845341	ATTACCCCACAGCCGAAAGG	TCTGCTGTTGTTAGGTTCTC
A06	2845542	ATTACCCCACAGCCGAAAGG	TCTGCTGTTGTTAGGTTCTC
A06	2845631	ATTACCCCACAGCCGAAAGG	TCTGCTGTTGTTAGGTTCTC
A07	2269296	TGAGATCATGTGTTACCATC	CCAGTTTCAGTCGCAGTATC
A08	11341389	TTCTGCTGCACATACTATTC	TAGGAAGGTGTTGACTCTAG
A08	11341605	TTCTGCTGCACATACTATTC	TAGGAAGGTGTTGACTCTAG
A08	11342026	TTCTGCTGCACATACTATTC	TAGGAAGGTGTTGACTCTAG
A09	65886557	AATTATCCAAAAACCATGGTTACCT	GTAAGAGCAAGCTTTGATTTCTTTTC
A10	16555032	TGTGGGAAAATAGGCATTGG	ACAGCGAATGAATCTATGGC
A10	16555453	TGTGGGAAAATAGGCATTGG	ACAGCGAATGAATCTATGGC
A10	16555671	TGTGGGAAAATAGGCATTGG	ACAGCGAATGAATCTATGGC
A11	17604559	TTATAACTTACATCACATATTTATATGCCTTT	CATTATTATTTATTAATTACTAGTGGTACTATACCTT
A11	17604592	TTATAACTTACATCACATATTTATATGCCTTT	CATTATTATTTATTAATTACTAGTGGTACTATACCTT
A11	17604696	TTATAACTTACATCACATATTTATATGCCTTT	CATTATTATTTATTAATTACTAGTGGTACTATACCTT
A11	17604771	TTATAACTTACATCACATATTTATATGCCTTT	CATTATTATTTATTAATTACTAGTGGTACTATACCTT
A12	14358093	AACCACTGTCTCACTTCCAG	GGGAATGTAATGGCAGCAGC
A12	14358444	AACCACTGTCTCACTTCCAG	GGGAATGTAATGGCAGCAGC
A13	23818885	ATCGGACTTGGGTATTTGCC	AAGGTTGAGGCATTAGGAAC
A13	23818959	ATCGGACTTGGGTATTTGCC	AAGGTTGAGGCATTAGGAAC
A13	23819030	ATCGGACTTGGGTATTTGCC	AAGGTTGAGGCATTAGGAAC
A13	23819193	ATCGGACTTGGGTATTTGCC	AAGGTTGAGGCATTAGGAAC
D01	8740751	AACTTGTATCCTGGTATTCC	AAGCCAAAACTGTGCCTATG
D01	8741095	AACTTGTATCCTGGTATTCC	AAGCCAAAACTGTGCCTATG
D01	8741531	AACTTGTATCCTGGTATTCC	AAGCCAAAACTGTGCCTATG
D03	31618840	TGAGGAGAAGAAAATGATAGATTTCTTG	ATACACCATCCCTATTTCTACTCTCCT
D03	31618874	TGAGGAGAAGAAAATGATAGATTTCTTG	ATACACCATCCCTATTTCTACTCTCCT
D03	31618983	TGAGGAGAAGAAAATGATAGATTTCTTG	ATACACCATCCCTATTTCTACTCTCCT
D04	37130691	CAATTCAATTTTTAGGGCACTGTC	TGATGCAAACTCGTTAACAGAGTG
D04	37131419	CAATTCAATTTTTAGGGCACTGTC	TGATGCAAACTCGTTAACAGAGTG
D05	16107410	CGAGTCATTGCATGCACCAC	TCTGACCGGTGAGCAAAAAGTG
D05	16107561	CGAGTCATTGCATGCACCAC	TCTGACCGGTGAGCAAAAAGTG
D06	19451564	GTGTTGAATCTGTTGTAAGC	AGTAATAGCCGATGAAACTG
D06	19452091	GTGTTGAATCTGTTGTAAGC	AGTAATAGCCGATGAAACTG
D06	19452236	GTGTTGAATCTGTTGTAAGC	AGTAATAGCCGATGAAACTG
D07	8806220	ACTATAATTCTGAAATCCACAAGTATCAAA	CTATCTATGTGGATTACATAATCTCAAATGC
D07	8806288	ACTATAATTCTGAAATCCACAAGTATCAAA	CTATCTATGTGGATTACATAATCTCAAATGC
D08	47818488	GATTCAAGGACAAGAAGGTTTTTGG	GACTGAATGATAGCCTTGGATTTATATAT
D08	47819093	GATTCAAGGACAAGAAGGTTTTTGG	GACTGAATGATAGCCTTGGATTTATATAT
D08	47819362	GATTCAAGGACAAGAAGGTTTTTGG	GACTGAATGATAGCCTTGGATTTATATAT
D09	36659499	CTGCCCCTAAGAAAACCAAG	AACCTCAAGAATCAGCCAAG
D09	36659591	CTGCCCCTAAGAAAACCAAG	AACCTCAAGAATCAGCCAAG
D09	36660087	CTGCCCCTAAGAAAACCAAG	AACCTCAAGAATCAGCCAAG
D09	36660355	CTGCCCCTAAGAAAACCAAG	AACCTCAAGAATCAGCCAAG
D10	51390796	CGAATCCTCCAAAAAGACCT	GCAAGTGATAGAAAGCCAAC
D10	51390871	CGAATCCTCCAAAAAGACCT	GCAAGTGATAGAAAGCCAAC
D10	51390981	CGAATCCTCCAAAAAGACCT	GCAAGTGATAGAAAGCCAAC
D10	51390991	CGAATCCTCCAAAAAGACCT	GCAAGTGATAGAAAGCCAAC
D11	19087954	TTTAGTGAGGCTGTTGGGTC	TGGGTAAGAGATGGAGATTC
D11	19087964	TTTAGTGAGGCTGTTGGGTC	TGGGTAAGAGATGGAGATTC
D11	19088121	TTTAGTGAGGCTGTTGGGTC	TGGGTAAGAGATGGAGATTC
D12	44218083	CAGGGAAGTAACAAACCAAG	TCTTTATCATCTGGGAGGAG
D12	44218398	CAGGGAAGTAACAAACCAAG	TCTTTATCATCTGGGAGGAG
D12	44218461	CAGGGAAGTAACAAACCAAG	TCTTTATCATCTGGGAGGAG
D12	44218505	CAGGGAAGTAACAAACCAAG	TCTTTATCATCTGGGAGGAG
D13	45373497	ATGTCAGGCGTAACCAACCAA	TTCCCAAAATGTTGTCTTTCTTATTAA
D13	45373694	ATGTCAGGCGTAACCAACCAA	TTCCCAAAATGTTGTCTTTCTTATTAA
Note: These primer were according to Supplementary Table 7. All these SNPs were located in 24 PCR amplification products.
